# Supplementary material for: Distinguishing Signal From Noise in Immunopeptidome Studies of Limiting-Abundance Biological Samples: Peptides Presented by I-Ab in C57BL/6 Mouse Thymus
Source: Front Immunol. 2021 Apr 29;12:658601. doi: 10.3389/fimmu.2021.658601 (PMC8116589; doi:10.3389/fimmu.2021.658601)
Supplement: Supplementary file 2 [file Table_1.xlsx]

## Sheet: Sheet1
Supplementary Table S1. MHC-peptide complex stepwise yields after the Dounce homogenization and solubilization and preclearing steps including unconjugated beads and isotype control antibody beads.
Cell Type (MHCII)	Total Amount of MHCII, µg	After dounce homogenization, µg (step-wise recovery)	Bead-only column flow-through, µg (step-wise recovery)	Isotype-control antibody flow-through, µg (step-wise recovery)	Overall Recovery
LG2 cells (DR1)	123	120 (98%)	116 (97%)	113 (97%)	0.92
LG2 cells (DR1)	11	10 (91%)	9.8 (98%)	9.6 (98%)	0.87
Thymus (I-Ab)	0.4	0.36 (90%)	0.35 (97%)	0.34 (97%)	0.85
