# Supplementary material for: Distinguishing Signal From Noise in Immunopeptidome Studies of Limiting-Abundance Biological Samples: Peptides Presented by I-Ab in C57BL/6 Mouse Thymus
Source: Front Immunol. 2021 Apr 29;12:658601. doi: 10.3389/fimmu.2021.658601 (PMC8116589; doi:10.3389/fimmu.2021.658601)
Supplement: Supplementary file 3 [file Table_2.xls]

## Sheet: Index
Supplementary Table S2. Details of the eluted peptides from all biological replicates of thymus, splenic B cells, and splenic DCs. Columns show source protein information, peptide sequence, predicted core epitope (as identified by NetMHCIIpan3.2 for peptides with at least 9 residues), and ion intensity values for each technical and biological replicate. Separate sheets show information for thymus…

## Sheet: Thymus
Supplementary Table S2. Details of the eluted peptides from four biological replicates of thymus.
Protein Name	Sequence	Predicted Core	T1.1	T1.2	T1.3	T2.1	T2.2	T2.3	T3.1	T3.2	T3.3	T4.1	T4.2	T4.3
sp|A2ABU4|MYOM3_MOUSE Myomesin-3 OS=Mus musculus GN=Myom3 PE=1 SV=1	RYQQPFEDF	RYQQPFEDF								1.2121e+07			1.54918e+07
sp|A2ADY9|DDI2_MOUSE Protein DDI1 homolog 2 OS=Mus musculus GN=Ddi2 PE=1 SV=1	SSMNLPGGELR	MNLPGGELR	1.80197e+08		1.47077e+08				3.60626e+07		3.50036e+07
sp|A2AGT5-3|CKAP5_MOUSE Isoform 3 of Cytoskeleton-associated protein 5 OS=Mus musculus GN=Ckap5	RYFPPLGSI	RYFPPLGSI				2.2107e+07	6.06888e+06	1.66037e+07	5.56905e+06	2.8529e+06		5.09977e+06	4.95001e+06	6.2093e+06
sp|A2AKX3|SETX_MOUSE Probable helicase senataxin OS=Mus musculus GN=Setx PE=1 SV=1	VYLPTHTSL	VYLPTHTSL				1.22059e+08
sp|A2ALW5|DJC25_MOUSE DnaJ homolog subfamily C member 25 OS=Mus musculus GN=Dnajc25 PE=1 SV=1	TYLVSKESI	TYLVSKESI				4.73874e+07	5.00546e+07
sp|A2AX52|CO6A4_MOUSE Collagen alpha-4(VI) chain OS=Mus musculus GN=Col6a4 PE=1 SV=2	LYWADLKTL	LYWADLKTL							5.63144e+07		3.16346e+07	1.52151e+07
sp|B2RQC6|PYR1_MOUSE CAD protein OS=Mus musculus GN=Cad PE=1 SV=1	KLDDVIEA										2.37748e+06
sp|B2RQC6|PYR1_MOUSE CAD protein OS=Mus musculus GN=Cad PE=1 SV=1	GRKFVYAGSNSGVVQAPL	FVYAGSNSG				3.98183e+06
sp|B2RQE8|RHG42_MOUSE Rho GTPase-activating protein 42 OS=Mus musculus GN=Arhgap42 PE=1 SV=1	ITIGAEKL					1.54489e+07
sp|B2RXS4|PLXB2_MOUSE Plexin-B2 OS=Mus musculus GN=Plxnb2 PE=1 SV=1	GELAKHAVSEGTKAVTKYTSSK	HAVSEGTKA	1.13964e+08	1.29466e+08		4.93313e+07	4.61235e+07	3.92448e+07				1.23072e+07
sp|E5FYH1|TOPZ1_MOUSE Testis- and ovary-specific PAZ domain-containing protein 1 OS=Mus musculus GN=Topaz1 PE=2 SV=1	AAFYGDAET	AAFYGDAET									2.35965e+08		3.23233e+08
sp|F6ZDS4|TPR_MOUSE Nucleoprotein TPR OS=Mus musculus GN=Tpr PE=1 SV=1	SYLVPIQF					8.15963e+07					3.84905e+07	2.77503e+07	3.14597e+07	2.7616e+07
sp|F6ZDS4|TPR_MOUSE Nucleoprotein TPR OS=Mus musculus GN=Tpr PE=1 SV=1	FLQASEDLLKEHYTDLKDRPF	LQASEDLLK				1.98688e+07
sp|O08807|PRDX4_MOUSE Peroxiredoxin-4 OS=Mus musculus GN=Prdx4 PE=1 SV=1	EEDVKLLGMSGK	DVKLLGMSG		6.2963e+07		2.43104e+08	6.7666e+06	1.57524e+08
sp|O08807|PRDX4_MOUSE Peroxiredoxin-4 OS=Mus musculus GN=Prdx4 PE=1 SV=1	RYMAPEVLDETIN	YMAPEVLDE	4.64122e+07	3.92721e+07
sp|O08807|PRDX4_MOUSE Peroxiredoxin-4 OS=Mus musculus GN=Prdx4 PE=1 SV=1	EVAAFAQFGSDLDAATQQLLSR	FGSDLDAAT								7.66577e+06
sp|O09061|PSB1_MOUSE Proteasome subunit beta type-1 OS=Mus musculus GN=Psmb1 PE=1 SV=1	FIDHLLDQALAD	HLLDQALAD		4.32141e+07	2.46144e+07
sp|O09061|PSB1_MOUSE Proteasome subunit beta type-1 OS=Mus musculus GN=Psmb1 PE=1 SV=1	PVISAEKAYHEQL	ISAEKAYHE	1.53962e+08	1.00875e+08						3.53677e+06
sp|O09061|PSB1_MOUSE Proteasome subunit beta type-1 OS=Mus musculus GN=Psmb1 PE=1 SV=1	RDKDHYKPKQKKKKKKKKKSKQ	YKPKQKKKK	7.99685e+06
sp|O09114-2|PTGDS_MOUSE Isoform 2 of Prostaglandin-H2 D-isomerase OS=Mus musculus GN=Ptgds	VCRHNYEGPETHTSLRR	YEGPETHTS							1.1979e+07	6.92316e+06				9.54954e+06
sp|O09114-2|PTGDS_MOUSE Isoform 2 of Prostaglandin-H2 D-isomerase OS=Mus musculus GN=Ptgds	VAAKKTKKSLESINSRLQL	KKSLESINS			2.58203e+07
sp|O09114-2|PTGDS_MOUSE Isoform 2 of Prostaglandin-H2 D-isomerase OS=Mus musculus GN=Ptgds	NFESLSEAFSVASAAAALSQNR	FSVASAAAA		6.65958e+06
sp|O35215|DOPD_MOUSE D-dopachrome decarboxylase OS=Mus musculus GN=Ddt PE=1 SV=3	VYKVLKQVHPDTGISSK	VHPDTGISS		2.17423e+07
sp|O35492|CLK3_MOUSE Dual specificity protein kinase CLK3 OS=Mus musculus GN=Clk3 PE=1 SV=2	ALPSPIEK												2.74823e+07
sp|O35643|AP1B1_MOUSE AP-1 complex subunit beta-1 OS=Mus musculus GN=Ap1b1 PE=1 SV=2	KALLFVNTL	KALLFVNTL				4.69949e+07
sp|O35955|PSB10_MOUSE Proteasome subunit beta type-10 OS=Mus musculus GN=Psmb10 PE=1 SV=1	PAVSEKDIQDLK	AVSEKDIQD		6.90878e+06
sp|O54804-2|CHKA_MOUSE Isoform 2 of Choline kinase alpha OS=Mus musculus GN=Chka	AYIPPQIF						5.87465e+07				2.53767e+07
sp|O70250|PGAM2_MOUSE Phosphoglycerate mutase 2 OS=Mus musculus GN=Pgam2 PE=1 SV=3	AGGYMPPLRF	GGYMPPLRF							1.11155e+08	1.11309e+08		1.0722e+08	1.36753e+08	1.32187e+08
sp|O70250|PGAM2_MOUSE Phosphoglycerate mutase 2 OS=Mus musculus GN=Pgam2 PE=1 SV=3	APMYYRGAQAA	MYYRGAQAA			7.30777e+06		2.76735e+07			1.43247e+07
sp|O70250|PGAM2_MOUSE Phosphoglycerate mutase 2 OS=Mus musculus GN=Pgam2 PE=1 SV=3	YTQSGGVRPFG	TQSGGVRPF	5.67061e+07	5.41703e+07	4.27375e+07
sp|O70250|PGAM2_MOUSE Phosphoglycerate mutase 2 OS=Mus musculus GN=Pgam2 PE=1 SV=3	PKFTIATLPPP	FTIATLPPP										1.99388e+08		2.10173e+08
sp|O70250|PGAM2_MOUSE Phosphoglycerate mutase 2 OS=Mus musculus GN=Pgam2 PE=1 SV=3	IAGGGVIPHIHK	IAGGGVIPH							2.99282e+07		2.68422e+07	1.95139e+07		1.84613e+07
sp|O70250|PGAM2_MOUSE Phosphoglycerate mutase 2 OS=Mus musculus GN=Pgam2 PE=1 SV=3	TIAGGGVIPHIH	IAGGGVIPH							2.74442e+07				2.57488e+07	2.32222e+07
sp|O70250|PGAM2_MOUSE Phosphoglycerate mutase 2 OS=Mus musculus GN=Pgam2 PE=1 SV=3	FRDSDILGKYVD	FRDSDILGK									1.97042e+07
sp|O70250|PGAM2_MOUSE Phosphoglycerate mutase 2 OS=Mus musculus GN=Pgam2 PE=1 SV=3	EDDIEADHVGTYG	IEADHVGTY								1.86284e+07	1.81819e+07		1.90462e+07	1.65692e+07
sp|O70250|PGAM2_MOUSE Phosphoglycerate mutase 2 OS=Mus musculus GN=Pgam2 PE=1 SV=3	AAIQESGVERQVL	IQESGVERQ	7.555e+06	1.42949e+07
sp|O70250|PGAM2_MOUSE Phosphoglycerate mutase 2 OS=Mus musculus GN=Pgam2 PE=1 SV=3	TIAGGGVIPHIHK	IAGGGVIPH										3.51495e+07
sp|O70250|PGAM2_MOUSE Phosphoglycerate mutase 2 OS=Mus musculus GN=Pgam2 PE=1 SV=3	FIIFEEHTQSPIFVGKVVDPTHK	HTQSPIFVG										4.42731e+06
sp|O70250|PGAM2_MOUSE Phosphoglycerate mutase 2 OS=Mus musculus GN=Pgam2 PE=1 SV=3	VIRDAVTYTEHAKRKTVTAMDVVYALKRQGRTLYG	RKTVTAMDV	1.42462e+08		1.29466e+08						1.06474e+07
sp|O70318|E41L2_MOUSE Band 4.1-like protein 2 OS=Mus musculus GN=Epb41l2 PE=1 SV=2	LSASSLTmESFAFLWAGGR	SASSLTmES		1.11381e+07
sp|O70370|CATS_MOUSE Cathepsin S OS=Mus musculus GN=Ctss PE=1 SV=2	FGDQGYIR					6.4108e+07	5.94017e+07	5.80181e+07				1.56212e+07	2.16071e+07
sp|O70370|CATS_MOUSE Cathepsin S OS=Mus musculus GN=Ctss PE=1 SV=2	FIMIHNLE		2.13688e+07	2.11771e+07	1.93483e+09	4.97483e+09	5.01986e+09	3.94944e+09		2.99519e+09	2.80626e+09	2.53089e+09	2.56089e+09
sp|O70370|CATS_MOUSE Cathepsin S OS=Mus musculus GN=Ctss PE=1 SV=2	GKDYWLVK		1.36287e+09	2.96216e+09	1.41184e+08	4.65111e+08	3.94944e+09	2.86324e+09	1.16526e+09	6.24445e+08	1.08722e+09	1.04873e+09	1.1524e+09	9.91474e+08
sp|O70370|CATS_MOUSE Cathepsin S OS=Mus musculus GN=Ctss PE=1 SV=2	GRTLYGFGG	GRTLYGFGG	1.21468e+08		3.30009e+07			6.14538e+07	5.36844e+07			3.70765e+07	4.93655e+07
sp|O70370|CATS_MOUSE Cathepsin S OS=Mus musculus GN=Ctss PE=1 SV=2	IYEETRGVL	IYEETRGVL										9.77049e+06	1.72131e+07
sp|O70370|CATS_MOUSE Cathepsin S OS=Mus musculus GN=Ctss PE=1 SV=2	NVIRDAVTY	NVIRDAVTY						4.04582e+06
sp|O70370|CATS_MOUSE Cathepsin S OS=Mus musculus GN=Ctss PE=1 SV=2	PILYRPVAV	PILYRPVAV	2.15932e+08	2.11341e+08	1.52899e+08	3.28883e+08	3.03474e+08	2.43948e+08	8.31954e+07	8.31954e+07	7.64493e+07	5.62754e+07	5.94841e+07	6.32692e+07
sp|O70370|CATS_MOUSE Cathepsin S OS=Mus musculus GN=Ctss PE=1 SV=2	YRPRAPIIA	YRPRAPIIA	4.77832e+07	3.78293e+07	3.46896e+07	4.5143e+07		3.39993e+07		3.50279e+07	3.5296e+07		3.2524e+07	3.24564e+07
sp|O70370|CATS_MOUSE Cathepsin S OS=Mus musculus GN=Ctss PE=1 SV=2	QGRTLYGFGG	GRTLYGFGG				2.64543e+07	2.41748e+07
sp|O70370|CATS_MOUSE Cathepsin S OS=Mus musculus GN=Ctss PE=1 SV=2	YEGPETHTSL	YEGPETHTS												4.47381e+07
sp|O70370|CATS_MOUSE Cathepsin S OS=Mus musculus GN=Ctss PE=1 SV=2	APQGSLGEYL	PQGSLGEYL				6.4108e+07	4.45833e+07	5.73782e+07	2.15025e+07					1.24445e+07
sp|O70370|CATS_MOUSE Cathepsin S OS=Mus musculus GN=Ctss PE=1 SV=2	LRRLAPITSD	LRRLAPITS	8.13704e+07
sp|O70370|CATS_MOUSE Cathepsin S OS=Mus musculus GN=Ctss PE=1 SV=2	SEDLLKEHYTD	EDLLKEHYT					1.0193e+08				3.67184e+07
sp|O70370|CATS_MOUSE Cathepsin S OS=Mus musculus GN=Ctss PE=1 SV=2	VKYMHSGPVVA	YMHSGPVVA	9.49721e+07	9.71022e+07	7.68211e+07		2.02311e+08				6.22254e+07	6.35329e+07	6.38862e+07	6.95718e+07
sp|O70370|CATS_MOUSE Cathepsin S OS=Mus musculus GN=Ctss PE=1 SV=2	VKYMNSGPVVA	YMNSGPVVA				1.62966e+08	1.60278e+08	1.39047e+08		2.77888e+07	2.5345e+07	2.03849e+07	2.49926e+07	2.32222e+07
sp|O70370|CATS_MOUSE Cathepsin S OS=Mus musculus GN=Ctss PE=1 SV=2	SDMSFSKDWSF	MSFSKDWSF	2.99104e+09		1.43162e+09			1.99397e+09	1.99259e+09
sp|O70370|CATS_MOUSE Cathepsin S OS=Mus musculus GN=Ctss PE=1 SV=2	YVTQFHPPHIE	VTQFHPPHI	8.45366e+08	9.75793e+08
sp|O70370|CATS_MOUSE Cathepsin S OS=Mus musculus GN=Ctss PE=1 SV=2	NIVMTQSPKSM	IVMTQSPKS			3.67967e+08	3.14269e+09	3.90317e+09	3.53485e+09
sp|O70370|CATS_MOUSE Cathepsin S OS=Mus musculus GN=Ctss PE=1 SV=2	VTQFHPPHIEIQ	FHPPHIEIQ	1.3953e+08	1.39724e+08	1.04505e+08	7.58686e+07		1.21974e+08		3.80924e+07	3.46896e+07	3.06206e+07	3.33227e+07	2.82549e+07
sp|O70370|CATS_MOUSE Cathepsin S OS=Mus musculus GN=Ctss PE=1 SV=2	NIVMTQSPKSMS	IVMTQSPKS	3.06844e+07						1.69996e+07					1.52997e+07
sp|O70370|CATS_MOUSE Cathepsin S OS=Mus musculus GN=Ctss PE=1 SV=2	AGAPVYLAAVLE	GAPVYLAAV							1.44343e+07		1.16514e+07	1.07662e+07
sp|O70370|CATS_MOUSE Cathepsin S OS=Mus musculus GN=Ctss PE=1 SV=2	AIRNDEELNKLL	IRNDEELNK				4.13677e+07		3.05782e+07
sp|O70370|CATS_MOUSE Cathepsin S OS=Mus musculus GN=Ctss PE=1 SV=2	IRNDEELNKLLG	RNDEELNKL				9.79811e+07	1.10005e+08	1.00457e+08	3.38582e+07	1.8784e+07	1.59937e+07	1.17569e+07	1.13485e+07	3.03039e+07
sp|O70370|CATS_MOUSE Cathepsin S OS=Mus musculus GN=Ctss PE=1 SV=2	TVLGGPKLPGRVA	VLGGPKLPG										5.40578e+07
sp|O70370|CATS_MOUSE Cathepsin S OS=Mus musculus GN=Ctss PE=1 SV=2	IGSKTQIPTQRYG	SKTQIPTQR	3.79869e+07	5.14619e+07	1.60492e+07	2.84712e+07
sp|O70370|CATS_MOUSE Cathepsin S OS=Mus musculus GN=Ctss PE=1 SV=2	GEHGDSSVPVWSG	GDSSVPVWS	4.42753e+07					4.1425e+07
sp|O70370|CATS_MOUSE Cathepsin S OS=Mus musculus GN=Ctss PE=1 SV=2	MIKGLYGINEDVF	GLYGINEDV							9.0595e+06	1.2821e+07
sp|O70370|CATS_MOUSE Cathepsin S OS=Mus musculus GN=Ctss PE=1 SV=2	NIVMTQSPKSMSMS	IVMTQSPKS					2.80987e+07
sp|O70370|CATS_MOUSE Cathepsin S OS=Mus musculus GN=Ctss PE=1 SV=2	SSRAGLQFPVGRVH	SRAGLQFPV					3.26143e+07
sp|O70370|CATS_MOUSE Cathepsin S OS=Mus musculus GN=Ctss PE=1 SV=2	ADLAGNPEVILPVPAF	PEVILPVPA	5.06128e+07	6.64608e+07	3.80396e+07	1.13727e+08	1.08641e+08	7.68173e+06	2.35627e+07				1.73208e+07
sp|O70370|CATS_MOUSE Cathepsin S OS=Mus musculus GN=Ctss PE=1 SV=2	FVNNVEVHTAQTQTHRED	VHTAQTQTH	1.38566e+08	1.05817e+08	9.97629e+07	2.13107e+08	2.0901e+08	1.17895e+07		4.98123e+07		3.80924e+07	3.74899e+07
sp|O70370|CATS_MOUSE Cathepsin S OS=Mus musculus GN=Ctss PE=1 SV=2	LPFGDEDALKEAVATKGPVS	AVATKGPVS		3.45936e+07									2.69541e+07
sp|O70435|PSA3_MOUSE Proteasome subunit alpha type-3 OS=Mus musculus GN=Psma3 PE=1 SV=3	AAIQGLLK		1.41177e+07	1.05592e+07
sp|O70435|PSA3_MOUSE Proteasome subunit alpha type-3 OS=Mus musculus GN=Psma3 PE=1 SV=3	EAFQYIIDNGGIE	FQYIIDNGG			1.3477e+07				2.12801e+07	2.01043e+07	1.9033e+07	1.21799e+07	1.65807e+07	1.4707e+07
sp|O70456|1433S_MOUSE 14-3-3 protein sigma OS=Mus musculus GN=Sfn PE=1 SV=2	ILVRYTQKAPQVSTP	YTQKAPQVS									5.33109e+06	4.2558e+06
sp|O88307|SORL_MOUSE Sortilin-related receptor OS=Mus musculus GN=Sorl1 PE=1 SV=3	ITPSYVAFTPEGERL	YVAFTPEGE	6.82312e+06			3.55661e+07	1.25223e+07	1.12233e+07	1.89409e+07	1.83592e+07	1.4206e+07	4.78803e+06	9.05322e+06
sp|O88342|WDR1_MOUSE WD repeat-containing protein 1 OS=Mus musculus GN=Wdr1 PE=1 SV=3	GIDPYDQPNAIYIERH	YDQPNAIYI	3.2054e+07	3.93811e+07	3.51495e+07
sp|O88561-2|S27A3_MOUSE Isoform 2 of Long-chain fatty acid transport protein 3 OS=Mus musculus GN=Slc27a3	KAKPKIPKV	KAKPKIPKV										3.7438e+07	5.25432e+07
sp|O88738-2|BIRC6_MOUSE Isoform 2 of Baculoviral IAP repeat-containing protein 6 OS=Mus musculus GN=Birc6	ITTVQQRGAAVIKARK	QRGAAVIKA										9.37898e+06
sp|O88904-2|HIPK1_MOUSE Isoform 2 of Homeodomain-interacting protein kinase 1 OS=Mus musculus GN=Hipk1	LGFLLAAT						1.92863e+08	1.86422e+08		6.34889e+07	6.27886e+07	5.20358e+07	6.00641e+07	6.43305e+07
sp|O89017|LGMN_MOUSE Legumain OS=Mus musculus GN=Lgmn PE=1 SV=1	EINPRHPLIR	INPRHPLIR	2.0599e+08	2.40423e+08	2.15932e+08			1.31182e+08	4.69972e+08	4.86209e+08	4.57755e+08	3.22338e+08	3.42137e+08	3.65425e+08
sp|O89017|LGMN_MOUSE Legumain OS=Mus musculus GN=Lgmn PE=1 SV=1	RGILYAAPQLHSIQ	ILYAAPQLH										8.54708e+06	3.09192e+07
sp|O89017|LGMN_MOUSE Legumain OS=Mus musculus GN=Lgmn PE=1 SV=1	AGGVTPVFDNMmAQNL	FDNMmAQNL	1.38463e+07
sp|O89017|LGMN_MOUSE Legumain OS=Mus musculus GN=Lgmn PE=1 SV=1	KADKDYHFKVDNDENEHQLSLRT	FKVDNDENE	3.44978e+07
sp|O89017|LGMN_MOUSE Legumain OS=Mus musculus GN=Lgmn PE=1 SV=1	TEHAKRKTVTAMDVVYALKRQGRTLYG	RKTVTAMDV											1.24617e+07
sp|O89023|TPP1_MOUSE Tripeptidyl-peptidase 1 OS=Mus musculus GN=Tpp1 PE=1 SV=2	LIPVQTQHPIR	LIPVQTQHP	1.86552e+08	1.29287e+08	1.63532e+08	6.03563e+07	6.32692e+07	2.64543e+07	3.17005e+07	6.75756e+07	6.3621e+07	3.51495e+07	5.40578e+07	8.22778e+07
sp|O89051|ITM2B_MOUSE Integral membrane protein 2B OS=Mus musculus GN=Itm2b PE=1 SV=1	IVKYELPLVIKAL	YELPLVIKA	5.37562e+06
sp|O89051|ITM2B_MOUSE Integral membrane protein 2B OS=Mus musculus GN=Itm2b PE=1 SV=1	LQFGYNTGVINAPQK	YNTGVINAP												6.81839e+06
sp|O89051|ITM2B_MOUSE Integral membrane protein 2B OS=Mus musculus GN=Itm2b PE=1 SV=1	QSRNYLGGFALSVAHN	YLGGFALSV			1.38559e+07
sp|O89053|COR1A_MOUSE Coronin-1A OS=Mus musculus GN=Coro1a PE=1 SV=5	VPDDLLYSFPVVIKNK	LLYSFPVVI				3.16346e+07		4.5237e+07
sp|O89093-2|CCL20_MOUSE Isoform Short of C-C motif chemokine 20 OS=Mus musculus GN=Ccl20	AQKAGYGAAVVHNVN	YGAAVVHNV	9.55002e+07	7.02502e+07									2.31579e+07
sp|P01027|CO3_MOUSE Complement C3 OS=Mus musculus GN=C3 PE=1 SV=3	DPSAFAAAAPAAAATT	FAAAAPAAA				1.22731e+07	1.80313e+07
sp|P01634|KV5A2_MOUSE Ig kappa chain V-V region MOPC 21 OS=Mus musculus PE=1 SV=1	VWSPQGRIH	VWSPQGRIH		5.55363e+06
sp|P01634|KV5A2_MOUSE Ig kappa chain V-V region MOPC 21 OS=Mus musculus PE=1 SV=1	RYQKSTELLIR	YQKSTELLI		1.12629e+08	8.43567e+07	1.62395e+07			1.34125e+08	1.30006e+08	1.22993e+08	1.21384e+08	1.19713e+08	1.22908e+08
sp|P01634|KV5A2_MOUSE Ig kappa chain V-V region MOPC 21 OS=Mus musculus PE=1 SV=1	VREIAQDFKTD	REIAQDFKT		8.87921e+06								9.19871e+06		1.35802e+07
sp|P01634|KV5A2_MOUSE Ig kappa chain V-V region MOPC 21 OS=Mus musculus PE=1 SV=1	WQVKSGTIFDNF	VKSGTIFDN	5.65099e+07		2.17272e+07						4.29752e+07		3.6389e+07
sp|P01634|KV5A2_MOUSE Ig kappa chain V-V region MOPC 21 OS=Mus musculus PE=1 SV=1	FDFAGPAIHGSAV	FAGPAIHGS	1.34497e+08						1.07667e+08	1.14597e+08		7.58686e+07	9.0474e+07
sp|P01634|KV5A2_MOUSE Ig kappa chain V-V region MOPC 21 OS=Mus musculus PE=1 SV=1	VDFDFAGPAIHGS	FDFAGPAIH			1.23499e+07						4.37567e+07	4.14538e+07	4.02365e+07	4.73217e+07
sp|P01634|KV5A2_MOUSE Ig kappa chain V-V region MOPC 21 OS=Mus musculus PE=1 SV=1	AADESTGSIAKRLQ	STGSIAKRL								1.53209e+07	1.5524e+07	1.35051e+07
sp|P01634|KV5A2_MOUSE Ig kappa chain V-V region MOPC 21 OS=Mus musculus PE=1 SV=1	SDLHAFSGSAAWDDSA	FSGSAAWDD								2.62547e+08			2.54308e+08
sp|P01634|KV5A2_MOUSE Ig kappa chain V-V region MOPC 21 OS=Mus musculus PE=1 SV=1	LHLRFSAPQIENEPET	LRFSAPQIE								3.85706e+07
sp|P01822|HVM46_MOUSE Ig heavy chain V region MOPC 315 OS=Mus musculus PE=1 SV=2	IAREAEAAIYHLQLF	AREAEAAIY	1.0115e+07	1.11845e+07	6.99552e+06	2.33028e+07		1.81441e+07
sp|P01822|HVM46_MOUSE Ig heavy chain V region MOPC 315 OS=Mus musculus PE=1 SV=2	IRKAADVHEVRKVLG	RKAADVHEV		6.65991e+07
sp|P01822|HVM46_MOUSE Ig heavy chain V region MOPC 315 OS=Mus musculus PE=1 SV=2	SSRAGLQFPVGRVHRLL	FPVGRVHRL	1.3991e+07	1.53954e+07	1.0385e+07
sp|P01837|IGKC_MOUSE Ig kappa chain C region OS=Mus musculus PE=1 SV=1	VQLQESGPGLVKPS	LQESGPGLV							3.66167e+07	3.57143e+07	3.24339e+07	2.13688e+07	1.81693e+07	2.1652e+07
sp|P01837|IGKC_MOUSE Ig kappa chain C region OS=Mus musculus PE=1 SV=1	IERHEPFGFSTVLRSTDF	FGFSTVLRS									1.66729e+07		1.8797e+07
sp|P01837|IGKC_MOUSE Ig kappa chain C region OS=Mus musculus PE=1 SV=1	ETSPKSSALQWLTPEQTSGKQHPY	LQWLTPEQT							5.4658e+06		4.60254e+06
sp|P01864|GCAB_MOUSE Ig gamma-2A chain C region secreted form OS=Mus musculus PE=1 SV=1	LYNHPQLI			1.08566e+08	5.16047e+07
sp|P01867-2|IGG2B_MOUSE Isoform 2 of Ig gamma-2B chain C region OS=Mus musculus GN=Igh-3	AGPIRVVTI	AGPIRVVTI		2.32383e+07	1.67192e+07	7.37429e+07	7.11815e+07	5.91141e+07
sp|P01867-2|IGG2B_MOUSE Isoform 2 of Ig gamma-2B chain C region OS=Mus musculus GN=Igh-3	LDQQLLALARV	DQQLLALAR							4.13656e+06				8.49393e+06	6.99067e+06
sp|P01867-2|IGG2B_MOUSE Isoform 2 of Ig gamma-2B chain C region OS=Mus musculus GN=Igh-3	mEQLQRDPTLD	EQLQRDPTL							5.12838e+07	4.78495e+07				2.21991e+07
sp|P01867-2|IGG2B_MOUSE Isoform 2 of Ig gamma-2B chain C region OS=Mus musculus GN=Igh-3	VGAGHFRSPHTTEVVGGAP	FRSPHTTEV							3.93265e+07	3.62631e+07	3.22322e+07	1.98138e+07
sp|P01887|B2MG_MOUSE Beta-2-microglobulin OS=Mus musculus GN=B2m PE=1 SV=2	IAQDFKTDLRF	AQDFKTDLR							2.53767e+07				2.16821e+07	2.00486e+07
sp|P01887|B2MG_MOUSE Beta-2-microglobulin OS=Mus musculus GN=B2m PE=1 SV=2	LLIRKLPFQRL	IRKLPFQRL									1.16837e+07
sp|P01887|B2MG_MOUSE Beta-2-microglobulin OS=Mus musculus GN=B2m PE=1 SV=2	DGNHTLFHNPHVNPLP	FHNPHVNPL							2.59458e+07
sp|P01887|B2MG_MOUSE Beta-2-microglobulin OS=Mus musculus GN=B2m PE=1 SV=2	DLHAFSGSAAWDDSAG	FSGSAAWDD	2.10746e+07		5.83378e+06
sp|P01942|HBA_MOUSE Hemoglobin subunit alpha OS=Mus musculus GN=Hba PE=1 SV=2	RVVSALPIQHQ	VVSALPIQH	1.4799e+07	1.80188e+07
sp|P01942|HBA_MOUSE Hemoglobin subunit alpha OS=Mus musculus GN=Hba PE=1 SV=2	FEDIKSGYRIDF	IKSGYRIDF		3.29551e+07						1.39426e+07		1.22476e+07	1.43645e+07
sp|P01942|HBA_MOUSE Hemoglobin subunit alpha OS=Mus musculus GN=Hba PE=1 SV=2	FDIFYTAPQPGKY	IFYTAPQPG	1.59384e+07	2.66014e+07
sp|P01942|HBA_MOUSE Hemoglobin subunit alpha OS=Mus musculus GN=Hba PE=1 SV=2	AGAAKRKATGPPVSELITK	RKATGPPVS			6.53158e+06
sp|P01942|HBA_MOUSE Hemoglobin subunit alpha OS=Mus musculus GN=Hba PE=1 SV=2	AERVYFGmQDGSVNVREKPF	FGmQDGSVN	6.87126e+08						1.92586e+07	1.6217e+07
sp|P02301|H3C_MOUSE Histone H3.3C OS=Mus musculus GN=H3f3c PE=3 SV=3	VRVLIPYQGPSSDYVVVK	YQGPSSDYV	1.4707e+07	2.35954e+07					2.13984e+07	1.86155e+07	1.76847e+07	1.84997e+07	2.70477e+07
sp|P02301|H3C_MOUSE Histone H3.3C OS=Mus musculus GN=H3f3c PE=3 SV=3	IHVSDQELQSANASVDDSRLEELK	LQSANASVD	2.03426e+07
sp|P03987-2|IGHG3_MOUSE Isoform 2 of Ig gamma-3 chain C region OS=Mus musculus	GGPARDFAL	GGPARDFAL	1.50473e+07
sp|P03987-2|IGHG3_MOUSE Isoform 2 of Ig gamma-3 chain C region OS=Mus musculus	EKYVTSAPMPEPG	YVTSAPMPE	4.34544e+07
sp|P03987-2|IGHG3_MOUSE Isoform 2 of Ig gamma-3 chain C region OS=Mus musculus	TTGQLFFPEVNKNH	LFFPEVNKN							7.53408e+06	1.07438e+07	7.50281e+06	1.14195e+07
sp|P03987-2|IGHG3_MOUSE Isoform 2 of Ig gamma-3 chain C region OS=Mus musculus	DAEYWNSQPEILER	YWNSQPEIL								7.14251e+06
sp|P03987-2|IGHG3_MOUSE Isoform 2 of Ig gamma-3 chain C region OS=Mus musculus	RHNYEGPETHTSLR	YEGPETHTS				2.28719e+08		2.49234e+07
sp|P04441|HG2A_MOUSE H-2 class II histocompatibility antigen gamma chain OS=Mus musculus GN=Cd74 PE=1 SV=3	ANDWTVDHPQTLFAWEG	WTVDHPQTL							5.79377e+07		4.69623e+07
sp|P04441|HG2A_MOUSE H-2 class II histocompatibility antigen gamma chain OS=Mus musculus GN=Cd74 PE=1 SV=3	RFQSSAVMALQEASEAY	FQSSAVMAL	6.73418e+07			7.83267e+07	5.25432e+07	1.18962e+07		3.64143e+07
sp|P04441|HG2A_MOUSE H-2 class II histocompatibility antigen gamma chain OS=Mus musculus GN=Cd74 PE=1 SV=3	YQKSTELLIRKLPFQRL	YQKSTELLI		3.99862e+07	7.28285e+07
sp|P04441|HG2A_MOUSE H-2 class II histocompatibility antigen gamma chain OS=Mus musculus GN=Cd74 PE=1 SV=3	GRKFVYAGSNSGVVQAP	FVYAGSNSG				5.59642e+07	1.32731e+07
sp|P04441|HG2A_MOUSE H-2 class II histocompatibility antigen gamma chain OS=Mus musculus GN=Cd74 PE=1 SV=3	PVEKALRDAKLDKSQIHD	LRDAKLDKS	3.86816e+09	4.271e+08	1.19962e+08		4.05444e+07		8.91093e+08	9.18688e+08	8.14873e+08	3.63656e+08	7.04488e+08	3.78312e+08
sp|P04441|HG2A_MOUSE H-2 class II histocompatibility antigen gamma chain OS=Mus musculus GN=Cd74 PE=1 SV=3	IKLGLKSLVSKGTLVQTK	SLVSKGTLV									7.59777e+08
sp|P04441|HG2A_MOUSE H-2 class II histocompatibility antigen gamma chain OS=Mus musculus GN=Cd74 PE=1 SV=3	qARYIYGKPVQGVAYTRF	YIYGKPVQG							6.70657e+08			3.88678e+08	5.74209e+08	3.02215e+08
sp|P04441|HG2A_MOUSE H-2 class II histocompatibility antigen gamma chain OS=Mus musculus GN=Cd74 PE=1 SV=3	LPQDPTFHTPLDLYAYAR	FHTPLDLYA							7.25299e+08
sp|P04441|HG2A_MOUSE H-2 class II histocompatibility antigen gamma chain OS=Mus musculus GN=Cd74 PE=1 SV=3	KPTVTVVSPLPNDSINPQ	VTVVSPLPN		1.56878e+09	8.48889e+08							3.48842e+08	2.69928e+08
sp|P04441|HG2A_MOUSE H-2 class II histocompatibility antigen gamma chain OS=Mus musculus GN=Cd74 PE=1 SV=3	VVNEGADGGQSVYHIHLH	NEGADGGQS												1.07369e+08
sp|P04441|HG2A_MOUSE H-2 class II histocompatibility antigen gamma chain OS=Mus musculus GN=Cd74 PE=1 SV=3	AGKLQDQGPDVLLAKVSG	DQGPDVLLA				3.16801e+08			2.21541e+08	3.33474e+08	3.08993e+08		1.09094e+08
sp|P04441|HG2A_MOUSE H-2 class II histocompatibility antigen gamma chain OS=Mus musculus GN=Cd74 PE=1 SV=3	IPKVVKSPSSLPAKPLVP	VKSPSSLPA	3.23473e+09									1.12239e+08	1.30276e+08
sp|P04441|HG2A_MOUSE H-2 class II histocompatibility antigen gamma chain OS=Mus musculus GN=Cd74 PE=1 SV=3	RIISSIEQKEENKGGEDKLKM	IISSIEQKE	3.50296e+08	1.60064e+09					2.24311e+07	1.3036e+07
sp|P04944|KV6AA_MOUSE Ig kappa chain V-VI region NQ5-78.2.6 OS=Mus musculus PE=2 SV=1	AGEGLLAVQI	GEGLLAVQI	1.60834e+08	1.34032e+08	1.11928e+08			6.5319e+07	1.28744e+07	1.38944e+07	8.47041e+06		1.9192e+07	1.80313e+07
sp|P05202|AATM_MOUSE Aspartate aminotransferase, mitochondrial OS=Mus musculus GN=Got2 PE=1 SV=1	APFDWEGAQASQA	WEGAQASQA	7.59174e+06	1.10996e+07					1.76725e+07	1.55563e+07	1.29549e+07	1.10305e+07		1.05008e+07
sp|P05202|AATM_MOUSE Aspartate aminotransferase, mitochondrial OS=Mus musculus GN=Got2 PE=1 SV=1	DGSTNYHSALISR	TNYHSALIS	4.80489e+07	4.4061e+07	3.15252e+07				1.2937e+07	1.26182e+07				8.73272e+06
sp|P05202|AATM_MOUSE Aspartate aminotransferase, mitochondrial OS=Mus musculus GN=Got2 PE=1 SV=1	VERSAAETVTKGGIM	SAAETVTKG	2.17875e+07
sp|P05202|AATM_MOUSE Aspartate aminotransferase, mitochondrial OS=Mus musculus GN=Got2 PE=1 SV=1	AQLGVQAFADALLIIPK	QAFADALLI	1.83601e+08	2.43273e+08	1.38855e+08
sp|P05202|AATM_MOUSE Aspartate aminotransferase, mitochondrial OS=Mus musculus GN=Got2 PE=1 SV=1	KPVSQMRMATPLLMRPm	MRMATPLLM	9.19726e+08		8.28295e+08	1.54043e+08	8.1314e+07	5.88688e+07	8.10929e+08	9.55049e+08		6.43337e+08	5.05881e+08	3.7207e+08
sp|P05202|AATM_MOUSE Aspartate aminotransferase, mitochondrial OS=Mus musculus GN=Got2 PE=1 SV=1	LKANVKIFKSQGTALEKYAKKS	FKSQGTALE	1.96234e+08	1.02995e+08	1.79201e+08
sp|P06745|G6PI_MOUSE Glucose-6-phosphate isomerase OS=Mus musculus GN=Gpi PE=1 SV=4	ADDLTDPAPAT	DDLTDPAPA							1.95274e+07	1.63411e+07	1.53528e+07
sp|P06745|G6PI_MOUSE Glucose-6-phosphate isomerase OS=Mus musculus GN=Gpi PE=1 SV=4	SKPSIFHDAKSEIIK	FHDAKSEII			3.62111e+06
sp|P06745|G6PI_MOUSE Glucose-6-phosphate isomerase OS=Mus musculus GN=Gpi PE=1 SV=4	AEQEVLAPQVVLSLG	QEVLAPQVV	2.70289e+07	1.94869e+07	1.90594e+07				5.60418e+07	1.32363e+07		3.52715e+07	1.35238e+07	3.75419e+07
sp|P06745|G6PI_MOUSE Glucose-6-phosphate isomerase OS=Mus musculus GN=Gpi PE=1 SV=4	APMYYRGAQAAIVVY	YRGAQAAIV							6.78539e+06	1.03204e+07				8.27886e+06
sp|P06745|G6PI_MOUSE Glucose-6-phosphate isomerase OS=Mus musculus GN=Gpi PE=1 SV=4	SFPKFKGSLALRTLDL	FKGSLALRT											2.07125e+07
sp|P07901|HS90A_MOUSE Heat shock protein HSP 90-alpha OS=Mus musculus GN=Hsp90aa1 PE=1 SV=4	KEAIKSSLIILKQ	IKSSLIILK	1.09089e+07
sp|P07901|HS90A_MOUSE Heat shock protein HSP 90-alpha OS=Mus musculus GN=Hsp90aa1 PE=1 SV=4	FDITADDEPLGRVS	ITADDEPLG	2.28866e+07
sp|P07901|HS90A_MOUSE Heat shock protein HSP 90-alpha OS=Mus musculus GN=Hsp90aa1 PE=1 SV=4	KVTIAQGGVLPNIQ	IAQGGVLPN				3.06418e+07		2.66938e+07
sp|P07901|HS90A_MOUSE Heat shock protein HSP 90-alpha OS=Mus musculus GN=Hsp90aa1 PE=1 SV=4	KVTFNSALAQKEAK	FNSALAQKE		1.05446e+07	6.54517e+06
sp|P07901|HS90A_MOUSE Heat shock protein HSP 90-alpha OS=Mus musculus GN=Hsp90aa1 PE=1 SV=4	RGILYAAPQLHSIQS	ILYAAPQLH				4.50515e+08	1.61841e+08	3.08565e+08
sp|P07901|HS90A_MOUSE Heat shock protein HSP 90-alpha OS=Mus musculus GN=Hsp90aa1 PE=1 SV=4	AQRAGYKAAIVHNVDS	YKAAIVHNV				1.03927e+08	1.70005e+08	1.46765e+07
sp|P07901|HS90A_MOUSE Heat shock protein HSP 90-alpha OS=Mus musculus GN=Hsp90aa1 PE=1 SV=4	LLNILLANSVGLLGLL	LLANSVGLL			5.17454e+06						3.61609e+06
sp|P07901|HS90A_MOUSE Heat shock protein HSP 90-alpha OS=Mus musculus GN=Hsp90aa1 PE=1 SV=4	IPmYSIITPNVLRLES	YSIITPNVL							4.22662e+07					4.0014e+07
sp|P07901|HS90A_MOUSE Heat shock protein HSP 90-alpha OS=Mus musculus GN=Hsp90aa1 PE=1 SV=4	qQLAFKQPSSAYAAFN	KQPSSAYAA							2.33837e+07
sp|P07901|HS90A_MOUSE Heat shock protein HSP 90-alpha OS=Mus musculus GN=Hsp90aa1 PE=1 SV=4	QASEDLLKEHYTDLKDRPF	YTDLKDRPF	1.09019e+08	1.07443e+08
sp|P07901|HS90A_MOUSE Heat shock protein HSP 90-alpha OS=Mus musculus GN=Hsp90aa1 PE=1 SV=4	SEDLLKEHYTDLKDRPFFT	YTDLKDRPF						9.68333e+07		6.69231e+07				5.79779e+07
sp|P07901|HS90A_MOUSE Heat shock protein HSP 90-alpha OS=Mus musculus GN=Hsp90aa1 PE=1 SV=4	KPGSETIIPDPAGKLKYFDK	IIPDPAGKL				3.61627e+07		1.42264e+08	1.24451e+08	1.07816e+08	1.50369e+07	9.42507e+07	9.8868e+07	1.03138e+08
sp|P08113|ENPL_MOUSE Endoplasmin OS=Mus musculus GN=Hsp90b1 PE=1 SV=2	PESEHPSVTL	PESEHPSVT												6.03114e+06
sp|P08113|ENPL_MOUSE Endoplasmin OS=Mus musculus GN=Hsp90b1 PE=1 SV=2	FPYVTPAPHEPVK	YVTPAPHEP	1.19541e+07	8.26739e+06
sp|P08113|ENPL_MOUSE Endoplasmin OS=Mus musculus GN=Hsp90b1 PE=1 SV=2	KQKQNRPIPQWIR	QNRPIPQWI								3.28411e+07	2.42755e+07
sp|P08113|ENPL_MOUSE Endoplasmin OS=Mus musculus GN=Hsp90b1 PE=1 SV=2	TNFAVLMAHREIYQG	FAVLMAHRE	5.33875e+07	5.53853e+07	4.26192e+07
sp|P08113|ENPL_MOUSE Endoplasmin OS=Mus musculus GN=Hsp90b1 PE=1 SV=2	KEVDRYDAPGIAFYPG	YDAPGIAFY			7.94712e+06
sp|P08113|ENPL_MOUSE Endoplasmin OS=Mus musculus GN=Hsp90b1 PE=1 SV=2	SGKSLFKTSLPRRPRP	FKTSLPRRP							2.37266e+07	6.86106e+06	5.39055e+06	1.15549e+07	9.82482e+06	8.99692e+06
sp|P08113|ENPL_MOUSE Endoplasmin OS=Mus musculus GN=Hsp90b1 PE=1 SV=2	RPISLFASPWTSPTWLK	FASPWTSPT									6.85631e+06	4.81799e+06
sp|P08113|ENPL_MOUSE Endoplasmin OS=Mus musculus GN=Hsp90b1 PE=1 SV=2	GELTYENVQVSPVPGGPPG	YENVQVSPV							1.40591e+07			7.5393e+06		6.26551e+06
sp|P08226|APOE_MOUSE Apolipoprotein E OS=Mus musculus GN=Apoe PE=1 SV=2	WTVDHPQTLFAWEG	WTVDHPQTL			5.21441e+07	3.12857e+07	4.46142e+07	3.63134e+07			3.27729e+07		1.66844e+07
sp|P08226|APOE_MOUSE Apolipoprotein E OS=Mus musculus GN=Apoe PE=1 SV=2	RRYQKSTELLIRKL	YQKSTELLI	7.74628e+07		8.8735e+07	2.10308e+07		1.8719e+07	4.68973e+07	4.7717e+07	2.66753e+07	1.46663e+07	2.2369e+07	2.2369e+07
sp|P08226|APOE_MOUSE Apolipoprotein E OS=Mus musculus GN=Apoe PE=1 SV=2	PSRYITPDQLADLYK	SRYITPDQL	2.31109e+08	2.09736e+08		9.13562e+07	1.1595e+07	4.29156e+07	1.34304e+07	1.15475e+08	2.04274e+07	3.2389e+07		2.49753e+07
sp|P08226|APOE_MOUSE Apolipoprotein E OS=Mus musculus GN=Apoe PE=1 SV=2	RIEEELGSKAKFAGR	ELGSKAKFA	1.51003e+08	1.54926e+08	7.23254e+07	5.81792e+07	3.18326e+07	4.48934e+07	5.85839e+07		5.14619e+07	2.14578e+07	2.21838e+07
sp|P08226|APOE_MOUSE Apolipoprotein E OS=Mus musculus GN=Apoe PE=1 SV=2	KAVTKAQKKDGKKRKR	KAVTKAQKK						3.44739e+07	3.08122e+07
sp|P08226|APOE_MOUSE Apolipoprotein E OS=Mus musculus GN=Apoe PE=1 SV=2	LPGELAKHAVSEGTKA	AKHAVSEGT		1.33291e+08	8.99737e+07	1.78324e+07		6.34009e+07	4.85174e+07		4.4061e+07		3.87046e+07	3.81982e+07
sp|P08226|APOE_MOUSE Apolipoprotein E OS=Mus musculus GN=Apoe PE=1 SV=2	SLQAFSNPSAGISVDVK	QAFSNPSAG	4.88573e+08	2.46156e+08	1.72139e+08				8.38903e+07	3.13291e+07	1.02213e+08	1.41863e+07	1.73448e+07	4.30945e+07
sp|P08226|APOE_MOUSE Apolipoprotein E OS=Mus musculus GN=Apoe PE=1 SV=2	qEQTYVISAPKILRVGSS	YVISAPKIL		3.25917e+07	5.11773e+07
sp|P09405|NUCL_MOUSE Nucleolin OS=Mus musculus GN=Ncl PE=1 SV=2	PGTAVESVTDSSRY	AVESVTDSS					6.609e+06
sp|P09405|NUCL_MOUSE Nucleolin OS=Mus musculus GN=Ncl PE=1 SV=2	LISQIVSSITASLR	IVSSITASL				1.34677e+07
sp|P09405|NUCL_MOUSE Nucleolin OS=Mus musculus GN=Ncl PE=1 SV=2	VSMTVEGPPPKDTGIARVP	MTVEGPPPK						4.76839e+07
sp|P09411|PGK1_MOUSE Phosphoglycerate kinase 1 OS=Mus musculus GN=Pgk1 PE=1 SV=4	NYEGSPIKVTL	YEGSPIKVT												1.10229e+07
sp|P09411|PGK1_MOUSE Phosphoglycerate kinase 1 OS=Mus musculus GN=Pgk1 PE=1 SV=4	SVVVASSEVHVEVER	VVVASSEVH							2.88287e+07	2.44105e+07	2.64177e+07
sp|P09528|FRIH_MOUSE Ferritin heavy chain OS=Mus musculus GN=Fth1 PE=1 SV=2	GDIFFGIPAVLLSR	FFGIPAVLL		3.99862e+07	3.87851e+07
sp|P09528|FRIH_MOUSE Ferritin heavy chain OS=Mus musculus GN=Fth1 PE=1 SV=2	TEHAKRKTVTAMDVVYALKRQGRTL	RKTVTAMDV										1.69056e+07
sp|P09671|SODM_MOUSE Superoxide dismutase [Mn], mitochondrial OS=Mus musculus GN=Sod2 PE=1 SV=3	NPTIYPLTLPRALSSDPV	YPLTLPRAL								1.17569e+07	2.52538e+07
sp|P09671|SODM_MOUSE Superoxide dismutase [Mn], mitochondrial OS=Mus musculus GN=Sod2 PE=1 SV=3	VKIFKSQGTALEKYAKKS	FKSQGTALE	2.62716e+07
sp|P09803|CADH1_MOUSE Cadherin-1 OS=Mus musculus GN=Cdh1 PE=1 SV=1	VRKGEPGLLI	VRKGEPGLL										6.5455e+07	2.04699e+07
sp|P0C0S6|H2AZ_MOUSE Histone H2A.Z OS=Mus musculus GN=H2afz PE=1 SV=2	TALGAAQATVKA	LGAAQATVK							1.96496e+07	1.73809e+07	1.8283e+07
sp|P0C0S6|H2AZ_MOUSE Histone H2A.Z OS=Mus musculus GN=H2afz PE=1 SV=2	IGNTGPYEVSKKL	GNTGPYEVS	1.03994e+07	8.2445e+06
sp|P0C0S6|H2AZ_MOUSE Histone H2A.Z OS=Mus musculus GN=H2afz PE=1 SV=2	LEISYTGSRPASNmV	YTGSRPASN											8.76912e+06
sp|P0C0S6|H2AZ_MOUSE Histone H2A.Z OS=Mus musculus GN=H2afz PE=1 SV=2	APGHYTYSSPHSGSIH	YTYSSPHSG							6.19242e+07	5.74977e+07	6.33131e+07
sp|P0C0S6|H2AZ_MOUSE Histone H2A.Z OS=Mus musculus GN=H2afz PE=1 SV=2	GGAPPSGGASSGPTIEEVD	GASSGPTIE	3.87026e+06		3.83023e+06		3.92157e+06	1.29819e+07					2.72344e+06
sp|P0C0S6|H2AZ_MOUSE Histone H2A.Z OS=Mus musculus GN=H2afz PE=1 SV=2	APGPSQPAVLQPSVEPAQPTPQ	VEPAQPTPQ								2.00764e+07	1.25484e+07			1.75261e+07
sp|P10126|EF1A1_MOUSE Elongation factor 1-alpha 1 OS=Mus musculus GN=Eef1a1 PE=1 SV=3	SVLVLSPR												9.44422e+06
sp|P10126|EF1A1_MOUSE Elongation factor 1-alpha 1 OS=Mus musculus GN=Eef1a1 PE=1 SV=3	KLIGDPNLEF	LIGDPNLEF	1.29364e+06
sp|P10126|EF1A1_MOUSE Elongation factor 1-alpha 1 OS=Mus musculus GN=Eef1a1 PE=1 SV=3	LEGKVLPGVDA	GKVLPGVDA							8.25635e+07	1.04433e+08	8.50024e+07	6.5093e+07	6.66915e+07	7.78935e+07
sp|P10126|EF1A1_MOUSE Elongation factor 1-alpha 1 OS=Mus musculus GN=Eef1a1 PE=1 SV=3	EVQLQESGPGL	VQLQESGPG							4.31543e+07	5.89913e+07	5.69029e+07		4.48312e+07	4.20908e+07
sp|P10126|EF1A1_MOUSE Elongation factor 1-alpha 1 OS=Mus musculus GN=Eef1a1 PE=1 SV=3	YAKDIGFIKLD	AKDIGFIKL		2.81182e+07
sp|P10126|EF1A1_MOUSE Elongation factor 1-alpha 1 OS=Mus musculus GN=Eef1a1 PE=1 SV=3	RVVSALPIQHQD	VVSALPIQH	3.38582e+07
sp|P10126|EF1A1_MOUSE Elongation factor 1-alpha 1 OS=Mus musculus GN=Eef1a1 PE=1 SV=3	AIIRIPPYHYIH	IIRIPPYHY			1.00313e+07
sp|P10126|EF1A1_MOUSE Elongation factor 1-alpha 1 OS=Mus musculus GN=Eef1a1 PE=1 SV=3	IGRNPVGYPLAWK	NPVGYPLAW				8.23308e+06	9.67614e+06
sp|P10126|EF1A1_MOUSE Elongation factor 1-alpha 1 OS=Mus musculus GN=Eef1a1 PE=1 SV=3	RRFVNVVPTFGKK	FVNVVPTFG	3.50279e+07			1.80939e+07
sp|P10126|EF1A1_MOUSE Elongation factor 1-alpha 1 OS=Mus musculus GN=Eef1a1 PE=1 SV=3	GYAFIEFASFEDAK	IEFASFEDA				2.32855e+06	6.17925e+06
sp|P10126|EF1A1_MOUSE Elongation factor 1-alpha 1 OS=Mus musculus GN=Eef1a1 PE=1 SV=3	GGSTDYNAAFISRLS	YNAAFISRL					1.06106e+07	1.60492e+07
sp|P10126|EF1A1_MOUSE Elongation factor 1-alpha 1 OS=Mus musculus GN=Eef1a1 PE=1 SV=3	KSTNFVTANPTPQPG	FVTANPTPQ				1.56863e+07	1.7405e+07
sp|P10126|EF1A1_MOUSE Elongation factor 1-alpha 1 OS=Mus musculus GN=Eef1a1 PE=1 SV=3	VKPQAIKPKMPKGPKLK	PQAIKPKMP						1.38751e+07
sp|P10126|EF1A1_MOUSE Elongation factor 1-alpha 1 OS=Mus musculus GN=Eef1a1 PE=1 SV=3	GDGQVNYEEFVQMMTAK	EEFVQMMTA	3.0855e+07	3.45456e+07	1.8706e+07
sp|P10126|EF1A1_MOUSE Elongation factor 1-alpha 1 OS=Mus musculus GN=Eef1a1 PE=1 SV=3	LDFGSLSNLQVTQPTVGMNFKTPRGAV	LQVTQPTVG						1.41373e+07
sp|P10404|ENV1_MOUSE MLV-related proviral Env polyprotein OS=Mus musculus PE=1 SV=3	GATAVLLDVP	GATAVLLDV						7.22717e+06
sp|P10404|ENV1_MOUSE MLV-related proviral Env polyprotein OS=Mus musculus PE=1 SV=3	FGDPSVTGKVG	GDPSVTGKV				2.53754e+06
sp|P10605|CATB_MOUSE Cathepsin B OS=Mus musculus GN=Ctsb PE=1 SV=2	PEVILPVPAF	PEVILPVPA	5.31291e+07
sp|P10605|CATB_MOUSE Cathepsin B OS=Mus musculus GN=Ctsb PE=1 SV=2	NERHYGGLTGL	RHYGGLTGL	4.63479e+07	5.59254e+07	5.16047e+07	8.27353e+07	2.92514e+07	6.55004e+07	3.47859e+07	3.71279e+07		2.94957e+07	3.29095e+07
sp|P10605|CATB_MOUSE Cathepsin B OS=Mus musculus GN=Ctsb PE=1 SV=2	PHPYPALTPEQK	PYPALTPEQ			6.21792e+06
sp|P10605|CATB_MOUSE Cathepsin B OS=Mus musculus GN=Ctsb PE=1 SV=2	AGLATDVQTVAQ	GLATDVQTV								1.37133e+08
sp|P10605|CATB_MOUSE Cathepsin B OS=Mus musculus GN=Ctsb PE=1 SV=2	AVVGEPGVTVTRL	VVGEPGVTV	1.90076e+08		1.94879e+08
sp|P10605|CATB_MOUSE Cathepsin B OS=Mus musculus GN=Ctsb PE=1 SV=2	VAIFDINRLGQSD	FDINRLGQS										9.99013e+07
sp|P10605|CATB_MOUSE Cathepsin B OS=Mus musculus GN=Ctsb PE=1 SV=2	ITYSYAGARAPMG	YSYAGARAP	4.45524e+07	4.79159e+07			4.70927e+07	4.55517e+07	2.91502e+07	2.84515e+07	2.16671e+07	2.29979e+07	2.06838e+07	2.14876e+07
sp|P10605|CATB_MOUSE Cathepsin B OS=Mus musculus GN=Ctsb PE=1 SV=2	ISKQEYDESGPSIVH	YDESGPSIV	1.06264e+09					1.57532e+09	1.21222e+09		9.86675e+08		9.38642e+08
sp|P10639|THIO_MOUSE Thioredoxin OS=Mus musculus GN=Txn PE=1 SV=3	YQMYGGPVVLVAHSM	QMYGGPVVL	1.55563e+07		1.68471e+07	7.71374e+06	8.2846e+06	7.04418e+06
sp|P10639|THIO_MOUSE Thioredoxin OS=Mus musculus GN=Txn PE=1 SV=3	VVYALKRQGRTLYGFGG	KRQGRTLYG		2.02441e+07
sp|P11103|PARP1_MOUSE Poly [ADP-ribose] polymerase 1 OS=Mus musculus GN=Parp1 PE=1 SV=3	ASEDLLKEHYTDLKDR	LKEHYTDLK				1.79192e+07		2.55342e+06
sp|P11247|PERM_MOUSE Myeloperoxidase OS=Mus musculus GN=Mpo PE=1 SV=2	QYTLPLEL				2.36445e+07	3.9708e+06	5.74948e+06			7.1627e+07	8.55343e+07	5.06128e+07	7.18259e+07
sp|P11499|HS90B_MOUSE Heat shock protein HSP 90-beta OS=Mus musculus GN=Hsp90ab1 PE=1 SV=3	PAGKLKYFDKLN	KLKYFDKLN	5.07886e+07	4.27079e+07	2.79627e+07
sp|P11499|HS90B_MOUSE Heat shock protein HSP 90-beta OS=Mus musculus GN=Hsp90ab1 PE=1 SV=3	RTTTWQRPTAEYVR	WQRPTAEYV					9.40549e+07
sp|P11499|HS90B_MOUSE Heat shock protein HSP 90-beta OS=Mus musculus GN=Hsp90ab1 PE=1 SV=3	AMERDGSSGGVIRL	GSSGGVIRL		1.05446e+07	6.54517e+06
sp|P11499|HS90B_MOUSE Heat shock protein HSP 90-beta OS=Mus musculus GN=Hsp90ab1 PE=1 SV=3	TPATNEAPQATVFPK	PATNEAPQA				1.03358e+09	9.6771e+08	2.75982e+08
sp|P11499|HS90B_MOUSE Heat shock protein HSP 90-beta OS=Mus musculus GN=Hsp90ab1 PE=1 SV=3	NQDKNIVFSPLSISAA	FSPLSISAA				3.344e+08	3.60394e+08	3.15049e+08
sp|P11499|HS90B_MOUSE Heat shock protein HSP 90-beta OS=Mus musculus GN=Hsp90ab1 PE=1 SV=3	ARLNFSHGTHEYHAETIKN	LNFSHGTHE	7.79475e+07		4.21199e+07
sp|P11499|HS90B_MOUSE Heat shock protein HSP 90-beta OS=Mus musculus GN=Hsp90ab1 PE=1 SV=3	IAIKPDGVQRGLVGEIIKR	IKPDGVQRG	1.1169e+07			1.73697e+08	1.63986e+08		8.83055e+07	9.12297e+07	8.4591e+07	6.5093e+07	9.16099e+07
sp|P11499|HS90B_MOUSE Heat shock protein HSP 90-beta OS=Mus musculus GN=Hsp90ab1 PE=1 SV=3	RFSPYAFNGGTVLAIAGEDF	FNGGTVLAI	4.85511e+07	5.45471e+07	3.16127e+07	1.21042e+07	8.45323e+07	8.06963e+07	6.3357e+07	6.98134e+07		5.00546e+07
sp|P11499|HS90B_MOUSE Heat shock protein HSP 90-beta OS=Mus musculus GN=Hsp90ab1 PE=1 SV=3	VRHEGLKNYYLKKTISRSPG	YLKKTISRS							4.82826e+07
sp|P14152|MDHC_MOUSE Malate dehydrogenase, cytoplasmic OS=Mus musculus GN=Mdh1 PE=1 SV=3	LIVSNPVD			1.03999e+08	8.49435e+07
sp|P14152|MDHC_MOUSE Malate dehydrogenase, cytoplasmic OS=Mus musculus GN=Mdh1 PE=1 SV=3	RSFRNPLAK	RSFRNPLAK							3.08565e+08			2.83938e+08		3.16362e+08
sp|P14152|MDHC_MOUSE Malate dehydrogenase, cytoplasmic OS=Mus musculus GN=Mdh1 PE=1 SV=3	VDVLEDKLK	VDVLEDKLK							1.16284e+09		1.15081e+09			1.08798e+09
sp|P14152|MDHC_MOUSE Malate dehydrogenase, cytoplasmic OS=Mus musculus GN=Mdh1 PE=1 SV=3	YSVTANSKI	YSVTANSKI				3.95452e+07
sp|P14152|MDHC_MOUSE Malate dehydrogenase, cytoplasmic OS=Mus musculus GN=Mdh1 PE=1 SV=3	SFVNDIFERIA	FVNDIFERI	4.46451e+07	2.15921e+07	2.53767e+07				7.4665e+06
sp|P14152|MDHC_MOUSE Malate dehydrogenase, cytoplasmic OS=Mus musculus GN=Mdh1 PE=1 SV=3	ATGPPVSELITK	TGPPVSELI							3.0388e+07	1.93389e+07	1.76113e+07	1.63298e+07	1.86413e+07	1.99239e+07
sp|P14152|MDHC_MOUSE Malate dehydrogenase, cytoplasmic OS=Mus musculus GN=Mdh1 PE=1 SV=3	DVDFDFAGPAIHGSA	FDFAGPAIH							1.17895e+07	1.13721e+07	1.05154e+07	6.97132e+06	9.54292e+06	8.79346e+06
sp|P14152|MDHC_MOUSE Malate dehydrogenase, cytoplasmic OS=Mus musculus GN=Mdh1 PE=1 SV=3	LAQVYGAPQLQVEKVR	QVYGAPQLQ								2.31418e+07	2.03849e+07		1.44143e+07	1.38463e+07
sp|P14152|MDHC_MOUSE Malate dehydrogenase, cytoplasmic OS=Mus musculus GN=Mdh1 PE=1 SV=3	EKPVPAAPVPSPVAPAP	PVPAAPVPS	4.57732e+07	4.3939e+07	3.28411e+07				7.25263e+07			6.26148e+07	1.89409e+07	7.15774e+07
sp|P14152|MDHC_MOUSE Malate dehydrogenase, cytoplasmic OS=Mus musculus GN=Mdh1 PE=1 SV=3	SPKLWIYYTSNLAPGVPA	YTSNLAPGV	2.54295e+07	2.31418e+07	5.72987e+07
sp|P14152|MDHC_MOUSE Malate dehydrogenase, cytoplasmic OS=Mus musculus GN=Mdh1 PE=1 SV=3	GVLPNIQAVLLPKKTESHKAKSK	VLPNIQAVL			1.88884e+07
sp|P14152|MDHC_MOUSE Malate dehydrogenase, cytoplasmic OS=Mus musculus GN=Mdh1 PE=1 SV=3	GDEDEGEEDDDEDEGEEGEEDEGEDD	DEGEEGEED		4.39086e+07
sp|P14211|CALR_MOUSE Calreticulin OS=Mus musculus GN=Calr PE=1 SV=1	PAIYFKEQ			1.03347e+07
sp|P14211|CALR_MOUSE Calreticulin OS=Mus musculus GN=Calr PE=1 SV=1	SIVASDTRLSEG	IVASDTRLS									1.04936e+07
sp|P14211|CALR_MOUSE Calreticulin OS=Mus musculus GN=Calr PE=1 SV=1	DFYGSPIPSVSLKL	FYGSPIPSV											3.1853e+06
sp|P14211|CALR_MOUSE Calreticulin OS=Mus musculus GN=Calr PE=1 SV=1	YTQSGGVRPFGVSL	SGGVRPFGV	1.73689e+07
sp|P14211|CALR_MOUSE Calreticulin OS=Mus musculus GN=Calr PE=1 SV=1	mVTEALKPYSKGGPR	TEALKPYSK			1.17168e+08
sp|P14211|CALR_MOUSE Calreticulin OS=Mus musculus GN=Calr PE=1 SV=1	DSLIKATIAGGGVIPHIHKSLIGKKGQQK	IAGGGVIPH							7.22753e+07	5.11064e+07	4.79823e+07	3.7438e+07	5.89913e+07	4.41834e+07
sp|P14483|HB2A_MOUSE H-2 class II histocompatibility antigen, A beta chain OS=Mus musculus GN=H2-Ab1 PE=1 SV=1	VDVMEDKLKGEM	DVMEDKLKG									5.52703e+07
sp|P14483|HB2A_MOUSE H-2 class II histocompatibility antigen, A beta chain OS=Mus musculus GN=H2-Ab1 PE=1 SV=1	RAAVPSGASTGIYE	AVPSGASTG		6.53643e+07	1.09543e+07
sp|P14483|HB2A_MOUSE H-2 class II histocompatibility antigen, A beta chain OS=Mus musculus GN=H2-Ab1 PE=1 SV=1	ARKPYYSLPIVPGTV	YYSLPIVPG			4.54548e+06
sp|P14483|HB2A_MOUSE H-2 class II histocompatibility antigen, A beta chain OS=Mus musculus GN=H2-Ab1 PE=1 SV=1	LPKYSFAKPSIVSDK	YSFAKPSIV	3.56401e+07	1.17087e+08		7.35897e+07			8.57124e+07					5.78174e+07
sp|P14483|HB2A_MOUSE H-2 class II histocompatibility antigen, A beta chain OS=Mus musculus GN=H2-Ab1 PE=1 SV=1	DGELTYENVQVSPVPG	YENVQVSPV	8.44194e+08	7.60303e+08	6.26613e+08	3.53222e+08	2.97023e+08		2.35802e+08	2.4009e+08	2.2651e+08	1.47486e+08	1.57088e+08	1.37609e+08
sp|P14483|HB2A_MOUSE H-2 class II histocompatibility antigen, A beta chain OS=Mus musculus GN=H2-Ab1 PE=1 SV=1	YAQEAVKKGSTAVGVRG	KKGSTAVGV		4.79491e+07
sp|P14483|HB2A_MOUSE H-2 class II histocompatibility antigen, A beta chain OS=Mus musculus GN=H2-Ab1 PE=1 SV=1	GILYAAPQLHSIQSGPS	ILYAAPQLH				1.05008e+07
sp|P14869|RLA0_MOUSE 60S acidic ribosomal protein P0 OS=Mus musculus GN=Rplp0 PE=1 SV=3	LAKHAVSEGTKAVTKYTSSK	HAVSEGTKA							1.93916e+06
sp|P16125|LDHB_MOUSE L-lactate dehydrogenase B chain OS=Mus musculus GN=Ldhb PE=1 SV=2	RYRPGTVAL	RYRPGTVAL	9.09726e+06
sp|P16125|LDHB_MOUSE L-lactate dehydrogenase B chain OS=Mus musculus GN=Ldhb PE=1 SV=2	EHALRYLYVL	EHALRYLYV	3.52977e+08	2.83348e+08	2.4804e+08				2.27296e+08	2.25101e+08	2.10027e+08	1.98148e+08	2.14887e+08	1.9313e+08
sp|P16125|LDHB_MOUSE L-lactate dehydrogenase B chain OS=Mus musculus GN=Ldhb PE=1 SV=2	VAVVAGYGDVGK	VVAGYGDVG		5.23251e+07	1.92319e+07				4.35449e+07	4.33642e+07	4.11674e+07	4.17132e+07	4.02086e+07
sp|P16125|LDHB_MOUSE L-lactate dehydrogenase B chain OS=Mus musculus GN=Ldhb PE=1 SV=2	ISNASDALDKIRL	SNASDALDK	2.52201e+08	2.1834e+08	1.80948e+08				7.30307e+07		4.27968e+07	5.29086e+07	5.11773e+07	6.40635e+07
sp|P16125|LDHB_MOUSE L-lactate dehydrogenase B chain OS=Mus musculus GN=Ldhb PE=1 SV=2	KLETAVNLAWTAGNSNTR	LAWTAGNSN							1.60826e+07	1.68939e+07		1.46968e+07	1.84102e+07
sp|P16277|BLK_MOUSE Tyrosine-protein kinase Blk OS=Mus musculus GN=Blk PE=1 SV=4	VITVLEQQD	VITVLEQQD				1.02208e+07	6.7059e+06
sp|P16546-2|SPTN1_MOUSE Isoform 2 of Spectrin alpha chain, non-erythrocytic 1 OS=Mus musculus GN=Sptan1	TVRLLQLLL	TVRLLQLLL	1.69761e+07	2.20458e+07			6.73385e+06
sp|P16546-2|SPTN1_MOUSE Isoform 2 of Spectrin alpha chain, non-erythrocytic 1 OS=Mus musculus GN=Sptan1	VKGYFPEPVT	VKGYFPEPV				2.00625e+07
sp|P16675|PPGB_MOUSE Lysosomal protective protein OS=Mus musculus GN=Ctsa PE=1 SV=1	PFPLQDLVP	PFPLQDLVP				6.7059e+06								4.03741e+06
sp|P17182|ENOA_MOUSE Alpha-enolase OS=Mus musculus GN=Eno1 PE=1 SV=3	IRKLPFQRL	IRKLPFQRL	4.01251e+07	3.92448e+07
sp|P17182|ENOA_MOUSE Alpha-enolase OS=Mus musculus GN=Eno1 PE=1 SV=3	VREIAQDFKT	REIAQDFKT							7.16731e+06	8.30184e+06			5.13168e+06	4.46739e+06
sp|P17182|ENOA_MOUSE Alpha-enolase OS=Mus musculus GN=Eno1 PE=1 SV=3	KAYLPVNESF	KAYLPVNES							2.4836e+06
sp|P17182|ENOA_MOUSE Alpha-enolase OS=Mus musculus GN=Eno1 PE=1 SV=3	TVDQIRAIMD	VDQIRAIMD			8.05846e+07
sp|P17182|ENOA_MOUSE Alpha-enolase OS=Mus musculus GN=Eno1 PE=1 SV=3	PFTIKPLDRKL	PFTIKPLDR										7.14746e+06	7.82142e+06
sp|P17182|ENOA_MOUSE Alpha-enolase OS=Mus musculus GN=Eno1 PE=1 SV=3	DLHAFSGSAAWDD	LHAFSGSAA	1.1499e+07
sp|P17182|ENOA_MOUSE Alpha-enolase OS=Mus musculus GN=Eno1 PE=1 SV=3	LATDVQTVAQRLK	DVQTVAQRL			8.63042e+06
sp|P17182|ENOA_MOUSE Alpha-enolase OS=Mus musculus GN=Eno1 PE=1 SV=3	qVIILNHPGQISAG	IILNHPGQI											1.22476e+07
sp|P17182|ENOA_MOUSE Alpha-enolase OS=Mus musculus GN=Eno1 PE=1 SV=3	PHPYPALTPEQKKEL	PYPALTPEQ	1.47581e+07	1.74654e+07	1.51625e+07
sp|P17182|ENOA_MOUSE Alpha-enolase OS=Mus musculus GN=Eno1 PE=1 SV=3	DLHAFSGSAAWDDSA	FSGSAAWDD									4.13963e+07	3.59378e+07	4.31842e+07	3.7464e+07
sp|P17182|ENOA_MOUSE Alpha-enolase OS=Mus musculus GN=Eno1 PE=1 SV=3	SDLHAFSGSAAWDDS	LHAFSGSAA	2.72736e+07	2.93733e+07	2.56775e+07
sp|P17182|ENOA_MOUSE Alpha-enolase OS=Mus musculus GN=Eno1 PE=1 SV=3	SPELTLAQPVALPVSSR	LTLAQPVAL								3.03655e+06
sp|P17182|ENOA_MOUSE Alpha-enolase OS=Mus musculus GN=Eno1 PE=1 SV=3	DARSYTAAVANRAKGGG	YTAAVANRA								1.34304e+07	1.01925e+07	1.06992e+07	1.64662e+07
sp|P17182|ENOA_MOUSE Alpha-enolase OS=Mus musculus GN=Eno1 PE=1 SV=3	RVTIAQGGVLPNIQAVLLPKKTESHHKAK	IAQGGVLPN		1.94744e+08
sp|P17665|COX7C_MOUSE Cytochrome c oxidase subunit 7C, mitochondrial OS=Mus musculus GN=Cox7c PE=1 SV=1	PGQGTTGQLFFPEVNKNHRGL	LFFPEVNKN	1.25658e+07		7.13792e+07
sp|P17665|COX7C_MOUSE Cytochrome c oxidase subunit 7C, mitochondrial OS=Mus musculus GN=Cox7c PE=1 SV=1	EDEGEEDDDEDEGEEGEEDEGEDD	DEGEEGEED		3.17224e+07
sp|P17742|PPIA_MOUSE Peptidyl-prolyl cis-trans isomerase A OS=Mus musculus GN=Ppia PE=1 SV=2	IGAEVYHHLKGVIK	YHHLKGVIK					5.67426e+06	4.65387e+06
sp|P17742|PPIA_MOUSE Peptidyl-prolyl cis-trans isomerase A OS=Mus musculus GN=Ppia PE=1 SV=2	DVVYALKRQGRTLYGFGG	KRQGRTLYG												1.1587e+07
sp|P17742|PPIA_MOUSE Peptidyl-prolyl cis-trans isomerase A OS=Mus musculus GN=Ppia PE=1 SV=2	ENVIRDAVTYTEHAKRKT	IRDAVTYTE	3.66167e+07	4.64766e+07					3.64901e+07	1.3552e+07	3.26143e+07	1.88231e+07	2.5874e+07	1.99378e+07
sp|P17751|TPIS_MOUSE Triosephosphate isomerase OS=Mus musculus GN=Tpi1 PE=1 SV=4	EFAGEDTSDLFLEER	FAGEDTSDL				1.01361e+07
sp|P17751|TPIS_MOUSE Triosephosphate isomerase OS=Mus musculus GN=Tpi1 PE=1 SV=4	VAVEEDAESEDEDEED	AVEEDAESE									1.65692e+07
sp|P18242|CATD_MOUSE Cathepsin D OS=Mus musculus GN=Ctsd PE=1 SV=1	VYIPSKTDL	VYIPSKTDL							1.79192e+07				1.85639e+07
sp|P18242|CATD_MOUSE Cathepsin D OS=Mus musculus GN=Ctsd PE=1 SV=1	SYFPEITHI	SYFPEITHI	8.94717e+06	4.77146e+06	5.61946e+06
sp|P18242|CATD_MOUSE Cathepsin D OS=Mus musculus GN=Ctsd PE=1 SV=1	EVQLQESGPG	VQLQESGPG			1.16433e+07
sp|P18828-2|SDC1_MOUSE Isoform 2 of Syndecan-1 OS=Mus musculus GN=Sdc1	VVIRGNSIImL	IRGNSIImL							1.83719e+07	1.56537e+07	1.61497e+07
sp|P18828-2|SDC1_MOUSE Isoform 2 of Syndecan-1 OS=Mus musculus GN=Sdc1	NVTELNEPLSNEERNL	TELNEPLSN				4.22348e+06	8.04131e+06
sp|P18828-2|SDC1_MOUSE Isoform 2 of Syndecan-1 OS=Mus musculus GN=Sdc1	RKYELGRPAANTKIGPR	YELGRPAAN	3.7231e+07	7.98617e+07	4.09966e+07	1.45549e+07	1.42159e+07	1.20958e+07	1.89672e+07	8.94097e+06	8.29034e+06		6.03114e+06
sp|P18828-2|SDC1_MOUSE Isoform 2 of Syndecan-1 OS=Mus musculus GN=Sdc1	SPPHVQFTYQQPQPLSVEPR	FTYQQPQPL								3.52715e+07
sp|P20029|GRP78_MOUSE 78 kDa glucose-regulated protein OS=Mus musculus GN=Hspa5 PE=1 SV=3	LHLRFSAPQIENEPE	LRFSAPQIE	4.04602e+07
sp|P20029|GRP78_MOUSE 78 kDa glucose-regulated protein OS=Mus musculus GN=Hspa5 PE=1 SV=3	SLHLRFSAPQIENEP	LRFSAPQIE	4.11674e+07	4.72234e+07	4.63479e+07
sp|P20029|GRP78_MOUSE 78 kDa glucose-regulated protein OS=Mus musculus GN=Hspa5 PE=1 SV=3	DQVLSWSSPVGSRTL	LSWSSPVGS	2.72547e+07						9.79762e+06	8.74484e+06	8.50571e+06
sp|P20029|GRP78_MOUSE 78 kDa glucose-regulated protein OS=Mus musculus GN=Hspa5 PE=1 SV=3	SGRDYSFSISNLEPED	YSFSISNLE	1.81693e+07	2.01741e+07
sp|P20029|GRP78_MOUSE 78 kDa glucose-regulated protein OS=Mus musculus GN=Hspa5 PE=1 SV=3	EAINEDNSVVSLSQPK	SVVSLSQPK	1.56104e+07								6.43273e+06
sp|P20029|GRP78_MOUSE 78 kDa glucose-regulated protein OS=Mus musculus GN=Hspa5 PE=1 SV=3	SPKLWIYSTSNLASGVPA	WIYSTSNLA	3.94904e+07
sp|P20029|GRP78_MOUSE 78 kDa glucose-regulated protein OS=Mus musculus GN=Hspa5 PE=1 SV=3	SAKPVSQmRmATPLLmRPm	mRmATPLLm	3.46455e+08	3.98989e+08	3.01288e+08	1.1491e+07	1.09848e+07	1.85649e+08	1.30096e+08	2.04841e+07	3.66675e+07	1.38743e+08
sp|P20029|GRP78_MOUSE 78 kDa glucose-regulated protein OS=Mus musculus GN=Hspa5 PE=1 SV=3	AIRNDEELNKLLGKVTIAQGGVLPNIQAV	IAQGGVLPN	1.72378e+08	1.4415e+08	1.57962e+08
sp|P21550|ENOB_MOUSE Beta-enolase OS=Mus musculus GN=Eno3 PE=1 SV=3	ELEEQLGPVAEETRA	QLGPVAEET							1.6489e+07	1.5632e+07	1.46765e+07
sp|P21550|ENOB_MOUSE Beta-enolase OS=Mus musculus GN=Eno3 PE=1 SV=3	NVIRDAVTYTEHAKRK	IRDAVTYTE								6.13657e+06	2.98645e+06	5.21415e+06	3.95432e+06
sp|P23116|EIF3A_MOUSE Eukaryotic translation initiation factor 3 subunit A OS=Mus musculus GN=Eif3a PE=1 SV=5	GLAYVEYENESQASQAVMK	NESQASQAV				3.06631e+07	1.62057e+07
sp|P24527|LKHA4_MOUSE Leukotriene A-4 hydrolase OS=Mus musculus GN=Lta4h PE=1 SV=4	RREPLIPV									1.94195e+07	1.86542e+07			1.53528e+07
sp|P24527|LKHA4_MOUSE Leukotriene A-4 hydrolase OS=Mus musculus GN=Lta4h PE=1 SV=4	TYmKPEMW			1.18639e+08		1.10234e+08	3.72052e+07
sp|P25206|MCM3_MOUSE DNA replication licensing factor MCM3 OS=Mus musculus GN=Mcm3 PE=1 SV=2	ELEEVIKDI	ELEEVIKDI	1.38374e+08		1.35058e+08			1.66045e+08	3.38129e+08	3.96021e+08	3.9465e+08	2.46669e+08	3.03054e+08
sp|P25799-3|NFKB1_MOUSE Isoform 3 of Nuclear factor NF-kappa-B p105 subunit OS=Mus musculus GN=Nfkb1	SYNLPLEL						1.09777e+08		2.28074e+07	2.1637e+07	2.27128e+07	1.81819e+07	1.86026e+07	1.8784e+07
sp|P26039|TLN1_MOUSE Talin-1 OS=Mus musculus GN=Tln1 PE=1 SV=2	ASLVQPALW	ASLVQPALW				1.02491e+07
sp|P26039|TLN1_MOUSE Talin-1 OS=Mus musculus GN=Tln1 PE=1 SV=2	YSMGmHTYQVG	SMGmHTYQV	9.16099e+07	1.07151e+09	9.29578e+08	5.14975e+07		1.21042e+07	2.54459e+06				2.08556e+06
sp|P27048|RSMB_MOUSE Small nuclear ribonucleoprotein-associated protein B OS=Mus musculus GN=Snrpb PE=1 SV=1	LPQEKYVTSAPMPEPGAPGFY	YVTSAPMPE						1.80438e+07
sp|P27048|RSMB_MOUSE Small nuclear ribonucleoprotein-associated protein B OS=Mus musculus GN=Snrpb PE=1 SV=1	DSMKNEKDDLYKDSSGNTSAESSH	YKDSSGNTS						3.30237e+07	1.50056e+07
sp|P27661|H2AX_MOUSE Histone H2AX OS=Mus musculus GN=H2afx PE=1 SV=2	AFKDLDVAV	AFKDLDVAV				2.25559e+07
sp|P27661|H2AX_MOUSE Histone H2AX OS=Mus musculus GN=H2afx PE=1 SV=2	IAFKDLDVA	IAFKDLDVA				5.08968e+08
sp|P27661|H2AX_MOUSE Histone H2AX OS=Mus musculus GN=H2afx PE=1 SV=2	VALPmFSVYL	ALPmFSVYL	9.24391e+07			5.78604e+08	5.84246e+08				1.0917e+08		1.59171e+08
sp|P27661|H2AX_MOUSE Histone H2AX OS=Mus musculus GN=H2afx PE=1 SV=2	MKDLADELAL	KDLADELAL	3.33458e+07	8.92074e+07	2.52538e+07				3.3741e+07
sp|P27661|H2AX_MOUSE Histone H2AX OS=Mus musculus GN=H2afx PE=1 SV=2	VDVMEDKLKG	DVMEDKLKG	4.02427e+09	7.86064e+09	5.43221e+09						5.47365e+07	2.71429e+08	4.08568e+08	2.59831e+08
sp|P27661|H2AX_MOUSE Histone H2AX OS=Mus musculus GN=H2afx PE=1 SV=2	AVKHFSVEGQLE	HFSVEGQLE				4.6571e+06
sp|P27661|H2AX_MOUSE Histone H2AX OS=Mus musculus GN=H2afx PE=1 SV=2	ISNSSDALDKIR	SNSSDALDK					5.80181e+07
sp|P27661|H2AX_MOUSE Histone H2AX OS=Mus musculus GN=H2afx PE=1 SV=2	YDADLSPAGHEE	ADLSPAGHE							1.8283e+07
sp|P27661|H2AX_MOUSE Histone H2AX OS=Mus musculus GN=H2afx PE=1 SV=2	AVVGEPGVTVTR	VVGEPGVTV		1.85777e+08
sp|P27661|H2AX_MOUSE Histone H2AX OS=Mus musculus GN=H2afx PE=1 SV=2	IKVDKGVVPLAG	DKGVVPLAG				1.62845e+07	1.91388e+07
sp|P27661|H2AX_MOUSE Histone H2AX OS=Mus musculus GN=H2afx PE=1 SV=2	HPFYSNISKDRRY	FYSNISKDR	1.0193e+08	1.71663e+08	9.16734e+07	7.88715e+07	7.03477e+07		7.80557e+07	8.12576e+07		5.35358e+07	6.64608e+07
sp|P27661|H2AX_MOUSE Histone H2AX OS=Mus musculus GN=H2afx PE=1 SV=2	SDLHAFSGSAAWDD	LHAFSGSAA	4.69298e+07
sp|P27661|H2AX_MOUSE Histone H2AX OS=Mus musculus GN=H2afx PE=1 SV=2	VGTARYMAPEVLESR	ARYMAPEVL	3.18326e+07	4.64122e+07					1.54918e+07	2.04841e+07
sp|P27661|H2AX_MOUSE Histone H2AX OS=Mus musculus GN=H2afx PE=1 SV=2	YVTQFHPPHIEIQmL	FHPPHIEIQ			7.76198e+06
sp|P27661|H2AX_MOUSE Histone H2AX OS=Mus musculus GN=H2afx PE=1 SV=2	NIVMTQSPKSMSmSVG	IVMTQSPKS	6.81401e+07
sp|P27661|H2AX_MOUSE Histone H2AX OS=Mus musculus GN=H2afx PE=1 SV=2	GPRAEEYEFLTPMEEAPK	YEFLTPMEE		7.79977e+06
sp|P27661|H2AX_MOUSE Histone H2AX OS=Mus musculus GN=H2afx PE=1 SV=2	QHLVAVEEDAESEDEDEEDVK	HLVAVEEDA	5.63953e+08	5.06505e+08	5.01961e+08	2.96612e+08	2.35814e+09	2.29843e+09	1.24285e+09	5.58894e+08	1.01441e+09	9.20601e+08	1.07896e+09	9.06669e+08
sp|P27661|H2AX_MOUSE Histone H2AX OS=Mus musculus GN=H2afx PE=1 SV=2	EVTNKTRADVKGGTLTQYEGKLR	VKGGTLTQY	1.10005e+08	1.30548e+08	1.72259e+08	3.00961e+08	1.17336e+09	9.28933e+08	4.01271e+08	1.4138e+08	3.43087e+08	3.52488e+08	1.48306e+08	3.44278e+08
sp|P27661|H2AX_MOUSE Histone H2AX OS=Mus musculus GN=H2afx PE=1 SV=2	QAADMILLDDNFASIVTGVEEGR	FASIVTGVE	6.35769e+07	5.52703e+07	5.00546e+07					3.09406e+07	3.04091e+07	7.79977e+06	1.53635e+07	4.8515e+06
sp|P27661|H2AX_MOUSE Histone H2AX OS=Mus musculus GN=H2afx PE=1 SV=2	RGKGRKAVAGIRQVKGATSGLFKKKK	IRQVKGATS	2.83727e+07	4.25307e+07	2.34161e+07		5.30529e+06	1.80814e+07			3.11975e+06
sp|P27661|H2AX_MOUSE Histone H2AX OS=Mus musculus GN=H2afx PE=1 SV=2	LLLPGELAKHAVSEGTKAVTKYTSSK	HAVSEGTKA		5.73754e+06
sp|P27661|H2AX_MOUSE Histone H2AX OS=Mus musculus GN=H2afx PE=1 SV=2	PEPAKSAPAPKKGSKKAVTKAQKKDGKKR	AKSAPAPKK		1.20462e+08	5.90323e+07
sp|P27808|MGAT1_MOUSE Alpha-1,3-mannosyl-glycoprotein 2-beta-N-acetylglucosaminyltransferase OS=Mus musculus GN=Mgat1 PE=1 SV=1	LYLKTKGDF	LYLKTKGDF				1.42462e+08	1.8208e+08
sp|P28063|PSB8_MOUSE Proteasome subunit beta type-8 OS=Mus musculus GN=Psmb8 PE=1 SV=2	LVSIGAEEIVDGNAK	LVSIGAEEI	1.01783e+07
sp|P29341|PABP1_MOUSE Polyadenylate-binding protein 1 OS=Mus musculus GN=Pabpc1 PE=1 SV=2	PEHLFETI					5.54265e+08	2.85517e+08	6.96235e+08	3.13959e+08	2.99504e+08	5.16431e+08		1.84494e+08
sp|P30415|NKTR_MOUSE NK-tumor recognition protein OS=Mus musculus GN=Nktr PE=1 SV=4	LYPQGLAG					9.08511e+07	4.07416e+07
sp|P32972|TNFL8_MOUSE Tumor necrosis factor ligand superfamily member 8 OS=Mus musculus GN=Tnfsf8 PE=2 SV=1	REAEAAIYHLQL	AEAAIYHLQ	7.24222e+06
sp|P32972|TNFL8_MOUSE Tumor necrosis factor ligand superfamily member 8 OS=Mus musculus GN=Tnfsf8 PE=2 SV=1	IAIKPDGVQRGL	IKPDGVQRG	2.81767e+07			2.2509e+07
sp|P34884|MIF_MOUSE Macrophage migration inhibitory factor OS=Mus musculus GN=Mif PE=1 SV=2	NSFVNDIF						8.42357e+06
sp|P34884|MIF_MOUSE Macrophage migration inhibitory factor OS=Mus musculus GN=Mif PE=1 SV=2	SIRPGLSPYR	IRPGLSPYR				7.21752e+07	8.2965e+07	6.59103e+07		5.48504e+07			4.82826e+07
sp|P34884|MIF_MOUSE Macrophage migration inhibitory factor OS=Mus musculus GN=Mif PE=1 SV=2	SLVSKGILVQTK	SKGILVQTK		4.83496e+07	3.01154e+07
sp|P34884|MIF_MOUSE Macrophage migration inhibitory factor OS=Mus musculus GN=Mif PE=1 SV=2	KVTFNSALAQKEA	FNSALAQKE						3.4141e+07
sp|P34884|MIF_MOUSE Macrophage migration inhibitory factor OS=Mus musculus GN=Mif PE=1 SV=2	IKATIAGGGVIPHIHK	IAGGGVIPH	9.97629e+07
sp|P34884|MIF_MOUSE Macrophage migration inhibitory factor OS=Mus musculus GN=Mif PE=1 SV=2	GPGQGTTGQLFFPEVNKNH	LFFPEVNKN								8.92903e+07	2.78466e+07	7.81639e+07	8.13704e+07	7.26269e+07
sp|P34884|MIF_MOUSE Macrophage migration inhibitory factor OS=Mus musculus GN=Mif PE=1 SV=2	PGQGTTGQLFFPEVNKNHR	LFFPEVNKN								6.37093e+07	1.32363e+07			4.07416e+07
sp|P40124|CAP1_MOUSE Adenylyl cyclase-associated protein 1 OS=Mus musculus GN=Cap1 PE=1 SV=4	RQLNYQHSDGSYSTFG	YQHSDGSYS	1.63751e+07
sp|P40124|CAP1_MOUSE Adenylyl cyclase-associated protein 1 OS=Mus musculus GN=Cap1 PE=1 SV=4	DIVmTQSQKFmSTSVGD	SQKFmSTSV							8.60056e+06	3.44244e+06	5.22862e+06			6.09418e+06
sp|P40124|CAP1_MOUSE Adenylyl cyclase-associated protein 1 OS=Mus musculus GN=Cap1 PE=1 SV=4	ILVRYTQKAPQVSTPTLVE	PQVSTPTLV		6.14082e+06	4.07699e+07
sp|P40124|CAP1_MOUSE Adenylyl cyclase-associated protein 1 OS=Mus musculus GN=Cap1 PE=1 SV=4	YPDENVRYSFSTVNLSPENK	YSFSTVNLS		2.2369e+07
sp|P40124|CAP1_MOUSE Adenylyl cyclase-associated protein 1 OS=Mus musculus GN=Cap1 PE=1 SV=4	VGLKFLQASEDLLKEHYTDLKD	LKFLQASED			2.49062e+07		1.23585e+07
sp|P40124|CAP1_MOUSE Adenylyl cyclase-associated protein 1 OS=Mus musculus GN=Cap1 PE=1 SV=4	LPGELAKHAVSEGTKAVTKYTSAK	HAVSEGTKA	1.10765e+07
sp|P40142|TKT_MOUSE Transketolase OS=Mus musculus GN=Tkt PE=1 SV=1	AVAGLLADARS	VAGLLADAR	2.24001e+07							1.14037e+07		7.34841e+06
sp|P40142|TKT_MOUSE Transketolase OS=Mus musculus GN=Tkt PE=1 SV=1	SETIIPDPAGKLK	IIPDPAGKL							1.92453e+07	2.01881e+07	2.52014e+07
sp|P40142|TKT_MOUSE Transketolase OS=Mus musculus GN=Tkt PE=1 SV=1	IYEAYRQGQANLE	YRQGQANLE	4.26783e+07	9.48405e+07						5.76174e+07		3.82247e+07	4.64444e+07	4.98469e+07
sp|P40142|TKT_MOUSE Transketolase OS=Mus musculus GN=Tkt PE=1 SV=1	KVTFNSALAQKEAKK	FNSALAQKE							2.00486e+07	2.23381e+07	2.27128e+07
sp|P40142|TKT_MOUSE Transketolase OS=Mus musculus GN=Tkt PE=1 SV=1	FLNSTAGASGGAYEHRY	FLNSTAGAS							3.30221e+06
sp|P40142|TKT_MOUSE Transketolase OS=Mus musculus GN=Tkt PE=1 SV=1	VLLPKKSSATVGPKAPAVG	SSATVGPKA	3.13074e+07							7.85402e+06		1.35614e+07		1.53528e+07
sp|P40142|TKT_MOUSE Transketolase OS=Mus musculus GN=Tkt PE=1 SV=1	VLLPKKSSATVGPKAPAVGKKA	SSATVGPKA									1.89146e+07
sp|P43024|CX6A1_MOUSE Cytochrome c oxidase subunit 6A1, mitochondrial OS=Mus musculus GN=Cox6a1 PE=1 SV=2	DGSTNYHSALISRLSI	YHSALISRL			3.29551e+07
sp|P43276|H15_MOUSE Histone H1.5 OS=Mus musculus GN=Hist1h1b PE=1 SV=2	QAKPKAARAKAK	PKAARAKAK		1.59494e+07
sp|P43276|H15_MOUSE Histone H1.5 OS=Mus musculus GN=Hist1h1b PE=1 SV=2	QSSAVMALQEASEAYLVGL	QEASEAYLV	7.31791e+06	4.07134e+07	8.57081e+06
sp|P45376|ALDR_MOUSE Aldose reductase OS=Mus musculus GN=Akr1b1 PE=1 SV=3	HSYALSDLDTL	YALSDLDTL									4.3332e+06
sp|P46978|STT3A_MOUSE Dolichyl-diphosphooligosaccharide--protein glycosyltransferase subunit STT3A OS=Mus musculus GN=Stt3a PE=1 SV=1	AAEEFKVPA	AAEEFKVPA					8.22208e+07
sp|P47774|CCR7_MOUSE C-C chemokine receptor type 7 OS=Mus musculus GN=Ccr7 PE=1 SV=2	VYPKPEEW			4.84191e+08	4.12266e+08				8.57761e+08	8.91093e+08	8.39526e+08
sp|P47968|RPIA_MOUSE Ribose-5-phosphate isomerase OS=Mus musculus GN=Rpia PE=1 SV=2	LIRKLPFQRL	IRKLPFQRL											7.2476e+07
sp|P47968|RPIA_MOUSE Ribose-5-phosphate isomerase OS=Mus musculus GN=Rpia PE=1 SV=2	IWHHTFYNELR	WHHTFYNEL		9.87995e+07				5.51937e+07	4.00695e+07	4.20033e+07	3.97651e+07		4.16554e+07	3.61627e+07
sp|P47968|RPIA_MOUSE Ribose-5-phosphate isomerase OS=Mus musculus GN=Rpia PE=1 SV=2	QVTITGSAASISLAQYLINVR	ITGSAASIS	9.93538e+08		1.07443e+08			1.36564e+08	7.5188e+07	5.10381e+08	4.0659e+08	4.24444e+08	5.24366e+08	4.20054e+08
sp|P47968|RPIA_MOUSE Ribose-5-phosphate isomerase OS=Mus musculus GN=Rpia PE=1 SV=2	VTAMDVVYALKRQGRTLYGFGG	KRQGRTLYG	2.01891e+08	2.67692e+08	1.61281e+08						2.48557e+08	2.093e+08	2.25101e+08
sp|P49615|CDK5_MOUSE Cyclin-dependent-like kinase 5 OS=Mus musculus GN=Cdk5 PE=1 SV=1	IAKIPNFW					2.48729e+08
sp|P49722|PSA2_MOUSE Proteasome subunit alpha type-2 OS=Mus musculus GN=Psma2 PE=1 SV=3	PLQGTTGLIPL	LQGTTGLIP			6.84206e+06				1.12701e+07	1.52468e+07		6.14508e+06
sp|P49722|PSA2_MOUSE Proteasome subunit alpha type-2 OS=Mus musculus GN=Psma2 PE=1 SV=3	LNLKNDSLRKRYDG	NLKNDSLRK	4.57098e+07	4.55201e+07
sp|P49722|PSA2_MOUSE Proteasome subunit alpha type-2 OS=Mus musculus GN=Psma2 PE=1 SV=3	AVEPGLRNQPPVDEGATGA	GLRNQPPVD								9.02235e+07	1.26013e+08
sp|P49722|PSA2_MOUSE Proteasome subunit alpha type-2 OS=Mus musculus GN=Psma2 PE=1 SV=3	AIRNDEELNKLLGKVTIAQGGVLPNIQAVLLPKKTESHHKAK	IAQGGVLPN										1.73921e+06	2.54106e+06
sp|P49945|FRIL2_MOUSE Ferritin light chain 2 OS=Mus musculus GN=Ftl2 PE=3 SV=2	IESKEAFQEALAAAGDKL	FQEALAAAG		5.43207e+07	1.26714e+08				4.21199e+07
sp|P49945|FRIL2_MOUSE Ferritin light chain 2 OS=Mus musculus GN=Ftl2 PE=3 SV=2	VLLPKKSSATVGPKAPAVGK	SSATVGPKA	3.21016e+09	3.67985e+09	2.82186e+09				1.08798e+09	1.29473e+09	1.06854e+09	1.52483e+09	1.74914e+09	1.58408e+09
sp|P49945|FRIL2_MOUSE Ferritin light chain 2 OS=Mus musculus GN=Ftl2 PE=3 SV=2	IKKADQKGVTIIGPATVGGIK	VTIIGPATV	7.39e+08	2.02461e+09	1.81711e+09				4.40022e+08	5.63562e+08	4.44929e+08	7.83306e+08	8.32572e+08	1.71544e+08
sp|P49945|FRIL2_MOUSE Ferritin light chain 2 OS=Mus musculus GN=Ftl2 PE=3 SV=2	PHPYPALTPEQKKELSDIAHRIV	PYPALTPEQ		5.22164e+07	2.32222e+07				1.3904e+07			2.02863e+07
sp|P50247|SAHH_MOUSE Adenosylhomocysteinase OS=Mus musculus GN=Ahcy PE=1 SV=3	LGNLLIIVTVKT	LLIIVTVKT	1.80438e+07	1.76602e+07	1.36936e+07	4.10534e+07	3.81188e+07	3.19209e+07	2.61807e+07	2.4158e+07		1.94464e+07	2.33999e+07	2.0598e+07
sp|P50247|SAHH_MOUSE Adenosylhomocysteinase OS=Mus musculus GN=Ahcy PE=1 SV=3	VVVSVVKPIGLA	VSVVKPIGL	8.81177e+06		9.88631e+06	2.17574e+07	2.78081e+07	1.9033e+07	1.59273e+07
sp|P50247|SAHH_MOUSE Adenosylhomocysteinase OS=Mus musculus GN=Ahcy PE=1 SV=3	LALIYGTPRAATVK	LIYGTPRAA	2.90091e+07						1.82198e+07	3.2054e+07	1.63978e+07	2.44105e+07	2.59458e+07	3.0855e+07
sp|P50428|ARSA_MOUSE Arylsulfatase A OS=Mus musculus GN=Arsa PE=1 SV=2	DNIQGITKPAIR	NIQGITKPA		1.08335e+07	5.96462e+06
sp|P51660|DHB4_MOUSE Peroxisomal multifunctional enzyme type 2 OS=Mus musculus GN=Hsd17b4 PE=1 SV=3	NYEGPETHTSLR	YEGPETHTS				1.80063e+07	1.42652e+07	2.5324e+07
sp|P51855|GSHB_MOUSE Glutathione synthetase OS=Mus musculus GN=Gss PE=1 SV=1	ILVRYTQKAPQVSTPTL	YTQKAPQVS		3.53449e+07	3.8066e+07
sp|P52332|JAK1_MOUSE Tyrosine-protein kinase JAK1 OS=Mus musculus GN=Jak1 PE=1 SV=1	LYKYGEAAL	LYKYGEAAL				3.41427e+08	3.44278e+08		1.22652e+08	1.22567e+08	1.22228e+08	9.10402e+07
sp|P52480|KPYM_MOUSE Pyruvate kinase PKM OS=Mus musculus GN=Pkm PE=1 SV=4	PILYRPVA		3.95472e+08	5.29847e+08	3.49569e+08								6.50029e+07
sp|P52480|KPYM_MOUSE Pyruvate kinase PKM OS=Mus musculus GN=Pkm PE=1 SV=4	FRLVAMKF												5.76973e+07
sp|P52480|KPYM_MOUSE Pyruvate kinase PKM OS=Mus musculus GN=Pkm PE=1 SV=4	NDEELNKLL	NDEELNKLL											9.26269e+06
sp|P52480|KPYM_MOUSE Pyruvate kinase PKM OS=Mus musculus GN=Pkm PE=1 SV=4	VLEYLTAEIL	LEYLTAEIL							1.65692e+07	7.77817e+06	6.75255e+06
sp|P52480|KPYM_MOUSE Pyruvate kinase PKM OS=Mus musculus GN=Pkm PE=1 SV=4	KSQGTALEKYA	SQGTALEKY		1.37793e+07		1.45549e+07					3.32534e+07	2.12212e+07	3.47618e+07
sp|P52480|KPYM_MOUSE Pyruvate kinase PKM OS=Mus musculus GN=Pkm PE=1 SV=4	PVVIKNKTWKF	VIKNKTWKF										6.2742e+06
sp|P52480|KPYM_MOUSE Pyruvate kinase PKM OS=Mus musculus GN=Pkm PE=1 SV=4	AGGVTPVFDNm	GGVTPVFDN							5.1033e+06			2.5694e+06		2.90479e+06
sp|P52480|KPYM_MOUSE Pyruvate kinase PKM OS=Mus musculus GN=Pkm PE=1 SV=4	RFQSSAVmALQE	FQSSAVmAL	2.92919e+07	1.65692e+07	1.5194e+07
sp|P52480|KPYM_MOUSE Pyruvate kinase PKM OS=Mus musculus GN=Pkm PE=1 SV=4	LNLPTGIPIVYEL	NLPTGIPIV		1.07518e+08	6.19242e+07
sp|P52480|KPYM_MOUSE Pyruvate kinase PKM OS=Mus musculus GN=Pkm PE=1 SV=4	NAANVGWNGSTFA	VGWNGSTFA									3.32765e+07
sp|P52480|KPYM_MOUSE Pyruvate kinase PKM OS=Mus musculus GN=Pkm PE=1 SV=4	LEINPDHPIVETLR	INPDHPIVE				1.25137e+07		2.54648e+07
sp|P52480|KPYM_MOUSE Pyruvate kinase PKM OS=Mus musculus GN=Pkm PE=1 SV=4	LQQSKILKVIRKNI	LQQSKILKV												5.34219e+06
sp|P52480|KPYM_MOUSE Pyruvate kinase PKM OS=Mus musculus GN=Pkm PE=1 SV=4	KQEYDESGPSIVHR	YDESGPSIV	3.91653e+08	7.04977e+08	4.385e+08				2.47182e+08	1.99941e+08	1.405e+08	1.56545e+08	1.405e+08	1.95555e+08
sp|P52480|KPYM_MOUSE Pyruvate kinase PKM OS=Mus musculus GN=Pkm PE=1 SV=4	KFVYAGSNSGVVQAP	FVYAGSNSG							2.6436e+07	2.353e+07
sp|P52480|KPYM_MOUSE Pyruvate kinase PKM OS=Mus musculus GN=Pkm PE=1 SV=4	VALSTNTAKVKEFGID	ALSTNTAKV				4.29752e+07	2.73303e+07	1.19624e+07
sp|P52480|KPYM_MOUSE Pyruvate kinase PKM OS=Mus musculus GN=Pkm PE=1 SV=4	VKSKYKASIAALEAKIA	YKASIAALE	7.54491e+07	1.07146e+08
sp|P52480|KPYM_MOUSE Pyruvate kinase PKM OS=Mus musculus GN=Pkm PE=1 SV=4	SPKRWIYDTSKLASGVPA	SKLASGVPA	1.93657e+07	2.21684e+07
sp|P52480|KPYM_MOUSE Pyruvate kinase PKM OS=Mus musculus GN=Pkm PE=1 SV=4	APGHYTYSSPHSGSIHSV	YTYSSPHSG				4.696e+06	1.0479e+07	6.81873e+07
sp|P52480|KPYM_MOUSE Pyruvate kinase PKM OS=Mus musculus GN=Pkm PE=1 SV=4	FDGALNVDLTEFQTNLVPYPR	FQTNLVPYP		1.96769e+07							4.28562e+07
sp|P52480|KPYM_MOUSE Pyruvate kinase PKM OS=Mus musculus GN=Pkm PE=1 SV=4	ELAKHAVSEGTKAVTKYTSSK	HAVSEGTKA	2.67493e+07	2.87688e+07
sp|P52480|KPYM_MOUSE Pyruvate kinase PKM OS=Mus musculus GN=Pkm PE=1 SV=4	GGVLPNIQAVLLPKKTESHHKAK	VLPNIQAVL		6.22654e+06
sp|P52480|KPYM_MOUSE Pyruvate kinase PKM OS=Mus musculus GN=Pkm PE=1 SV=4	GVLPNIQAVLLPKKTESHHKAKG	VLPNIQAVL	9.10356e+06		3.06828e+06
sp|P54116|STOM_MOUSE Erythrocyte band 7 integral membrane protein OS=Mus musculus GN=Stom PE=1 SV=3	VVTVENPKF	VVTVENPKF	1.31821e+08		1.10387e+08		2.26353e+08		6.66453e+07		6.41969e+07		5.99809e+07	5.84622e+07
sp|P54728|RD23B_MOUSE UV excision repair protein RAD23 homolog B OS=Mus musculus GN=Rad23b PE=1 SV=2	LPKSAKPVSQMRMATPLLMRPm	MRMATPLLM							1.60048e+07	2.22916e+07	1.3218e+07
sp|P55264|ADK_MOUSE Adenosine kinase OS=Mus musculus GN=Adk PE=1 SV=2	KYQEALDVI	KYQEALDVI							4.59003e+07	4.53312e+07
sp|P56480|ATPB_MOUSE ATP synthase subunit beta, mitochondrial OS=Mus musculus GN=Atp5b PE=1 SV=2	KLKEVAGIPL	LKEVAGIPL		4.04883e+07	3.64901e+07
sp|P56480|ATPB_MOUSE ATP synthase subunit beta, mitochondrial OS=Mus musculus GN=Atp5b PE=1 SV=2	ESEDEDEEDVKL	DEDEEDVKL	3.90008e+07	3.10051e+07
sp|P58252|EF2_MOUSE Elongation factor 2 OS=Mus musculus GN=Eef2 PE=1 SV=2	LLLDVTPLSL	LLDVTPLSL										7.49279e+07	8.96003e+07
sp|P58252|EF2_MOUSE Elongation factor 2 OS=Mus musculus GN=Eef2 PE=1 SV=2	LLTADDRVNP	LLTADDRVN										2.10162e+07		2.24001e+07
sp|P58252|EF2_MOUSE Elongation factor 2 OS=Mus musculus GN=Eef2 PE=1 SV=2	KVTPLEIEVLE	VTPLEIEVL	1.52362e+07
sp|P58252|EF2_MOUSE Elongation factor 2 OS=Mus musculus GN=Eef2 PE=1 SV=2	EQADFAIEALAK	DFAIEALAK										6.73418e+07	7.9751e+07
sp|P60710|ACTB_MOUSE Actin, cytoplasmic 1 OS=Mus musculus GN=Actb PE=1 SV=1	ALEQPAPAIVS	EQPAPAIVS	1.19127e+07		9.90002e+06						1.43148e+07
sp|P60710|ACTB_MOUSE Actin, cytoplasmic 1 OS=Mus musculus GN=Actb PE=1 SV=1	FVNNVEVHTAQ	VNNVEVHTA										3.36243e+07		3.32534e+07
sp|P60710|ACTB_MOUSE Actin, cytoplasmic 1 OS=Mus musculus GN=Actb PE=1 SV=1	GmDELSEEDKLT	DELSEEDKL	1.75626e+07
sp|P60710|ACTB_MOUSE Actin, cytoplasmic 1 OS=Mus musculus GN=Actb PE=1 SV=1	AANEKAVHADFFNDF	EKAVHADFF	1.28476e+07
sp|P60710|ACTB_MOUSE Actin, cytoplasmic 1 OS=Mus musculus GN=Actb PE=1 SV=1	HLNTYDGSHTLRVSQ	YDGSHTLRV	5.34246e+07
sp|P60710|ACTB_MOUSE Actin, cytoplasmic 1 OS=Mus musculus GN=Actb PE=1 SV=1	GGLPDYSAPNPIKVTHR	YSAPNPIKV										5.27595e+06
sp|P60766-1|CDC42_MOUSE Isoform 1 of Cell division control protein 42 homolog OS=Mus musculus GN=Cdc42	DEALDLKMAL	DEALDLKMA							7.62338e+06		7.99685e+06	5.59226e+06
sp|P60867|RS20_MOUSE 40S ribosomal protein S20 OS=Mus musculus GN=Rps20 PE=1 SV=1	IPGLVREGLK	PGLVREGLK				1.31723e+07
sp|P61961|UFM1_MOUSE Ubiquitin-fold modifier 1 OS=Mus musculus GN=Ufm1 PE=1 SV=1	KESTLHLVL	KESTLHLVL												8.00279e+07
sp|P61982|1433G_MOUSE 14-3-3 protein gamma OS=Mus musculus GN=Ywhag PE=1 SV=2	QNRPIPQWIR	NRPIPQWIR		4.93655e+07
sp|P61982|1433G_MOUSE 14-3-3 protein gamma OS=Mus musculus GN=Ywhag PE=1 SV=2	LDTEGLGDVEKGD	EGLGDVEKG	1.1e+07	1.57517e+07	1.045e+07
sp|P62204|CALM_MOUSE Calmodulin OS=Mus musculus GN=Calm1 PE=1 SV=2	GAPPSGGASSGPTIEEVD	GASSGPTIE											2.62703e+06
sp|P62259|1433E_MOUSE 14-3-3 protein epsilon OS=Mus musculus GN=Ywhae PE=1 SV=1	GHLGmLFIE	GHLGmLFIE							3.30941e+08
sp|P62259|1433E_MOUSE 14-3-3 protein epsilon OS=Mus musculus GN=Ywhae PE=1 SV=1	YDIAHTPGVA	YDIAHTPGV	3.54676e+07	3.87314e+07
sp|P62259|1433E_MOUSE 14-3-3 protein epsilon OS=Mus musculus GN=Ywhae PE=1 SV=1	VVIPKSVTPVR	VIPKSVTPV						6.45986e+07			6.39748e+07	5.76174e+07	6.38419e+07
sp|P62259|1433E_MOUSE 14-3-3 protein epsilon OS=Mus musculus GN=Ywhae PE=1 SV=1	KTYSLPEDDDF	YSLPEDDDF						3.20762e+07		2.32383e+07		1.36841e+07	1.80063e+07
sp|P62259|1433E_MOUSE 14-3-3 protein epsilon OS=Mus musculus GN=Ywhae PE=1 SV=1	LGGFEITPPVVL	FEITPPVVL	1.45448e+07	1.6027e+07
sp|P62259|1433E_MOUSE 14-3-3 protein epsilon OS=Mus musculus GN=Ywhae PE=1 SV=1	VLSFWRGNLANVIR	WRGNLANVI		2.9866e+07	1.70468e+07
sp|P62259|1433E_MOUSE 14-3-3 protein epsilon OS=Mus musculus GN=Ywhae PE=1 SV=1	VQRVASVMQEYTQSGGVRPFGVSL	YTQSGGVRP	1.24014e+07
sp|P62259|1433E_MOUSE 14-3-3 protein epsilon OS=Mus musculus GN=Ywhae PE=1 SV=1	SLQDIIAILGMDELSEEDKLTVSR	IIAILGMDE		5.66247e+06
sp|P62267|RS23_MOUSE 40S ribosomal protein S23 OS=Mus musculus GN=Rps23 PE=1 SV=3	PTVDDTSAAVTEEMPPLEGDDDTSRmEE	TSAAVTEEM	2.15633e+08
sp|P62315|SMD1_MOUSE Small nuclear ribonucleoprotein Sm D1 OS=Mus musculus GN=Snrpd1 PE=1 SV=1	KYYIPEVF		1.75869e+07		1.65807e+07	6.71554e+07	5.01241e+07	6.33131e+07	4.02086e+07	3.4212e+07	3.26822e+07	2.86891e+07	3.48342e+07	3.47377e+07
sp|P62806|H4_MOUSE Histone H4 OS=Mus musculus GN=Hist1h4a PE=1 SV=2	VFLENVIR		1.58291e+08	1.743e+08	1.39047e+08			2.7256e+08		2.84135e+08	2.0599e+08	1.7095e+08	1.95691e+08	2.07279e+08
sp|P62806|H4_MOUSE Histone H4 OS=Mus musculus GN=Hist1h4a PE=1 SV=2	AAIYHLQL							1.25571e+07
sp|P62806|H4_MOUSE Histone H4 OS=Mus musculus GN=Hist1h4a PE=1 SV=2	KDRPFFPGL	KDRPFFPGL				2.62547e+08	2.52551e+08	2.24012e+08	1.29466e+08	1.38374e+08	1.33661e+08	1.02284e+08	1.12707e+08
sp|P62806|H4_MOUSE Histone H4 OS=Mus musculus GN=Hist1h4a PE=1 SV=2	NIVMTQSPK	NIVMTQSPK			5.55034e+08	7.15809e+08			7.46724e+08		7.45173e+08	5.86681e+08	7.04488e+08	6.70657e+08
sp|P62806|H4_MOUSE Histone H4 OS=Mus musculus GN=Hist1h4a PE=1 SV=2	AAVLEYLTA	AAVLEYLTA		3.03039e+07
sp|P62806|H4_MOUSE Histone H4 OS=Mus musculus GN=Hist1h4a PE=1 SV=2	HYTDLKDRPF	YTDLKDRPF							2.56406e+06
sp|P62806|H4_MOUSE Histone H4 OS=Mus musculus GN=Hist1h4a PE=1 SV=2	LAAVLEYLTA	AAVLEYLTA	4.99853e+07	5.42831e+07	4.57732e+07	1.09777e+08	1.26101e+08	8.41232e+07				3.64143e+07	5.1569e+07	4.00695e+07
sp|P62806|H4_MOUSE Histone H4 OS=Mus musculus GN=Hist1h4a PE=1 SV=2	AIRNDEELNKL	IRNDEELNK				1.48504e+07		1.52046e+07
sp|P62806|H4_MOUSE Histone H4 OS=Mus musculus GN=Hist1h4a PE=1 SV=2	LAAVLEYLTAE	AAVLEYLTA		2.90292e+07					2.70102e+07	3.01991e+07		2.5324e+07	3.07909e+07	2.6436e+07
sp|P62806|H4_MOUSE Histone H4 OS=Mus musculus GN=Hist1h4a PE=1 SV=2	RAGLQFPVGRVH	LQFPVGRVH	1.10229e+07	1.14195e+07	5.83378e+06				2.07413e+07	1.83211e+07	1.99378e+07	1.47376e+07	1.6754e+07	1.5173e+07
sp|P62806|H4_MOUSE Histone H4 OS=Mus musculus GN=Hist1h4a PE=1 SV=2	SSRAGLQFPVGR	SRAGLQFPV	4.01807e+07	3.50522e+07	3.16346e+07
sp|P62806|H4_MOUSE Histone H4 OS=Mus musculus GN=Hist1h4a PE=1 SV=2	GTVLGGPKLPGR	TVLGGPKLP										1.39903e+06
sp|P62806|H4_MOUSE Histone H4 OS=Mus musculus GN=Hist1h4a PE=1 SV=2	FIMIHNLEYSmG	FIMIHNLEY	1.27242e+08						7.12767e+06		8.44696e+06		5.36445e+06
sp|P62806|H4_MOUSE Histone H4 OS=Mus musculus GN=Hist1h4a PE=1 SV=2	LPKYSFAKPSIVS	YSFAKPSIV											2.24934e+07
sp|P62806|H4_MOUSE Histone H4 OS=Mus musculus GN=Hist1h4a PE=1 SV=2	AGNPEVILPVPAF	PEVILPVPA								4.79799e+06		3.39269e+06		2.21684e+07
sp|P62806|H4_MOUSE Histone H4 OS=Mus musculus GN=Hist1h4a PE=1 SV=2	AVEHINKTIAPAL	INKTIAPAL		2.94752e+07
sp|P62806|H4_MOUSE Histone H4 OS=Mus musculus GN=Hist1h4a PE=1 SV=2	GTVLGGPKLPGRVA	TVLGGPKLP						4.50225e+09
sp|P62806|H4_MOUSE Histone H4 OS=Mus musculus GN=Hist1h4a PE=1 SV=2	IRQFYSVFDRGNNQ	FYSVFDRGN							1.01789e+08	1.045e+07	9.91425e+07	5.00893e+07	5.51172e+07	6.171e+07
sp|P62806|H4_MOUSE Histone H4 OS=Mus musculus GN=Hist1h4a PE=1 SV=2	SSDPQGGSGSELTF	PQGGSGSEL	1.04077e+09	1.09935e+09										5.32028e+07
sp|P62806|H4_MOUSE Histone H4 OS=Mus musculus GN=Hist1h4a PE=1 SV=2	LEISYTGSRPASNm	YTGSRPASN		1.33383e+08	6.48678e+07
sp|P62806|H4_MOUSE Histone H4 OS=Mus musculus GN=Hist1h4a PE=1 SV=2	NQYDNDVTVWSPQGR	DVTVWSPQG												1.07294e+08
sp|P62806|H4_MOUSE Histone H4 OS=Mus musculus GN=Hist1h4a PE=1 SV=2	YDNDVTVWSPQGRIH	VTVWSPQGR		6.89e+07							5.39081e+07	2.28391e+07
sp|P62806|H4_MOUSE Histone H4 OS=Mus musculus GN=Hist1h4a PE=1 SV=2	LFRAAVPSGASTGIYE	FRAAVPSGA	8.12054e+08						6.42414e+07		2.62898e+07
sp|P62806|H4_MOUSE Histone H4 OS=Mus musculus GN=Hist1h4a PE=1 SV=2	VPAQSTFWRPQTQEERPH	FWRPQTQEE									4.53963e+08
sp|P62806|H4_MOUSE Histone H4 OS=Mus musculus GN=Hist1h4a PE=1 SV=2	AKVAVLGASGGIGQPLSL	ASGGIGQPL		5.60418e+07	4.07416e+07
sp|P62806|H4_MOUSE Histone H4 OS=Mus musculus GN=Hist1h4a PE=1 SV=2	DPAKGRIYQGTEADSIFS	YQGTEADSI								2.70289e+07	2.71792e+07
sp|P62806|H4_MOUSE Histone H4 OS=Mus musculus GN=Hist1h4a PE=1 SV=2	AKPVSQmRmATPLLMRPm	mRmATPLLM	2.98102e+09	2.27057e+09	3.01579e+09	4.01529e+07	4.49245e+07	3.88239e+08	1.85974e+08	3.61869e+08	3.75813e+08	1.36027e+08	1.6712e+08	1.94525e+08
sp|P62806|H4_MOUSE Histone H4 OS=Mus musculus GN=Hist1h4a PE=1 SV=2	GPGQGTTGQLFFPEVNKNHR	LFFPEVNKN	2.29354e+08	2.03154e+08					2.30629e+08	4.56487e+08		4.38196e+08		1.96915e+08
sp|P62806|H4_MOUSE Histone H4 OS=Mus musculus GN=Hist1h4a PE=1 SV=2	PGQGTTGQLFFPEVNKNHRG	LFFPEVNKN		3.419e+08
sp|P62806|H4_MOUSE Histone H4 OS=Mus musculus GN=Hist1h4a PE=1 SV=2	DAESEDEDEEDVKLLGmSGK	VKLLGmSGK		3.80943e+08
sp|P62806|H4_MOUSE Histone H4 OS=Mus musculus GN=Hist1h4a PE=1 SV=2	AALDEAQGVGLDSTGYYDQEIYGGSDSR	QEIYGGSDS	5.90323e+07	7.96406e+07	2.80209e+07
sp|P62827|RAN_MOUSE GTP-binding nuclear protein Ran OS=Mus musculus GN=Ran PE=1 SV=3	LYIGWDKHYG	YIGWDKHYG					8.02461e+06
sp|P62827|RAN_MOUSE GTP-binding nuclear protein Ran OS=Mus musculus GN=Ran PE=1 SV=3	NKLLGRVTIAQGGVLPNIQ	IAQGGVLPN				1.45852e+07	1.27412e+07	2.34486e+07
sp|P62827|RAN_MOUSE GTP-binding nuclear protein Ran OS=Mus musculus GN=Ran PE=1 SV=3	EEIVDKYDLFVGSQATDFGEALVR	FVGSQATDF					4.77808e+06
sp|P62827|RAN_MOUSE GTP-binding nuclear protein Ran OS=Mus musculus GN=Ran PE=1 SV=3	AIRNDEELNKLLGKVTIAQGGVLPNIQ	IAQGGVLPN	1.27419e+08	2.41246e+07	4.03761e+07
sp|P62869|ELOB_MOUSE Transcription elongation factor B polypeptide 2 OS=Mus musculus GN=Tceb2 PE=1 SV=1	IPYQGPSSDYVVVK	YQGPSSDYV							8.78737e+06			2.48016e+06
sp|P62876|RPAB5_MOUSE DNA-directed RNA polymerases I, II, and III subunit RPABC5 OS=Mus musculus GN=Polr2l PE=3 SV=1	TGQLFFPEVNKNH	LFFPEVNKN	1.50891e+07	1.50577e+07		5.89913e+07	2.6583e+07	5.65099e+07
sp|P62897|CYC_MOUSE Cytochrome c, somatic OS=Mus musculus GN=Cycs PE=1 SV=2	AIRNDEELNKLLGKVTIAQGGVLPNIQAVLLPKKTESHKAKSK	IAQGGVLPN	2.28572e+09	1.38958e+09	1.98157e+09
sp|P62915|TF2B_MOUSE Transcription initiation factor IIB OS=Mus musculus GN=Gtf2b PE=1 SV=1	SHTDVVPVF	SHTDVVPVF					2.71806e+08
sp|P62983|RS27A_MOUSE Ubiquitin-40S ribosomal protein S27a OS=Mus musculus GN=Rps27a PE=1 SV=2	LGAETVVDV	LGAETVVDV	3.40971e+09	3.49102e+09	7.07424e+08	3.14208e+10	9.67088e+09	2.18968e+10	1.08728e+10	1.05462e+10	1.02649e+10	8.50109e+09	3.18799e+09	9.58413e+09
sp|P63038|CH60_MOUSE 60 kDa heat shock protein, mitochondrial OS=Mus musculus GN=Hspd1 PE=1 SV=1	SYGTAVTHI	SYGTAVTHI				9.90051e+07	9.73718e+07	8.86121e+07		5.52292e+06	1.00243e+07
sp|P63038|CH60_MOUSE 60 kDa heat shock protein, mitochondrial OS=Mus musculus GN=Hspd1 PE=1 SV=1	DKNIVFSPLSISAAL	FSPLSISAA						8.87306e+06
sp|P63038|CH60_MOUSE 60 kDa heat shock protein, mitochondrial OS=Mus musculus GN=Hspd1 PE=1 SV=1	VSMTVEGPPPKDTGIA	MTVEGPPPK				5.89505e+07		7.91453e+07
sp|P63038|CH60_MOUSE 60 kDa heat shock protein, mitochondrial OS=Mus musculus GN=Hspd1 PE=1 SV=1	KPRGEFHTPVTVAGPHV	FHTPVTVAG					1.00248e+08	9.49063e+07
sp|P63038|CH60_MOUSE 60 kDa heat shock protein, mitochondrial OS=Mus musculus GN=Hspd1 PE=1 SV=1	EPEAMLQVLGPKPALPEGT	LQVLGPKPA								8.3076e+06		5.16022e+06	1.12156e+07	5.53825e+06
sp|P63038|CH60_MOUSE 60 kDa heat shock protein, mitochondrial OS=Mus musculus GN=Hspd1 PE=1 SV=1	PTAAELEEVLQVNSLIQTQK	LQVNSLIQT							1.09777e+08		1.05014e+08		1.03424e+08	9.8185e+07
sp|P63038|CH60_MOUSE 60 kDa heat shock protein, mitochondrial OS=Mus musculus GN=Hspd1 PE=1 SV=1	IRQFYSVFDRGNNQVGLAPAVP	NQVGLAPAV				2.90896e+07
sp|P63038|CH60_MOUSE 60 kDa heat shock protein, mitochondrial OS=Mus musculus GN=Hspd1 PE=1 SV=1	VRLLLPGELAKHAVSEGTKAVTKY	HAVSEGTKA	7.77856e+07
sp|P63038|CH60_MOUSE 60 kDa heat shock protein, mitochondrial OS=Mus musculus GN=Hspd1 PE=1 SV=1	NVVKTGRVMLGETNPADSKPGTIRGDF	VMLGETNPA	1.19127e+07
sp|P63101|1433Z_MOUSE 14-3-3 protein zeta/delta OS=Mus musculus GN=Ywhaz PE=1 SV=1	KPVSQMRMATPLLMR	MRMATPLLM					8.70854e+06	5.50763e+06
sp|P63101|1433Z_MOUSE 14-3-3 protein zeta/delta OS=Mus musculus GN=Ywhaz PE=1 SV=1	TNTAYVGSAILSEET	YVGSAILSE	3.06859e+08	2.15782e+08	2.31751e+08				2.77695e+07
sp|P63101|1433Z_MOUSE 14-3-3 protein zeta/delta OS=Mus musculus GN=Ywhaz PE=1 SV=1	FGSGFAAPFFIVRHQLLKK	FGSGFAAPF	4.99135e+06	5.51527e+06	5.6664e+06	1.06696e+07	9.45077e+06	9.3595e+06					4.3362e+06	4.70577e+06
sp|P63276|RS17_MOUSE 40S ribosomal protein S17 OS=Mus musculus GN=Rps17 PE=1 SV=2	VHVVPDQL		1.16595e+07			3.15033e+07	3.49067e+07	2.94752e+07			8.12536e+06
sp|P63276|RS17_MOUSE 40S ribosomal protein S17 OS=Mus musculus GN=Rps17 PE=1 SV=2	RTVIIEQSW	RTVIIEQSW			1.77101e+08	1.98432e+09	1.8669e+09				8.49477e+08		8.27968e+08	7.58198e+08
sp|P63276|RS17_MOUSE 40S ribosomal protein S17 OS=Mus musculus GN=Rps17 PE=1 SV=2	AmLQVLGPKPALPEG	LQVLGPKPA							3.34615e+07
sp|P63276|RS17_MOUSE 40S ribosomal protein S17 OS=Mus musculus GN=Rps17 PE=1 SV=2	VIRDAVTYTEHAKRKTVTA	DAVTYTEHA						3.33689e+07		6.17956e+07	5.1748e+07			4.79491e+07
sp|P63276|RS17_MOUSE 40S ribosomal protein S17 OS=Mus musculus GN=Rps17 PE=1 SV=2	LPQEKYVTSAPMPEPGAPG	YVTSAPMPE	6.31378e+07	1.57407e+07					3.38347e+07
sp|P68369|TBA1A_MOUSE Tubulin alpha-1A chain OS=Mus musculus GN=Tuba1a PE=1 SV=1	IDPYDQPNAIYIER	YDQPNAIYI	1.82712e+08	1.6616e+08	1.2088e+08
sp|P68369|TBA1A_MOUSE Tubulin alpha-1A chain OS=Mus musculus GN=Tuba1a PE=1 SV=1	FRLVGLKFLQASEDL	LKFLQASED						3.24773e+06
sp|P70158|ASM3A_MOUSE Acid sphingomyelinase-like phosphodiesterase 3a OS=Mus musculus GN=Smpdl3a PE=1 SV=2	VTIIDAPGHRDF	IIDAPGHRD				3.45456e+07	2.52714e+07	3.33227e+07	2.81182e+07	3.16565e+07	3.30466e+07
sp|P70158|ASM3A_MOUSE Acid sphingomyelinase-like phosphodiesterase 3a OS=Mus musculus GN=Smpdl3a PE=1 SV=2	AAVYKALSDHHVY	YKALSDHHV				2.33351e+07	3.16346e+07		2.96186e+07	2.92311e+07
sp|P70158|ASM3A_MOUSE Acid sphingomyelinase-like phosphodiesterase 3a OS=Mus musculus GN=Smpdl3a PE=1 SV=2	GKYTYGKPVPGHVKIN	YTYGKPVPG						2.73872e+07	2.29979e+07	2.05267e+07
sp|P70158|ASM3A_MOUSE Acid sphingomyelinase-like phosphodiesterase 3a OS=Mus musculus GN=Smpdl3a PE=1 SV=2	FPWQVFFNHPRASGALI	FNHPRASGA	2.45293e+07				5.91522e+06	1.49226e+07	1.42455e+07	8.80566e+06	8.82399e+06
sp|P70158|ASM3A_MOUSE Acid sphingomyelinase-like phosphodiesterase 3a OS=Mus musculus GN=Smpdl3a PE=1 SV=2	GDLSQHATPLPTPAVLPG	SQHATPLPT								6.03532e+06
sp|P70158|ASM3A_MOUSE Acid sphingomyelinase-like phosphodiesterase 3a OS=Mus musculus GN=Smpdl3a PE=1 SV=2	GTLVQTKGTGASGSFKLNKK	TKGTGASGS	6.72486e+07		1.03711e+08				4.01251e+07	3.00529e+07			1.58063e+07
sp|P70195|PSB7_MOUSE Proteasome subunit beta type-7 OS=Mus musculus GN=Psmb7 PE=1 SV=1	IPELLYSG		9.14196e+07
sp|P70195|PSB7_MOUSE Proteasome subunit beta type-7 OS=Mus musculus GN=Psmb7 PE=1 SV=1	PAGKLKYFDK	AGKLKYFDK	4.65088e+07		7.90356e+07
sp|P70195|PSB7_MOUSE Proteasome subunit beta type-7 OS=Mus musculus GN=Psmb7 PE=1 SV=1	TSRGPGTSFEFAL	RGPGTSFEF		2.08133e+07
sp|P70195|PSB7_MOUSE Proteasome subunit beta type-7 OS=Mus musculus GN=Psmb7 PE=1 SV=1	VIVSDVQESFIWVR	VIVSDVQES		5.61557e+06	5.89067e+06				4.82157e+07	5.09296e+07	3.47137e+07
sp|P70202|LXN_MOUSE Latexin OS=Mus musculus GN=Lxn PE=1 SV=2	GALLLNAPVVSITQGRN	LLLNAPVVS			5.94429e+07
sp|P70218|M4K1_MOUSE Mitogen-activated protein kinase kinase kinase kinase 1 OS=Mus musculus GN=Map4k1 PE=1 SV=1	MDLQHGSLF	MDLQHGSLF								3.00098e+06
sp|P70218|M4K1_MOUSE Mitogen-activated protein kinase kinase kinase kinase 1 OS=Mus musculus GN=Map4k1 PE=1 SV=1	DQVLSWSSPVGSRTLA	LSWSSPVGS							3.49344e+09	2.47709e+09	1.45967e+09	1.85649e+08	2.17132e+08	2.56254e+08
sp|P70269|CATE_MOUSE Cathepsin E OS=Mus musculus GN=Ctse PE=1 SV=2	VRLLLPGELAK	RLLLPGELA					7.82685e+06
sp|P70269|CATE_MOUSE Cathepsin E OS=Mus musculus GN=Ctse PE=1 SV=2	SLVSKGTLVQTK	SKGTLVQTK				1.82577e+07		1.73809e+07
sp|P70269|CATE_MOUSE Cathepsin E OS=Mus musculus GN=Ctse PE=1 SV=2	AGLATDVQTVAQRL	GLATDVQTV							3.27048e+07			2.30778e+07		2.76351e+07
sp|P70269|CATE_MOUSE Cathepsin E OS=Mus musculus GN=Ctse PE=1 SV=2	SSGLYSKPRINIAH	YSKPRINIA			4.93313e+07
sp|P70269|CATE_MOUSE Cathepsin E OS=Mus musculus GN=Ctse PE=1 SV=2	ARYIYGKPVQGVAYTR	YIYGKPVQG		2.01043e+07							5.68635e+07
sp|P70269|CATE_MOUSE Cathepsin E OS=Mus musculus GN=Ctse PE=1 SV=2	PGELAKHAVSEGTKAVTKYTSSK	HAVSEGTKA									1.17487e+07			1.52468e+07
sp|P70269|CATE_MOUSE Cathepsin E OS=Mus musculus GN=Ctse PE=1 SV=2	LLSPAASYITGQLINVDGGQALYTHA	LSPAASYIT								1.09397e+08		8.09765e+07
sp|P70269|CATE_MOUSE Cathepsin E OS=Mus musculus GN=Ctse PE=1 SV=2	GRSSGSPYGGGYGSGGGSGGYGSRRF	YGSGGGSGG				3.27502e+07	1.89803e+07		1.12467e+07
sp|P70269|CATE_MOUSE Cathepsin E OS=Mus musculus GN=Ctse PE=1 SV=2	MTKDGRISVAGVTSGNVGYLAHAIHQVTK	YLAHAIHQV					3.3392e+07	1.7697e+07
sp|P70303-2|PYRG2_MOUSE Isoform 2 of CTP synthase 2 OS=Mus musculus GN=Ctps2	PRAQKTKE		6.33099e+06				1.21384e+08	7.83267e+07	5.11064e+07	5.39081e+07	4.78495e+07			5.11064e+07
sp|P70336-2|ROCK2_MOUSE Isoform 2 of Rho-associated protein kinase 2 OS=Mus musculus GN=Rock2	IYHLPQEF			3.94904e+07		1.86293e+08		1.69652e+08
sp|P70349|HINT1_MOUSE Histidine triad nucleotide-binding protein 1 OS=Mus musculus GN=Hint1 PE=1 SV=3	TSSYYRGAHGIIVVYD	YRGAHGIIV	3.60376e+07	3.26143e+07	2.95571e+07
sp|P70349|HINT1_MOUSE Histidine triad nucleotide-binding protein 1 OS=Mus musculus GN=Hint1 PE=1 SV=3	HAVSEGTKAVTKYTSSK	SEGTKAVTK			1.09924e+07					1.7697e+07
sp|P70349|HINT1_MOUSE Histidine triad nucleotide-binding protein 1 OS=Mus musculus GN=Hint1 PE=1 SV=3	AQATGKPAQYIAVHVVPDQ	YIAVHVVPD		6.55458e+07
sp|P70349|HINT1_MOUSE Histidine triad nucleotide-binding protein 1 OS=Mus musculus GN=Hint1 PE=1 SV=3	FVHLLDQSDQDFQEELDLMK	HLLDQSDQD	2.45293e+07
sp|P70349|HINT1_MOUSE Histidine triad nucleotide-binding protein 1 OS=Mus musculus GN=Hint1 PE=1 SV=3	TAVRLLLPGELAKHAVSEGTKAVTKYTSSK	HAVSEGTKA	1.10617e+08	8.49435e+07	4.3787e+07	5.0859e+07	5.65491e+07	3.98479e+07	1.47588e+08	1.39337e+08	5.89913e+07		5.15332e+07	5.07534e+07
sp|P70398|USP9X_MOUSE Probable ubiquitin carboxyl-terminal hydrolase FAF-X OS=Mus musculus GN=Usp9x PE=1 SV=2	YYRAPEII									2.01322e+07	1.72489e+07
sp|P70460|VASP_MOUSE Vasodilator-stimulated phosphoprotein OS=Mus musculus GN=Vasp PE=1 SV=4	APLDELVGAYPNYNEE	LVGAYPNYN			4.25875e+06
sp|P70699|LYAG_MOUSE Lysosomal alpha-glucosidase OS=Mus musculus GN=Gaa PE=1 SV=2	DAESEDEDEEDVKL	ESEDEDEED		9.0094e+06
sp|P84228|H32_MOUSE Histone H3.2 OS=Mus musculus GN=Hist1h3b PE=1 SV=2	QEASEAYL								9.49721e+07	1.40306e+08	8.8428e+07		7.19255e+07	4.50805e+07
sp|P84228|H32_MOUSE Histone H3.2 OS=Mus musculus GN=Hist1h3b PE=1 SV=2	VREIAQDF			1.064e+07	1.16272e+07			9.31466e+07		4.10534e+07	3.60626e+07	3.97376e+07		5.33506e+07
sp|P84228|H32_MOUSE Histone H3.2 OS=Mus musculus GN=Hist1h3b PE=1 SV=2	VYLPPEAF		2.40256e+08	2.41592e+08	2.04001e+08	9.20555e+07	8.05287e+07	7.94751e+07	1.17819e+08			1.03496e+08	1.17493e+08	1.16843e+08
sp|P84228|H32_MOUSE Histone H3.2 OS=Mus musculus GN=Hist1h3b PE=1 SV=2	IYKAPSENW	IYKAPSENW								5.01613e+08
sp|P84228|H32_MOUSE Histone H3.2 OS=Mus musculus GN=Hist1h3b PE=1 SV=2	SGPFRTITV	SGPFRTITV	9.00361e+07	4.57438e+08	3.12656e+08				1.56003e+08	1.33476e+08	2.67507e+08	9.05367e+07	9.83213e+07	1.02924e+08
sp|P84228|H32_MOUSE Histone H3.2 OS=Mus musculus GN=Hist1h3b PE=1 SV=2	HALRYLYVL	HALRYLYVL			5.17839e+07
sp|P84228|H32_MOUSE Histone H3.2 OS=Mus musculus GN=Hist1h3b PE=1 SV=2	VRLLLPGEL	VRLLLPGEL				1.36855e+09			2.92934e+08	2.77709e+08
sp|P84228|H32_MOUSE Histone H3.2 OS=Mus musculus GN=Hist1h3b PE=1 SV=2	LIGQIQQFLD	IGQIQQFLD	2.92528e+08	6.55004e+07	1.5895e+08				8.1318e+08	7.40026e+08	6.64641e+08	2.65475e+08	2.18491e+08	2.9334e+08
sp|P84228|H32_MOUSE Histone H3.2 OS=Mus musculus GN=Hist1h3b PE=1 SV=2	IAVHVVPDQL	AVHVVPDQL		1.17168e+08
sp|P84228|H32_MOUSE Histone H3.2 OS=Mus musculus GN=Hist1h3b PE=1 SV=2	AVRLLLPGEL	VRLLLPGEL	2.1355e+08	1.79574e+08	1.69769e+08				1.08868e+08	1.18803e+08	1.07592e+08	1.14122e+08	1.41086e+08	1.32003e+08
sp|P84228|H32_MOUSE Histone H3.2 OS=Mus musculus GN=Hist1h3b PE=1 SV=2	TAVAAVEPGL	TAVAAVEPG	5.34643e+08	2.58037e+08		6.33131e+07	6.28322e+07	5.94841e+07		1.73096e+08	1.66622e+08
sp|P84228|H32_MOUSE Histone H3.2 OS=Mus musculus GN=Hist1h3b PE=1 SV=2	EIVPQIKEGK	IVPQIKEGK	2.00496e+08	1.78333e+08										1.28572e+08
sp|P84228|H32_MOUSE Histone H3.2 OS=Mus musculus GN=Hist1h3b PE=1 SV=2	VAIFDINRLG	VAIFDINRL	1.68005e+07	1.32823e+07	1.02208e+07
sp|P84228|H32_MOUSE Histone H3.2 OS=Mus musculus GN=Hist1h3b PE=1 SV=2	IGIPDATGRLE	GIPDATGRL				2.12664e+08				2.2651e+08		1.743e+08	2.29831e+08
sp|P84228|H32_MOUSE Histone H3.2 OS=Mus musculus GN=Hist1h3b PE=1 SV=2	REFLEKNYTDD	FLEKNYTDD					1.23842e+07	1.00313e+07
sp|P84228|H32_MOUSE Histone H3.2 OS=Mus musculus GN=Hist1h3b PE=1 SV=2	VPAINVNDSVTK	INVNDSVTK	1.13964e+08	7.19754e+07	3.52471e+07	5.85027e+07							1.08943e+08	1.06997e+08
sp|P84228|H32_MOUSE Histone H3.2 OS=Mus musculus GN=Hist1h3b PE=1 SV=2	TNRPNSIDPALR	NRPNSIDPA			1.78572e+07
sp|P84228|H32_MOUSE Histone H3.2 OS=Mus musculus GN=Hist1h3b PE=1 SV=2	TEKVTPLEIEVL	VTPLEIEVL	3.10927e+08	2.61276e+08	2.04001e+08	1.17983e+08		9.33405e+07	1.67084e+08	1.8322e+08	1.75513e+08	1.42956e+08	1.36848e+08	1.49027e+08
sp|P84228|H32_MOUSE Histone H3.2 OS=Mus musculus GN=Hist1h3b PE=1 SV=2	EDDIEADHVGTY	IEADHVGTY		1.21042e+07
sp|P84228|H32_MOUSE Histone H3.2 OS=Mus musculus GN=Hist1h3b PE=1 SV=2	LDTLSEESYKDS	TLSEESYKD		4.33942e+07
sp|P84228|H32_MOUSE Histone H3.2 OS=Mus musculus GN=Hist1h3b PE=1 SV=2	YYKMKGDYHRYL	YKMKGDYHR						3.908e+06
sp|P84228|H32_MOUSE Histone H3.2 OS=Mus musculus GN=Hist1h3b PE=1 SV=2	YDIQSYQKHHGPQ	IQSYQKHHG											9.84527e+06
sp|P84228|H32_MOUSE Histone H3.2 OS=Mus musculus GN=Hist1h3b PE=1 SV=2	qTVAVGVIKAVDK	TVAVGVIKA		1.8784e+07	1.78324e+07
sp|P84228|H32_MOUSE Histone H3.2 OS=Mus musculus GN=Hist1h3b PE=1 SV=2	LEISYTGSRPASN	YTGSRPASN									4.76816e+06
sp|P84228|H32_MOUSE Histone H3.2 OS=Mus musculus GN=Hist1h3b PE=1 SV=2	TSSYSNPTIGYENR	SSYSNPTIG		6.90878e+06
sp|P84228|H32_MOUSE Histone H3.2 OS=Mus musculus GN=Hist1h3b PE=1 SV=2	LKVPAINVNDSVTK	VPAINVNDS	3.02409e+07		1.86542e+07
sp|P84228|H32_MOUSE Histone H3.2 OS=Mus musculus GN=Hist1h3b PE=1 SV=2	IFNKFKFPAAVVVED	FKFPAAVVV	1.56436e+08
sp|P84228|H32_MOUSE Histone H3.2 OS=Mus musculus GN=Hist1h3b PE=1 SV=2	LAQVYGAPQLQVEKV	QVYGAPQLQ	6.13687e+07	7.65023e+07
sp|P84228|H32_MOUSE Histone H3.2 OS=Mus musculus GN=Hist1h3b PE=1 SV=2	GSKKSDYIKLYVRRV	YIKLYVRRV		3.7464e+07	3.34847e+07
sp|P84228|H32_MOUSE Histone H3.2 OS=Mus musculus GN=Hist1h3b PE=1 SV=2	GRVTIAQGGVLPNIQ	IAQGGVLPN							5.86216e+06
sp|P84228|H32_MOUSE Histone H3.2 OS=Mus musculus GN=Hist1h3b PE=1 SV=2	STPATNEAPQATVFPK	PATNEAPQA		8.51751e+06
sp|P84228|H32_MOUSE Histone H3.2 OS=Mus musculus GN=Hist1h3b PE=1 SV=2	HLNTYDGSHTLRVSQS	YDGSHTLRV	2.69728e+07
sp|P84228|H32_MOUSE Histone H3.2 OS=Mus musculus GN=Hist1h3b PE=1 SV=2	QLEALVGPEANVGPYG	LVGPEANVG										3.93791e+06
sp|P84228|H32_MOUSE Histone H3.2 OS=Mus musculus GN=Hist1h3b PE=1 SV=2	KHSLPDLPYDYGALEPH	YDYGALEPH	2.19239e+07
sp|P84228|H32_MOUSE Histone H3.2 OS=Mus musculus GN=Hist1h3b PE=1 SV=2	NATEEKYHEALAKGDVT	YHEALAKGD		4.36961e+07					7.50839e+07	7.78935e+07	7.79475e+07		1.11696e+08
sp|P84228|H32_MOUSE Histone H3.2 OS=Mus musculus GN=Hist1h3b PE=1 SV=2	VPSVIYTHPEVAWVGKS	VIYTHPEVA							1.02781e+08	6.39748e+07	3.34847e+07	3.79606e+07	5.74578e+07	1.00596e+08
sp|P84228|H32_MOUSE Histone H3.2 OS=Mus musculus GN=Hist1h3b PE=1 SV=2	LLSEEVFDFSSGQITQVK	FSSGQITQV	7.09353e+07		5.96906e+07
sp|P84228|H32_MOUSE Histone H3.2 OS=Mus musculus GN=Hist1h3b PE=1 SV=2	LIKEELQSQVELLNSFEK	ELQSQVELL	1.18551e+07											6.52253e+06
sp|P84228|H32_MOUSE Histone H3.2 OS=Mus musculus GN=Hist1h3b PE=1 SV=2	VAVEEDAESEDEDEEDVK	AVEEDAESE	1.48615e+08		2.19706e+08	8.70294e+07	4.16575e+08	1.54176e+08	2.54132e+08	1.62628e+08	2.71994e+08	1.86681e+08	2.80806e+08	3.00752e+08
sp|P84228|H32_MOUSE Histone H3.2 OS=Mus musculus GN=Hist1h3b PE=1 SV=2	PGQGTTGQLFFPEVNKNHRGLY	LFFPEVNKN		1.22574e+09
sp|P84750|KVM5_MOUSE Ig kappa chain V region Mem5 (Fragment) OS=Mus musculus PE=1 SV=1	SEDLLKEHYTDLKDR	LKEHYTDLK		4.60893e+06								7.66577e+06
sp|P84750|KVM5_MOUSE Ig kappa chain V region Mem5 (Fragment) OS=Mus musculus PE=1 SV=1	VNKGFYKEATQLWGKAE	FYKEATQLW	3.50522e+07	3.21876e+07
sp|P97310|MCM2_MOUSE DNA replication licensing factor MCM2 OS=Mus musculus GN=Mcm2 PE=1 SV=3	LSSGFSLEDPQTHSNRIY	FSLEDPQTH				2.46486e+07
sp|P97310|MCM2_MOUSE DNA replication licensing factor MCM2 OS=Mus musculus GN=Mcm2 PE=1 SV=3	TVTAMDVVYALKRQGRTLYGFGG	VTAMDVVYA				2.80209e+07	2.27285e+07
sp|P97452|BOP1_MOUSE Ribosome biogenesis protein BOP1 OS=Mus musculus GN=Bop1 PE=1 SV=1	NAFEELVAF	NAFEELVAF				7.52439e+08	6.8665e+08	7.10372e+08	2.77517e+08	2.62547e+08		2.14887e+08		2.23392e+08
sp|P97821|CATC_MOUSE Dipeptidyl peptidase 1 OS=Mus musculus GN=Ctsc PE=1 SV=1	WYRSGETW									5.70977e+06	5.01911e+06		2.55001e+07	6.80895e+06
sp|P99024|TBB5_MOUSE Tubulin beta-5 chain OS=Mus musculus GN=Tubb5 PE=1 SV=1	IIFEEHTQSPIFVGKVVDPTHK	HTQSPIFVG	1.00179e+08
sp|P99026|PSB4_MOUSE Proteasome subunit beta type-4 OS=Mus musculus GN=Psmb4 PE=1 SV=1	VNVDYSKL		1.40981e+07
sp|P99027|RLA2_MOUSE 60S acidic ribosomal protein P2 OS=Mus musculus GN=Rplp2 PE=1 SV=3	VIGLIQNSD	VIGLIQNSD										6.13687e+07	6.34009e+07	7.12309e+07
sp|Q00897|A1AT4_MOUSE Alpha-1-antitrypsin 1-4 OS=Mus musculus GN=Serpina1d PE=1 SV=1	VSMTVEGPPPKDTGIARVPLA	TGIARVPLA	4.34867e+08	4.98839e+08	4.91972e+08				7.72483e+07	1.77101e+08	2.15483e+08	1.98698e+08	2.44795e+08
sp|Q00897|A1AT4_MOUSE Alpha-1-antitrypsin 1-4 OS=Mus musculus GN=Serpina1d PE=1 SV=1	IAQGGVLPNIQAVLLPKKTESHHKAKGK	GVLPNIQAV	1.89437e+10	1.11939e+10	1.64686e+10				3.82285e+09	3.91944e+09	4.07457e+09	3.1159e+09	2.14451e+09	3.32107e+09
sp|Q00897|A1AT4_MOUSE Alpha-1-antitrypsin 1-4 OS=Mus musculus GN=Serpina1d PE=1 SV=1	GRVTIAQGGVLPNIQAVLLPKKTESHHKAKGK	IAQGGVLPN			5.43207e+07
sp|Q01853|TERA_MOUSE Transitional endoplasmic reticulum ATPase OS=Mus musculus GN=Vcp PE=1 SV=4	FVNNVEVHTA	VNNVEVHTA								1.99239e+07	1.46866e+07		1.31267e+07
sp|Q01853|TERA_MOUSE Transitional endoplasmic reticulum ATPase OS=Mus musculus GN=Vcp PE=1 SV=4	SIDPEEVESRE	IDPEEVESR		8.53566e+07	4.40916e+07
sp|Q01853|TERA_MOUSE Transitional endoplasmic reticulum ATPase OS=Mus musculus GN=Vcp PE=1 SV=4	APTSALGPKASPAPS	ALGPKASPA		8.18755e+06
sp|Q01853|TERA_MOUSE Transitional endoplasmic reticulum ATPase OS=Mus musculus GN=Vcp PE=1 SV=4	LSQEYSGSVANEANVY	YSGSVANEA		8.9224e+06
sp|Q01853|TERA_MOUSE Transitional endoplasmic reticulum ATPase OS=Mus musculus GN=Vcp PE=1 SV=4	AIRNDEELNKLLGRVTIAQGGVLPNIQ	IAQGGVLPN								2.33675e+07	1.70705e+07		1.44143e+07	1.46054e+07
sp|Q02053|UBA1_MOUSE Ubiquitin-like modifier-activating enzyme 1 OS=Mus musculus GN=Uba1 PE=1 SV=1	NERHYGGLTGLNKAETAAKHG	TGLNKAETA				3.64143e+07	5.41703e+07	2.94548e+07
sp|Q02284|5HT1F_MOUSE 5-hydroxytryptamine receptor 1F OS=Mus musculus GN=Htr1f PE=2 SV=1	HYRPPEVI								5.32766e+07				6.45986e+07
sp|Q04573|NPY1R_MOUSE Neuropeptide Y receptor type 1 OS=Mus musculus GN=Npy1r PE=1 SV=1	qHEEPESF					9.97629e+07	9.00985e+07
sp|Q05910|ADAM8_MOUSE Disintegrin and metalloproteinase domain-containing protein 8 OS=Mus musculus GN=Adam8 PE=1 SV=3	ISQFYHSPADNKRYI	FYHSPADNK	1.00801e+07		6.67344e+06
sp|Q07797|LG3BP_MOUSE Galectin-3-binding protein OS=Mus musculus GN=Lgals3bp PE=1 SV=1	VTITAAGVDHRVIL	ITAAGVDHR	1.48093e+07		1.47785e+07		1.22137e+07	7.58648e+06
sp|Q07797|LG3BP_MOUSE Galectin-3-binding protein OS=Mus musculus GN=Lgals3bp PE=1 SV=1	SDVSDLLYKYGEAAL	LLYKYGEAA		1.10305e+07		1.19541e+07	6.81839e+06
sp|Q07797|LG3BP_MOUSE Galectin-3-binding protein OS=Mus musculus GN=Lgals3bp PE=1 SV=1	NKAETAAKHGEEQVKIWRR	NKAETAAKH	1.41086e+08		7.11815e+07				6.2528e+07	6.10717e+07		2.53943e+07	3.07909e+07
sp|Q0VGY8|TANC1_MOUSE Protein TANC1 OS=Mus musculus GN=Tanc1 PE=1 SV=2	LVFAFEKQQ	LVFAFEKQQ										1.44143e+07	1.38751e+07	1.3154e+07
sp|Q148W0|AT8B1_MOUSE Phospholipid-transporting ATPase IC OS=Mus musculus GN=Atp8b1 PE=1 SV=2	DEDEEDVKL	DEDEEDVKL				1.79814e+07
sp|Q14AX6-3|CDK12_MOUSE Isoform 3 of Cyclin-dependent kinase 12 OS=Mus musculus GN=Cdk12	VYNIPVRF						1.69073e+09	1.30464e+09
sp|Q3TUF7-3|YETS2_MOUSE Isoform 3 of YEATS domain-containing protein 2 OS=Mus musculus GN=Yeats2	FYLPIAAAm	FYLPIAAAm										1.65462e+07
sp|Q3TYG6|F179A_MOUSE Protein FAM179A OS=Mus musculus GN=Fam179a PE=2 SV=1	ITPPVVLRLK	ITPPVVLRL					1.79076e+08
sp|Q3U1J4|DDB1_MOUSE DNA damage-binding protein 1 OS=Mus musculus GN=Ddb1 PE=1 SV=2	KPAGAAKKP	KPAGAAKKP	1.01859e+08						9.92112e+07	9.09141e+07	8.29075e+07	6.93311e+07	6.46434e+07	1.31449e+07
sp|Q3U1J4|DDB1_MOUSE DNA damage-binding protein 1 OS=Mus musculus GN=Ddb1 PE=1 SV=2	SGPERILSI	SGPERILSI	4.40916e+07	3.43308e+07	3.51495e+07
sp|Q3U7R1-2|ESYT1_MOUSE Isoform 2 of Extended synaptotagmin-1 OS=Mus musculus GN=Esyt1	EEDEDEEEDYDDDEEEDKEKDG	EDYDDDEEE						1.76227e+06
sp|Q3U898|MYOV2_MOUSE Myeloma-overexpressed gene 2 protein homolog OS=Mus musculus GN=Myeov2 PE=1 SV=1	EVDRYDAPGIAFYPG	YDAPGIAFY							1.06258e+08	7.37429e+07	8.51793e+07	8.72711e+07
sp|Q3U898|MYOV2_MOUSE Myeloma-overexpressed gene 2 protein homolog OS=Mus musculus GN=Myeov2 PE=1 SV=1	LSSGFSLEDPQTHSNRIYR	FSLEDPQTH		3.52471e+07					6.38008e+08	3.70765e+07	6.42446e+08	3.38582e+07	6.45123e+08	5.89534e+08
sp|Q3U898|MYOV2_MOUSE Myeloma-overexpressed gene 2 protein homolog OS=Mus musculus GN=Myeov2 PE=1 SV=1	IVDEAINEDNSVVSLSQPKMDE	VSLSQPKMD										1.11768e+07
sp|Q3UGR5|HDHD2_MOUSE Haloacid dehalogenase-like hydrolase domain-containing protein 2 OS=Mus musculus GN=Hdhd2 PE=1 SV=2	SGPKPFSAPKPQTSPSPKPAT	FSAPKPQTS								1.19956e+07	8.98446e+06
sp|Q3UM18-2|LSG1_MOUSE Isoform 2 of Large subunit GTPase 1 homolog OS=Mus musculus GN=Lsg1	GGPVKIGQL	GGPVKIGQL					1.8784e+07
sp|Q3V0B4|CFA65_MOUSE Cilia- and flagella-associated protein 65 OS=Mus musculus GN=Cfap65 PE=1 SV=1	IDAGLTFAAV	IDAGLTFAA					5.33479e+06
sp|Q571E4|GALNS_MOUSE N-acetylgalactosamine-6-sulfatase OS=Mus musculus GN=Galns PE=1 SV=2	FRYQGHVGASL	YQGHVGASL	2.49926e+07										3.33458e+07
sp|Q5BLK4|TUT7_MOUSE Terminal uridylyltransferase 7 OS=Mus musculus GN=Zcchc6 PE=1 SV=3	PLTFGSGTKL	LTFGSGTKL	4.84502e+07			3.80943e+08	3.58898e+08			2.41091e+08	1.95284e+08
sp|Q5DU02|UBP22_MOUSE Ubiquitin carboxyl-terminal hydrolase 22 OS=Mus musculus GN=Usp22 PE=2 SV=2	FALRTDDPL	FALRTDDPL					1.18228e+08			1.29018e+08			1.07294e+08	9.98321e+07
sp|Q5I012-2|S38AA_MOUSE Isoform 2 of Putative sodium-coupled neutral amino acid transporter 10 OS=Mus musculus GN=Slc38a10	LSVAYKNVIG	SVAYKNVIG							2.70102e+07			1.89015e+07
sp|Q5SUR0|PUR4_MOUSE Phosphoribosylformylglycinamidine synthase OS=Mus musculus GN=Pfas PE=1 SV=1	GVVVGSDSRVSAGTAVVNR	RVSAGTAVV				2.03426e+07
sp|Q5XPI3-2|RN123_MOUSE Isoform 2 of E3 ubiquitin-protein ligase RNF123 OS=Mus musculus GN=Rnf123	IPHLAIHL										1.41863e+07
sp|Q60692|PSB6_MOUSE Proteasome subunit beta type-6 OS=Mus musculus GN=Psmb6 PE=1 SV=3	KQREEYQPATPGLG	YQPATPGLG	3.89738e+07	2.91906e+07	1.79067e+07
sp|Q60692|PSB6_MOUSE Proteasome subunit beta type-6 OS=Mus musculus GN=Psmb6 PE=1 SV=3	DLPNSFDGPVTITIVNR	FDGPVTITI	2.06409e+07	3.36709e+07	1.94464e+07
sp|Q61081|CDC37_MOUSE Hsp90 co-chaperone Cdc37 OS=Mus musculus GN=Cdc37 PE=1 SV=1	VGLKFLQASEDLLKEHYTDLKDR	LKFLQASED					7.00523e+06
sp|Q61107|GBP4_MOUSE Guanylate-binding protein 4 OS=Mus musculus GN=Gbp4 PE=1 SV=1	ISQFYHSPADNKRY	FYHSPADNK			1.51835e+07				1.72728e+07	1.75382e+07			1.56754e+07	1.53422e+07
sp|Q61147|CERU_MOUSE Ceruloplasmin OS=Mus musculus GN=Cp PE=1 SV=2	AIRNDEELNKLLGRVTIAQGGVLPNIQAVLLPKKTESHHKAKGK	IAQGGVLPN	9.25673e+07
sp|Q61233|PLSL_MOUSE Plastin-2 OS=Mus musculus GN=Lcp1 PE=1 SV=4	GLKNYYLKKTISRSPG	YLKKTISRS								1.2471e+08			9.928e+07	7.91453e+07
sp|Q61419-2|CMAH_MOUSE Isoform 2 of Cytidine monophosphate-N-acetylneuraminic acid hydroxylase OS=Mus musculus GN=Cmah	AAMQDPEVM	AAMQDPEVM				6.62768e+07	2.77517e+08	3.27745e+08	1.20629e+08	9.89365e+07			6.18813e+07
sp|Q61753|SERA_MOUSE D-3-phosphoglycerate dehydrogenase OS=Mus musculus GN=Phgdh PE=1 SV=3	MSVQPTVSLGGFE	VQPTVSLGG	3.39539e+08		2.30789e+08	7.98244e+07	8.58865e+06	1.68005e+07	3.70269e+08	3.48842e+08	3.67457e+08	3.1746e+08	5.87058e+07	4.73217e+07
sp|Q61753|SERA_MOUSE D-3-phosphoglycerate dehydrogenase OS=Mus musculus GN=Phgdh PE=1 SV=3	KHVEWVNALILKNK	WVNALILKN				2.74823e+07	2.276e+07	2.11918e+07	6.59527e+06
sp|Q61753|SERA_MOUSE D-3-phosphoglycerate dehydrogenase OS=Mus musculus GN=Phgdh PE=1 SV=3	SSEVYTFPVPERHLE	YTFPVPERH				3.07269e+07	3.10911e+07	2.58561e+07	1.83211e+07	1.16837e+07	1.38751e+07		6.80423e+06	1.17324e+07
sp|Q61879|MYH10_MOUSE Myosin-10 OS=Mus musculus GN=Myh10 PE=1 SV=2	LLPGELAKHAVSEGTKAVTKYTSSK	HAVSEGTKA				4.3005e+07
sp|Q61941|NNTM_MOUSE NAD(P) transhydrogenase, mitochondrial OS=Mus musculus GN=Nnt PE=1 SV=2	VLQLINDNTATALSYGVFR	DNTATALSY				8.14792e+06
sp|Q62077|PLCG1_MOUSE 1-phosphatidylinositol 4,5-bisphosphate phosphodiesterase gamma-1 OS=Mus musculus GN=Plcg1 PE=1 SV=2	YYLSPPESF	YYLSPPESF				4.00953e+06	1.81945e+07
sp|Q62179|SEM4B_MOUSE Semaphorin-4B OS=Mus musculus GN=Sema4b PE=1 SV=2	ERIAGEASRL	RIAGEASRL										6.5455e+07	2.04699e+07
sp|Q62234-2|MYOM1_MOUSE Isoform 2 of Myomesin-1 OS=Mus musculus GN=Myom1	IVQGLTIKPLV	VQGLTIKPL											3.41173e+07
sp|Q64152-2|BTF3_MOUSE Isoform 2 of Transcription factor BTF3 OS=Mus musculus GN=Btf3	RLITLPNGVLQILDV	TLPNGVLQI	7.30814e+07		5.72987e+07
sp|Q64433|CH10_MOUSE 10 kDa heat shock protein, mitochondrial OS=Mus musculus GN=Hspe1 PE=1 SV=2	ASILAAFSKATS	ILAAFSKAT		7.65023e+07	4.76179e+07	1.06627e+08	1.21552e+08	8.71502e+07					1.73328e+07
sp|Q64433|CH10_MOUSE 10 kDa heat shock protein, mitochondrial OS=Mus musculus GN=Hspe1 PE=1 SV=2	SPSGVYHSSAARLIK	YHSSAARLI		2.077e+07	1.52046e+07
sp|Q64433|CH10_MOUSE 10 kDa heat shock protein, mitochondrial OS=Mus musculus GN=Hspe1 PE=1 SV=2	DTIEFRGPNGLLVYQG	FRGPNGLLV	8.27927e+07	3.99308e+07
sp|Q64433|CH10_MOUSE 10 kDa heat shock protein, mitochondrial OS=Mus musculus GN=Hspe1 PE=1 SV=2	TPIYSQVAPRAQRPVA	IYSQVAPRA						3.91071e+06
sp|Q64433|CH10_MOUSE 10 kDa heat shock protein, mitochondrial OS=Mus musculus GN=Hspe1 PE=1 SV=2	IDEEGDEDEGEEDDDEDEGEEGEEDEGEDD	DEGEEGEED		1.20456e+07
sp|Q64475|H2B1B_MOUSE Histone H2B type 1-B OS=Mus musculus GN=Hist1h2bb PE=1 SV=3	AGVTSGNVGYLAHAIHQ	NVGYLAHAI									3.2186e+06
sp|Q64523|H2A2C_MOUSE Histone H2A type 2-C OS=Mus musculus GN=Hist2h2ac PE=1 SV=3	DSLIKATIAGGGVIPHIHKSLIGKKGQQKTV	IAGGGVIPH	2.44783e+07	2.72925e+07	5.67426e+06
sp|Q64525|H2B2B_MOUSE Histone H2B type 2-B OS=Mus musculus GN=Hist2h2bb PE=1 SV=3	FImIHNLEY	FImIHNLEY	4.21241e+09	4.07174e+09	4.66749e+09	1.72506e+09	4.32484e+09	4.5651e+09	2.28097e+09	2.0009e+09	2.45998e+09		9.2829e+08	4.63502e+08
sp|Q64525|H2B2B_MOUSE Histone H2B type 2-B OS=Mus musculus GN=Hist2h2bb PE=1 SV=3	qLPQALAPHVD	LPQALAPHV		1.74905e+08	2.3031e+08		1.9192e+07	7.32335e+07	7.30307e+07	1.12395e+08	1.00387e+08	8.8061e+07	1.2523e+08	5.7418e+07
sp|Q64525|H2B2B_MOUSE Histone H2B type 2-B OS=Mus musculus GN=Hist2h2bb PE=1 SV=3	KPVSQMRmATPLLmRP	MRmATPLLm	5.3761e+09	3.59178e+09	4.59049e+09	2.75791e+08	3.1528e+08	2.47869e+08	2.85804e+09	2.36141e+09	1.72506e+09	3.5388e+09	3.13564e+09	2.6512e+09
sp|Q64525|H2B2B_MOUSE Histone H2B type 2-B OS=Mus musculus GN=Hist2h2bb PE=1 SV=3	RKFVYAGSNSGVVQAPL	FVYAGSNSG							7.74589e+06
sp|Q64525|H2B2B_MOUSE Histone H2B type 2-B OS=Mus musculus GN=Hist2h2bb PE=1 SV=3	IPMYSIITPNVLRLESE	YSIITPNVL	1.31176e+07
sp|Q64525|H2B2B_MOUSE Histone H2B type 2-B OS=Mus musculus GN=Hist2h2bb PE=1 SV=3	ELTYENVQVSPVPGGPP	YENVQVSPV						2.95776e+07
sp|Q64525|H2B2B_MOUSE Histone H2B type 2-B OS=Mus musculus GN=Hist2h2bb PE=1 SV=3	TPATNEAPQATVFPKSPV	PATNEAPQA												1.48504e+07
sp|Q64525|H2B2B_MOUSE Histone H2B type 2-B OS=Mus musculus GN=Hist2h2bb PE=1 SV=3	IQAVLLPKKSSATVGPKAPAVGK	SSATVGPKA	1.05524e+08	1.55356e+08	9.49721e+07	5.33136e+07		1.12863e+08		9.47748e+07	1.32829e+08	1.05451e+08	1.19298e+08
sp|Q64525|H2B2B_MOUSE Histone H2B type 2-B OS=Mus musculus GN=Hist2h2bb PE=1 SV=3	KKVPAGPKTLKKKVPAVPETLKKKR	KVPAVPETL	8.61933e+08	1.35533e+09	1.10546e+09	4.48334e+08	9.32805e+08	8.09805e+08		4.37589e+08	1.27867e+09	9.9837e+08	7.66654e+08
sp|Q64525|H2B2B_MOUSE Histone H2B type 2-B OS=Mus musculus GN=Hist2h2bb PE=1 SV=3	DVKESQNLIGQIQQFLDARHVIEKSVHK	QQFLDARHV	4.28562e+07				2.45803e+07			3.76984e+07	4.52057e+07		4.91241e+06	2.6805e+07
sp|Q64525|H2B2B_MOUSE Histone H2B type 2-B OS=Mus musculus GN=Hist2h2bb PE=1 SV=3	VHLTDAEKAAVSGLWGKVNADEVGGEALGRL	TDAEKAAVS	1.92872e+09	1.29114e+09	2.3894e+09	6.36242e+08	3.70269e+08	1.17092e+09	1.39054e+09	1.3676e+09	1.17662e+09	1.00462e+09	1.14683e+09	8.32572e+08
sp|Q68FD5|CLH1_MOUSE Clathrin heavy chain 1 OS=Mus musculus GN=Cltc PE=1 SV=3	LGPQRVSGL	LGPQRVSGL		2.02592e+08			3.67967e+08	3.02634e+08			1.14677e+08		1.10311e+08	9.79811e+07
sp|Q68FD5|CLH1_MOUSE Clathrin heavy chain 1 OS=Mus musculus GN=Cltc PE=1 SV=3	LSSGFSLEDPQTHANRIYR	FSLEDPQTH				2.34161e+07
sp|Q68FD5|CLH1_MOUSE Clathrin heavy chain 1 OS=Mus musculus GN=Cltc PE=1 SV=3	HIEVSDDEDETHPNIDTASL	THPNIDTAS				5.86245e+07	3.63638e+07	1.69056e+07
sp|Q68FD5|CLH1_MOUSE Clathrin heavy chain 1 OS=Mus musculus GN=Cltc PE=1 SV=3	PALAPPEVVMDPALAAQYEHDL	VVMDPALAA				6.16245e+07		1.70942e+07
sp|Q69ZH9|RHG23_MOUSE Rho GTPase-activating protein 23 OS=Mus musculus GN=Arhgap23 PE=1 SV=2	QTLVAPDLV	QTLVAPDLV					2.84712e+07			1.85511e+07	1.44443e+07			1.43148e+07
sp|Q69ZT9|TBC30_MOUSE TBC1 domain family member 30 OS=Mus musculus GN=Tbc1d30 PE=1 SV=2	LFSNIWGAG	LFSNIWGAG				1.17081e+07
sp|Q6NSQ7|LTV1_MOUSE Protein LTV1 homolog OS=Mus musculus GN=Ltv1 PE=1 SV=2	LAAGLPLR					3.73861e+07	7.88715e+07			1.38176e+07
sp|Q6P5F9|XPO1_MOUSE Exportin-1 OS=Mus musculus GN=Xpo1 PE=1 SV=1	AAYLWVGAGASEAEKT	WVGAGASEA				7.74589e+06
sp|Q6P5F9|XPO1_MOUSE Exportin-1 OS=Mus musculus GN=Xpo1 PE=1 SV=1	EEHTQSPIFVGKVVDPTHK	HTQSPIFVG				9.72994e+06
sp|Q6ZWQ0|SYNE2_MOUSE Nesprin-2 OS=Mus musculus GN=Syne2 PE=1 SV=2	WYRPPELL			1.08566e+08
sp|Q6ZWQ0|SYNE2_MOUSE Nesprin-2 OS=Mus musculus GN=Syne2 PE=1 SV=2	KKALNKVKILI	KALNKVKIL			7.73019e+07
sp|Q7TNB8-2|SBNO2_MOUSE Isoform 2 of Protein strawberry notch homolog 2 OS=Mus musculus GN=Sbno2	QRVEVDGGI	QRVEVDGGI					7.70344e+07
sp|Q7TQH7|LRP10_MOUSE Low-density lipoprotein receptor-related protein 10 OS=Mus musculus GN=Lrp10 PE=2 SV=2	VIILNHPG									2.20917e+07
sp|Q7TSG5|SH321_MOUSE SH3 domain-containing protein 21 OS=Mus musculus GN=Sh3d21 PE=1 SV=1	ECFLLAVMAI	CFLLAVMAI										3.39993e+07
sp|Q80YQ2-2|MED23_MOUSE Isoform 2 of Mediator of RNA polymerase II transcription subunit 23 OS=Mus musculus GN=Med23	TYSPPAEAF	TYSPPAEAF				1.90076e+08
sp|Q80YX1|TENA_MOUSE Tenascin OS=Mus musculus GN=Tnc PE=1 SV=1	KHLAEmECLLKSRA	AEmECLLKS	3.50036e+07	2.94548e+07		1.48504e+07
sp|Q80YX1|TENA_MOUSE Tenascin OS=Mus musculus GN=Tnc PE=1 SV=1	PARHISGEKLGELYK	ARHISGEKL	4.81156e+07		3.81188e+07
sp|Q80YX1|TENA_MOUSE Tenascin OS=Mus musculus GN=Tnc PE=1 SV=1	NNQAYHSPATALAIVD	YHSPATALA	3.66948e+08	3.79099e+08					8.60099e+07	1.14201e+08		3.87582e+07	4.84167e+07	3.92993e+07
sp|Q80YX1|TENA_MOUSE Tenascin OS=Mus musculus GN=Tnc PE=1 SV=1	PQEKYVTSAPMPEPGAPG	YVTSAPMPE	3.19431e+07	4.27968e+07
sp|Q8BFU2|H2A3_MOUSE Histone H2A type 3 OS=Mus musculus GN=Hist3h2a PE=1 SV=3	RKLFIGGLSF	KLFIGGLSF	1.0193e+08		2.30458e+07	1.69319e+08	1.38814e+08	3.6307e+08	1.98973e+08	1.92196e+08	2.14887e+08		4.1829e+07	9.21193e+07
sp|Q8BFU2|H2A3_MOUSE Histone H2A type 3 OS=Mus musculus GN=Hist3h2a PE=1 SV=3	NIVMTQSPKSMSm	IVMTQSPKS	1.0465e+08	3.22785e+08	2.90105e+08			1.36936e+07	4.3005e+07	4.66356e+06
sp|Q8BFU2|H2A3_MOUSE Histone H2A type 3 OS=Mus musculus GN=Hist3h2a PE=1 SV=3	DVTDQmWVPVVRT	DQmWVPVVR	6.48678e+07	1.57524e+08	1.74654e+07		2.68994e+08	5.17506e+08	4.11389e+07	4.67674e+07	2.38762e+08	3.91614e+06		1.83093e+08
sp|Q8BFU2|H2A3_MOUSE Histone H2A type 3 OS=Mus musculus GN=Hist3h2a PE=1 SV=3	AVWDYASGTEEKKL	WDYASGTEE	8.65482e+07	1.2088e+08	8.54158e+07			6.48229e+07	8.18796e+07	8.10327e+07	7.60793e+07	5.34987e+07
sp|Q8BFU2|H2A3_MOUSE Histone H2A type 3 OS=Mus musculus GN=Hist3h2a PE=1 SV=3	GIVNLKSPKTTSATK	LKSPKTTSA	3.16565e+07	2.97627e+07	3.92177e+07	4.45524e+07				1.63637e+07	1.97315e+07	1.45347e+07
sp|Q8BFU2|H2A3_MOUSE Histone H2A type 3 OS=Mus musculus GN=Hist3h2a PE=1 SV=3	APFDWEGAQASQALL	WEGAQASQA	3.7908e+07		4.50805e+07				2.34486e+07	1.94734e+07		1.71654e+07
sp|Q8BFU2|H2A3_MOUSE Histone H2A type 3 OS=Mus musculus GN=Hist3h2a PE=1 SV=3	DGSTNYHSALISRLS	YHSALISRL			5.64707e+07			2.43092e+07	4.00973e+07	4.27672e+07	3.60876e+07	3.37644e+07	4.1196e+07
sp|Q8BFU2|H2A3_MOUSE Histone H2A type 3 OS=Mus musculus GN=Hist3h2a PE=1 SV=3	ITYSYAGARAPmGQG	YSYAGARAP			1.88623e+07
sp|Q8BFU2|H2A3_MOUSE Histone H2A type 3 OS=Mus musculus GN=Hist3h2a PE=1 SV=3	DPADDFLTPDLDQAPD	FLTPDLDQA			1.93523e+07					8.82399e+06			1.08486e+07	1.19375e+07
sp|Q8BFU2|H2A3_MOUSE Histone H2A type 3 OS=Mus musculus GN=Hist3h2a PE=1 SV=3	qNAWFLPAQADIVATK	FLPAQADIV	5.85868e+08	2.49939e+08	3.38347e+07						1.27501e+07
sp|Q8BFU2|H2A3_MOUSE Histone H2A type 3 OS=Mus musculus GN=Hist3h2a PE=1 SV=3	TGmAFRVPTPNVSVVD	FRVPTPNVS	3.13524e+08	4.44291e+07	2.07136e+08	1.6883e+08	2.60733e+08		1.80197e+08	1.96779e+08			2.88101e+08
sp|Q8BFU2|H2A3_MOUSE Histone H2A type 3 OS=Mus musculus GN=Hist3h2a PE=1 SV=3	AINDYKGAVIVVSHDAR	YKGAVIVVS								5.80957e+06	3.42578e+06
sp|Q8BFU2|H2A3_MOUSE Histone H2A type 3 OS=Mus musculus GN=Hist3h2a PE=1 SV=3	RLAFIAHPKLGKRIRSY	AFIAHPKLG									1.65922e+07
sp|Q8BFU2|H2A3_MOUSE Histone H2A type 3 OS=Mus musculus GN=Hist3h2a PE=1 SV=3	AIFTTGQGASAVGLTAYVQR	FTTGQGASA										1.90198e+07		2.32222e+07
sp|Q8BFU2|H2A3_MOUSE Histone H2A type 3 OS=Mus musculus GN=Hist3h2a PE=1 SV=3	LKMFGIDKDAIVQAVKGLVTKG	FGIDKDAIV	3.13524e+08	2.84332e+08	1.50376e+08						1.12863e+08	1.03855e+08
sp|Q8BFU2|H2A3_MOUSE Histone H2A type 3 OS=Mus musculus GN=Hist3h2a PE=1 SV=3	GVLPNIQAVLLPKKTESHHKAKGK	VLPNIQAVL	2.8353e+07	9.65652e+07
sp|Q8BFU2|H2A3_MOUSE Histone H2A type 3 OS=Mus musculus GN=Hist3h2a PE=1 SV=3	AIRNDEELNKLLGGVTIAQGGVLPNIQ	IAQGGVLPN	1.96496e+07	1.37228e+08	2.11488e+08				4.56148e+07	6.15818e+07
sp|Q8BFU2|H2A3_MOUSE Histone H2A type 3 OS=Mus musculus GN=Hist3h2a PE=1 SV=3	PTVDDTSAAVTEEMPPLEGDDDTSRMEEVD	TSAAVTEEM		3.63638e+07
sp|Q8BFU2|H2A3_MOUSE Histone H2A type 3 OS=Mus musculus GN=Hist3h2a PE=1 SV=3	AAAKAPTKAAPKQKIVKPVKVSAPRVGGKR	VKVSAPRVG	1.84494e+08	3.47635e+08	2.28877e+08	1.00875e+08	1.20964e+08	2.2651e+08	2.08287e+08	4.06027e+08	4.42775e+08	9.72369e+07	3.20334e+08	9.30821e+07
sp|Q8BFU2|H2A3_MOUSE Histone H2A type 3 OS=Mus musculus GN=Hist3h2a PE=1 SV=3	AIRGDEELDSLIKATIAGGGVIPHIHKSLIGKKGQQKTV	IAGGGVIPH	4.03502e+08	7.83849e+08	4.84526e+08	1.62854e+08	1.95284e+08	3.54694e+08	7.86025e+08	1.03501e+09	5.14644e+08	2.35965e+08	7.28321e+08	7.24294e+08
sp|Q8BG07-2|PLD4_MOUSE Isoform 2 of Phospholipase D4 OS=Mus musculus GN=Pld4	EDAESEDEDEEDVKLLG	ESEDEDEED					7.07354e+06
sp|Q8BHK6|SLAF7_MOUSE SLAM family member 7 OS=Mus musculus GN=Slamf7 PE=1 SV=2	DVYVFLGPEPKSVVQ	FLGPEPKSV	7.49242e+06
sp|Q8BHK6|SLAF7_MOUSE SLAM family member 7 OS=Mus musculus GN=Slamf7 PE=1 SV=2	GKKASWDGPKVWGLR	WDGPKVWGL			2.75191e+06
sp|Q8BHK6|SLAF7_MOUSE SLAM family member 7 OS=Mus musculus GN=Slamf7 PE=1 SV=2	APASASPASPQVLEAPWPH	ASPASPQVL	2.87887e+07	3.75159e+07	1.66037e+07
sp|Q8BHN3-2|GANAB_MOUSE Isoform 2 of Neutral alpha-glucosidase AB OS=Mus musculus GN=Ganab	LEQPAPAIVS	EQPAPAIVS							1.35051e+07	1.60159e+07	1.26269e+07	5.82974e+06	2.79032e+06	3.64124e+06
sp|Q8BHN3-2|GANAB_MOUSE Isoform 2 of Neutral alpha-glucosidase AB OS=Mus musculus GN=Ganab	PASTVNHLRWDL	STVNHLRWD	1.13964e+08	1.21552e+08	1.18065e+08							5.14236e+06
sp|Q8BHN3-2|GANAB_MOUSE Isoform 2 of Neutral alpha-glucosidase AB OS=Mus musculus GN=Ganab	SIKELGDHVTNLRK	IKELGDHVT	1.0385e+07		7.74053e+06
sp|Q8BJ25|THAP3_MOUSE THAP domain-containing protein 3 OS=Mus musculus GN=Thap3 PE=2 SV=1	LQASEDLLKEHY	LQASEDLLK						7.58648e+06
sp|Q8BKC5-2|IPO5_MOUSE Isoform 2 of Importin-5 OS=Mus musculus GN=Ipo5	GPKPFSAPKPQTSPSPKP	FSAPKPQTS					2.53943e+07
sp|Q8BM54-2|MYLIP_MOUSE Isoform 2 of E3 ubiquitin-protein ligase MYLIP OS=Mus musculus GN=Mylip	RAKPAAQSE	RAKPAAQSE		9.96247e+07		7.5711e+07		8.25062e+07
sp|Q8BMJ2|SYLC_MOUSE Leucine--tRNA ligase, cytoplasmic OS=Mus musculus GN=Lars PE=1 SV=2	PVTRFSLTR	PVTRFSLTR			5.60835e+08	1.38285e+09	1.37521e+09			5.05102e+08		2.38762e+08	4.93338e+08	3.46433e+08
sp|Q8BW96-2|KCC1D_MOUSE Isoform 2 of Calcium/calmodulin-dependent protein kinase type 1D OS=Mus musculus GN=Camk1d	LPFGDEDALK	PFGDEDALK				3.10266e+07
sp|Q8BWZ3-2|NAA25_MOUSE Isoform 2 of N-alpha-acetyltransferase 25, NatB auxiliary subunit OS=Mus musculus GN=Naa25	VPQESRFNL	VPQESRFNL						2.02582e+07		4.1023e+06
sp|Q8BZ71|STAC3_MOUSE SH3 and cysteine-rich domain-containing protein 3 OS=Mus musculus GN=Stac3 PE=2 SV=1	EVRRLIWEKNLK	VRRLIWEKN		1.74533e+07
sp|Q8C1A5|THOP1_MOUSE Thimet oligopeptidase OS=Mus musculus GN=Thop1 PE=1 SV=1	LALDIEIATYR	LDIEIATYR	1.71535e+07	1.91256e+07	1.39233e+07
sp|Q8C6S9-2|CFA54_MOUSE Isoform 2 of Cilia- and flagella-associated protein 54 OS=Mus musculus GN=Cfap54	KYLSPLLL								1.09094e+08	1.16439e+08
sp|Q8C6S9-2|CFA54_MOUSE Isoform 2 of Cilia- and flagella-associated protein 54 OS=Mus musculus GN=Cfap54	VGIDASHSSFFFYK	IDASHSSFF							8.67841e+06
sp|Q8CFE6|S38A2_MOUSE Sodium-coupled neutral amino acid transporter 2 OS=Mus musculus GN=Slc38a2 PE=1 SV=1	NYTTPLHL													4.68949e+06
sp|Q8CGC7|SYEP_MOUSE Bifunctional glutamate/proline--tRNA ligase OS=Mus musculus GN=Eprs PE=1 SV=4	VLLPKKSSATVGPKAPAVGKK	SSATVGPKA				3.58632e+07	6.38862e+07	2.24778e+07
sp|Q8CGP1|H2B1K_MOUSE Histone H2B type 1-K OS=Mus musculus GN=Hist1h2bk PE=1 SV=3	SVYVYKVL							7.76779e+07
sp|Q8CGP1|H2B1K_MOUSE Histone H2B type 1-K OS=Mus musculus GN=Hist1h2bk PE=1 SV=3	VAFTDTERL	VAFTDTERL	8.28501e+07	9.02861e+07	7.64493e+07		5.34987e+07	4.56781e+07	5.41328e+07	5.88688e+07	5.78575e+07	4.73217e+07	5.82599e+07	5.67847e+07
sp|Q8CGP1|H2B1K_MOUSE Histone H2B type 1-K OS=Mus musculus GN=Hist1h2bk PE=1 SV=3	IIDAPGHRDF	IIDAPGHRD				9.37898e+06	8.88537e+06	7.96918e+06	6.03951e+06	9.703e+06	1.00104e+07		6.60442e+06
sp|Q8CGP1|H2B1K_MOUSE Histone H2B type 1-K OS=Mus musculus GN=Hist1h2bk PE=1 SV=3	IYIPLPDEKS	YIPLPDEKS							1.82568e+06			2.82144e+06		5.05752e+06
sp|Q8CGP1|H2B1K_MOUSE Histone H2B type 1-K OS=Mus musculus GN=Hist1h2bk PE=1 SV=3	VAYKAASDIAM	YKAASDIAM				5.81792e+07		5.83003e+07				8.08583e+07
sp|Q8CGP1|H2B1K_MOUSE Histone H2B type 1-K OS=Mus musculus GN=Hist1h2bk PE=1 SV=3	MAAVLEYLTAE	AAVLEYLTA	4.63777e+06				2.66199e+07		3.63134e+07	4.44291e+07	3.84905e+07
sp|Q8CGP1|H2B1K_MOUSE Histone H2B type 1-K OS=Mus musculus GN=Hist1h2bk PE=1 SV=3	SVSTVLTSKYR	VSTVLTSKY		1.33747e+07	1.54061e+07					8.61847e+06			6.90878e+06
sp|Q8CGP1|H2B1K_MOUSE Histone H2B type 1-K OS=Mus musculus GN=Hist1h2bk PE=1 SV=3	ATVSWRAPTAQVE	WRAPTAQVE	1.88492e+07	2.25246e+07
sp|Q8CGP1|H2B1K_MOUSE Histone H2B type 1-K OS=Mus musculus GN=Hist1h2bk PE=1 SV=3	KPSIFHDAKSEIIK	FHDAKSEII											729728
sp|Q8CGP1|H2B1K_MOUSE Histone H2B type 1-K OS=Mus musculus GN=Hist1h2bk PE=1 SV=3	TTSSYSNPTIGYENR	SSYSNPTIG									1.88875e+06
sp|Q8CGP1|H2B1K_MOUSE Histone H2B type 1-K OS=Mus musculus GN=Hist1h2bk PE=1 SV=3	SGRDYSFSISNLEPE	YSFSISNLE											7.34331e+06
sp|Q8CGP1|H2B1K_MOUSE Histone H2B type 1-K OS=Mus musculus GN=Hist1h2bk PE=1 SV=3	EANQWKQSLVQATEE	WKQSLVQAT							1.38463e+07	1.50369e+07		1.62282e+07	1.8119e+07
sp|Q8CGP1|H2B1K_MOUSE Histone H2B type 1-K OS=Mus musculus GN=Hist1h2bk PE=1 SV=3	VKVTFNSALAQKEAKK	FNSALAQKE											7.52886e+06
sp|Q8CGP1|H2B1K_MOUSE Histone H2B type 1-K OS=Mus musculus GN=Hist1h2bk PE=1 SV=3	ATVSWRAPTAQVESFR	WRAPTAQVE	8.65482e+07	7.56061e+07				9.54954e+06	9.29531e+07	2.22773e+08		4.82157e+07	5.20718e+07
sp|Q8CGP1|H2B1K_MOUSE Histone H2B type 1-K OS=Mus musculus GN=Hist1h2bk PE=1 SV=3	qKSTELLIRKLPFQRL	IRKLPFQRL						4.75495e+06	1.67432e+08	2.50112e+08	2.12959e+08			1.16197e+08
sp|Q8CGP1|H2B1K_MOUSE Histone H2B type 1-K OS=Mus musculus GN=Hist1h2bk PE=1 SV=3	EPLSTVTAPDSPEAAEQ	LSTVTAPDS		9.36599e+06	5.66247e+06
sp|Q8CGP1|H2B1K_MOUSE Histone H2B type 1-K OS=Mus musculus GN=Hist1h2bk PE=1 SV=3	APQGSLGEYLFERLTLKHD	PQGSLGEYL							6.80457e+07	1.11696e+08	9.99013e+07	6.78102e+07	7.95302e+07	5.83812e+07
sp|Q8CGP1|H2B1K_MOUSE Histone H2B type 1-K OS=Mus musculus GN=Hist1h2bk PE=1 SV=3	WGIDPYDQPNAIYIERHEP	YDQPNAIYI	1.55887e+07
sp|Q8CGP1|H2B1K_MOUSE Histone H2B type 1-K OS=Mus musculus GN=Hist1h2bk PE=1 SV=3	qPTGPPPYHESLAGASQPPY	YHESLAGAS	2.60179e+07	3.25014e+07	2.52189e+07					8.07483e+06
sp|Q8CGP1|H2B1K_MOUSE Histone H2B type 1-K OS=Mus musculus GN=Hist1h2bk PE=1 SV=3	NKLLGKVTIAQGGVLPNIQA	IAQGGVLPN	1.05817e+08	9.12929e+07	7.00072e+07						2.04557e+07
sp|Q8CGP1|H2B1K_MOUSE Histone H2B type 1-K OS=Mus musculus GN=Hist1h2bk PE=1 SV=3	LQASEDLLKEHYTDLKDRPFFT	YTDLKDRPF	4.43697e+08	4.15133e+08	3.70526e+08	3.34152e+07		3.55908e+07	2.29036e+08	1.62966e+08	1.96234e+08	1.61617e+08	1.8955e+08	1.41674e+08
sp|Q8CGP1|H2B1K_MOUSE Histone H2B type 1-K OS=Mus musculus GN=Hist1h2bk PE=1 SV=3	VEEDAESEDEDEEDVKLLGMSGK	VKLLGMSGK		1.04221e+09	7.44104e+07						6.59984e+06
sp|Q8CGP1|H2B1K_MOUSE Histone H2B type 1-K OS=Mus musculus GN=Hist1h2bk PE=1 SV=3	AKRKTVTAMDVVYALKRQGRTLYG	RKTVTAMDV	5.65883e+07	8.25062e+07	6.60475e+07	3.11343e+07	4.58367e+07		5.36844e+07	6.03144e+07	5.34616e+07	3.71794e+07	4.20616e+07	2.38254e+07
sp|Q8CGP1|H2B1K_MOUSE Histone H2B type 1-K OS=Mus musculus GN=Hist1h2bk PE=1 SV=3	KTVTAMDVVYALKRQGRTLYGFGG	VTAMDVVYA									9.18597e+06
sp|Q8CGP1|H2B1K_MOUSE Histone H2B type 1-K OS=Mus musculus GN=Hist1h2bk PE=1 SV=3	KVTIAQGGVLPNIQAVLLPKKTESHHKAK	IAQGGVLPN	2.06419e+08	2.28877e+08	5.61585e+07				3.96275e+07	5.07182e+07		2.2509e+07
sp|Q8CGP1|H2B1K_MOUSE Histone H2B type 1-K OS=Mus musculus GN=Hist1h2bk PE=1 SV=3	GVTIAQGGVLPNIQAVLLPKKSSATVGPKAPAVGK	SSATVGPKA			3.76481e+08			1.32462e+08	1.0004e+08	1.50376e+08		5.85433e+07
sp|Q8CGP1|H2B1K_MOUSE Histone H2B type 1-K OS=Mus musculus GN=Hist1h2bk PE=1 SV=3	NVIRDAVTYTEHAKRKTVTAMDVVYALKRQGRTLYG	RKTVTAMDV	2.42924e+07		2.22619e+08				3.24114e+07			5.92783e+07	7.18757e+07
sp|Q8CGP5|H2A1F_MOUSE Histone H2A type 1-F OS=Mus musculus GN=Hist1h2af PE=1 SV=3	AIRNDEELNKLLGKVTIAQGGVLPNIQAVLLPKKTESHHKAKGK	IAQGGVLPN	2.33513e+07	1.62733e+07
sp|Q8CIE6|COPA_MOUSE Coatomer subunit alpha OS=Mus musculus GN=Copa PE=1 SV=2	RFQSAAIGALQEASEAYLVGL	FQSAAIGAL				1.45852e+07
sp|Q8CIH5|PLCG2_MOUSE 1-phosphatidylinositol 4,5-bisphosphate phosphodiesterase gamma-2 OS=Mus musculus GN=Plcg2 PE=1 SV=1	NDAFVLKTPSAAYLWVG	FVLKTPSAA				4.36961e+07
sp|Q8JZQ5|AOC1_MOUSE Amiloride-sensitive amine oxidase [copper-containing] OS=Mus musculus GN=Aoc1 PE=2 SV=1	VGLKFLQASEDLLKEHY	LKFLQASED						4.93288e+06
sp|Q8JZQ5|AOC1_MOUSE Amiloride-sensitive amine oxidase [copper-containing] OS=Mus musculus GN=Aoc1 PE=2 SV=1	VYKVLKQVHPDTGISSKA	VHPDTGISS		7.26736e+06	8.60056e+06
sp|Q8JZQ9|EIF3B_MOUSE Eukaryotic translation initiation factor 3 subunit B OS=Mus musculus GN=Eif3b PE=1 SV=1	VGPELHDRL	VGPELHDRL		1.83592e+07
sp|Q8R0W6|NFIP1_MOUSE NEDD4 family-interacting protein 1 OS=Mus musculus GN=Ndfip1 PE=1 SV=1	AILVRYTQKAPQVSTPTLV	YTQKAPQVS		5.30923e+07					4.41528e+07
sp|Q8R1B4|EIF3C_MOUSE Eukaryotic translation initiation factor 3 subunit C OS=Mus musculus GN=Eif3c PE=1 SV=1	AYYPPSQI										1.72976e+08			1.64442e+08
sp|Q8R1B4|EIF3C_MOUSE Eukaryotic translation initiation factor 3 subunit C OS=Mus musculus GN=Eif3c PE=1 SV=1	PLPIKTPI					3.75178e+08		5.21828e+08			1.03999e+08
sp|Q8R1B4|EIF3C_MOUSE Eukaryotic translation initiation factor 3 subunit C OS=Mus musculus GN=Eif3c PE=1 SV=1	LFISNHAY						5.29847e+08			1.15395e+08
sp|Q8R1B4|EIF3C_MOUSE Eukaryotic translation initiation factor 3 subunit C OS=Mus musculus GN=Eif3c PE=1 SV=1	TFSYGRAL													6.63227e+07
sp|Q8R420|ABCA3_MOUSE ATP-binding cassette sub-family A member 3 OS=Mus musculus GN=Abca3 PE=1 SV=3	YTmLSPLL		8.69648e+06								1.55995e+07
sp|Q8VBV3|EXOS2_MOUSE Exosome complex component RRP4 OS=Mus musculus GN=Exosc2 PE=1 SV=1	KEHYTDLKDRPF	YTDLKDRPF						4.2973e+06
sp|Q8VCS0-2|PGRP2_MOUSE Isoform 2 of N-acetylmuramoyl-L-alanine amidase OS=Mus musculus GN=Pglyrp2	LNFSHGTHEYHAETIK	THEYHAETI		1.72369e+07
sp|Q8VDD5|MYH9_MOUSE Myosin-9 OS=Mus musculus GN=Myh9 PE=1 SV=4	SGPVHISGQHLV	VHISGQHLV				6.8424e+07
sp|Q8VDD5|MYH9_MOUSE Myosin-9 OS=Mus musculus GN=Myh9 PE=1 SV=4	LVFDVTAPNTFKTLDS	FDVTAPNTF	1.33561e+07		1.19873e+07
sp|Q8VDD5|MYH9_MOUSE Myosin-9 OS=Mus musculus GN=Myh9 PE=1 SV=4	LENVIRDAVTYTEHAKRK	IRDAVTYTE	4.57732e+07		2.59999e+07
sp|Q8VDD5|MYH9_MOUSE Myosin-9 OS=Mus musculus GN=Myh9 PE=1 SV=4	SGPKPFSAPKPQTSPSPKP	FSAPKPQTS					2.89689e+07
sp|Q8VDD5|MYH9_MOUSE Myosin-9 OS=Mus musculus GN=Myh9 PE=1 SV=4	IFAGIKKKGERADLIAYLKKATNE	ERADLIAYL				3.23233e+08	2.47869e+08	1.14122e+08
sp|Q8VDD5|MYH9_MOUSE Myosin-9 OS=Mus musculus GN=Myh9 PE=1 SV=4	RDKHYFIGITEAVWDYASGTEEKK	YFIGITEAV						4.42731e+06
sp|Q8VDD9|PHIP_MOUSE PH-interacting protein OS=Mus musculus GN=Phip PE=1 SV=2	PLELKSIEVL	PLELKSIEV								7.03477e+07	5.78976e+07			3.94631e+07
sp|Q8VEK3|HNRPU_MOUSE Heterogeneous nuclear ribonucleoprotein U OS=Mus musculus GN=Hnrnpu PE=1 SV=1	SEDLLKEHYTDLKDRPFF	YTDLKDRPF				1.97442e+06	5.47717e+06	3.37861e+06
sp|Q8VEK3|HNRPU_MOUSE Heterogeneous nuclear ribonucleoprotein U OS=Mus musculus GN=Hnrnpu PE=1 SV=1	LASTLVHLGEYQAAVDGAR	YQAAVDGAR				4.64742e+06
sp|Q8VEK3|HNRPU_MOUSE Heterogeneous nuclear ribonucleoprotein U OS=Mus musculus GN=Hnrnpu PE=1 SV=1	ARLNFSHGTHEYHAETIKNVR	YHAETIKNV				5.79377e+07	1.3599e+07	2.05115e+06
sp|Q8VEK3|HNRPU_MOUSE Heterogeneous nuclear ribonucleoprotein U OS=Mus musculus GN=Hnrnpu PE=1 SV=1	GEKGKNIKIISKIENHEGVRR	KIISKIENH					7.05884e+06	3.81169e+06
sp|Q8VEK3|HNRPU_MOUSE Heterogeneous nuclear ribonucleoprotein U OS=Mus musculus GN=Hnrnpu PE=1 SV=1	xKLILTTLGKSGSPIVLALPHSQL	LGKSGSPIV				1.74897e+07
sp|Q8VG42|OL508_MOUSE Olfactory receptor 508 OS=Mus musculus GN=Olfr508 PE=3 SV=1	KFTLEPSLG	KFTLEPSLG					7.2879e+07
sp|Q8VHQ2|SOCS7_MOUSE Suppressor of cytokine signaling 7 OS=Mus musculus GN=Socs7 PE=1 SV=1	KRGDVLVIL	KRGDVLVIL				5.68635e+07
sp|Q91V83|TTI1_MOUSE TELO2-interacting protein 1 homolog OS=Mus musculus GN=Tti1 PE=1 SV=2	LYQTPLEL									6.78539e+06
sp|Q91VJ4|STK38_MOUSE Serine/threonine-protein kinase 38 OS=Mus musculus GN=Stk38 PE=1 SV=1	AYEPPVLF						3.87582e+07
sp|Q91W90|TXND5_MOUSE Thioredoxin domain-containing protein 5 OS=Mus musculus GN=Txndc5 PE=1 SV=2	QPHYYGSEINYK	YYGSEINYK										5.27987e+07		3.71794e+07
sp|Q91W90|TXND5_MOUSE Thioredoxin domain-containing protein 5 OS=Mus musculus GN=Txndc5 PE=1 SV=2	HVEGYEGSAASIST	YEGSAASIS	3.97651e+07	4.21199e+07	2.26185e+07
sp|Q91W90|TXND5_MOUSE Thioredoxin domain-containing protein 5 OS=Mus musculus GN=Txndc5 PE=1 SV=2	DIVmTQSQKFmSTSVG	SQKFmSTSV		2.72547e+07
sp|Q91W90|TXND5_MOUSE Thioredoxin domain-containing protein 5 OS=Mus musculus GN=Txndc5 PE=1 SV=2	GVLPNIQAVLLPKKTESHHKPKGK	VLPNIQAVL	1.34957e+07
sp|Q91X43|SH319_MOUSE SH3 domain-containing protein 19 OS=Mus musculus GN=Sh3d19 PE=1 SV=2	SYVAPKAVW	SYVAPKAVW			1.26532e+07
sp|Q91ZJ5-2|UGPA_MOUSE Isoform 2 of UTP--glucose-1-phosphate uridylyltransferase OS=Mus musculus GN=Ugp2	AVTYTEHAKRKTVTAMDVVYALKRQGRTLYG	RKTVTAMDV	9.6093e+06
sp|Q920B9|SP16H_MOUSE FACT complex subunit SPT16 OS=Mus musculus GN=Supt16h PE=1 SV=2	NPLNSVFVAPAVTPVKG	FVAPAVTPV				5.76973e+07	4.0657e+07	1.7106e+07
sp|Q920E5|FPPS_MOUSE Farnesyl pyrophosphate synthase OS=Mus musculus GN=Fdps PE=1 SV=1	SYLVSKQEL	SYLVSKQEL							1.20372e+07
sp|Q920E5|FPPS_MOUSE Farnesyl pyrophosphate synthase OS=Mus musculus GN=Fdps PE=1 SV=1	SLGDLVQVL	SLGDLVQVL	1.32554e+08		9.75068e+07		2.2604e+08	1.76122e+08	9.64983e+07	1.03711e+08	9.23751e+07	6.90913e+07	9.37945e+07	6.55458e+07
sp|Q920E5|FPPS_MOUSE Farnesyl pyrophosphate synthase OS=Mus musculus GN=Fdps PE=1 SV=1	HNYEGPETHTSL	YEGPETHTS	1.64662e+07	2.31258e+07
sp|Q920E5|FPPS_MOUSE Farnesyl pyrophosphate synthase OS=Mus musculus GN=Fdps PE=1 SV=1	FVGSQATDFGEALVRHDEF	FVGSQATDF		3.79869e+07
sp|Q921M3-2|SF3B3_MOUSE Isoform 2 of Splicing factor 3B subunit 3 OS=Mus musculus GN=Sf3b3	RKPAAGAQN	RKPAAGAQN						8.19931e+07
sp|Q921M3-2|SF3B3_MOUSE Isoform 2 of Splicing factor 3B subunit 3 OS=Mus musculus GN=Sf3b3	GTTGQLFFPEVNKNH	LFFPEVNKN				3.30908e+06
sp|Q99JW2|ACY1_MOUSE Aminoacylase-1 OS=Mus musculus GN=Acy1 PE=1 SV=1	KGPKILDHL	KGPKILDHL									1.33932e+07
sp|Q99JW2|ACY1_MOUSE Aminoacylase-1 OS=Mus musculus GN=Acy1 PE=1 SV=1	LVVYPWTQRY	VVYPWTQRY	1.50786e+07
sp|Q99JW2|ACY1_MOUSE Aminoacylase-1 OS=Mus musculus GN=Acy1 PE=1 SV=1	LEKDDLDFPPG	KDDLDFPPG								6.18813e+07	6.20101e+07	5.12128e+07	5.48504e+07
sp|Q99KK7|DPP3_MOUSE Dipeptidyl peptidase 3 OS=Mus musculus GN=Dpp3 PE=1 SV=2	EILIVGGK		5.33902e+08											2.913e+07
sp|Q99KQ4|NAMPT_MOUSE Nicotinamide phosphoribosyltransferase OS=Mus musculus GN=Nampt PE=1 SV=1	GAPQGSLGEYLFERL	PQGSLGEYL			5.13194e+07
sp|Q99KQ4|NAMPT_MOUSE Nicotinamide phosphoribosyltransferase OS=Mus musculus GN=Nampt PE=1 SV=1	FLRGDSVIVVLRNPLIAGK	FLRGDSVIV				1.28032e+07
sp|Q99L47|F10A1_MOUSE Hsc70-interacting protein OS=Mus musculus GN=St13 PE=1 SV=1	NGPRITNAF	NGPRITNAF							1.69534e+08	1.56979e+08	1.54176e+08	1.45556e+08	1.47179e+08	1.63193e+08
sp|Q99L48|NMD3_MOUSE 60S ribosomal export protein NMD3 OS=Mus musculus GN=Nmd3 PE=1 SV=1	SSNLELHSL	SSNLELHSL	4.83185e+08	1.50794e+08	4.99185e+08	3.85458e+08	1.81585e+09	1.25671e+09	4.99878e+08	8.05886e+08	5.49674e+08	4.36377e+08	1.00741e+09	4.37892e+08
sp|Q99LI9|CLP1_MOUSE Polyribonucleotide 5'-hydroxyl-kinase Clp1 OS=Mus musculus GN=Clp1 PE=1 SV=1	FLHDLEMK								9.70349e+07
sp|Q99LI9|CLP1_MOUSE Polyribonucleotide 5'-hydroxyl-kinase Clp1 OS=Mus musculus GN=Clp1 PE=1 SV=1	NVYDFKTTY	NVYDFKTTY							2.69354e+07
sp|Q99LP6|GRPE1_MOUSE GrpE protein homolog 1, mitochondrial OS=Mus musculus GN=Grpel1 PE=1 SV=1	DPKLTYHGFTLEDAASPK	YHGFTLEDA	1.56537e+07		6.94239e+06
sp|Q99LX0|PARK7_MOUSE Protein deglycase DJ-1 OS=Mus musculus GN=Park7 PE=1 SV=1	TGQLFFPEVNKNHR	LFFPEVNKN							2.14578e+07	1.7106e+07			2.10162e+07	2.09145e+07
sp|Q99LX0|PARK7_MOUSE Protein deglycase DJ-1 OS=Mus musculus GN=Park7 PE=1 SV=1	GTTGQLFFPEVNKNHRG	LFFPEVNKN	9.39851e+06
sp|Q99N05|M4A4D_MOUSE Membrane-spanning 4-domains subfamily A member 4D OS=Mus musculus GN=Ms4a4d PE=2 SV=1	RAPAGKALSS	APAGKALSS			8.73921e+07
sp|Q99NB9|SF3B1_MOUSE Splicing factor 3B subunit 1 OS=Mus musculus GN=Sf3b1 PE=1 SV=1	EDGELTYENVQVSPVPGGPPG	YENVQVSPV				2.81572e+07	2.25559e+07
sp|Q99PL7|SCD3_MOUSE Acyl-CoA desaturase 3 OS=Mus musculus GN=Scd3 PE=1 SV=1	KDDPGILI					5.04078e+09	5.10407e+09	4.45568e+09	1.29742e+09	1.28311e+09	1.27602e+09	1.02786e+09		1.25584e+09
sp|Q9CQD1|RAB5A_MOUSE Ras-related protein Rab-5A OS=Mus musculus GN=Rab5a PE=1 SV=1	SYAKYSSFQVSEEQEK	AKYSSFQVS							2.29342e+07
sp|Q9CQR2|RS21_MOUSE 40S ribosomal protein S21 OS=Mus musculus GN=Rps21 PE=1 SV=1	SEDLLKEHYTDL	LLKEHYTDL					9.45732e+06
sp|Q9CRB2|NHP2_MOUSE H/ACA ribonucleoprotein complex subunit 2 OS=Mus musculus GN=Nhp2 PE=1 SV=1	QYQQPLDSL	QYQQPLDSL		3.3232e+08	2.47869e+08				2.70678e+08	2.71806e+08	2.91314e+08	2.03718e+08	2.54837e+08	2.50459e+08
sp|Q9CY97-2|SSU72_MOUSE Isoform 2 of RNA polymerase II subunit A C-terminal domain phosphatase SSU72 OS=Mus musculus GN=Ssu72	LHPALPGTL	LHPALPGTL					7.78434e+08
sp|Q9CZX8|RS19_MOUSE 40S ribosomal protein S19 OS=Mus musculus GN=Rps19 PE=1 SV=3	LKEHYTDLKDRPFFTG	YTDLKDRPF		9.77049e+06
sp|Q9D074-3|MGRN1_MOUSE Isoform 3 of E3 ubiquitin-protein ligase MGRN1 OS=Mus musculus GN=Mgrn1	GYGTLDGKDYWLVK	YGTLDGKDY	3.13291e+07	1.92319e+07	2.35137e+07
sp|Q9D0F9|PGM1_MOUSE Phosphoglucomutase-1 OS=Mus musculus GN=Pgm1 PE=1 SV=4	KELEEQLGPVAEETRA	QLGPVAEET	1.47172e+07	1.70705e+07	1.26883e+07
sp|Q9D0L8-3|MCES_MOUSE Isoform 3 of mRNA cap guanine-N7 methyltransferase OS=Mus musculus GN=Rnmt	YEGSPIKVT	YEGSPIKVT	1.20623e+07										4.42118e+06
sp|Q9D0R4|DDX56_MOUSE Probable ATP-dependent RNA helicase DDX56 OS=Mus musculus GN=Ddx56 PE=2 SV=1	YGLKNLTAL	YGLKNLTAL					8.83623e+06
sp|Q9D6Z1|NOP56_MOUSE Nucleolar protein 56 OS=Mus musculus GN=Nop56 PE=1 SV=2	WYRPPDVL							7.31827e+07
sp|Q9D7I0-2|SHSA5_MOUSE Isoform 2 of Protein shisa-5 OS=Mus musculus GN=Shisa5	RRYGVSQPDAVAAWKL	YGVSQPDAV	1.08636e+07		5.91932e+06
sp|Q9D7Q1-2|CHIT1_MOUSE Isoform 2 of Chitotriosidase-1 OS=Mus musculus GN=Chit1	VEALTKEELEFEVPFR	ELEFEVPFR	4.1339e+07		3.19209e+07
sp|Q9D7Q1-2|CHIT1_MOUSE Isoform 2 of Chitotriosidase-1 OS=Mus musculus GN=Chit1	ASEDLLKEHYTDLKDRPF	YTDLKDRPF		5.84217e+07
sp|Q9D7Q1-2|CHIT1_MOUSE Isoform 2 of Chitotriosidase-1 OS=Mus musculus GN=Chit1	GVEKKSVAKLQDERTVRKI	KSVAKLQDE	1.30006e+08	7.94751e+07	4.02923e+07
sp|Q9D939|ST1C2_MOUSE Sulfotransferase 1C2 OS=Mus musculus GN=Sult1c2 PE=1 SV=1	RYNSLSILPA	YNSLSILPA	1.11923e+07		1.20623e+07
sp|Q9D939|ST1C2_MOUSE Sulfotransferase 1C2 OS=Mus musculus GN=Sult1c2 PE=1 SV=1	LINSKIKKQTL	LINSKIKKQ		4.53312e+07	7.53968e+07
sp|Q9DAK9|PHP14_MOUSE 14 kDa phosphohistidine phosphatase OS=Mus musculus GN=Phpt1 PE=1 SV=1	VKYMHSGPVVAM	YMHSGPVVA		2.96377e+06
sp|Q9DAR7|DCPS_MOUSE m7GpppX diphosphatase OS=Mus musculus GN=Dcps PE=1 SV=1	YYFPVKNVI	YYFPVKNVI								5.00199e+07
sp|Q9DAR7|DCPS_MOUSE m7GpppX diphosphatase OS=Mus musculus GN=Dcps PE=1 SV=1	LGPARLTAF	LGPARLTAF								1.77831e+07
sp|Q9DBJ1|PGAM1_MOUSE Phosphoglycerate mutase 1 OS=Mus musculus GN=Pgam1 PE=1 SV=3	IPFYTPIPNG	PFYTPIPNG							1.93523e+07	1.82577e+07	1.30813e+07	1.09089e+07	1.46765e+07	1.02208e+07
sp|Q9DBJ1|PGAM1_MOUSE Phosphoglycerate mutase 1 OS=Mus musculus GN=Pgam1 PE=1 SV=3	AVAGLLADARSL	GLLADARSL		7.52364e+06
sp|Q9DBJ1|PGAM1_MOUSE Phosphoglycerate mutase 1 OS=Mus musculus GN=Pgam1 PE=1 SV=3	TVIHFNNPKVQAS	FNNPKVQAS	8.46454e+06
sp|Q9DBJ1|PGAM1_MOUSE Phosphoglycerate mutase 1 OS=Mus musculus GN=Pgam1 PE=1 SV=3	AVLLPKKSSATVGPKAPAVGKK	SSATVGPKA	5.51172e+07	6.41524e+07
sp|Q9DBJ1|PGAM1_MOUSE Phosphoglycerate mutase 1 OS=Mus musculus GN=Pgam1 PE=1 SV=3	KPAAAPAAKKAAVDGKLFFVSEPQSIRVVEKTTATFI	FFVSEPQSI	6.4778e+07	6.8614e+07	6.55912e+07
sp|Q9DBY5|CBX6_MOUSE Chromobox protein homolog 6 OS=Mus musculus GN=Cbx6 PE=1 SV=2	EQLQRDPTLD	QLQRDPTLD				5.98119e+06		3.00321e+07
sp|Q9DC69|NDUA9_MOUSE NADH dehydrogenase [ubiquinone] 1 alpha subcomplex subunit 9, mitochondrial OS=Mus musculus GN=Ndufa9 PE=1 SV=2	HQLSLRTVSL	QLSLRTVSL		1.55779e+07
sp|Q9DCU2|PLLP_MOUSE Plasmolipin OS=Mus musculus GN=Pllp PE=1 SV=1	FRLVAMKFLRA	LVAMKFLRA	1.3962e+07
sp|Q9EPL8|IPO7_MOUSE Importin-7 OS=Mus musculus GN=Ipo7 PE=1 SV=2	LYQTPLHL		1.01783e+07	1.41962e+07	1.08561e+07						4.16265e+07
sp|Q9EQH2|ERAP1_MOUSE Endoplasmic reticulum aminopeptidase 1 OS=Mus musculus GN=Erap1 PE=1 SV=2	ALKRQGRTLYGFGG	KRQGRTLYG		4.67674e+07	3.98479e+07
sp|Q9EQK5|MVP_MOUSE Major vault protein OS=Mus musculus GN=Mvp PE=1 SV=4	GQLFFPEVNKNHR	LFFPEVNKN		1.33747e+07
sp|Q9EQU5-2|SET_MOUSE Isoform 2 of Protein SET OS=Mus musculus GN=Set	WYRAPELL					1.37316e+07	8.08603e+06	3.50765e+07
sp|Q9EQU5-2|SET_MOUSE Isoform 2 of Protein SET OS=Mus musculus GN=Set	VGPVSSSRF	VGPVSSSRF							9.43114e+06	8.23308e+06	6.70126e+06		7.18721e+06	9.11619e+06
sp|Q9EQU5-2|SET_MOUSE Isoform 2 of Protein SET OS=Mus musculus GN=Set	NAFKEITTm	NAFKEITTm	5.2677e+08	4.92313e+08		1.38189e+09	9.53065e+08	9.27647e+08	4.48956e+08	4.12266e+08	3.95472e+08			3.73103e+08
sp|Q9EQU5-2|SET_MOUSE Isoform 2 of Protein SET OS=Mus musculus GN=Set	qEASEAYLVGL	qEASEAYLV	1.56428e+07
sp|Q9EQU5-2|SET_MOUSE Isoform 2 of Protein SET OS=Mus musculus GN=Set	RYmAPEVLESR	YmAPEVLES	4.17132e+07		2.22453e+07
sp|Q9EQU5-2|SET_MOUSE Isoform 2 of Protein SET OS=Mus musculus GN=Set	DEEDVKLLGmSGK	VKLLGmSGK		6.87534e+06				4.43653e+06
sp|Q9EQU5-2|SET_MOUSE Isoform 2 of Protein SET OS=Mus musculus GN=Set	EASDGIMVARGDLG	IMVARGDLG			6.1111e+06
sp|Q9EQU5-2|SET_MOUSE Isoform 2 of Protein SET OS=Mus musculus GN=Set	LVRYTQKAPQVSTPT	YTQKAPQVS	3.12439e+08	3.77003e+08	2.99919e+08
sp|Q9EQU5-2|SET_MOUSE Isoform 2 of Protein SET OS=Mus musculus GN=Set	SLRRLEQPNVVISLS	LEQPNVVIS	1.53741e+07
sp|Q9EQU5-2|SET_MOUSE Isoform 2 of Protein SET OS=Mus musculus GN=Set	SLRRLEQPNVVISLSR	LEQPNVVIS				1.18393e+08		5.29086e+07
sp|Q9EQU5-2|SET_MOUSE Isoform 2 of Protein SET OS=Mus musculus GN=Set	AANEKAVHADFFNDFEDL	EKAVHADFF		1.16433e+07	4.0655e+06
sp|Q9EQU5-2|SET_MOUSE Isoform 2 of Protein SET OS=Mus musculus GN=Set	NVRHEGLKNYYLKKTISRSPG	YLKKTISRS	2.21991e+07	1.75747e+07	1.28565e+07
sp|Q9ER73|ELP4_MOUSE Elongator complex protein 4 OS=Mus musculus GN=Elp4 PE=1 SV=2	KIFEFKETL	KIFEFKETL				5.27961e+06
sp|Q9ERU3|ZNF22_MOUSE Zinc finger protein 22 OS=Mus musculus GN=Znf22 PE=1 SV=2	ALGVLAQLIWSR	VLAQLIWSR							1.68471e+07
sp|Q9ERU9|RBP2_MOUSE E3 SUMO-protein ligase RanBP2 OS=Mus musculus GN=Ranbp2 PE=1 SV=2	mPFSIVYI						1.7697e+07
sp|Q9JHR7|IDE_MOUSE Insulin-degrading enzyme OS=Mus musculus GN=Ide PE=1 SV=1	FLQSLGETA	FLQSLGETA		2.83138e+07	2.13244e+07				6.5455e+07	5.69424e+07				4.32441e+07
sp|Q9JHU9|INO1_MOUSE Inositol-3-phosphate synthase 1 OS=Mus musculus GN=Isyna1 PE=1 SV=1	VVRKPLNKEGKKPRTKAPKIQRLVTPR	TKAPKIQRL		1.55887e+07
sp|Q9JHW2|NIT2_MOUSE Omega-amidase NIT2 OS=Mus musculus GN=Nit2 PE=1 SV=1	PDVQISWFVNNVEVHTAQTQTHRED	WFVNNVEVH								6.34449e+07
sp|Q9JK91|MLH1_MOUSE DNA mismatch repair protein Mlh1 OS=Mus musculus GN=Mlh1 PE=1 SV=2	AAYEYmAAY	AAYEYmAAY				1.65815e+08			3.94904e+07	5.59254e+07	5.26891e+07		4.52998e+07
sp|Q9JKF1|IQGA1_MOUSE Ras GTPase-activating-like protein IQGAP1 OS=Mus musculus GN=Iqgap1 PE=1 SV=2	IYNSIYIGSQDALIAHYPR	YIGSQDALI				1.56104e+07
sp|Q9JKF1|IQGA1_MOUSE Ras GTPase-activating-like protein IQGAP1 OS=Mus musculus GN=Iqgap1 PE=1 SV=2	LQASEDLLKEHYTDLKDRPFFTG	YTDLKDRPF					9.49015e+06
sp|Q9JKP5|MBNL1_MOUSE Muscleblind-like protein 1 OS=Mus musculus GN=Mbnl1 PE=1 SV=1	SMGMHTYQVG	SMGMHTYQV					1.05744e+08	1.82333e+08
sp|Q9JKR6|HYOU1_MOUSE Hypoxia up-regulated protein 1 OS=Mus musculus GN=Hyou1 PE=1 SV=1	LIGQIQQFLDARHVIEKSVHK	QQFLDARHV				8.99737e+07	6.14538e+07	1.66844e+07
sp|Q9JL16|ISG20_MOUSE Interferon-stimulated gene 20 kDa protein OS=Mus musculus GN=Isg20 PE=1 SV=1	IIRIPLRKF	IIRIPLRKF		6.78573e+07	1.56104e+07	1.57954e+07	3.26143e+07	1.91787e+07	5.46228e+07	7.01529e+07	7.0299e+07	5.04028e+07	4.94683e+07	6.24847e+07
sp|Q9JLI8|SART3_MOUSE Squamous cell carcinoma antigen recognized by T-cells 3 OS=Mus musculus GN=Sart3 PE=1 SV=1	QQLAFKQPSSAYAAFNNRPPS	KQPSSAYAA				9.57605e+06	7.28754e+06
sp|Q9QXP4|DONS_MOUSE Protein downstream neighbor of Son OS=Mus musculus GN=Donson PE=1 SV=2	ELEELEKV								8.48804e+06	4.69925e+06	5.69001e+06			5.64679e+06
sp|Q9QY24-2|ZBP1_MOUSE Isoform 2 of Z-DNA-binding protein 1 OS=Mus musculus GN=Zbp1	mEISLSGTL	mEISLSGTL				3.8066e+07	3.82512e+07	3.85974e+07
sp|Q9QZ05|E2AK4_MOUSE eIF-2-alpha kinase GCN2 OS=Mus musculus GN=Eif2ak4 PE=1 SV=2	KAKAKLAL								2.98867e+07	2.69541e+07			2.55532e+07
sp|Q9QZD9|EIF3I_MOUSE Eukaryotic translation initiation factor 3 subunit I OS=Mus musculus GN=Eif3i PE=1 SV=1	mYGPPLRF								3.28184e+07	3.09406e+07				3.41173e+07
sp|Q9QZE7|TSNAX_MOUSE Translin-associated protein X OS=Mus musculus GN=Tsnax PE=1 SV=1	RPDAEYWNSQPEIL	YWNSQPEIL		5.42831e+07	4.5018e+07
sp|Q9QZF2|GPC1_MOUSE Glypican-1 OS=Mus musculus GN=Gpc1 PE=1 SV=1	ISKQEYDESGPSIVHRK	YDESGPSIV		1.8245e+07
sp|Q9R0N0|GALK1_MOUSE Galactokinase OS=Mus musculus GN=Galk1 PE=1 SV=2	EETRGVLKVFLENVIRD	RGVLKVFLE								1.01221e+07	1.11768e+07		6.83732e+06	8.54116e+06
sp|Q9R0N0|GALK1_MOUSE Galactokinase OS=Mus musculus GN=Galk1 PE=1 SV=2	ILGLGYPSLAAGGVTPVFDNm	LAAGGVTPV										2.01601e+07	2.04699e+07
sp|Q9R1P1|PSB3_MOUSE Proteasome subunit beta type-3 OS=Mus musculus GN=Psmb3 PE=1 SV=1	KKAAKPKK		7.99131e+06		7.88675e+06
sp|Q9R1P1|PSB3_MOUSE Proteasome subunit beta type-3 OS=Mus musculus GN=Psmb3 PE=1 SV=1	ILKGPITKYS	LKGPITKYS	3.0557e+07	2.85305e+07
sp|Q9R1P1|PSB3_MOUSE Proteasome subunit beta type-3 OS=Mus musculus GN=Psmb3 PE=1 SV=1	VATGSEVTPFPG	ATGSEVTPF	2.46486e+07	3.44261e+07
sp|Q9R1P1|PSB3_MOUSE Proteasome subunit beta type-3 OS=Mus musculus GN=Psmb3 PE=1 SV=1	KEQGKAGELNQLL	GKAGELNQL							2.26813e+07	3.23217e+07	2.60179e+07	2.26499e+07	2.44613e+07
sp|Q9R1P1|PSB3_MOUSE Proteasome subunit beta type-3 OS=Mus musculus GN=Psmb3 PE=1 SV=1	VPWNFHEPQPGQYE	WNFHEPQPG							6.55425e+06	5.75746e+06	5.36817e+06
sp|Q9R1P1|PSB3_MOUSE Proteasome subunit beta type-3 OS=Mus musculus GN=Psmb3 PE=1 SV=1	IYEAYRQGQANLEAL	YRQGQANLE								5.76174e+07	4.35751e+07	3.89198e+07		4.09682e+07
sp|Q9R1P1|PSB3_MOUSE Proteasome subunit beta type-3 OS=Mus musculus GN=Psmb3 PE=1 SV=1	GKKASWDGPKVWGLRL	WDGPKVWGL											9.28197e+06
sp|Q9R1P4|PSA1_MOUSE Proteasome subunit alpha type-1 OS=Mus musculus GN=Psma1 PE=1 SV=1	DWTVDHPQTL	WTVDHPQTL	7.46169e+07	6.71554e+07	6.21823e+07
sp|Q9R1P4|PSA1_MOUSE Proteasome subunit alpha type-1 OS=Mus musculus GN=Psma1 PE=1 SV=1	NLPTGIPIVYE	LPTGIPIVY			1.31814e+07
sp|Q9R1P4|PSA1_MOUSE Proteasome subunit alpha type-1 OS=Mus musculus GN=Psma1 PE=1 SV=1	SGNVGYLAHAIHQ	NVGYLAHAI									1.86026e+07
sp|Q9R1P4|PSA1_MOUSE Proteasome subunit alpha type-1 OS=Mus musculus GN=Psma1 PE=1 SV=1	QVLSWSSPVGSRTL	LSWSSPVGS					7.52364e+06		1.12768e+08		7.29259e+06	1.24617e+07	1.92186e+07	1.50473e+07
sp|Q9R1P4|PSA1_MOUSE Proteasome subunit alpha type-1 OS=Mus musculus GN=Psma1 PE=1 SV=1	VPIYEGYALPHAILR	EGYALPHAI	1.72617e+08	1.79698e+08					1.32645e+08	1.48512e+08
sp|Q9R1P4|PSA1_MOUSE Proteasome subunit alpha type-1 OS=Mus musculus GN=Psma1 PE=1 SV=1	FLEAAKDPSAVAKHF	LEAAKDPSA							7.65023e+07	6.45539e+07	6.93792e+07		6.18813e+07
sp|Q9R1P4|PSA1_MOUSE Proteasome subunit alpha type-1 OS=Mus musculus GN=Psma1 PE=1 SV=1	QVLSWSSPVGSRTLAL	LSWSSPVGS	4.13677e+07	3.81452e+07						3.60394e+08	3.3232e+08	6.77633e+07		3.34632e+08
sp|Q9R1P4|PSA1_MOUSE Proteasome subunit alpha type-1 OS=Mus musculus GN=Psma1 PE=1 SV=1	STNFVTANPTPQPGGTF	FVTANPTPQ							1.17743e+09	1.15081e+09	1.09782e+09	8.61933e+08	1.02858e+09	1.01512e+09
sp|Q9R1P4|PSA1_MOUSE Proteasome subunit alpha type-1 OS=Mus musculus GN=Psma1 PE=1 SV=1	TPAPTPAATPAASPAPVS	PTPAATPAA			1.47179e+08				3.24822e+09	3.69775e+09	3.13105e+09	2.49605e+09	1.31371e+09	2.33051e+09
sp|Q9R1P4|PSA1_MOUSE Proteasome subunit alpha type-1 OS=Mus musculus GN=Psma1 PE=1 SV=1	LVQLDSAISMELWQEAFK	LDSAISMEL							2.75204e+07		2.42251e+07
sp|Q9R1P4|PSA1_MOUSE Proteasome subunit alpha type-1 OS=Mus musculus GN=Psma1 PE=1 SV=1	SPYGGGYGSGGGSGGYGSRRF	YGSGGGSGG											1.70832e+08
sp|Q9R1P4|PSA1_MOUSE Proteasome subunit alpha type-1 OS=Mus musculus GN=Psma1 PE=1 SV=1	FSGNLLVSLLGTWSDTSSGGPAR	LLGTWSDTS								3.59627e+07	3.39286e+07	3.22322e+07	3.56401e+07	2.72547e+07
sp|Q9WTP6-2|KAD2_MOUSE Isoform 2 of Adenylate kinase 2, mitochondrial OS=Mus musculus GN=Ak2	SGFTNTMRVVPVP	TNTMRVVPV						2.04274e+07
sp|Q9WU28|PFD5_MOUSE Prefoldin subunit 5 OS=Mus musculus GN=Pfdn5 PE=1 SV=1	FEELRRLAPITSD	LRRLAPITS	8.57675e+06	1.41275e+07				1.25658e+07
sp|Q9WU62-2|INCE_MOUSE Isoform 2 of Inner centromere protein OS=Mus musculus GN=Incenp	QYQLPLLL							2.89101e+08
sp|Q9WU78-3|PDC6I_MOUSE Isoform 3 of Programmed cell death 6-interacting protein OS=Mus musculus GN=Pdcd6ip	VAFTDTERLIGDAAKNQVAMNPTNTVFDAKRL	VAMNPTNTV					7.99685e+06
sp|Q9Z0R4|ITSN1_MOUSE Intersectin-1 OS=Mus musculus GN=Itsn1 PE=1 SV=2	IYEETRGVLK	YEETRGVLK	3.6693e+07
sp|Q9Z129|RECQ1_MOUSE ATP-dependent DNA helicase Q1 OS=Mus musculus GN=Recql PE=1 SV=2	VLQGLGPL					8.47628e+06	9.07836e+06
sp|Q9Z222|B3GN2_MOUSE N-acetyllactosaminide beta-1,3-N-acetylglucosaminyltransferase 2 OS=Mus musculus GN=B3GNT2 PE=1 SV=3	LASISLPR								7.06409e+07	6.80929e+07	6.13687e+07		6.56822e+07
sp|Q9Z2T6|KRT85_MOUSE Keratin, type II cuticular Hb5 OS=Mus musculus GN=Krt85 PE=1 SV=2	VGLKFLQASEDL	LKFLQASED							2.58382e+07	1.01431e+07	4.03182e+06
sp|Q9Z2U0|PSA7_MOUSE Proteasome subunit alpha type-7 OS=Mus musculus GN=Psma7 PE=1 SV=1	QGELSAYASVV	ELSAYASVV		1.20539e+07	9.24986e+06
sp|Q9Z2U0|PSA7_MOUSE Proteasome subunit alpha type-7 OS=Mus musculus GN=Psma7 PE=1 SV=1	KQNTGVWLVKVPKYLSQ	VWLVKVPKY							2.68981e+07	1.47888e+07	1.78819e+07	1.84485e+07	1.36085e+07
sp|Q9Z2U0|PSA7_MOUSE Proteasome subunit alpha type-7 OS=Mus musculus GN=Psma7 PE=1 SV=1	MRQTVAVGVIKAVDKKAAGAGK	TVAVGVIKA										3.25917e+07
sp|Q9Z2U1|PSA5_MOUSE Proteasome subunit alpha type-5 OS=Mus musculus GN=Psma5 PE=1 SV=1	RYLQTLTTI	RYLQTLTTI	9.30176e+07
sp|Q9Z2U1|PSA5_MOUSE Proteasome subunit alpha type-5 OS=Mus musculus GN=Psma5 PE=1 SV=1	KKPRKKVPKQL	PRKKVPKQL		1.51835e+07
sp|Q9Z2U1|PSA5_MOUSE Proteasome subunit alpha type-5 OS=Mus musculus GN=Psma5 PE=1 SV=1	KPLEFGKPNTL	LEFGKPNTL			1.63184e+07
sp|Q9Z2U1|PSA5_MOUSE Proteasome subunit alpha type-5 OS=Mus musculus GN=Psma5 PE=1 SV=1	GGFEITPPVVLRL	FEITPPVVL	2.09e+07	2.48028e+07	1.83719e+07
sp|Q9Z2U1|PSA5_MOUSE Proteasome subunit alpha type-5 OS=Mus musculus GN=Psma5 PE=1 SV=1	GEPYFLPVTEEADIR	YFLPVTEEA	7.11287e+06
sp|Q9Z2W0|DNPEP_MOUSE Aspartyl aminopeptidase OS=Mus musculus GN=Dnpep PE=1 SV=2	VVDLKDVD								1.27589e+07	1.79938e+07		7.84314e+06
sp|Q9Z2W0|DNPEP_MOUSE Aspartyl aminopeptidase OS=Mus musculus GN=Dnpep PE=1 SV=2	RDNIQGITKPAIR	NIQGITKPA										1.19458e+07	1.69291e+07
tr|A0A075B5T0|A0A075B5T0_MOUSE Protein Ighv3-8 (Fragment) OS=Mus musculus GN=Ighv3-8 PE=4 SV=2	SGPVHISGQHL	PVHISGQHL			5.24366e+08	3.76481e+08	3.88678e+08	3.18562e+08
tr|A0A075B6A0|A0A075B6A0_MOUSE Ig mu chain C region (Fragment) OS=Mus musculus GN=Ighm PE=1 SV=2	NDWTVDHPQTLFAWEG	WTVDHPQTL	1.09848e+07	1.74897e+07									6.01444e+06
tr|A0A075B6A0|A0A075B6A0_MOUSE Ig mu chain C region (Fragment) OS=Mus musculus GN=Ighm PE=1 SV=2	GVAQASLGEYLFERLTLKHD	AQASLGEYL			1.13093e+07							5.43557e+06
tr|A0A087WQA8|A0A087WQA8_MOUSE COP9 signalosome complex subunit 5 (Fragment) OS=Mus musculus GN=Cops5 PE=1 SV=1	SYNKAISYL	YNKAISYLX				4.84838e+07	4.78827e+07	5.01241e+07
tr|A0A087WR50|A0A087WR50_MOUSE Fibronectin OS=Mus musculus GN=Fn1 PE=1 SV=1	LRQPYYATRVNAADIE	YYATRVNAA		3.24114e+07
tr|A0A087WRC0|A0A087WRC0_MOUSE Tripeptidyl-peptidase 2 OS=Mus musculus GN=Tpp2 PE=1 SV=1	AESEDEDEEDVKLLGmSGK	VKLLGmSGK				2.71604e+07
tr|A0A0A0MQA3|A0A0A0MQA3_MOUSE Alpha-1-antitrypsin 1-1 OS=Mus musculus GN=Serpina1a PE=1 SV=1	LSSDPQGGSGSELTFGGYDPSHF	FGGYDPSHF	1.10387e+08	1.2795e+08	8.8e+07
tr|A0A0A0MQF6|A0A0A0MQF6_MOUSE Glyceraldehyde-3-phosphate dehydrogenase OS=Mus musculus GN=Gapdh PE=1 SV=1	MVWEGLNVVKTGRVMLG	WEGLNVVKT	1.95691e+08				1.90066e+07		9.69004e+07	6.67378e+07	8.68486e+07		2.92514e+07
tr|A0A0A0MQF6|A0A0A0MQF6_MOUSE Glyceraldehyde-3-phosphate dehydrogenase OS=Mus musculus GN=Gapdh PE=1 SV=1	SEDLLKEHYTDLKDRPF	YTDLKDRPF	3.37176e+07						6.16245e+07				7.25729e+06
tr|A0A0D9SEG8|A0A0D9SEG8_MOUSE Protein Adgre5 OS=Mus musculus GN=Adgre5 PE=1 SV=1	IRRYGVSQPDAVAAWK	YGVSQPDAV											1.71764e+06
tr|A0A0G2JGX2|A0A0G2JGX2_MOUSE CUGBP Elav-like family member 3 OS=Mus musculus GN=Celf3 PE=1 SV=1	TQFYIAET								6.45091e+07
tr|A0A0G2JGY4|A0A0G2JGY4_MOUSE Malate dehydrogenase (Fragment) OS=Mus musculus GN=Mdh2 PE=1 SV=1	KVPAKKATGP	VPAKKATGP	6.09026e+07	5.86651e+07
tr|A0A0G2JGY4|A0A0G2JGY4_MOUSE Malate dehydrogenase (Fragment) OS=Mus musculus GN=Mdh2 PE=1 SV=1	VVNEGADGGQSVYHIHLHV	NEGADGGQS	6.45539e+07								1.30813e+07		1.47888e+07
tr|A0A0R4J082|A0A0R4J082_MOUSE Cyclic AMP-responsive element-binding protein 3-like protein 1 OS=Mus musculus GN=Creb3l1 PE=4 SV=1	QETEGAYL									2.20917e+07		1.54489e+07	2.32705e+07
tr|A0A0R4J0K9|A0A0R4J0K9_MOUSE AP-5 complex subunit mu-1 OS=Mus musculus GN=Ap5m1 PE=1 SV=1	QRLENLIDV	QRLENLIDV												6.89477e+07
tr|A0A0R4J1I6|A0A0R4J1I6_MOUSE Nuclear pore membrane glycoprotein 210 OS=Mus musculus GN=Nup210 PE=1 SV=1	GFLELSATA	GFLELSATA					2.74252e+07
tr|A0A0R4J1M7|A0A0R4J1M7_MOUSE Sodium channel protein OS=Mus musculus GN=Scn5a PE=1 SV=1	RHNYEGPETHTSL	YEGPETHTS								3.17444e+07
tr|A0A0R4J256|A0A0R4J256_MOUSE Proteasome subunit beta type OS=Mus musculus GN=Psmb9 PE=1 SV=1	TVSLGAGAKDELH	VSLGAGAKD	3.96275e+07		3.73085e+07
tr|A0A0R4J256|A0A0R4J256_MOUSE Proteasome subunit beta type OS=Mus musculus GN=Psmb9 PE=1 SV=1	DVVYALKRQGRTLYG	KRQGRTLYG	1.33284e+07
tr|A0A0R4J256|A0A0R4J256_MOUSE Proteasome subunit beta type OS=Mus musculus GN=Psmb9 PE=1 SV=1	AVLLPKKSSATVGPKAPAVGK	SSATVGPKA		1.02847e+07
tr|A0A0R4J256|A0A0R4J256_MOUSE Proteasome subunit beta type OS=Mus musculus GN=Psmb9 PE=1 SV=1	VAMKFLRASEEHLKQHYIDLKDRPF	FLRASEEHL	4.7289e+07	5.65099e+07
tr|A0A0U1RPV7|A0A0U1RPV7_MOUSE Polynucleotide 5'-hydroxyl-kinase NOL9 (Fragment) OS=Mus musculus GN=Nol9 PE=1 SV=1	MRYVASYLL	MRYVASYLL				2.21838e+07	2.68422e+07	1.72848e+07			4.89542e+06
tr|A0A140T8K0|A0A140T8K0_MOUSE Olfactory receptor OS=Mus musculus GN=Olfr911-ps1 PE=3 SV=1	LATVLGRF			2.5149e+07		4.24129e+07				2.37595e+07	2.36117e+07
tr|A0A140T8N9|A0A140T8N9_MOUSE Protein Igkv6-32 (Fragment) OS=Mus musculus GN=Igkv6-32 PE=4 SV=2	KWKALYTDPKSSETAAF	ALYTDPKSS								2.32867e+07
tr|A0A140T8N9|A0A140T8N9_MOUSE Protein Igkv6-32 (Fragment) OS=Mus musculus GN=Igkv6-32 PE=4 SV=2	SIASFKDPKISTSLPVLD	PKISTSLPV							3.68714e+07		3.27502e+07
tr|A0A1B0GQY9|A0A1B0GQY9_MOUSE Leucine rich repeat containing 29, isoform CRA_c OS=Mus musculus GN=Lrrc29 PE=4 SV=1	KYLDPSFF					9.09141e+07	9.05367e+07
tr|A0A1B0GSX0|A0A1B0GSX0_MOUSE L-lactate dehydrogenase A chain OS=Mus musculus GN=Ldha PE=4 SV=1	WGIQKELQ			4.23248e+07
tr|A0A1B0GSX0|A0A1B0GSX0_MOUSE L-lactate dehydrogenase A chain OS=Mus musculus GN=Ldha PE=4 SV=1	IAQDFKTDL	IAQDFKTDL							2.857e+07	2.25246e+07	2.84121e+07		3.04091e+07	3.45456e+07
tr|A0A1B0GSX0|A0A1B0GSX0_MOUSE L-lactate dehydrogenase A chain OS=Mus musculus GN=Ldha PE=4 SV=1	LLIRKLPFQR	LIRKLPFQR								3.14161e+07	3.17444e+07		4.14538e+07
tr|A0A1B0GSX0|A0A1B0GSX0_MOUSE L-lactate dehydrogenase A chain OS=Mus musculus GN=Ldha PE=4 SV=1	QEASEAYLVG	QEASEAYLV	1.05885e+07								5.32766e+07
tr|A0A1B0GSX0|A0A1B0GSX0_MOUSE L-lactate dehydrogenase A chain OS=Mus musculus GN=Ldha PE=4 SV=1	LRVAPEEHPVL	RVAPEEHPV								3.10911e+07	3.61627e+07	2.41916e+07	2.72925e+07	3.08122e+07
tr|A0A1B0GSX0|A0A1B0GSX0_MOUSE L-lactate dehydrogenase A chain OS=Mus musculus GN=Ldha PE=4 SV=1	LGRVTIAQGGVL	GRVTIAQGG	1.76602e+07		1.00801e+07
tr|A0A1B0GSX0|A0A1B0GSX0_MOUSE L-lactate dehydrogenase A chain OS=Mus musculus GN=Ldha PE=4 SV=1	VDISSNTAGKTL	ISSNTAGKT								2.85107e+07
tr|A0A1B0GSX0|A0A1B0GSX0_MOUSE L-lactate dehydrogenase A chain OS=Mus musculus GN=Ldha PE=4 SV=1	GGASSGPTIEEVD	GASSGPTIE	4.41528e+07	4.17421e+07
tr|A0A1B0GSX0|A0A1B0GSX0_MOUSE L-lactate dehydrogenase A chain OS=Mus musculus GN=Ldha PE=4 SV=1	HTLFHNPHVNPLP	FHNPHVNPL								8.66039e+06		1.48607e+07		1.2592e+07
tr|A0A1B0GSX0|A0A1B0GSX0_MOUSE L-lactate dehydrogenase A chain OS=Mus musculus GN=Ldha PE=4 SV=1	RVLDPFTIKPLDRKL	LDPFTIKPL	3.971e+07	3.63638e+07	3.6389e+07
tr|A0A1B0GSX0|A0A1B0GSX0_MOUSE L-lactate dehydrogenase A chain OS=Mus musculus GN=Ldha PE=4 SV=1	APPLPIKTPIPTPST	IKTPIPTPS		2.60359e+07	2.22608e+07
tr|A0A1B0GSX0|A0A1B0GSX0_MOUSE L-lactate dehydrogenase A chain OS=Mus musculus GN=Ldha PE=4 SV=1	DSRGVGTPEPTNSAEEPE	RGVGTPEPT	3.57409e+08
tr|A2A4P3|A2A4P3_MOUSE Protein Gm27029 OS=Mus musculus GN=Gm27029 PE=4 SV=1	LYLNTHTAL	LYLNTHTAL				1.43652e+08	1.24106e+08	1.82207e+08	4.78495e+07	5.18557e+07	4.32441e+07	4.7717e+07	5.52703e+07	4.83161e+07
tr|A2A9H6|A2A9H6_MOUSE Protein Gm884 OS=Mus musculus GN=Gm884 PE=1 SV=1	LVDVEPKV		6.20101e+07		4.92288e+07	1.37609e+08	1.2733e+08	7.90904e+07	8.54158e+07	1.03568e+08	8.74527e+07	3.8812e+07		6.54096e+07
tr|A2AFG8|A2AFG8_MOUSE Neural cell adhesion molecule L1 OS=Mus musculus GN=L1cam PE=1 SV=1	DSFYFVDDRL	SFYFVDDRL										6.5455e+07	2.04699e+07
tr|A2APX3|A2APX3_MOUSE Cystatin (Fragment) OS=Mus musculus GN=Cst3 PE=1 SV=1	HPQTYYYAVAVVKKGTDFQ	YYYAVAVVK					1.72131e+07	1.89672e+07
tr|A2AU61|A2AU61_MOUSE RNA-binding protein Raly (Fragment) OS=Mus musculus GN=Raly PE=1 SV=1	VALDTKGPEIR	ALDTKGPEI	8.69089e+07	6.22685e+07	5.56547e+07		2.20153e+07
tr|A2AU61|A2AU61_MOUSE RNA-binding protein Raly (Fragment) OS=Mus musculus GN=Raly PE=1 SV=1	VGLQVVAVKAPGFGDNR	VVAVKAPGF	8.98491e+07	2.08576e+08	1.4425e+08				3.44023e+07	3.63134e+07		2.39745e+07	2.6583e+07	1.96088e+07
tr|A2AU61|A2AU61_MOUSE RNA-binding protein Raly (Fragment) OS=Mus musculus GN=Raly PE=1 SV=1	qARYIYGKPVQGVAYTR	YIYGKPVQG	1.26978e+08
tr|A2CG28|A2CG28_MOUSE Neurogenic locus notch homolog protein 4 OS=Mus musculus GN=Notch4 PE=1 SV=1	IDASHSSFFFYK	IDASHSSFF		3.76704e+06
tr|A3KGY9|A3KGY9_MOUSE Olfactory receptor (Fragment) OS=Mus musculus GN=Olfr1229 PE=3 SV=1	INFDFPKL					6.08182e+07	1.91133e+08
tr|A6ZI44|A6ZI44_MOUSE Fructose-bisphosphate aldolase OS=Mus musculus GN=Aldoa PE=1 SV=1	KVTPLEIE						2.24934e+07
tr|A6ZI44|A6ZI44_MOUSE Fructose-bisphosphate aldolase OS=Mus musculus GN=Aldoa PE=1 SV=1	SPTVQVLK									3.33227e+07	3.00321e+07
tr|A6ZI44|A6ZI44_MOUSE Fructose-bisphosphate aldolase OS=Mus musculus GN=Aldoa PE=1 SV=1	TTIAGVVYKD	TIAGVVYKD			8.74484e+06
tr|A6ZI44|A6ZI44_MOUSE Fructose-bisphosphate aldolase OS=Mus musculus GN=Aldoa PE=1 SV=1	SITDVVPYPIS	ITDVVPYPI		2.0958e+07
tr|A6ZI44|A6ZI44_MOUSE Fructose-bisphosphate aldolase OS=Mus musculus GN=Aldoa PE=1 SV=1	IVVLRNPLIAGK	VVLRNPLIA	1.83338e+07
tr|A6ZI44|A6ZI44_MOUSE Fructose-bisphosphate aldolase OS=Mus musculus GN=Aldoa PE=1 SV=1	KVLPGVDALSNV	VLPGVDALS			3.68696e+06
tr|A6ZI44|A6ZI44_MOUSE Fructose-bisphosphate aldolase OS=Mus musculus GN=Aldoa PE=1 SV=1	RQYAKDIGFIKLD	YAKDIGFIK	3.26143e+07	3.40464e+07	2.68422e+07				3.66167e+07	3.7568e+07	3.15908e+07	2.36445e+07	2.89488e+07	3.13074e+07
tr|A6ZI44|A6ZI44_MOUSE Fructose-bisphosphate aldolase OS=Mus musculus GN=Aldoa PE=1 SV=1	VSDLLYKYGEAAL	LLYKYGEAA			3.39757e+07					2.30298e+07	2.14578e+07		1.76847e+07
tr|A6ZI44|A6ZI44_MOUSE Fructose-bisphosphate aldolase OS=Mus musculus GN=Aldoa PE=1 SV=1	GTGVDNVDLEAATR	VDNVDLEAA	1.38176e+07	1.21968e+07	9.78405e+06							1.93657e+07	2.23226e+07	2.18178e+07
tr|A6ZI44|A6ZI44_MOUSE Fructose-bisphosphate aldolase OS=Mus musculus GN=Aldoa PE=1 SV=1	AQRAGYKAAIVHNVD	YKAAIVHNV				2.28391e+07	3.07056e+07
tr|A6ZI44|A6ZI44_MOUSE Fructose-bisphosphate aldolase OS=Mus musculus GN=Aldoa PE=1 SV=1	QRAGYKAAIVHNVDS	YKAAIVHNV		2.3579e+07	1.59494e+07
tr|A6ZI44|A6ZI44_MOUSE Fructose-bisphosphate aldolase OS=Mus musculus GN=Aldoa PE=1 SV=1	VERSAAETVTKGGImL	RSAAETVTK								1.02289e+09		5.30214e+08	8.51245e+08	8.33149e+08
tr|A6ZI44|A6ZI44_MOUSE Fructose-bisphosphate aldolase OS=Mus musculus GN=Aldoa PE=1 SV=1	NERHYGGLTGLNKAETAAKHGEAQ	LNKAETAAK		2.13688e+07
tr|A6ZI44|A6ZI44_MOUSE Fructose-bisphosphate aldolase OS=Mus musculus GN=Aldoa PE=1 SV=1	SGPVHISGQHLVAVEEDAESEDEDEEDVK	VHISGQHLV		4.90925e+07	3.76201e+07
tr|A6ZI44|A6ZI44_MOUSE Fructose-bisphosphate aldolase OS=Mus musculus GN=Aldoa PE=1 SV=1	SFGGRSSGSPYGGGYGSGGGSGGYGSRRF	YGSGGGSGG								1.23585e+07
tr|A6ZI44|A6ZI44_MOUSE Fructose-bisphosphate aldolase OS=Mus musculus GN=Aldoa PE=1 SV=1	PPPQAVSTGTPQSPAVAAAAATTTATTTTTSGGHPLEF	VAAAAATTT	4.23248e+07	2.77503e+07
tr|A8DUK4|A8DUK4_MOUSE Beta-globin OS=Mus musculus GN=Hbbt1 PE=1 SV=1	EPKVLGAIQV	PKVLGAIQV	2.3319e+07
tr|B2RXE2|B2RXE2_MOUSE Sodium/hydrogen exchanger OS=Mus musculus GN=Slc9a5 PE=1 SV=1	RPDAEYWNSQPE	AEYWNSQPE								9.96197e+06
tr|B8JKK2|B8JKK2_MOUSE Ribosomal protein L15 (Fragment) OS=Mus musculus GN=Rpl15 PE=3 SV=1	YYISPRITF	YYISPRITF					1.9406e+07
tr|D3YWR2|D3YWR2_MOUSE B-cell linker protein OS=Mus musculus GN=Blnk PE=1 SV=1	HYFDPQYF								2.96391e+07
tr|D3YYI9|D3YYI9_MOUSE Protein Gm7347 OS=Mus musculus GN=Gm7347 PE=4 SV=1	HWQPPLEF				5.13575e+08	8.99114e+07	2.5149e+07
tr|D3YYL7|D3YYL7_MOUSE Protein Gm10126 OS=Mus musculus GN=Gm10126 PE=4 SV=2	AESEDEDEEDVKL	ESEDEDEED				5.0683e+07	5.62754e+07	6.5956e+07			1.16514e+07
tr|D3YZT5|D3YZT5_MOUSE Voltage-dependent anion-selective channel protein 2 (Fragment) OS=Mus musculus GN=Vdac2 PE=1 SV=1	KVTIAQGGVLPNIQA	IAQGGVLPN	6.32692e+07	5.78575e+07								1.84357e+07	1.4933e+07
tr|D3Z471|D3Z471_MOUSE Membrane-spanning 4-domains subfamily A member 15 (Fragment) OS=Mus musculus GN=Ms4a15 PE=1 SV=1	LILKGPITK	LILKGPITK		6.3621e+07	1.11547e+09	6.21885e+09
tr|D3Z4E0|D3Z4E0_MOUSE L-amino-acid oxidase OS=Mus musculus GN=Il4i1 PE=1 SV=1	FTAQWIAPSVQLTGYR	WIAPSVQLT	4.92971e+07		7.69277e+07	3.18988e+07		1.74776e+07	3.2389e+07	3.16785e+07	2.98039e+07	1.64092e+07	1.96088e+07	1.79316e+07
tr|D3Z5I1|D3Z5I1_MOUSE Zinc finger CCCH-type antiviral protein 1 OS=Mus musculus GN=Zc3hav1 PE=1 SV=1	ITTDVNPYY	ITTDVNPYY					1.2795e+08	8.4591e+07	4.35147e+07	3.88659e+07	3.93265e+07		3.81188e+07
tr|D6RD00|D6RD00_MOUSE Protein Rtca OS=Mus musculus GN=Rtca PE=1 SV=1	LQGTLRVIL	LQGTLRVIL				1.8745e+07
tr|D6RJ75|D6RJ75_MOUSE Protein FAM3A OS=Mus musculus GN=Fam3a PE=4 SV=1	FTWFTDHSD	FTWFTDHSD				1.97315e+07	9.45732e+06	2.11038e+07
tr|E0CXB1|E0CXB1_MOUSE Proteasome subunit alpha type-6 OS=Mus musculus GN=Psma6 PE=1 SV=1	GSKVWGQLI	GSKVWGQLI								2.55001e+07		3.5394e+07	3.24339e+07	3.44978e+07
tr|E0CXB1|E0CXB1_MOUSE Proteasome subunit alpha type-6 OS=Mus musculus GN=Psma6 PE=1 SV=1	APAAAATTAAPAAAAAPAK	TTAAPAAAA		1.50577e+07	4.6571e+06
tr|E0CYC4|E0CYC4_MOUSE Cyclin-dependent kinase 8 (Fragment) OS=Mus musculus GN=Cdk8 PE=1 SV=1	IYRVPLLL										8.97246e+07			9.50379e+07
tr|E0CZ90|E0CZ90_MOUSE Proteasome activator complex subunit 2 (Fragment) OS=Mus musculus GN=Psme2 PE=1 SV=1	HAVSEGTKAVTKYTSS	SEGTKAVTK	2.3031e+08	1.79201e+08
tr|E9PW69|E9PW69_MOUSE Proteasome subunit alpha type (Fragment) OS=Mus musculus GN=Psma4 PE=1 SV=1	EYIPPLIW			1.09246e+08	1.07966e+08
tr|E9PZF0|E9PZF0_MOUSE Nucleoside diphosphate kinase OS=Mus musculus GN=Gm20390 PE=3 SV=1	GLILDLLDK	GLILDLLDK	1.07891e+08
tr|E9PZF0|E9PZF0_MOUSE Nucleoside diphosphate kinase OS=Mus musculus GN=Gm20390 PE=3 SV=1	TVLGGPKLPG	VLGGPKLPG	8.66639e+06	9.92063e+06
tr|E9PZF0|E9PZF0_MOUSE Nucleoside diphosphate kinase OS=Mus musculus GN=Gm20390 PE=3 SV=1	LTFGGYDPSHF	FGGYDPSHF	7.56061e+07	7.36918e+07	6.33131e+07
tr|E9PZF0|E9PZF0_MOUSE Nucleoside diphosphate kinase OS=Mus musculus GN=Gm20390 PE=3 SV=1	FVAPAVTPVKG	FVAPAVTPV	4.61555e+07	4.41222e+07	2.86891e+07
tr|E9PZF0|E9PZF0_MOUSE Nucleoside diphosphate kinase OS=Mus musculus GN=Gm20390 PE=3 SV=1	NPEVILPVPAF	PEVILPVPA							2.51316e+07				1.83719e+07
tr|E9PZF0|E9PZF0_MOUSE Nucleoside diphosphate kinase OS=Mus musculus GN=Gm20390 PE=3 SV=1	VDLYTAKGLFR	LYTAKGLFR	1.55148e+09	1.2198e+09	8.8801e+08				9.99706e+07	9.19279e+07
tr|E9PZF0|E9PZF0_MOUSE Nucleoside diphosphate kinase OS=Mus musculus GN=Gm20390 PE=3 SV=1	NDWTVDHPQTL	WTVDHPQTL			7.88168e+07
tr|E9PZF0|E9PZF0_MOUSE Nucleoside diphosphate kinase OS=Mus musculus GN=Gm20390 PE=3 SV=1	VTIMPKDIQLAR	IMPKDIQLA	7.26523e+08	4.44943e+08	4.26759e+08					2.45123e+07		3.1264e+07	3.38112e+07
tr|E9PZF0|E9PZF0_MOUSE Nucleoside diphosphate kinase OS=Mus musculus GN=Gm20390 PE=3 SV=1	YRPGTVALREIR	YRPGTVALR		3.00752e+08	1.42659e+08
tr|E9PZF0|E9PZF0_MOUSE Nucleoside diphosphate kinase OS=Mus musculus GN=Gm20390 PE=3 SV=1	DVTDQMWVPVVR	DQMWVPVVR	7.65554e+07	1.00109e+08	8.72711e+07				4.53626e+07	4.92288e+07	4.95369e+07	7.12309e+07	7.57635e+07	7.82724e+07
tr|E9PZF0|E9PZF0_MOUSE Nucleoside diphosphate kinase OS=Mus musculus GN=Gm20390 PE=3 SV=1	PFWNEEIAPKIK	WNEEIAPKI	3.01169e+08	1.66737e+08
tr|E9PZF0|E9PZF0_MOUSE Nucleoside diphosphate kinase OS=Mus musculus GN=Gm20390 PE=3 SV=1	LLSDRLHISPDR	DRLHISPDR			6.08604e+07
tr|E9PZF0|E9PZF0_MOUSE Nucleoside diphosphate kinase OS=Mus musculus GN=Gm20390 PE=3 SV=1	LLLPGELAKHAVS	LLPGELAKH	6.64214e+09	6.90503e+09	6.49193e+09				2.13265e+09	2.03305e+09	1.9314e+09	2.42107e+09	2.70879e+09	2.44807e+09
tr|E9PZF0|E9PZF0_MOUSE Nucleoside diphosphate kinase OS=Mus musculus GN=Gm20390 PE=3 SV=1	SKQEYDESGPSIVH	YDESGPSIV	7.79475e+07	8.96624e+07
tr|E9PZF0|E9PZF0_MOUSE Nucleoside diphosphate kinase OS=Mus musculus GN=Gm20390 PE=3 SV=1	ISNSSDALDKIRYE	SNSSDALDK	1.45866e+09	1.47085e+09	1.16768e+09				1.03717e+09	1.01301e+09	9.11078e+08	1.1093e+09	1.36192e+09	1.2139e+09
tr|E9PZF0|E9PZF0_MOUSE Nucleoside diphosphate kinase OS=Mus musculus GN=Gm20390 PE=3 SV=1	TNDRYVASLAARNK	YVASLAARN		6.09871e+07
tr|E9PZF0|E9PZF0_MOUSE Nucleoside diphosphate kinase OS=Mus musculus GN=Gm20390 PE=3 SV=1	VDFDFAGPAIHGSA	FDFAGPAIH	3.36476e+07	4.73546e+07
tr|E9PZF0|E9PZF0_MOUSE Nucleoside diphosphate kinase OS=Mus musculus GN=Gm20390 PE=3 SV=1	IPMYSIITPNVLRLE	YSIITPNVL			5.46228e+07					4.81489e+07
tr|E9PZF0|E9PZF0_MOUSE Nucleoside diphosphate kinase OS=Mus musculus GN=Gm20390 PE=3 SV=1	qQLAFKQPSSAYAAF	KQPSSAYAA	3.03264e+08						1.48306e+08	1.52581e+08	1.5895e+08	1.70005e+08	1.90736e+08	1.8208e+08
tr|E9PZF0|E9PZF0_MOUSE Nucleoside diphosphate kinase OS=Mus musculus GN=Gm20390 PE=3 SV=1	YENVQVSPVPGGPPG	VQVSPVPGG		1.36652e+07	1.20706e+07
tr|E9PZF0|E9PZF0_MOUSE Nucleoside diphosphate kinase OS=Mus musculus GN=Gm20390 PE=3 SV=1	LPQEKYVTSAPmPEP	YVTSAPmPE	3.29323e+07	1.06038e+08	1.06849e+08
tr|E9PZF0|E9PZF0_MOUSE Nucleoside diphosphate kinase OS=Mus musculus GN=Gm20390 PE=3 SV=1	DVDFDFAGPAIHGSAV	FDFAGPAIH							9.48405e+07	9.75068e+07	6.01921e+08	1.01648e+08		1.02213e+08
tr|E9PZF0|E9PZF0_MOUSE Nucleoside diphosphate kinase OS=Mus musculus GN=Gm20390 PE=3 SV=1	KPPSYNVATTLPSYDE	YNVATTLPS	3.44739e+07	4.11674e+07	3.14815e+07
tr|E9PZF0|E9PZF0_MOUSE Nucleoside diphosphate kinase OS=Mus musculus GN=Gm20390 PE=3 SV=1	RSQVTPSVPSEALDDS	VTPSVPSEA			2.29025e+07
tr|E9PZF0|E9PZF0_MOUSE Nucleoside diphosphate kinase OS=Mus musculus GN=Gm20390 PE=3 SV=1	GLQVVAVKAPGFGDNR	VVAVKAPGF		2.98039e+07
tr|E9PZF0|E9PZF0_MOUSE Nucleoside diphosphate kinase OS=Mus musculus GN=Gm20390 PE=3 SV=1	YVTQFHPPHIEIQmLK	FHPPHIEIQ		2.62352e+07
tr|E9PZF0|E9PZF0_MOUSE Nucleoside diphosphate kinase OS=Mus musculus GN=Gm20390 PE=3 SV=1	AATVSWRAPTAQVESFR	WRAPTAQVE		5.07534e+07	4.24129e+07
tr|E9PZF0|E9PZF0_MOUSE Nucleoside diphosphate kinase OS=Mus musculus GN=Gm20390 PE=3 SV=1	qDKNIVFSPLSISAALA	FSPLSISAA	1.69065e+08
tr|E9PZF0|E9PZF0_MOUSE Nucleoside diphosphate kinase OS=Mus musculus GN=Gm20390 PE=3 SV=1	SPLSISAALALVSLGAK	ISAALALVS	1.8145e+08	1.78086e+08	9.50379e+07					6.01028e+06
tr|E9PZF0|E9PZF0_MOUSE Nucleoside diphosphate kinase OS=Mus musculus GN=Gm20390 PE=3 SV=1	HDLRHAFSPVASVESAS	FSPVASVES		5.84217e+07
tr|E9PZF0|E9PZF0_MOUSE Nucleoside diphosphate kinase OS=Mus musculus GN=Gm20390 PE=3 SV=1	AANVYTTVVAELVRGGQ	YTTVVAELV	2.63093e+08	2.0386e+08	1.76979e+08
tr|E9PZF0|E9PZF0_MOUSE Nucleoside diphosphate kinase OS=Mus musculus GN=Gm20390 PE=3 SV=1	KNVTELNEPLSNEERNL	TELNEPLSN	3.31384e+07
tr|E9PZF0|E9PZF0_MOUSE Nucleoside diphosphate kinase OS=Mus musculus GN=Gm20390 PE=3 SV=1	IPGGEPYFLPVTEEADIR	YFLPVTEEA			1.5622e+08						2.42755e+07
tr|E9PZF0|E9PZF0_MOUSE Nucleoside diphosphate kinase OS=Mus musculus GN=Gm20390 PE=3 SV=1	GVAFVGGFSYADVLGSAK	FSYADVLGS	1.5862e+08	4.65733e+07	1.32003e+08
tr|E9PZF0|E9PZF0_MOUSE Nucleoside diphosphate kinase OS=Mus musculus GN=Gm20390 PE=3 SV=1	IRRYQKSTELLIRKLPFQRL	YQKSTELLI	1.19464e+08	9.43814e+07	9.03487e+07
tr|E9PZF0|E9PZF0_MOUSE Nucleoside diphosphate kinase OS=Mus musculus GN=Gm20390 PE=3 SV=1	TPSPESPDQWSSSSPHSASDW	WSSSSPHSA										8.85507e+07	3.01991e+07
tr|E9PZF0|E9PZF0_MOUSE Nucleoside diphosphate kinase OS=Mus musculus GN=Gm20390 PE=3 SV=1	NILAEQLQAETELFAEAEEMR	ELFAEAEEM	1.09478e+09	1.3128e+09	6.55945e+08				2.06992e+08	2.20928e+08	2.00357e+08	2.30789e+08	1.8145e+08	2.06419e+08
tr|E9PZF0|E9PZF0_MOUSE Nucleoside diphosphate kinase OS=Mus musculus GN=Gm20390 PE=3 SV=1	VVNEGADGGQSVYHIHLHVLGGR	NEGADGGQS							8.30226e+07	8.65482e+07			7.19754e+07	7.10337e+07
tr|E9PZF0|E9PZF0_MOUSE Nucleoside diphosphate kinase OS=Mus musculus GN=Gm20390 PE=3 SV=1	TAPVLDSDGSYFIYSKLNmKTSK	FIYSKLNmK	6.50963e+08	3.60644e+08	2.86905e+08
tr|E9PZF0|E9PZF0_MOUSE Nucleoside diphosphate kinase OS=Mus musculus GN=Gm20390 PE=3 SV=1	IAQGGVLPNIQAVLLPKKTESHHKAK	GVLPNIQAV							2.31579e+07		5.04727e+07	2.22299e+07
tr|E9PZF0|E9PZF0_MOUSE Nucleoside diphosphate kinase OS=Mus musculus GN=Gm20390 PE=3 SV=1	EEGDEDEGEEDDDEDEGEEGEEDEGEDD	DEGEEGEED		1.86552e+08
tr|E9PZF0|E9PZF0_MOUSE Nucleoside diphosphate kinase OS=Mus musculus GN=Gm20390 PE=3 SV=1	TVSLGAGAKDELHIVEAEAMNYEGSPIK	LHIVEAEAM	7.0543e+07
tr|E9PZF0|E9PZF0_MOUSE Nucleoside diphosphate kinase OS=Mus musculus GN=Gm20390 PE=3 SV=1	VAGPQPAQTGAPQGSLGEYLFERLTLKHD	AQTGAPQGS	1.55579e+09	1.53543e+09	1.13025e+09				8.93478e+06	1.12623e+07	1.76602e+07		9.05322e+06	2.84318e+07
tr|E9Q242|E9Q242_MOUSE Adenylosuccinate lyase OS=Mus musculus GN=Adsl PE=1 SV=1	LPKYSFAKPSIVSDKSEF	YSFAKPSIV										1.63864e+07	1.74171e+07	1.67424e+07
tr|E9Q2W9|E9Q2W9_MOUSE Alpha-actinin-4 (Fragment) OS=Mus musculus GN=Actn4 PE=1 SV=1	VGLKFLQASEDLLKEH	LKFLQASED				1.57626e+07	6.23518e+06
tr|E9Q3V9|E9Q3V9_MOUSE Adhesion G protein-coupled receptor L1 OS=Mus musculus GN=Adgrl1 PE=1 SV=1	KRQHEEPESFFTW	HEEPESFFT		1.23328e+07
tr|E9Q3V9|E9Q3V9_MOUSE Adhesion G protein-coupled receptor L1 OS=Mus musculus GN=Adgrl1 PE=1 SV=1	LGGFEITPPVVLRLK	FEITPPVVL	1.06332e+08		9.1483e+07		5.28353e+07		3.47859e+07	2.29979e+07			3.42595e+07
tr|E9Q512|E9Q512_MOUSE Protein Trip11 OS=Mus musculus GN=Trip11 PE=1 SV=1	RTVSLGAGAKDEL	VSLGAGAKD		5.23614e+07		6.31378e+07		5.06479e+07		2.72925e+07		2.65278e+07		2.50794e+07
tr|E9Q5T3|E9Q5T3_MOUSE Protein Gm5611 OS=Mus musculus GN=Gm5611 PE=4 SV=2	KEYNIGVL			7.78357e+06			3.94064e+06	1.93791e+07
tr|E9Q5T3|E9Q5T3_MOUSE Protein Gm5611 OS=Mus musculus GN=Gm5611 PE=4 SV=2	FQIVNPHLL	FQIVNPHLL											2.24311e+07
tr|E9Q5T3|E9Q5T3_MOUSE Protein Gm5611 OS=Mus musculus GN=Gm5611 PE=4 SV=2	LQTAIEALP	LQTAIEALP					1.39523e+07
tr|E9Q5T3|E9Q5T3_MOUSE Protein Gm5611 OS=Mus musculus GN=Gm5611 PE=4 SV=2	NIQGITKPAIRR	QGITKPAIR				1.62395e+07	1.78696e+07
tr|E9Q5T3|E9Q5T3_MOUSE Protein Gm5611 OS=Mus musculus GN=Gm5611 PE=4 SV=2	VTAMDVVYALKR	TAMDVVYAL	2.98867e+07	8.21028e+06	3.00529e+07
tr|E9Q5T3|E9Q5T3_MOUSE Protein Gm5611 OS=Mus musculus GN=Gm5611 PE=4 SV=2	VVYALKRQGRTL	YALKRQGRT			1.30006e+08
tr|E9Q5T3|E9Q5T3_MOUSE Protein Gm5611 OS=Mus musculus GN=Gm5611 PE=4 SV=2	GQLFFPEVNKNH	LFFPEVNKN						1.76235e+07	9.24391e+07	7.5188e+07	7.10829e+07	6.14965e+07	7.38964e+07
tr|E9Q5T3|E9Q5T3_MOUSE Protein Gm5611 OS=Mus musculus GN=Gm5611 PE=4 SV=2	TGQLFFPEVNKN	LFFPEVNKN	1.52785e+07
tr|E9Q5T3|E9Q5T3_MOUSE Protein Gm5611 OS=Mus musculus GN=Gm5611 PE=4 SV=2	ATNPIITPVAQEN	TNPIITPVA				6.44612e+06				2.82549e+07			1.94734e+07	2.04841e+07
tr|E9Q5T3|E9Q5T3_MOUSE Protein Gm5611 OS=Mus musculus GN=Gm5611 PE=4 SV=2	LEEQLGPVAEETR	QLGPVAEET		5.42804e+06			8.5827e+06
tr|E9Q5T3|E9Q5T3_MOUSE Protein Gm5611 OS=Mus musculus GN=Gm5611 PE=4 SV=2	TNPIITPVAQENQ	IITPVAQEN	5.55748e+06		6.34417e+06
tr|E9Q5T3|E9Q5T3_MOUSE Protein Gm5611 OS=Mus musculus GN=Gm5611 PE=4 SV=2	DTKGPEIRTGLIK	TKGPEIRTG			1.0826e+07
tr|E9Q5T3|E9Q5T3_MOUSE Protein Gm5611 OS=Mus musculus GN=Gm5611 PE=4 SV=2	LEEQLGPVAEETRA	QLGPVAEET		3.27956e+07
tr|E9Q5T3|E9Q5T3_MOUSE Protein Gm5611 OS=Mus musculus GN=Gm5611 PE=4 SV=2	TTVSLSAPDALKIIT	VSLSAPDAL					8.91004e+06	9.50991e+06
tr|E9Q5T3|E9Q5T3_MOUSE Protein Gm5611 OS=Mus musculus GN=Gm5611 PE=4 SV=2	VISQFYHSPADNKRY	FYHSPADNK				1.41275e+07
tr|E9Q5T3|E9Q5T3_MOUSE Protein Gm5611 OS=Mus musculus GN=Gm5611 PE=4 SV=2	GVAQASLGEYLFERL	AQASLGEYL				3.65154e+07	4.59321e+07	8.86077e+06
tr|E9Q5T3|E9Q5T3_MOUSE Protein Gm5611 OS=Mus musculus GN=Gm5611 PE=4 SV=2	VLIPYQGPSSDYVVVK	YQGPSSDYV	9.84577e+07
tr|E9Q5T3|E9Q5T3_MOUSE Protein Gm5611 OS=Mus musculus GN=Gm5611 PE=4 SV=2	WGIDPYDQPNAIYIER	YDQPNAIYI	2.26499e+07			2.66199e+07
tr|E9Q5T3|E9Q5T3_MOUSE Protein Gm5611 OS=Mus musculus GN=Gm5611 PE=4 SV=2	FGVEQDVDMVFASFIR	QDVDMVFAS								8.27886e+06	6.27855e+06
tr|E9Q5T3|E9Q5T3_MOUSE Protein Gm5611 OS=Mus musculus GN=Gm5611 PE=4 SV=2	YVTQFHPPHIEIQMLKN	FHPPHIEIQ	2.59099e+07	2.2153e+07
tr|E9Q5T3|E9Q5T3_MOUSE Protein Gm5611 OS=Mus musculus GN=Gm5611 PE=4 SV=2	PGELAKHAVSEGTKAVTKYTS	HAVSEGTKA			8.09765e+07
tr|E9Q5T3|E9Q5T3_MOUSE Protein Gm5611 OS=Mus musculus GN=Gm5611 PE=4 SV=2	APASASPASPQVLEAPWPHTP	ASPASPQVL			1.69879e+07	4.95369e+07	6.7202e+07	2.86494e+07
tr|E9Q5T3|E9Q5T3_MOUSE Protein Gm5611 OS=Mus musculus GN=Gm5611 PE=4 SV=2	DLYANTVLSGGTTMYPGIADR	TVLSGGTTM					1.44043e+07	6.7059e+06
tr|E9Q7Y0|E9Q7Y0_MOUSE Forkhead box protein M1 OS=Mus musculus GN=Foxm1 PE=1 SV=1	ALPSPLKE									3.00112e+07	2.83727e+07	2.47856e+07
tr|E9Q9S2|E9Q9S2_MOUSE Centrosomal protein of 89 kDa OS=Mus musculus GN=Cep89 PE=1 SV=1	AAIPIPKL					4.01529e+07		4.1887e+07	1.36746e+07		1.33284e+07		1.25832e+07	1.32547e+07
tr|E9QNN1|E9QNN1_MOUSE ATP-dependent RNA helicase A OS=Mus musculus GN=Dhx9 PE=1 SV=1	EPPPAYEPPAPAPAPLPPP	YEPPAPAPA				9.00361e+07	6.01474e+07	4.43345e+06
tr|F6SVV1|F6SVV1_MOUSE Protein Gm9493 OS=Mus musculus GN=Gm9493 PE=4 SV=1	NYEGPETHTSL	YEGPETHTS				1.1115e+07	1.09924e+07	9.39199e+06	1.15789e+07	1.3018e+07			1.36652e+07	1.3808e+07
tr|F6VW30|F6VW30_MOUSE 14-3-3 protein theta (Fragment) OS=Mus musculus GN=Ywhaq PE=1 SV=1	TFIAIKPDGVQRGLVG	FIAIKPDGV	1.4285e+07		1.31176e+07
tr|F6VW30|F6VW30_MOUSE 14-3-3 protein theta (Fragment) OS=Mus musculus GN=Ywhaq PE=1 SV=1	FPKPPSYNVATTLPSYDE	YNVATTLPS			4.41506e+06
tr|F6XI62|F6XI62_MOUSE 60S ribosomal protein L7 (Fragment) OS=Mus musculus GN=Rpl7 PE=1 SV=1	VTAMDVVYALKRQGRTL	TAMDVVYAL								2.07269e+07	3.11559e+07		3.82492e+06
tr|F8VPN4|F8VPN4_MOUSE Protein Agl OS=Mus musculus GN=Agl PE=1 SV=1	LLLPGELAKHAVSEGTKAVTK	HAVSEGTKA				3.75159e+07		3.97356e+06
tr|F8WIX8|F8WIX8_MOUSE Histone H2A OS=Mus musculus GN=Hist1h2al PE=3 SV=1	DPSWAGSQAHRDSP	WAGSQAHRD	6.47331e+07	9.58317e+07		5.50409e+07	2.66383e+07		5.59642e+07	5.4585e+07	5.41328e+07		3.56401e+07	3.94904e+07
tr|F8WIX8|F8WIX8_MOUSE Histone H2A OS=Mus musculus GN=Hist1h2al PE=3 SV=1	GVLSFWRGNLANVIR	WRGNLANVI	2.75204e+07	3.61627e+07		2.52889e+07	2.19695e+07
tr|F8WIX8|F8WIX8_MOUSE Histone H2A OS=Mus musculus GN=Hist1h2al PE=3 SV=1	FSSYAMSWVRQTPEK	YAMSWVRQT	5.59254e+07	3.46415e+07	2.77888e+07	1.6262e+07				1.97315e+07				2.15921e+07
tr|F8WIX8|F8WIX8_MOUSE Histone H2A OS=Mus musculus GN=Hist1h2al PE=3 SV=1	qVLSWSSPVGSRTLA	LSWSSPVGS								9.30821e+07
tr|F8WIX8|F8WIX8_MOUSE Histone H2A OS=Mus musculus GN=Hist1h2al PE=3 SV=1	PmFIVNTNVPRASVPEGF	VNTNVPRAS			1.46765e+07
tr|F8WIX8|F8WIX8_MOUSE Histone H2A OS=Mus musculus GN=Hist1h2al PE=3 SV=1	FIMIHNLEYSmGmHTYQVG	LEYSmGmHT		7.58161e+07		2.55696e+06			7.64493e+07	8.47083e+07	1.743e+08			1.49441e+08
tr|F8WIX8|F8WIX8_MOUSE Histone H2A OS=Mus musculus GN=Hist1h2al PE=3 SV=1	ASQRHVFVGGDDFKSGQTKVKS	FKSGQTKVK	3.2978e+07	2.80417e+08							8.18796e+07
tr|G3UWV3|G3UWV3_MOUSE Calumenin OS=Mus musculus GN=Calu PE=1 SV=1	RPDAEYWNSQPEILE	YWNSQPEIL	1.6754e+07	1.59163e+07	1.38655e+07
tr|J3QNW0|J3QNW0_MOUSE DNA (cytosine-5)-methyltransferase OS=Mus musculus GN=Dnmt1 PE=1 SV=1	ALRYLYVL		1.27684e+08	1.41184e+08	3.33458e+07	6.89512e+08	4.63823e+08	5.68269e+08	1.93667e+08	3.01169e+08	2.4942e+08	1.68246e+08	3.00961e+08	2.75982e+08
tr|J3QNW0|J3QNW0_MOUSE DNA (cytosine-5)-methyltransferase OS=Mus musculus GN=Dnmt1 PE=1 SV=1	PAIYFKEQF	PAIYFKEQF				2.03708e+07
tr|J3QNY1|J3QNY1_MOUSE Protein Gm9242 OS=Mus musculus GN=Gm9242 PE=4 SV=1	EKYVTSAPmPEPGAPG	YVTSAPmPE	2.41079e+07	2.09e+07							1.21378e+07		1.15709e+07
tr|J3QNY1|J3QNY1_MOUSE Protein Gm9242 OS=Mus musculus GN=Gm9242 PE=4 SV=1	TSLRRLEQPNVVISLSR	LEQPNVVIS	3.70765e+07	2.49407e+07					3.86509e+07			2.46657e+07
tr|J3QNY1|J3QNY1_MOUSE Protein Gm9242 OS=Mus musculus GN=Gm9242 PE=4 SV=1	AEAmNYEGSPIKVTLATLK	YEGSPIKVT				5.45093e+07	5.43584e+07	4.07699e+07			2.09145e+07	2.31418e+07
tr|J3QNY1|J3QNY1_MOUSE Protein Gm9242 OS=Mus musculus GN=Gm9242 PE=4 SV=1	VAVEEDAESEDEDEEDVKLLGMSGK	VKLLGMSGK											1.05081e+07
tr|J3QPG5|J3QPG5_MOUSE Prosaposin OS=Mus musculus GN=Psap PE=1 SV=1	FTSQTARPQAPAT	SQTARPQAP					1.08035e+07
tr|J3QPG5|J3QPG5_MOUSE Prosaposin OS=Mus musculus GN=Psap PE=1 SV=1	VREGFKTPFAVASTR	FKTPFAVAS	6.40603e+06
tr|L7N473|L7N473_MOUSE Protein Vmn2r53 OS=Mus musculus GN=Vmn2r53 PE=3 SV=1	ITYTFHSTW	ITYTFHSTW	2.78273e+07	3.38112e+07	2.08566e+07
tr|Q3LR78|Q3LR78_MOUSE CtBP-interacting BTB zinc finger protein OS=Mus musculus GN=Zbtb38 PE=1 SV=1	RQLETVREL	RQLETVREL				1.30548e+08		1.05451e+08					3.90008e+07	3.58383e+07
tr|Q3U2G2|Q3U2G2_MOUSE Heat shock 70 kDa protein 4 OS=Mus musculus GN=Hspa4 PE=1 SV=1	GFEITPPVVLR	FEITPPVVL							3.48583e+07			2.51142e+07	3.93538e+07
tr|Q3UTR7|Q3UTR7_MOUSE Angiotensinogen OS=Mus musculus GN=Agt PE=1 SV=1	mYETPLFL		4.34846e+07						7.45136e+07			4.66056e+07
tr|Q3V117|Q3V117_MOUSE ATP-citrate synthase OS=Mus musculus GN=Acly PE=1 SV=1	RDKHYFIGITEAVWDYASGTEEKKL	YFIGITEAV			1.75504e+07
tr|Q504P4|Q504P4_MOUSE Heat shock cognate 71 kDa protein OS=Mus musculus GN=Hspa8 PE=1 SV=1	LGLKSLVSK	GLKSLVSKX										1.43048e+07
tr|Q504P4|Q504P4_MOUSE Heat shock cognate 71 kDa protein OS=Mus musculus GN=Hspa8 PE=1 SV=1	GSTDYNAAFISRL	YNAAFISRL				4.33062e+08
tr|Q504P4|Q504P4_MOUSE Heat shock cognate 71 kDa protein OS=Mus musculus GN=Hspa8 PE=1 SV=1	FKPGQEAVKYQGPR	FKPGQEAVK	1.0299e+07		1.26094e+07
tr|Q504P4|Q504P4_MOUSE Heat shock cognate 71 kDa protein OS=Mus musculus GN=Hspa8 PE=1 SV=1	VSKVGYKLHGRTLRPAL	LHGRTLRPA								5.23588e+06
tr|Q504P4|Q504P4_MOUSE Heat shock cognate 71 kDa protein OS=Mus musculus GN=Hspa8 PE=1 SV=1	VPFDAATLHTSTAMAAQHG	LHTSTAMAA		7.2879e+07	4.95026e+07
tr|Q504P4|Q504P4_MOUSE Heat shock cognate 71 kDa protein OS=Mus musculus GN=Hspa8 PE=1 SV=1	qPAGAPGHYTYSSPHSGSIH	YTYSSPHSG					8.00239e+06	1.46155e+07
tr|Q5NC63|Q5NC63_MOUSE Protein Gm12258 OS=Mus musculus GN=Gm12258 PE=4 SV=2	ETLNLALDLQ	ETLNLALDL			7.35423e+08
tr|Q5NCC7|Q5NCC7_MOUSE Olfactory receptor OS=Mus musculus GN=Olfr324 PE=2 SV=1	EHYTDLKDRPF	YTDLKDRPF							1.41478e+08
tr|Q5RKN9|Q5RKN9_MOUSE Capping protein (Actin filament) muscle Z-line, alpha 1 OS=Mus musculus GN=Capza1 PE=1 SV=1	VAVEEDAESEDEDE	AVEEDAESE	1.90991e+07	2.44105e+07					2.69167e+07		1.59384e+07
tr|Q5RKN9|Q5RKN9_MOUSE Capping protein (Actin filament) muscle Z-line, alpha 1 OS=Mus musculus GN=Capza1 PE=1 SV=1	DNIQGITKPAIRRLA	QGITKPAIR	5.04028e+07	4.91266e+07	4.01807e+07
tr|Q5SQB0|Q5SQB0_MOUSE Nucleophosmin OS=Mus musculus GN=Npm1 PE=1 SV=1	DEDALKEAVA	EDALKEAVA	2.00486e+07		1.41373e+07
tr|Q5SQB0|Q5SQB0_MOUSE Nucleophosmin OS=Mus musculus GN=Npm1 PE=1 SV=1	ASDPILYRPVA	SDPILYRPV		1.73689e+07
tr|Q5SQB0|Q5SQB0_MOUSE Nucleophosmin OS=Mus musculus GN=Npm1 PE=1 SV=1	VEDYLSAILNRV	YLSAILNRV							4.75849e+07	4.21491e+07	2.72169e+07	3.95178e+07	3.81452e+07	3.9655e+07
tr|Q5SQB0|Q5SQB0_MOUSE Nucleophosmin OS=Mus musculus GN=Npm1 PE=1 SV=1	YVTQFHPPHIEIQ	VTQFHPPHI				5.37216e+07	5.93194e+07
tr|Q5SQB0|Q5SQB0_MOUSE Nucleophosmin OS=Mus musculus GN=Npm1 PE=1 SV=1	AIRNDEELNKLLG	IRNDEELNK						1.50056e+07
tr|Q5SQB0|Q5SQB0_MOUSE Nucleophosmin OS=Mus musculus GN=Npm1 PE=1 SV=1	LAIRNDEELNKLL	AIRNDEELN			4.77808e+06
tr|Q5SQB0|Q5SQB0_MOUSE Nucleophosmin OS=Mus musculus GN=Npm1 PE=1 SV=1	AEIYKNGPVEGAF	YKNGPVEGA	1.02284e+08										3.10051e+07
tr|Q5SQB0|Q5SQB0_MOUSE Nucleophosmin OS=Mus musculus GN=Npm1 PE=1 SV=1	LLKEHYTDLKDRPF	YTDLKDRPF	1.43056e+08	1.63873e+08	1.15875e+08					1.03491e+07	1.48401e+07	7.04418e+06	1.05154e+07	1.03061e+07
tr|Q5SQB0|Q5SQB0_MOUSE Nucleophosmin OS=Mus musculus GN=Npm1 PE=1 SV=1	LQASEDLLKEHYTD	LQASEDLLK				9.0094e+06	2.67666e+06
tr|Q5SQB0|Q5SQB0_MOUSE Nucleophosmin OS=Mus musculus GN=Npm1 PE=1 SV=1	RASEEHLKQHYIDL	EEHLKQHYI					1.81819e+07	1.61609e+07
tr|Q5SQB0|Q5SQB0_MOUSE Nucleophosmin OS=Mus musculus GN=Npm1 PE=1 SV=1	VRYTQKAPQVSTPT	YTQKAPQVS				1.64206e+07
tr|Q5SQB0|Q5SQB0_MOUSE Nucleophosmin OS=Mus musculus GN=Npm1 PE=1 SV=1	VTQFHPPHIEIQML	FHPPHIEIQ	3.6844e+06
tr|Q5SQB0|Q5SQB0_MOUSE Nucleophosmin OS=Mus musculus GN=Npm1 PE=1 SV=1	RSSRAGLQFPVGRVH	SRAGLQFPV	4.6541e+07	4.75849e+07		7.77817e+06	8.4411e+06	8.29034e+06	1.3991e+07	1.56428e+07	1.28387e+07	1.60381e+07	1.85382e+07
tr|Q5SQB0|Q5SQB0_MOUSE Nucleophosmin OS=Mus musculus GN=Npm1 PE=1 SV=1	SSRAGLQFPVGRVHR	SRAGLQFPV	7.23756e+07						3.4212e+07	3.02619e+07	2.41246e+07	1.93255e+07	2.67123e+07
tr|Q5SQB0|Q5SQB0_MOUSE Nucleophosmin OS=Mus musculus GN=Npm1 PE=1 SV=1	HDKPSFHPLSDDLIN	FHPLSDDLI	3.8384e+07
tr|Q5SQB0|Q5SQB0_MOUSE Nucleophosmin OS=Mus musculus GN=Npm1 PE=1 SV=1	IIYNWQGAQSTQDEVA	YNWQGAQST	1.19298e+08	1.19298e+08	8.04729e+07	1.94464e+07		1.52573e+07	4.47071e+07	3.94904e+07	3.64143e+07	2.80598e+07	3.29551e+07
tr|Q5SQB0|Q5SQB0_MOUSE Nucleophosmin OS=Mus musculus GN=Npm1 PE=1 SV=1	LLPKYSFAKPSIVSDK	YSFAKPSIV							8.34842e+07	7.34877e+07	6.5455e+07	5.74977e+07	6.09448e+07	6.4778e+07
tr|Q5SQB0|Q5SQB0_MOUSE Nucleophosmin OS=Mus musculus GN=Npm1 PE=1 SV=1	FPKPPSYNVATTLPSYD	YNVATTLPS				1.9033e+07	1.23328e+07	9.26269e+06
tr|Q5SQB0|Q5SQB0_MOUSE Nucleophosmin OS=Mus musculus GN=Npm1 PE=1 SV=1	GPKPFSAPKPQTSPSPK	FSAPKPQTS								4.93288e+06		6.2093e+06
tr|Q5SQB0|Q5SQB0_MOUSE Nucleophosmin OS=Mus musculus GN=Npm1 PE=1 SV=1	TVEDHYYEGGIGEAVSA	YEGGIGEAV	5.41328e+07	3.74899e+07	4.15401e+07				1.29999e+07	1.45045e+07
tr|Q5SQB0|Q5SQB0_MOUSE Nucleophosmin OS=Mus musculus GN=Npm1 PE=1 SV=1	SMEAEMIQLQEELAAAER	LQEELAAAE				2.32072e+08		3.4119e+08	6.81873e+07
tr|Q5SQB0|Q5SQB0_MOUSE Nucleophosmin OS=Mus musculus GN=Npm1 PE=1 SV=1	GPGSREAASPVAITVQEL	REAASPVAI	3.89178e+06	7.82181e+07	4.34846e+07
tr|Q5SQB0|Q5SQB0_MOUSE Nucleophosmin OS=Mus musculus GN=Npm1 PE=1 SV=1	ELAGNASKDLKVKRITPR	GNASKDLKV	1.24969e+08		1.09019e+08	1.21715e+07			7.73555e+07	7.23756e+07	7.40502e+07	7.09353e+07	7.92551e+07	7.24258e+07
tr|Q5SQB0|Q5SQB0_MOUSE Nucleophosmin OS=Mus musculus GN=Npm1 PE=1 SV=1	DAESEDEDEEDVKLLGMSG	DVKLLGMSG					8.05805e+06
tr|Q5SQB0|Q5SQB0_MOUSE Nucleophosmin OS=Mus musculus GN=Npm1 PE=1 SV=1	KADKDYHFKVDNDENEHQL	FKVDNDENE	9.58982e+07	8.82443e+07	2.74062e+07				8.49981e+06				1.03922e+07
tr|Q5SQB0|Q5SQB0_MOUSE Nucleophosmin OS=Mus musculus GN=Npm1 PE=1 SV=1	SHYEEGPGKNLPFSVENKWRL	PGKNLPFSV					4.52057e+07
tr|Q5SQB0|Q5SQB0_MOUSE Nucleophosmin OS=Mus musculus GN=Npm1 PE=1 SV=1	VYFGSGFAAPFFIVRHQLLKK	FGSGFAAPF						2.95556e+06
tr|Q5SQB0|Q5SQB0_MOUSE Nucleophosmin OS=Mus musculus GN=Npm1 PE=1 SV=1	PEAGmAEYLFDKHTLGHGDES	PEAGmAEYL		1.45455e+08
tr|Q5SQB0|Q5SQB0_MOUSE Nucleophosmin OS=Mus musculus GN=Npm1 PE=1 SV=1	DGGVVVGSDSRVSAGTAVVNR	RVSAGTAVV	2.88287e+07	2.74442e+07	2.24001e+07
tr|Q5SQB0|Q5SQB0_MOUSE Nucleophosmin OS=Mus musculus GN=Npm1 PE=1 SV=1	IGDAAKNQLTSNPENTVFDAKRL	QLTSNPENT				1.01507e+08	1.01718e+08	7.46687e+07	5.36817e+06	5.07157e+06
tr|Q5SQB0|Q5SQB0_MOUSE Nucleophosmin OS=Mus musculus GN=Npm1 PE=1 SV=1	PGELAKHAVSEGTKAVTKYTSAK	HAVSEGTKA					1.4435e+08	1.10464e+08				6.23518e+06
tr|Q5SQB0|Q5SQB0_MOUSE Nucleophosmin OS=Mus musculus GN=Npm1 PE=1 SV=1	FTDHSDAGADELGEVIKDDIWPNPL	HSDAGADEL				1.08566e+08	1.20378e+08	1.03927e+08	1.75018e+07			7.98577e+06		1.0101e+07
tr|Q5SQB0|Q5SQB0_MOUSE Nucleophosmin OS=Mus musculus GN=Npm1 PE=1 SV=1	IDEEGDEDEGEEDDDEDEGEEGEED	EEGDEDEGE				1.77707e+07		1.4913e+08	1.86026e+07	2.25246e+07
tr|Q5SQB0|Q5SQB0_MOUSE Nucleophosmin OS=Mus musculus GN=Npm1 PE=1 SV=1	LSQAVHKAVLTIDETGTEAAAVTVL	ETGTEAAAV	1.28922e+07	1.20289e+07	9.96197e+06
tr|Q5SQB0|Q5SQB0_MOUSE Nucleophosmin OS=Mus musculus GN=Npm1 PE=1 SV=1	AIRNDEELNKLLGKVTIAQGGVLPNIQA	IAQGGVLPN					1.03922e+07
tr|Q5SQB0|Q5SQB0_MOUSE Nucleophosmin OS=Mus musculus GN=Npm1 PE=1 SV=1	GKVTIAQGGVLPNIQAVLLPKKTESHHKAKGK	IAQGGVLPN	1.66853e+08	1.71544e+08	5.94429e+07					1.92863e+08	1.4596e+08	1.12785e+08	5.51554e+07	1.28572e+08
tr|Q5SQB0|Q5SQB0_MOUSE Nucleophosmin OS=Mus musculus GN=Npm1 PE=1 SV=1	VLSGEDKSNIKAAWGKIGGHGAEYGAEALERM	IKAAWGKIG					1.34311e+08	1.28929e+08	2.80209e+07	3.1264e+07			4.20033e+07	3.26143e+07
tr|Q5SQB0|Q5SQB0_MOUSE Nucleophosmin OS=Mus musculus GN=Npm1 PE=1 SV=1	GHHLGKDFTPAAQAAFQKVVAGVAAALAHKYH	FTPAAQAAF				2.11341e+08	2.51155e+08	2.65475e+08	3.81982e+07	5.05077e+07	3.68203e+07		4.97433e+07	3.85974e+07
tr|Q642K5|Q642K5_MOUSE 40S ribosomal protein S30 OS=Mus musculus GN=Fau PE=1 SV=1	DNIQGITKPAIRRL	QGITKPAIR								4.27354e+06
tr|Q8C2Q7|Q8C2Q7_MOUSE Heterogeneous nuclear ribonucleoprotein H OS=Mus musculus GN=Hnrnph1 PE=1 SV=1	LLLPGELAKHAVSEGTKA	AKHAVSEGT		1.58173e+07
tr|Q8C2Q7|Q8C2Q7_MOUSE Heterogeneous nuclear ribonucleoprotein H OS=Mus musculus GN=Hnrnph1 PE=1 SV=1	AVRLLLPGELAKHAVSEGTKA	AKHAVSEGT		1.75504e+07
tr|Q8C872|Q8C872_MOUSE Transferrin receptor protein 1 OS=Mus musculus GN=Tfrc PE=1 SV=1	GAPHSYIDT	GAPHSYIDT							1.55995e+07	1.57844e+07	1.62733e+07			1.39233e+07
tr|Q8VET8|Q8VET8_MOUSE Olfactory receptor OS=Mus musculus GN=Olfr846 PE=2 SV=1	PKVVKSPSSLPAKPL	VKSPSSLPA							1.24451e+08	1.54926e+08
tr|Q99M46|Q99M46_MOUSE DNA-directed RNA polymerase II subunit RPB3 OS=Mus musculus GN=Polr2c PE=1 SV=1	LYIGWDKH					4.80489e+07	3.63404e+08	7.25299e+08	1.27419e+08
tr|Q9CPX4|Q9CPX4_MOUSE Ferritin OS=Mus musculus GN=Ftl1 PE=1 SV=1	QGGVLPNIQA	GGVLPNIQA	5.37962e+07	3.92177e+07	3.77245e+07	1.19547e+08		8.86121e+07	3.481e+07	4.25897e+07	3.33227e+07	3.08764e+07	4.13104e+07	5.56933e+07
tr|Q9CPX4|Q9CPX4_MOUSE Ferritin OS=Mus musculus GN=Ftl1 PE=1 SV=1	VKYMNSGPVVAm	YMNSGPVVA	4.96056e+07
tr|Q9CPX4|Q9CPX4_MOUSE Ferritin OS=Mus musculus GN=Ftl1 PE=1 SV=1	LDVHYAPKAVTTVI	HYAPKAVTT	3.50765e+07	3.91091e+07	3.34152e+07								5.49238e+06
tr|Q9CPX4|Q9CPX4_MOUSE Ferritin OS=Mus musculus GN=Ftl1 PE=1 SV=1	IAIKPDGVQRGLVGEIIKRF	IKPDGVQRG		1.27343e+10	9.97037e+09
tr|Q9CPX4|Q9CPX4_MOUSE Ferritin OS=Mus musculus GN=Ftl1 PE=1 SV=1	LKKLAEIRQQIPILKQKRADL	IRQQIPILK	7.42117e+09	8.25145e+09	5.35782e+09
tr|Q9CPX4|Q9CPX4_MOUSE Ferritin OS=Mus musculus GN=Ftl1 PE=1 SV=1	IKVDKGVVPLAGTNGETTTQGLD	DKGVVPLAG							7.60266e+07		6.60475e+07
tr|Q9CPX4|Q9CPX4_MOUSE Ferritin OS=Mus musculus GN=Ftl1 PE=1 SV=1	VGLKFLQASEDLLKEHYTDLKDRPFF	LKFLQASED										6.54971e+06
tr|Q9CPX4|Q9CPX4_MOUSE Ferritin OS=Mus musculus GN=Ftl1 PE=1 SV=1	YASGRTTGIVMDSGDGVTHTVPIYEG	YASGRTTGI				3.55168e+07			2.33999e+07	2.75204e+07			1.71179e+07	2.09435e+07
tr|Q9CPX4|Q9CPX4_MOUSE Ferritin OS=Mus musculus GN=Ftl1 PE=1 SV=1	LGRVTIAQGGVLPNIQAVLLPKKTESHHKAKGK	IAQGGVLPN			3.22546e+07
tr|S4R1I0|S4R1I0_MOUSE Protein Btbd19 OS=Mus musculus GN=Btbd19 PE=4 SV=1	QAFDDALAE	QAFDDALAE							2.33999e+07
tr|S4R1Y1|S4R1Y1_MOUSE Cullin-9 OS=Mus musculus GN=Cul9 PE=1 SV=1	DRVYIHPF										1.74905e+08	7.13297e+07
tr|V9GX00|V9GX00_MOUSE Interleukin-6 receptor subunit beta OS=Mus musculus GN=Il6st PE=1 SV=1	VTFNSALAQKEAKK	FNSALAQKE						1.36557e+07	2.19239e+07	1.07736e+07	1.47683e+07	5.6039e+06	8.59461e+06	7.33823e+06
tr|V9GX00|V9GX00_MOUSE Interleukin-6 receptor subunit beta OS=Mus musculus GN=Il6st PE=1 SV=1	ISWFVNNVEVHTAQTQ	WFVNNVEVH	9.99706e+07
Unknown protein for peptide #10712	qSPKTVTFR	qSPKTVTFR						2.58574e+08
Unknown protein for peptide #6137	VGIDASHSSF	VGIDASHSS						9.90002e+06
sp|P70696|H2B1A_MOUSE Histone H2B type 1-A OS=Mus musculus GN=Hist1h2ba PE=1 SV=3	LPGELAKHAVSEGTK	AKHAVSEGT							1.08035e+07	1.15629e+07		1.2662e+07	1.38463e+07
sp|P70696|H2B1A_MOUSE Histone H2B type 1-A OS=Mus musculus GN=Hist1h2ba PE=1 SV=3	VRLLLPGELAKHAVSEGTKA	AKHAVSEGT	3.53467e+08	3.36493e+08	2.99504e+08	2.55355e+07		2.71792e+07	1.78704e+08	1.25403e+08	1.53111e+08	1.26101e+08	1.44852e+08	1.02213e+08
sp|P49945|FRIL2_MOUSE Ferritin light chain 2 OS=Mus musculus GN=Ftl2 PE=3 SV=2	VAQASLGEYLFERLTLKHD	AQASLGEYL	2.55912e+09	2.98276e+09	2.28255e+09				8.48889e+08	9.96297e+08	8.33727e+08	1.18892e+09	1.33667e+09	1.14207e+09
sp|P49945|FRIL2_MOUSE Ferritin light chain 2 OS=Mus musculus GN=Ftl2 PE=3 SV=2	TGVAQASLGEYLFERLTLKHD	AQASLGEYL		4.23248e+07	1.8784e+07				1.08486e+07			1.58173e+07
sp|P52480|KPYM_MOUSE Pyruvate kinase PKM OS=Mus musculus GN=Pkm PE=1 SV=4	IAREAEAAIYHLQ	AREAEAAIY		8.71502e+07	5.00546e+07
sp|P52480|KPYM_MOUSE Pyruvate kinase PKM OS=Mus musculus GN=Pkm PE=1 SV=4	IAREAEAAIYHLQL	AREAEAAIY	3.12223e+08	5.71429e+08	3.54694e+08				1.92729e+08	1.53855e+08	1.09549e+08	1.22143e+08	1.07369e+08	1.41086e+08
sp|P52480|KPYM_MOUSE Pyruvate kinase PKM OS=Mus musculus GN=Pkm PE=1 SV=4	IAREAEAAIYHLQLFEE	AREAEAAIY	6.01058e+07	8.68486e+07
sp|P52480|KPYM_MOUSE Pyruvate kinase PKM OS=Mus musculus GN=Pkm PE=1 SV=4	IAREAEAAIYHLQLFEEL	AREAEAAIY	1.54275e+07	1.79565e+07
tr|Q5SQB5|Q5SQB5_MOUSE Nucleophosmin OS=Mus musculus GN=Npm1 PE=1 SV=1	VAVEEDAESEDEDEEDVKL	AVEEDAESE	2.29661e+07	2.22299e+07	1.81064e+07
tr|A6ZI44|A6ZI44_MOUSE Fructose-bisphosphate aldolase OS=Mus musculus GN=Aldoa PE=1 SV=1	IKVDKGVVPLAGTNGETTTQG	DKGVVPLAG		1.73208e+07
tr|A6ZI44|A6ZI44_MOUSE Fructose-bisphosphate aldolase OS=Mus musculus GN=Aldoa PE=1 SV=1	IKVDKGVVPLAGTNGETTTQGLDG	DKGVVPLAG	3.37176e+07	2.24934e+07
tr|Q5SQB5|Q5SQB5_MOUSE Nucleophosmin OS=Mus musculus GN=Npm1 PE=1 SV=1	EDAESEDEDEEDVKL	ESEDEDEED	9.50379e+07	9.66992e+07	6.50479e+07	1.48607e+07		1.16595e+07	3.48825e+07	3.0388e+07	2.84121e+07	2.18935e+07	2.51839e+07
tr|Q5SQB5|Q5SQB5_MOUSE Nucleophosmin OS=Mus musculus GN=Npm1 PE=1 SV=1	GGFEITPPVVL	FEITPPVVL	2.38089e+07	6.65036e+06	2.42924e+07
sp|P84228|H32_MOUSE Histone H3.2 OS=Mus musculus GN=Hist1h3b PE=1 SV=2	RFQSSAVMALQEASEA	FQSSAVMAL										3.07254e+06
sp|P84228|H32_MOUSE Histone H3.2 OS=Mus musculus GN=Hist1h3b PE=1 SV=2	RFQSSAVMALQEASEAYL	FQSSAVMAL	9.45077e+06											4.70577e+06
sp|P40124|CAP1_MOUSE Adenylyl cyclase-associated protein 1 OS=Mus musculus GN=Cap1 PE=1 SV=4	GPKPFSAPKPQTSPSP	FSAPKPQTS	1.30541e+07
sp|P40124|CAP1_MOUSE Adenylyl cyclase-associated protein 1 OS=Mus musculus GN=Cap1 PE=1 SV=4	SGPKPFSAPKPQTSPSPKPA	FSAPKPQTS			2.01461e+07		9.26269e+06
sp|P07901|HS90A_MOUSE Heat shock protein HSP 90-alpha OS=Mus musculus GN=Hsp90aa1 PE=1 SV=4	LSSGFSLEDPQTHANR	FSLEDPQTH			4.18269e+06						2.81948e+06
sp|P07901|HS90A_MOUSE Heat shock protein HSP 90-alpha OS=Mus musculus GN=Hsp90aa1 PE=1 SV=4	LSSGFSLEDPQTHANRIY	FSLEDPQTH						7.39989e+07		5.14975e+07				4.18e+07
sp|P70158|ASM3A_MOUSE Acid sphingomyelinase-like phosphodiesterase 3a OS=Mus musculus GN=Smpdl3a PE=1 SV=2	SVFVAPAVTPVK	FVAPAVTPV				2.63994e+07	1.89278e+07	2.54648e+07	2.19239e+07	2.43429e+07	2.57666e+07
sp|P70158|ASM3A_MOUSE Acid sphingomyelinase-like phosphodiesterase 3a OS=Mus musculus GN=Smpdl3a PE=1 SV=2	SVFVAPAVTPVKG	FVAPAVTPV				1.78324e+07	2.37101e+07		2.30938e+07	2.24934e+07
sp|P70158|ASM3A_MOUSE Acid sphingomyelinase-like phosphodiesterase 3a OS=Mus musculus GN=Smpdl3a PE=1 SV=2	NPLNSVFVAPAVTPVK	FVAPAVTPV						2.0929e+07	1.7944e+07	1.57844e+07
sp|P70158|ASM3A_MOUSE Acid sphingomyelinase-like phosphodiesterase 3a OS=Mus musculus GN=Smpdl3a PE=1 SV=2	NPLNSVFVAPAVTPVKGV	FVAPAVTPV								4.6442e+06
sp|P70158|ASM3A_MOUSE Acid sphingomyelinase-like phosphodiesterase 3a OS=Mus musculus GN=Smpdl3a PE=1 SV=2	NPLNSVFVAPAVTPVKGVL	FVAPAVTPV	5.35729e+07		8.38321e+07				3.13074e+07	2.31258e+07			1.20706e+07
sp|P63038|CH60_MOUSE 60 kDa heat shock protein, mitochondrial OS=Mus musculus GN=Hspd1 PE=1 SV=1	IAEDVDGEALSTLVLNRL	GEALSTLVL								6.39273e+06		4.02624e+06	8.57081e+06	3.99565e+06
sp|P63038|CH60_MOUSE 60 kDa heat shock protein, mitochondrial OS=Mus musculus GN=Hspd1 PE=1 SV=1	IAEDVDGEALSTLVLNRLK	GEALSTLVL							8.5653e+07		8.18796e+07		7.89809e+07	7.0837e+07
sp|P63038|CH60_MOUSE 60 kDa heat shock protein, mitochondrial OS=Mus musculus GN=Hspd1 PE=1 SV=1	IAEDVDGEALSTLVLNRLKVG	GEALSTLVL	6.19671e+07
sp|P63038|CH60_MOUSE 60 kDa heat shock protein, mitochondrial OS=Mus musculus GN=Hspd1 PE=1 SV=1	IAEDVDGEALSTLVLNRLKVGL	GEALSTLVL	9.49673e+06
sp|Q9R1P1|PSB3_MOUSE Proteasome subunit beta type-3 OS=Mus musculus GN=Psmb3 PE=1 SV=1	AGLATDVQTVAQRLK	GLATDVQTV								4.4306e+07	3.39757e+07	3.03459e+07		2.95571e+07
sp|Q9R1P1|PSB3_MOUSE Proteasome subunit beta type-3 OS=Mus musculus GN=Psmb3 PE=1 SV=1	AGLATDVQTVAQRLKF	GLATDVQTV											7.09317e+06
sp|P62806|H4_MOUSE Histone H4 OS=Mus musculus GN=Hist1h4a PE=1 SV=2	RQGRTLYGFGG	GRTLYGFGG		2.353e+07					2.106e+07	2.32383e+07		1.97452e+07	2.353e+07	1.90726e+07
sp|P70696|H2B1A_MOUSE Histone H2B type 1-A OS=Mus musculus GN=Hist1h2ba PE=1 SV=3	LPGELAKHAVSEGTKAVTK	HAVSEGTKA	2.07269e+07	2.63445e+07	2.03849e+07					6.21361e+06
sp|P70696|H2B1A_MOUSE Histone H2B type 1-A OS=Mus musculus GN=Hist1h2ba PE=1 SV=3	PGELAKHAVSEGTKAVTKY	HAVSEGTKA	8.42983e+07	7.39989e+07	5.65883e+07						1.59605e+07
sp|Q8CGP1|H2B1K_MOUSE Histone H2B type 1-K OS=Mus musculus GN=Hist1h2bk PE=1 SV=3	ELAKHAVSEGTKAVTKYTSAK	HAVSEGTKA	4.50805e+07	6.68767e+07	5.33875e+07	2.37924e+07	3.43546e+07		4.1887e+07	4.64122e+07	4.16843e+07	2.90091e+07	3.2143e+07	1.71892e+07
sp|P70696|H2B1A_MOUSE Histone H2B type 1-A OS=Mus musculus GN=Hist1h2ba PE=1 SV=3	LPGELAKHAVSEGTKAVTKYTSSK	HAVSEGTKA	3.35345e+09	3.30041e+09	3.77283e+09	1.31827e+09	3.24147e+09	3.49102e+09	1.77972e+09	1.5397e+09	1.91806e+09		7.09388e+08	3.344e+08
sp|Q8CGP1|H2B1K_MOUSE Histone H2B type 1-K OS=Mus musculus GN=Hist1h2bk PE=1 SV=3	VRLLLPGELAKHAVSEGTKAVTKYTSAK	HAVSEGTKA						3.63368e+06	1.30548e+08	1.92329e+08	1.6616e+08			8.38321e+07
sp|P70696|H2B1A_MOUSE Histone H2B type 1-A OS=Mus musculus GN=Hist1h2ba PE=1 SV=3	VRLLLPGELAKHAVSEGTKAVTKYTSSK	HAVSEGTKA	4.09439e+09	2.739e+09	3.71316e+09	2.10756e+08	2.32394e+08	1.89418e+08	2.17595e+09	1.81711e+09	1.34504e+09	2.66779e+09	2.29524e+09	1.91407e+09
sp|P70696|H2B1A_MOUSE Histone H2B type 1-A OS=Mus musculus GN=Hist1h2ba PE=1 SV=3	AVRLLLPGELAKHAVSEGTKAVTKYTSSK	HAVSEGTKA	6.16703e+08		5.91581e+08	7.17725e+06	6.09448e+07	4.49868e+07	6.32285e+08	7.34914e+08		5.01961e+08	3.59895e+08	268435456
sp|Q9D7Q1-2|CHIT1_MOUSE Isoform 2 of Chitotriosidase-1 OS=Mus musculus GN=Chit1	AGMDNHQLSTVEHNDE	HQLSTVEHN	3.29323e+07		2.58203e+07
sp|Q9D7Q1-2|CHIT1_MOUSE Isoform 2 of Chitotriosidase-1 OS=Mus musculus GN=Chit1	AGMDNHQLSTVEHNDEL	HQLSTVEHN		4.73546e+07
sp|Q9D7Q1-2|CHIT1_MOUSE Isoform 2 of Chitotriosidase-1 OS=Mus musculus GN=Chit1	FAGMDNHQLSTVEHNDEL	HQLSTVEHN	1.0364e+08	6.43751e+07	3.25917e+07
sp|P0C0S6|H2AZ_MOUSE Histone H2A.Z OS=Mus musculus GN=H2afz PE=1 SV=2	AIRGDEELDSLIKATIAGGGVIPHIHK	IAGGGVIPH											6.70126e+06
sp|P22752|H2A1_MOUSE Histone H2A type 1 OS=Mus musculus GN=Hist1h2ab PE=1 SV=3	RVTIAQGGVLPNIQ	IAQGGVLPN	6.89956e+07	9.79811e+07	6.90434e+07			4.95369e+07	6.38862e+07	6.23549e+07	5.93194e+07	4.17132e+07
sp|P22752|H2A1_MOUSE Histone H2A type 1 OS=Mus musculus GN=Hist1h2ab PE=1 SV=3	RVTIAQGGVLPNIQA	IAQGGVLPN			4.56465e+07			1.85768e+07	3.12857e+07	3.28867e+07	2.81377e+07	2.63445e+07	3.14815e+07
sp|Q64523|H2A2C_MOUSE Histone H2A type 2-C OS=Mus musculus GN=Hist2h2ac PE=1 SV=3	GKVTIAQGGVLPNIQ	IAQGGVLPN	2.19239e+07	2.92919e+07		1.93255e+07	1.64547e+07
sp|P22752|H2A1_MOUSE Histone H2A type 1 OS=Mus musculus GN=Hist1h2ab PE=1 SV=3	GRVTIAQGGVLPNIQA	IAQGGVLPN			1.56537e+07					6.78539e+06			8.29034e+06	8.60653e+06
sp|P22752|H2A1_MOUSE Histone H2A type 1 OS=Mus musculus GN=Hist1h2ab PE=1 SV=3	LGRVTIAQGGVLPNIQA	IAQGGVLPN									1.2937e+07
sp|P22752|H2A1_MOUSE Histone H2A type 1 OS=Mus musculus GN=Hist1h2ab PE=1 SV=3	NKLLGRVTIAQGGVLPNIQA	IAQGGVLPN	2.49766e+08	2.30469e+08	1.21636e+08						8.8061e+07	8.10327e+07
sp|P27661|H2AX_MOUSE Histone H2AX OS=Mus musculus GN=H2afx PE=1 SV=2	AIRNDEELNKLLGGVTIAQGGVLPNIQA	IAQGGVLPN	5.42831e+07
sp|P22752|H2A1_MOUSE Histone H2A type 1 OS=Mus musculus GN=Hist1h2ab PE=1 SV=3	AIRNDEELNKLLGRVTIAQGGVLPNIQA	IAQGGVLPN	4.66726e+08	2.02451e+08	2.73493e+07
tr|F8WIX8|F8WIX8_MOUSE Histone H2A OS=Mus musculus GN=Hist1h2al PE=3 SV=1	GKVTIAQGGVLPNIQAVLLPKKTESHHKAK	IAQGGVLPN			1.18715e+07
sp|P22752|H2A1_MOUSE Histone H2A type 1 OS=Mus musculus GN=Hist1h2ab PE=1 SV=3	RVTIAQGGVLPNIQAVLLPKKTESHHKAKGK	IAQGGVLPN		1.91133e+08	4.44621e+08	3.06844e+07	3.36709e+07	2.81196e+08	1.10464e+08	2.42095e+08	2.79447e+08	1.02355e+08	5.97734e+07	1.17249e+08
tr|F8WIX8|F8WIX8_MOUSE Histone H2A OS=Mus musculus GN=Hist1h2al PE=3 SV=1	KVTIAQGGVLPNIQAVLLPKKTESHHKAKGK	IAQGGVLPN		6.14538e+07		1.95265e+06			5.96079e+07	6.51833e+07	1.35903e+08			1.07816e+08
sp|P10126|EF1A1_MOUSE Elongation factor 1-alpha 1 OS=Mus musculus GN=Eef1a1 PE=1 SV=3	VIILNHPGQIS	IILNHPGQI		2.27916e+07
sp|P10126|EF1A1_MOUSE Elongation factor 1-alpha 1 OS=Mus musculus GN=Eef1a1 PE=1 SV=3	VIILNHPGQISA	IILNHPGQI	2.69728e+07
sp|P10126|EF1A1_MOUSE Elongation factor 1-alpha 1 OS=Mus musculus GN=Eef1a1 PE=1 SV=3	VIILNHPGQISAG	IILNHPGQI	2.7924e+07			1.38271e+07
sp|P15532|NDKA_MOUSE Nucleoside diphosphate kinase A OS=Mus musculus GN=Nme1 PE=1 SV=1	IAIKPDGVQRGLVG	IKPDGVQRG	6.21392e+07	7.26269e+07
sp|P15532|NDKA_MOUSE Nucleoside diphosphate kinase A OS=Mus musculus GN=Nme1 PE=1 SV=1	IAIKPDGVQRGLVGE	IKPDGVQRG			4.41834e+07					3.70508e+07
sp|P02301|H3C_MOUSE Histone H3.3C OS=Mus musculus GN=H3f3c PE=3 SV=3	KRVTIMPKDIQLARRI	IMPKDIQLA		6.89921e+06
sp|P11499|HS90B_MOUSE Heat shock protein HSP 90-beta OS=Mus musculus GN=Hsp90ab1 PE=1 SV=3	HLEINPDHPIVETLR	INPDHPIVE				7.89848e+08	7.25299e+08	2.10756e+08
sp|P11499|HS90B_MOUSE Heat shock protein HSP 90-beta OS=Mus musculus GN=Hsp90ab1 PE=1 SV=3	KHLEINPDHPIVETLR	INPDHPIVE				2.55545e+08	2.70115e+08	2.40757e+08
sp|P07901|HS90A_MOUSE Heat shock protein HSP 90-alpha OS=Mus musculus GN=Hsp90aa1 PE=1 SV=4	LEINPDHSIIETLR	INPDHSIIE				2.34161e+07		2.03991e+07
sp|P07901|HS90A_MOUSE Heat shock protein HSP 90-alpha OS=Mus musculus GN=Hsp90aa1 PE=1 SV=4	HLEINPDHSIIETLR	INPDHSIIE				3.44278e+08	1.213e+08	2.35802e+08
sp|P07901|HS90A_MOUSE Heat shock protein HSP 90-alpha OS=Mus musculus GN=Hsp90aa1 PE=1 SV=4	KHLEINPDHSIIETLR	INPDHSIIE				7.94201e+07	1.27419e+08	1.12156e+07
sp|P62806|H4_MOUSE Histone H4 OS=Mus musculus GN=Hist1h4a PE=1 SV=2	LENVIRDAVTYTEHAKRKT	IRDAVTYTE	1.82712e+08	1.64556e+08					1.79823e+08	3.51269e+08		3.41663e+08		1.42067e+08
sp|P02301|H3C_MOUSE Histone H3.3C OS=Mus musculus GN=H3f3c PE=3 SV=3	STELLIRKLPFQRL	IRKLPFQRL	2.41079e+07		1.50891e+07
sp|P02301|H3C_MOUSE Histone H3.3C OS=Mus musculus GN=H3f3c PE=3 SV=3	KSTELLIRKLPFQRL	IRKLPFQRL	4.88888e+07	6.20101e+07
sp|Q8CGP1|H2B1K_MOUSE Histone H2B type 1-K OS=Mus musculus GN=Hist1h2bk PE=1 SV=3	KAVTKAQKKDGKKR	KAVTKAQKK											557650
sp|Q8CGP1|H2B1K_MOUSE Histone H2B type 1-K OS=Mus musculus GN=Hist1h2bk PE=1 SV=3	KAVTKAQKKDGKKRK	KAVTKAQKK									1.47369e+06
sp|Q8CGP1|H2B1K_MOUSE Histone H2B type 1-K OS=Mus musculus GN=Hist1h2bk PE=1 SV=3	KKAVTKAQKKDGKKR	KAVTKAQKK											5.61167e+06
sp|P62806|H4_MOUSE Histone H4 OS=Mus musculus GN=Hist1h4a PE=1 SV=2	VVYALKRQGRTLYG	KRQGRTLYG	8.29117e+08	8.91093e+08										3.8384e+07
sp|P62806|H4_MOUSE Histone H4 OS=Mus musculus GN=Hist1h4a PE=1 SV=2	MDVVYALKRQGRTLYG	KRQGRTLYG	6.46915e+08						5.00893e+07		2.04983e+07
sp|P62806|H4_MOUSE Histone H4 OS=Mus musculus GN=Hist1h4a PE=1 SV=2	MDVVYALKRQGRTLYGFGG	KRQGRTLYG		2.77132e+08
tr|Q5SQB5|Q5SQB5_MOUSE Nucleophosmin OS=Mus musculus GN=Npm1 PE=1 SV=1	DELHIVEAEAMNYEGSPIK	LHIVEAEAM					1.0796e+07	5.12457e+06
sp|P15532|NDKA_MOUSE Nucleoside diphosphate kinase A OS=Mus musculus GN=Nme1 PE=1 SV=1	VGLKFLQASEDLLK	LKFLQASED	2.6805e+07	3.83574e+07
sp|P15532|NDKA_MOUSE Nucleoside diphosphate kinase A OS=Mus musculus GN=Nme1 PE=1 SV=1	VGLKFLQASEDLLKEHYTDLK	LKFLQASED	5.18583e+08	2.92123e+08	2.31912e+08
sp|P15532|NDKA_MOUSE Nucleoside diphosphate kinase A OS=Mus musculus GN=Nme1 PE=1 SV=1	VGLKFLQASEDLLKEHYTDLKDRPF	LKFLQASED	3.17916e+09	6.37156e+09	4.37914e+09						4.26783e+07	2.11635e+08	3.12223e+08	1.87459e+08
sp|P15532|NDKA_MOUSE Nucleoside diphosphate kinase A OS=Mus musculus GN=Nme1 PE=1 SV=1	VGLKFLQASEDLLKEHYTDLKDRPFFT	LKFLQASED	2.62352e+07	8.59503e+07	8.64283e+07
sp|P15532|NDKA_MOUSE Nucleoside diphosphate kinase A OS=Mus musculus GN=Nme1 PE=1 SV=1	VGLKFLQASEDLLKEHYTDLKDRPFFTG	LKFLQASED		2.12653e+07
sp|P15532|NDKA_MOUSE Nucleoside diphosphate kinase A OS=Mus musculus GN=Nme1 PE=1 SV=1	LQASEDLLKEH	LQASEDLLK	3.67693e+07	3.57391e+07	2.319e+07
sp|P15532|NDKA_MOUSE Nucleoside diphosphate kinase A OS=Mus musculus GN=Nme1 PE=1 SV=1	LQASEDLLKEHYTDLK	LQASEDLLK	2.74823e+07	3.33689e+07	2.54648e+07
tr|Q5SQB5|Q5SQB5_MOUSE Nucleophosmin OS=Mus musculus GN=Npm1 PE=1 SV=1	MDMSPLRPQNYL	MSPLRPQNY	8.14832e+07										2.36937e+07
tr|Q5SQB5|Q5SQB5_MOUSE Nucleophosmin OS=Mus musculus GN=Npm1 PE=1 SV=1	mDmSPLRPQNYLF	mSPLRPQNY				1.25484e+07
tr|Q5SQB5|Q5SQB5_MOUSE Nucleophosmin OS=Mus musculus GN=Npm1 PE=1 SV=1	MDMSPLRPQNYLFG	MSPLRPQNY	5.76573e+07						2.66938e+07	2.32867e+07	1.88231e+07	1.50786e+07	2.04132e+07
sp|P70349|HINT1_MOUSE Histidine triad nucleotide-binding protein 1 OS=Mus musculus GN=Hint1 PE=1 SV=3	VVNEGADGGQSVYHIH	NEGADGGQS	2.8709e+07	2.6436e+07	2.39082e+07
sp|P70349|HINT1_MOUSE Histidine triad nucleotide-binding protein 1 OS=Mus musculus GN=Hint1 PE=1 SV=3	VVNEGADGGQSVYHIHL	NEGADGGQS			8.88537e+06					1.36085e+07
sp|P62806|H4_MOUSE Histone H4 OS=Mus musculus GN=Hist1h4a PE=1 SV=2	DNIQGITKPAIRR	NIQGITKPA											1.71892e+07
sp|P62806|H4_MOUSE Histone H4 OS=Mus musculus GN=Hist1h4a PE=1 SV=2	RDNIQGITKPAIRR	NIQGITKPA							7.9365e+07	8.04131e+06	7.73019e+07	3.9082e+07	4.21199e+07	4.45215e+07
sp|O70250|PGAM2_MOUSE Phosphoglycerate mutase 2 OS=Mus musculus GN=Pgam2 PE=1 SV=3	NLPTGIPIVY	NLPTGIPIV							8.67283e+07	8.5653e+07		8.36e+07	1.04505e+08	9.53679e+07
sp|O70250|PGAM2_MOUSE Phosphoglycerate mutase 2 OS=Mus musculus GN=Pgam2 PE=1 SV=3	LNLPTGIPIVY	NLPTGIPIV			5.90702e+06		2.07413e+07			1.10153e+07
sp|O70250|PGAM2_MOUSE Phosphoglycerate mutase 2 OS=Mus musculus GN=Pgam2 PE=1 SV=3	LNLPTGIPIVYE	NLPTGIPIV							2.14132e+07				1.96769e+07	1.6754e+07
sp|P05202|AATM_MOUSE Aspartate aminotransferase, mitochondrial OS=Mus musculus GN=Got2 PE=1 SV=1	VTSGNVGYLAHAIHQ	NVGYLAHAI	1.73568e+07
sp|P17182|ENOA_MOUSE Alpha-enolase OS=Mus musculus GN=Eno1 PE=1 SV=3	HIADLAGNPEVILPVPA	PEVILPVPA								2.33501e+06
tr|Q9CPX4|Q9CPX4_MOUSE Ferritin OS=Mus musculus GN=Ftl1 PE=1 SV=1	APQGSLGEYLFERL	PQGSLGEYL	2.79433e+07	3.17005e+07	2.70102e+07								4.19721e+06
tr|Q9CPX4|Q9CPX4_MOUSE Ferritin OS=Mus musculus GN=Ftl1 PE=1 SV=1	GAPQGSLGEYLFERLTLKHD	PQGSLGEYL	5.912e+09	6.6837e+09	4.33384e+09
tr|Q9CPX4|Q9CPX4_MOUSE Ferritin OS=Mus musculus GN=Ftl1 PE=1 SV=1	TGAPQGSLGEYLFERLTLKHD	PQGSLGEYL							5.93194e+07		5.14975e+07
tr|Q9CPX4|Q9CPX4_MOUSE Ferritin OS=Mus musculus GN=Ftl1 PE=1 SV=1	QTGAPQGSLGEYLFERLTLKHD	PQGSLGEYL										5.10684e+06
tr|A6ZI44|A6ZI44_MOUSE Fructose-bisphosphate aldolase OS=Mus musculus GN=Aldoa PE=1 SV=1	PHPYPALTPEQKKELSDIAHRIVAPGKG	PYPALTPEQ								7.87115e+08		4.13411e+08	6.50512e+08	6.00671e+08
sp|P02301|H3C_MOUSE Histone H3.3C OS=Mus musculus GN=H3f3c PE=3 SV=3	LQEASEAYLVGL	QEASEAYLV	9.07881e+07	5.83407e+07	2.84909e+07	4.47071e+07							8.32531e+07	7.71413e+07
sp|P02301|H3C_MOUSE Histone H3.3C OS=Mus musculus GN=H3f3c PE=3 SV=3	ALQEASEAYLVGL	QEASEAYLV											7.52364e+06
sp|P62806|H4_MOUSE Histone H4 OS=Mus musculus GN=Hist1h4a PE=1 SV=2	IQGITKPAIR	QGITKPAIR							2.0006e+06
sp|P62806|H4_MOUSE Histone H4 OS=Mus musculus GN=Hist1h4a PE=1 SV=2	IQGITKPAIRRL	QGITKPAIR	3.20096e+07	2.84121e+07	2.55886e+07
sp|P62806|H4_MOUSE Histone H4 OS=Mus musculus GN=Hist1h4a PE=1 SV=2	RDNIQGITKPAIRRL	QGITKPAIR		5.58092e+07							4.20324e+07	1.78201e+07
sp|P08226|APOE_MOUSE Apolipoprotein E OS=Mus musculus GN=Apoe PE=1 SV=2	ELEEQLGPVAEETR	QLGPVAEET	6.171e+07		7.17264e+07	1.60715e+07		1.43048e+07	3.65914e+07	3.6693e+07	2.07988e+07	1.14433e+07	1.70942e+07	1.61385e+07
sp|P08226|APOE_MOUSE Apolipoprotein E OS=Mus musculus GN=Apoe PE=1 SV=2	KELEEQLGPVAEETR	QLGPVAEET	1.20295e+08	1.25577e+08	5.85027e+07	4.44599e+07	2.38585e+07	3.42832e+07	4.57098e+07		4.01251e+07	1.67424e+07	1.69526e+07
sp|P08226|APOE_MOUSE Apolipoprotein E OS=Mus musculus GN=Apoe PE=1 SV=2	ELEEQLGPVAEETRAR	QLGPVAEET						2.63445e+07	2.40411e+07
sp|P08226|APOE_MOUSE Apolipoprotein E OS=Mus musculus GN=Apoe PE=1 SV=2	KELEEQLGPVAEETRAR	QLGPVAEET	3.89487e+08	1.99388e+08	1.39144e+08				6.5455e+07	2.40912e+07	7.96958e+07	1.10688e+07	1.32547e+07	3.10911e+07
sp|P08226|APOE_MOUSE Apolipoprotein E OS=Mus musculus GN=Apoe PE=1 SV=2	KKELEEQLGPVAEETRAR	QLGPVAEET		2.64177e+07	4.13677e+07
sp|P20029|GRP78_MOUSE 78 kDa glucose-regulated protein OS=Mus musculus GN=Hspa5 PE=1 SV=3	IGDAAKNQLTSNPENT	QLTSNPENT	1.44844e+07	1.63524e+07
sp|P20029|GRP78_MOUSE 78 kDa glucose-regulated protein OS=Mus musculus GN=Hspa5 PE=1 SV=3	VAFTPEGERLIGDAAKNQLTSNPENTVFDAKRL	QLTSNPENT		1.3847e+08					1.01436e+08	1.57626e+07		9.07252e+07
sp|Q8VEK3|HNRPU_MOUSE Heterogeneous nuclear ribonucleoprotein U OS=Mus musculus GN=Hnrnpu PE=1 SV=1	DRLSASSLTMESFAFLWAGGR	SASSLTMES				1.33654e+07
sp|P70696|H2B1A_MOUSE Histone H2B type 1-A OS=Mus musculus GN=Hist1h2ba PE=1 SV=3	AVSEGTKAVTKYTSSK	SEGTKAVTK							6.03951e+06
sp|O70370|CATS_MOUSE Cathepsin S OS=Mus musculus GN=Ctss PE=1 SV=2	YSMGMHTYQVGMN	SMGMHTYQV							7.06863e+06	9.86577e+06
sp|P11499|HS90B_MOUSE Heat shock protein HSP 90-beta OS=Mus musculus GN=Hsp90ab1 PE=1 SV=3	ISNASDALDKIRYESLTD	SNASDALDK	6.20961e+07		3.40464e+07
sp|P07901|HS90A_MOUSE Heat shock protein HSP 90-alpha OS=Mus musculus GN=Hsp90aa1 PE=1 SV=4	ISNSSDALDKIRY	SNSSDALDK	8.69045e+06
sp|P07901|HS90A_MOUSE Heat shock protein HSP 90-alpha OS=Mus musculus GN=Hsp90aa1 PE=1 SV=4	ISNSSDALDKIRYESLTD	SNSSDALDK	8.69089e+07	8.70898e+07
sp|P17182|ENOA_MOUSE Alpha-enolase OS=Mus musculus GN=Eno1 PE=1 SV=3	PSRYITPDQL	SRYITPDQL			6.51833e+07
sp|P17182|ENOA_MOUSE Alpha-enolase OS=Mus musculus GN=Eno1 PE=1 SV=3	PSRYITPDQLADLYKSF	SRYITPDQL								1.03347e+07	7.94712e+06	8.348e+06	1.25832e+07
sp|P27661|H2AX_MOUSE Histone H2AX OS=Mus musculus GN=H2afx PE=1 SV=2	VLLPKKSSATVGPKAPAVGKKAS	SSATVGPKA		9.76421e+07	4.77501e+07
sp|Q01853|TERA_MOUSE Transitional endoplasmic reticulum ATPase OS=Mus musculus GN=Vcp PE=1 SV=4	AINEDNSVVSLSQPK	SVVSLSQPK		6.63654e+06
sp|P18828-2|SDC1_MOUSE Isoform 2 of Syndecan-1 OS=Mus musculus GN=Sdc1	TAVAAVEPGLR	TAVAAVEPG							1.43346e+07	1.20456e+07	1.2592e+07
sp|P18828-2|SDC1_MOUSE Isoform 2 of Syndecan-1 OS=Mus musculus GN=Sdc1	TSGENTAVAAVEPGLR	TAVAAVEPG				3.22753e+06	6.02279e+06
sp|P18828-2|SDC1_MOUSE Isoform 2 of Syndecan-1 OS=Mus musculus GN=Sdc1	ETSGENTAVAAVEPGLR	TAVAAVEPG	2.96597e+07	6.47331e+07	3.31384e+07	1.11227e+07	1.06548e+07	9.24345e+06	1.4799e+07	6.88011e+06	6.4685e+06		4.60893e+06
sp|P10126|EF1A1_MOUSE Elongation factor 1-alpha 1 OS=Mus musculus GN=Eef1a1 PE=1 SV=3	RQTVAVGVIKAVDK	TVAVGVIKA				1.77945e+06	4.63135e+06
sp|P10126|EF1A1_MOUSE Elongation factor 1-alpha 1 OS=Mus musculus GN=Eef1a1 PE=1 SV=3	RQTVAVGVIKAVDKK	TVAVGVIKA					7.95263e+06	1.22646e+07
sp|P10126|EF1A1_MOUSE Elongation factor 1-alpha 1 OS=Mus musculus GN=Eef1a1 PE=1 SV=3	qTVAVGVIKAVDKKAAG	TVAVGVIKA						1.06032e+07
sp|Q61753|SERA_MOUSE D-3-phosphoglycerate dehydrogenase OS=Mus musculus GN=Phgdh PE=1 SV=3	TGVDNVDLEAATR	VDNVDLEAA				5.61557e+06	6.43719e+06
sp|Q61753|SERA_MOUSE D-3-phosphoglycerate dehydrogenase OS=Mus musculus GN=Phgdh PE=1 SV=3	AGTGVDNVDLEAATR	VDNVDLEAA				2.34812e+07	2.33028e+07	1.97589e+07	1.4285e+07	8.98446e+06	1.08185e+07		5.19971e+06	8.46454e+06
sp|P58252|EF2_MOUSE Elongation factor 2 OS=Mus musculus GN=Eef2 PE=1 SV=2	TVDQIRAIMDK	VDQIRAIMD	1.21378e+07
sp|P58252|EF2_MOUSE Elongation factor 2 OS=Mus musculus GN=Eef2 PE=1 SV=2	TVDQIRAIMDKK	VDQIRAIMD										5.25432e+07	6.09448e+07
tr|Q5SQB5|Q5SQB5_MOUSE Nucleophosmin OS=Mus musculus GN=Npm1 PE=1 SV=1	EDEDEEDVKLLGMSGK	VKLLGMSGK				1.45448e+07	9.23705e+06	7.07844e+06
tr|Q5SQB5|Q5SQB5_MOUSE Nucleophosmin OS=Mus musculus GN=Npm1 PE=1 SV=1	ESEDEDEEDVKLLGmSGK	VKLLGmSGK					6.03532e+06
tr|Q5SQB5|Q5SQB5_MOUSE Nucleophosmin OS=Mus musculus GN=Npm1 PE=1 SV=1	EEDAESEDEDEEDVKLLGMSGK	VKLLGMSGK					7.78896e+06
sp|Q8BHK6-4|SLAF7_MOUSE Isoform 4 of SLAM family member 7 OS=Mus musculus GN=Slamf7	IPKVVKSPSSLPAKP	VKSPSSLPA	5.96876e+06
sp|P22752|H2A1_MOUSE Histone H2A type 1 OS=Mus musculus GN=Hist1h2ab PE=1 SV=3	GVLPNIQAVLLPKKTESHHKAK	VLPNIQAVL	1.56537e+07	1.11232e+08	1.7095e+08				3.55908e+07	4.73874e+07
sp|P22752|H2A1_MOUSE Histone H2A type 1 OS=Mus musculus GN=Hist1h2ab PE=1 SV=3	GGVLPNIQAVLLPKKTESHHKAKGK	VLPNIQAVL	8.12013e+07		1.86284e+07	1.213e+08	9.41201e+07	2.65475e+08	1.5514e+08	1.47793e+08	1.67664e+08		3.19652e+07	6.64608e+07
sp|P22752|H2A1_MOUSE Histone H2A type 1 OS=Mus musculus GN=Hist1h2ab PE=1 SV=3	QGGVLPNIQAVLLPKKTESHHKAKGK	VLPNIQAVL	5.17122e+07	1.27595e+08	1.41177e+07		2.01611e+08	3.95472e+08	3.20984e+07	3.59877e+07	1.86164e+08	3.05343e+06		1.32003e+08
sp|P34884|MIF_MOUSE Macrophage migration inhibitory factor OS=Mus musculus GN=Mif PE=1 SV=2	PMFIVNTNVPRASVPE	VNTNVPRAS	7.94751e+07
sp|P62806|H4_MOUSE Histone H4 OS=Mus musculus GN=Hist1h4a PE=1 SV=2	TVTAmDVVYALKR	VTAmDVVYA		2.3875e+07
sp|P62806|H4_MOUSE Histone H4 OS=Mus musculus GN=Hist1h4a PE=1 SV=2	KRKTVTAMDVVYALKRQGRTLYGFGG	VTAMDVVYA	1.01436e+08
sp|Q9R1P4|PSA1_MOUSE Proteasome subunit alpha type-1 OS=Mus musculus GN=Psma1 PE=1 SV=1	DNDVTVWSPQGRIH	VTVWSPQGR							6.96683e+07
sp|Q9R1P4|PSA1_MOUSE Proteasome subunit alpha type-1 OS=Mus musculus GN=Psma1 PE=1 SV=1	DNDVTVWSPQGRIHQ	VTVWSPQGR	1.37514e+08	1.45556e+08					1.03424e+08	1.14201e+08
sp|Q9R1P4|PSA1_MOUSE Proteasome subunit alpha type-1 OS=Mus musculus GN=Psma1 PE=1 SV=1	YDNDVTVWSPQGRIHQ	VTVWSPQGR	3.29551e+07	3.09192e+07						2.77325e+08	2.59292e+08	5.28353e+07		2.41258e+08
sp|Q9R1P4|PSA1_MOUSE Proteasome subunit alpha type-1 OS=Mus musculus GN=Psma1 PE=1 SV=1	NQYDNDVTVWSPQGRIH	VTVWSPQGR							9.18688e+08	8.84937e+08	8.55979e+08	6.72519e+08	7.86025e+08	7.32371e+08
sp|Q9R1P4|PSA1_MOUSE Proteasome subunit alpha type-1 OS=Mus musculus GN=Psma1 PE=1 SV=1	NQYDNDVTVWSPQGRIHQ	VTVWSPQGR			1.19051e+08				2.53441e+09	2.84543e+09	2.4413e+09	1.94618e+09	1.00392e+09	1.68138e+09
sp|Q9R1P4|PSA1_MOUSE Proteasome subunit alpha type-1 OS=Mus musculus GN=Psma1 PE=1 SV=1	NQYDNDVTVWSPQGRIHQIE	VTVWSPQGR											1.30548e+08
sp|P63038|CH60_MOUSE 60 kDa heat shock protein, mitochondrial OS=Mus musculus GN=Hspd1 PE=1 SV=1	GLQVVAVKAPGFGDN	VVAVKAPGF						6.78069e+06
sp|P63038|CH60_MOUSE 60 kDa heat shock protein, mitochondrial OS=Mus musculus GN=Hspd1 PE=1 SV=1	VGLQVVAVKAPGFGDNRKNQ	VVAVKAPGF				2.22299e+07
sp|Q80YX1-2|TENA_MOUSE Isoform 2 of Tenascin OS=Mus musculus GN=Tnc	ATVSWRAPTAQVES	WRAPTAQVE	2.79046e+07	2.38585e+07		1.13485e+07
sp|Q80YX1-2|TENA_MOUSE Isoform 2 of Tenascin OS=Mus musculus GN=Tnc	ATVSWRAPTAQVESF	WRAPTAQVE	3.83574e+07		3.08122e+07
tr|Q5SQB5|Q5SQB5_MOUSE Nucleophosmin OS=Mus musculus GN=Npm1 PE=1 SV=1	YEGSPIKVTLA	YEGSPIKVT	1.21799e+07
tr|E9PZF0|E9PZF0_MOUSE Nucleoside diphosphate kinase OS=Mus musculus GN=Gm20390 PE=3 SV=1	VKYMNSGPVVAMVWEGL	YMNSGPVVA	2.63994e+07
sp|P02301|H3C_MOUSE Histone H3.3C OS=Mus musculus GN=H3f3c PE=3 SV=3	IRRYQKSTELLIR	YQKSTELLI		1.52256e+07	1.44143e+07
sp|P02301|H3C_MOUSE Histone H3.3C OS=Mus musculus GN=H3f3c PE=3 SV=3	RYQKSTELLIRKL	YQKSTELLI									3.71775e+06
sp|P02301|H3C_MOUSE Histone H3.3C OS=Mus musculus GN=H3f3c PE=3 SV=3	IRRYQKSTELLIRKL	YQKSTELLI	1.24623e+08
sp|P02301|H3C_MOUSE Histone H3.3C OS=Mus musculus GN=H3f3c PE=3 SV=3	REIRRYQKSTELLIR	YQKSTELLI		3.0367e+07	2.70852e+07
sp|P02301|H3C_MOUSE Histone H3.3C OS=Mus musculus GN=H3f3c PE=3 SV=3	REIRRYQKSTELLIRKL	YQKSTELLI	1.74654e+07
sp|P02301|H3C_MOUSE Histone H3.3C OS=Mus musculus GN=H3f3c PE=3 SV=3	LREIRRYQKSTELLIRKL	YQKSTELLI	5.65099e+07		4.82491e+07
sp|P02301|H3C_MOUSE Histone H3.3C OS=Mus musculus GN=H3f3c PE=3 SV=3	RYQKSTELLIRKLPFQRL	YQKSTELLI	1.18392e+08		1.77716e+08	6.65069e+07	3.12223e+08	1.17819e+08	1.98285e+08	1.25143e+08	2.12222e+08	1.45556e+08	2.14589e+08	2.16982e+08
sp|P01837|IGKC_MOUSE Ig kappa chain C region OS=Mus musculus PE=1 SV=1	STYSmSSTLTLTKD	YSmSSTLTL							2.85502e+07	2.74633e+07	2.52889e+07	1.66729e+07	1.38848e+07	1.56212e+07
sp|P01837|IGKC_MOUSE Ig kappa chain C region OS=Mus musculus PE=1 SV=1	SKDSTYSmSSTLTLTKD	YSmSSTLTL									1.30089e+07		1.43645e+07
sp|P01837|IGKC_MOUSE Ig kappa chain C region OS=Mus musculus PE=1 SV=1	TDQDSKDSTYSmSSTLTLTKD	YSmSSTLTL							4.26466e+06		3.58863e+06
sp|P15532|NDKA_MOUSE Nucleoside diphosphate kinase A OS=Mus musculus GN=Nme1 PE=1 SV=1	LKEHYTDLKDRPF	YTDLKDRPF	5.29139e+09	5.5931e+09	5.24756e+09				1.66399e+09	1.56336e+09	1.50697e+09	1.88903e+09	2.07146e+09	1.76497e+09
sp|P15532|NDKA_MOUSE Nucleoside diphosphate kinase A OS=Mus musculus GN=Nme1 PE=1 SV=1	LKEHYTDLKDRPFF	YTDLKDRPF	1.16203e+09	1.19222e+09	9.44516e+08				8.09244e+08	7.79514e+08	7.10372e+08	8.65525e+08	1.04077e+09	8.75177e+08
sp|P15532|NDKA_MOUSE Nucleoside diphosphate kinase A OS=Mus musculus GN=Nme1 PE=1 SV=1	LKEHYTDLKDRPFFT	YTDLKDRPF	2.4176e+08						1.15715e+08	1.17412e+08	1.23934e+08	1.32554e+08	1.45758e+08	1.31364e+08
sp|P15532|NDKA_MOUSE Nucleoside diphosphate kinase A OS=Mus musculus GN=Nme1 PE=1 SV=1	LQASEDLLKEHYTDLKDRPF	YTDLKDRPF	8.72149e+08	1.06411e+09	5.30214e+08				1.61393e+08	1.70005e+08	1.56328e+08	1.79947e+08	1.38662e+08	1.48924e+08
sp|P15532|NDKA_MOUSE Nucleoside diphosphate kinase A OS=Mus musculus GN=Nme1 PE=1 SV=1	LQASEDLLKEHYTDLKDRPFF	YTDLKDRPF							6.4778e+07	6.65991e+07			5.50027e+07	5.12483e+07
sp|P14483|HB2A_MOUSE H-2 class II histocompatibility antigen, A beta chain OS=Mus musculus GN=H2-Ab1 PE=1 SV=1	RPDAEYWNSQPEILER	YWNSQPEIL	6.72519e+08	6.16275e+08	5.06505e+08	2.69928e+08	2.22619e+08		1.83983e+08	1.84622e+08	1.76611e+08	1.14995e+08	1.20045e+08	9.92112e+07
sp|P14483|HB2A_MOUSE H-2 class II histocompatibility antigen, A beta chain OS=Mus musculus GN=H2-Ab1 PE=1 SV=1	GRPDAEYWNSQPEILER	YWNSQPEIL		3.88389e+07
sp|P14483|HB2A_MOUSE H-2 class II histocompatibility antigen, A beta chain OS=Mus musculus GN=H2-Ab1 PE=1 SV=1	RPDAEYWNSQPEILERT	YWNSQPEIL				8.02461e+06

## Sheet: Splenic B cells
Supplementary Table S2. Details of the eluted peptides from three biological replicates of splenic B cells.
Protein Name	Sequence	Predicted cores	B1.1	B1.2	B1.3	B2.1	B2.2	B2.3	B3.1	B3.2	B3.3
sp|A2ADY9|DDI2_MOUSE Protein DDI1 homolog 2 OS=Mus musculus GN=Ddi2 PE=1 SV=1	ASYGLKDGDVV	YGLKDGDVV	1.13334e+08
sp|A2AGT5-3|CKAP5_MOUSE Isoform 3 of Cytoskeleton-associated protein 5 OS=Mus musculus GN=Ckap5	KGPKILDHL	KGPKILDHL							3.56384e+06	4.43345e+06
sp|A2ASS6|TITIN_MOUSE Titin OS=Mus musculus GN=Ttn PE=1 SV=1	KPAAAPAAKKAAVDGKLFFVSEPQSIRVVEKTTATFI	FFVSEPQSI	1.19381e+08
sp|B2RXS4|PLXB2_MOUSE Plexin-B2 OS=Mus musculus GN=Plxnb2 PE=1 SV=1	SPPHVQFTYQQPQPLSVEPR	FTYQQPQPL		2.54484e+08							3.60876e+07
sp|E9PV24-2|FIBA_MOUSE Isoform 2 of Fibrinogen alpha chain OS=Mus musculus GN=Fga	SGNFRPANPNWGVFS	FRPANPNWG	7.78395e+07		7.32843e+07		8.03614e+07		6.69695e+07
sp|E9Q414|APOB_MOUSE Apolipoprotein B-100 OS=Mus musculus GN=Apob PE=1 SV=1	LSQEYSGSVANEANVY	YSGSVANEA									2.77503e+07
sp|O08573-2|LEG9_MOUSE Isoform 2 of Galectin-9 OS=Mus musculus GN=Lgals9	IPFYTPIPNG	PFYTPIPNG	2.74062e+07
sp|O08573-2|LEG9_MOUSE Isoform 2 of Galectin-9 OS=Mus musculus GN=Lgals9	SPYINPIIPFTGP	INPIIPFTG	2.8989e+07	3.79606e+07	2.61807e+07	2.857e+07	2.62534e+07
sp|O08573-2|LEG9_MOUSE Isoform 2 of Galectin-9 OS=Mus musculus GN=Lgals9	SPYINPIIPFTGPI	INPIIPFTG
sp|O08573-2|LEG9_MOUSE Isoform 2 of Galectin-9 OS=Mus musculus GN=Lgals9	FRPAHQAPMAQTTIH	HQAPMAQTT				2.79433e+07		1.49433e+07		2.56775e+07	1.37984e+07
sp|O08742|GPV_MOUSE Platelet glycoprotein V OS=Mus musculus GN=Gp5 PE=1 SV=1	LKTLRLTRNKISRLPRAILDKMVLLEQLF	NKISRLPRA
sp|O08749|DLDH_MOUSE Dihydrolipoyl dehydrogenase, mitochondrial OS=Mus musculus GN=Dld PE=1 SV=2	VATGSEVTPFPG	ATGSEVTPF		9.09141e+07
sp|O08749|DLDH_MOUSE Dihydrolipoyl dehydrogenase, mitochondrial OS=Mus musculus GN=Dld PE=1 SV=2	VPSVIYTHPEVAWVGK	VIYTHPEVA	3.10696e+07
sp|O08749|DLDH_MOUSE Dihydrolipoyl dehydrogenase, mitochondrial OS=Mus musculus GN=Dld PE=1 SV=2	VPSVIYTHPEVAWVGKS	VIYTHPEVA	2.77709e+08	2.70303e+08	2.4361e+08		1.18639e+08
sp|O08756|HCD2_MOUSE 3-hydroxyacyl-CoA dehydrogenase type-2 OS=Mus musculus GN=Hsd17b10 PE=1 SV=4	GATAVLLDVP	GATAVLLDV
sp|O08807|PRDX4_MOUSE Peroxiredoxin-4 OS=Mus musculus GN=Prdx4 PE=1 SV=1	PAGKLKYFDK	AGKLKYFDK							4.53603e+06
sp|O08807|PRDX4_MOUSE Peroxiredoxin-4 OS=Mus musculus GN=Prdx4 PE=1 SV=1	SETIIPDPAGKLK	IIPDPAGKL	3.17005e+07		2.09435e+07
sp|O09046-2|OXLA_MOUSE Isoform 2 of L-amino-acid oxidase OS=Mus musculus GN=Il4i1	ALLLNAPVVSITQGR	LLLNAPVVS				1.31267e+07		1.07736e+07	1.26532e+07		1.41471e+07
sp|O09046-2|OXLA_MOUSE Isoform 2 of L-amino-acid oxidase OS=Mus musculus GN=Il4i1	WSDAAAPFAGLSTDQ	SDAAAPFAG	5.34616e+07					7.56061e+07			7.58686e+07
sp|O09046-2|OXLA_MOUSE Isoform 2 of L-amino-acid oxidase OS=Mus musculus GN=Il4i1	GALLLNAPVVSITQGR	LLLNAPVVS	1.1024e+09	1.35064e+09	9.11078e+08	1.31736e+09	1.12791e+09	1.1556e+09	1.10776e+09	1.15161e+09	1.07523e+09
sp|O09046-2|OXLA_MOUSE Isoform 2 of L-amino-acid oxidase OS=Mus musculus GN=Il4i1	TWSDAAAPFAGLSTDQ	WSDAAAPFA								1.66037e+07
sp|O09046-2|OXLA_MOUSE Isoform 2 of L-amino-acid oxidase OS=Mus musculus GN=Il4i1	WSDAAAPFAGLSTDQT	SDAAAPFAG
sp|O09046-2|OXLA_MOUSE Isoform 2 of L-amino-acid oxidase OS=Mus musculus GN=Il4i1	GALLLNAPVVSITQGRN	LLLNAPVVS			1.31085e+07	1.72968e+07		1.28476e+07
sp|O09046-2|OXLA_MOUSE Isoform 2 of L-amino-acid oxidase OS=Mus musculus GN=Il4i1	SGALLLNAPVVSITQGR	LLLNAPVVS								8.14227e+06	6.65497e+06
sp|O09061|PSB1_MOUSE Proteasome subunit beta type-1 OS=Mus musculus GN=Psmb1 PE=1 SV=1	SIVASDTRLSEG	IVASDTRLS	4.52684e+07		5.61585e+07
sp|O09061|PSB1_MOUSE Proteasome subunit beta type-1 OS=Mus musculus GN=Psmb1 PE=1 SV=1	RFSPYAFNGGTVL	YAFNGGTVL	1.00596e+08	1.07742e+08	1.2795e+08
sp|O09126|SEM4D_MOUSE Semaphorin-4D OS=Mus musculus GN=Sema4d PE=1 SV=2	KFVYAGSNSGVVQ	FVYAGSNSG				2.86295e+07	2.94344e+07		3.32996e+07		3.32074e+07
sp|O09126|SEM4D_MOUSE Semaphorin-4D OS=Mus musculus GN=Sema4d PE=1 SV=2	RKFVYAGSNSGVVQ	FVYAGSNSG			6.5819e+07	5.70214e+07				5.54237e+07
sp|O09126|SEM4D_MOUSE Semaphorin-4D OS=Mus musculus GN=Sema4d PE=1 SV=2	GRKFVYAGSNSGVVQ	FVYAGSNSG	1.67781e+08		1.95962e+08	1.51317e+08	1.39337e+08	1.24451e+08
sp|O09126|SEM4D_MOUSE Semaphorin-4D OS=Mus musculus GN=Sema4d PE=1 SV=2	KFVYAGSNSGVVQAP	FVYAGSNSG	1.73328e+07			1.09316e+07		1.51205e+07			1.71773e+07
sp|O09126|SEM4D_MOUSE Semaphorin-4D OS=Mus musculus GN=Sema4d PE=1 SV=2	RKFVYAGSNSGVVQAP	FVYAGSNSG	1.13098e+08		1.61729e+08
sp|O09126|SEM4D_MOUSE Semaphorin-4D OS=Mus musculus GN=Sema4d PE=1 SV=2	GRKFVYAGSNSGVVQAP	FVYAGSNSG	1.73818e+08	2.0386e+08	2.24167e+08	1.46975e+08		1.41772e+08
sp|O09126|SEM4D_MOUSE Semaphorin-4D OS=Mus musculus GN=Sema4d PE=1 SV=2	RKFVYAGSNSGVVQAPL	FVYAGSNSG	1.47486e+08	1.81828e+08	2.20775e+08
sp|O09126|SEM4D_MOUSE Semaphorin-4D OS=Mus musculus GN=Sema4d PE=1 SV=2	GRKFVYAGSNSGVVQAPL	FVYAGSNSG	1.13418e+09	1.09024e+09				8.65525e+08
sp|O09126|SEM4D_MOUSE Semaphorin-4D OS=Mus musculus GN=Sema4d PE=1 SV=2	KKGRKFVYAGSNSGVVQAPL	FVYAGSNSG							1.66267e+07		2.37924e+07
sp|O09159|MA2B1_MOUSE Lysosomal alpha-mannosidase OS=Mus musculus GN=Man2b1 PE=1 SV=4	AEQEVLAPQVVLSLG	QEVLAPQVV		1.5524e+07	1.21799e+07	3.44023e+07				2.94957e+07
sp|O09159|MA2B1_MOUSE Lysosomal alpha-mannosidase OS=Mus musculus GN=Man2b1 PE=1 SV=4	AEQEVLAPQVVLSLGG	QEVLAPQVV	3.8384e+07	2.07413e+07	3.78293e+07		7.99171e+07		4.30348e+07
sp|O09159|MA2B1_MOUSE Lysosomal alpha-mannosidase OS=Mus musculus GN=Man2b1 PE=1 SV=4	QLEALVGPEANVGPYG	LVGPEANVG	7.26772e+07			7.02016e+07		6.73418e+07	5.04377e+07	5.21079e+07	6.01058e+07
sp|O09159|MA2B1_MOUSE Lysosomal alpha-mannosidase OS=Mus musculus GN=Man2b1 PE=1 SV=4	NQLEALVGPEANVGPYG	LVGPEANVG						1.8245e+07
sp|O35215|DOPD_MOUSE D-dopachrome decarboxylase OS=Mus musculus GN=Ddt PE=1 SV=3	ILDKPEDRVSVTIRPG	RVSVTIRPG		9.83164e+06
sp|O35284|BATF_MOUSE Basic leucine zipper transcriptional factor ATF-like OS=Mus musculus GN=Batf PE=1 SV=1	LESEDLEKQN	LESEDLEKQ
sp|O35516|NOTC2_MOUSE Neurogenic locus notch homolog protein 2 OS=Mus musculus GN=Notch2 PE=1 SV=1	SPDQWSSSSPHSA	WSSSSPHSA							8.40025e+06
sp|O35516|NOTC2_MOUSE Neurogenic locus notch homolog protein 2 OS=Mus musculus GN=Notch2 PE=1 SV=1	REGSYEAAKILLDH	YEAAKILLD		3.78818e+07	3.11775e+07	2.28866e+07	2.51142e+07	2.13984e+07	2.44444e+07		9.37898e+06
sp|O35516|NOTC2_MOUSE Neurogenic locus notch homolog protein 2 OS=Mus musculus GN=Notch2 PE=1 SV=1	SPDQWSSSSPHSASDW	WSSSSPHSA					8.03574e+06
sp|O35516|NOTC2_MOUSE Neurogenic locus notch homolog protein 2 OS=Mus musculus GN=Notch2 PE=1 SV=1	TPSPESPDQWSSSSPHSASD	WSSSSPHSA						3.50261e+06
sp|O35516|NOTC2_MOUSE Neurogenic locus notch homolog protein 2 OS=Mus musculus GN=Notch2 PE=1 SV=1	TPSPESPDQWSSSSPHSASDW	WSSSSPHSA	1.67316e+08	1.32278e+08	3.27048e+07	1.55787e+08		1.38278e+08	8.86121e+07	8.07523e+07
sp|O54782|MA2B2_MOUSE Epididymis-specific alpha-mannosidase OS=Mus musculus GN=Man2b2 PE=1 SV=2	AANVYTTVVAELVRGGQ	YTTVVAELV	4.45215e+07	7.21752e+07	5.87873e+07	3.85974e+07		5.98119e+06			1.58502e+07
sp|O55101|SNG2_MOUSE Synaptogyrin-2 OS=Mus musculus GN=Syngr2 PE=2 SV=1	DPTPDPNTAYASYPSASVEN	AYASYPSAS						4.09398e+07		3.48342e+07
sp|O55142|RL35A_MOUSE 60S ribosomal protein L35a OS=Mus musculus GN=Rpl35a PE=1 SV=2	VRAKFRSNLPAKAIGHR	FRSNLPAKA								1.13093e+07
sp|O55143-2|AT2A2_MOUSE Isoform 2 of Sarcoplasmic/endoplasmic reticulum calcium ATPase 2 OS=Mus musculus GN=Atp2a2	TASEMVLADDNFSTIVAAVEEGR	FSTIVAAVE	4.72211e+06
sp|O70165|FCN1_MOUSE Ficolin-1 OS=Mus musculus GN=Fcn1 PE=1 SV=1	SYAKYSSFQVSEEQEK	AKYSSFQVS	2.94752e+07	2.84318e+07	3.10696e+07			3.91905e+07			2.70289e+07
sp|O70165|FCN1_MOUSE Ficolin-1 OS=Mus musculus GN=Fcn1 PE=1 SV=1	SYAKYSSFQVSEEQEKY	AKYSSFQVS
sp|O70250|PGAM2_MOUSE Phosphoglycerate mutase 2 OS=Mus musculus GN=Pgam2 PE=1 SV=3	NLPTGIPIVY	NLPTGIPIV								6.76225e+07
sp|O70250|PGAM2_MOUSE Phosphoglycerate mutase 2 OS=Mus musculus GN=Pgam2 PE=1 SV=3	NERHYGGLTGL	RHYGGLTGL	2.51316e+07	3.2054e+07
sp|O70250|PGAM2_MOUSE Phosphoglycerate mutase 2 OS=Mus musculus GN=Pgam2 PE=1 SV=3	NLPTGIPIVYE	LPTGIPIVY							1.16681e+08		1.24278e+08
sp|O70250|PGAM2_MOUSE Phosphoglycerate mutase 2 OS=Mus musculus GN=Pgam2 PE=1 SV=3	DVTDQMWVPVVR	DQMWVPVVR					2.16071e+07	1.90594e+07	3.09192e+07	2.43261e+07
sp|O70250|PGAM2_MOUSE Phosphoglycerate mutase 2 OS=Mus musculus GN=Pgam2 PE=1 SV=3	DVTDQMWVPVVRT	QMWVPVVRT				8.84849e+06				1.22561e+07
sp|O70250|PGAM2_MOUSE Phosphoglycerate mutase 2 OS=Mus musculus GN=Pgam2 PE=1 SV=3	NERHYGGLTGLNKAETAAKHGEEQ	LNKAETAAK	5.12483e+07	7.62905e+07	8.04729e+07
sp|O70251|EF1B_MOUSE Elongation factor 1-beta OS=Mus musculus GN=Eef1b PE=1 SV=5	YIEGYVPSQADVAVFE	YVPSQADVA
sp|O70370|CATS_MOUSE Cathepsin S OS=Mus musculus GN=Ctss PE=1 SV=2	FIMIHNLE		3.58435e+09	4.55512e+09	2.19069e+09		1.54497e+08				1.08572e+09
sp|O70370|CATS_MOUSE Cathepsin S OS=Mus musculus GN=Ctss PE=1 SV=2	FIMIHNLEY	FIMIHNLEY		8.59503e+07
sp|O70370|CATS_MOUSE Cathepsin S OS=Mus musculus GN=Ctss PE=1 SV=2	RLIWEKNLK	RLIWEKNLK	1.18065e+08	1.66506e+08	1.5048e+08
sp|O70370|CATS_MOUSE Cathepsin S OS=Mus musculus GN=Ctss PE=1 SV=2	YSMGMHTYQ	YSMGMHTYQ	3.07056e+07	8.18755e+06	2.76927e+07				2.11184e+07	1.77093e+07
sp|O70370|CATS_MOUSE Cathepsin S OS=Mus musculus GN=Ctss PE=1 SV=2	IDASHSSFFFY	IDASHSSFF	1.61945e+07
sp|O70370|CATS_MOUSE Cathepsin S OS=Mus musculus GN=Ctss PE=1 SV=2	MEQLQRDPTLD	EQLQRDPTL	5.83003e+07	7.01529e+07	8.30226e+07	1.27766e+07			3.09192e+07
sp|O70370|CATS_MOUSE Cathepsin S OS=Mus musculus GN=Ctss PE=1 SV=2	YSMGMHTYQVG	SMGMHTYQV	6.22285e+08		6.15848e+08
sp|O70370|CATS_MOUSE Cathepsin S OS=Mus musculus GN=Ctss PE=1 SV=2	EAVATKGPVSVG	AVATKGPVS							2.57488e+07	2.41916e+07	2.45633e+07
sp|O70370|CATS_MOUSE Cathepsin S OS=Mus musculus GN=Ctss PE=1 SV=2	EVRRLIWEKNLK	VRRLIWEKN	7.21252e+07	8.83055e+07	8.45323e+07	1.11073e+07	1.06992e+07	1.31085e+07
sp|O70370|CATS_MOUSE Cathepsin S OS=Mus musculus GN=Ctss PE=1 SV=2	IDASHSSFFFYK	IDASHSSFF	3.26369e+07
sp|O70370|CATS_MOUSE Cathepsin S OS=Mus musculus GN=Ctss PE=1 SV=2	IPRQSPKTVTFR	RQSPKTVTF				9.48358e+06	5.88251e+06		2.48889e+07	3.25465e+07	3.00946e+07
sp|O70370|CATS_MOUSE Cathepsin S OS=Mus musculus GN=Ctss PE=1 SV=2	EAFQYIIDNGGIE	FQYIIDNGG			5.34987e+07			1.8719e+07
sp|O70370|CATS_MOUSE Cathepsin S OS=Mus musculus GN=Ctss PE=1 SV=2	EEVRRLIWEKNLK	VRRLIWEKN
sp|O70370|CATS_MOUSE Cathepsin S OS=Mus musculus GN=Ctss PE=1 SV=2	YSMGMHTYQVGMN	SMGMHTYQV							9.56279e+06
sp|O70370|CATS_MOUSE Cathepsin S OS=Mus musculus GN=Ctss PE=1 SV=2	DEDALKEAVATKGPVS	AVATKGPVS			5.25068e+07				7.73516e+06
sp|O70370|CATS_MOUSE Cathepsin S OS=Mus musculus GN=Ctss PE=1 SV=2	DEDALKEAVATKGPVSVG	AVATKGPVS	6.98618e+07	8.30801e+07	9.55002e+07
sp|O70370|CATS_MOUSE Cathepsin S OS=Mus musculus GN=Ctss PE=1 SV=2	FIMIHNLEYSMGMHTYQVG	LEYSMGMHT		3.12424e+07
sp|O70435|PSA3_MOUSE Proteasome subunit alpha type-3 OS=Mus musculus GN=Psma3 PE=1 SV=3	TFSPDGRVF	TFSPDGRVF
sp|O88188|LY86_MOUSE Lymphocyte antigen 86 OS=Mus musculus GN=Ly86 PE=1 SV=1	EQIYYAGPVNNPGLDVP	IYYAGPVNN	1.11309e+08
sp|O88188|LY86_MOUSE Lymphocyte antigen 86 OS=Mus musculus GN=Ly86 PE=1 SV=1	EQIYYAGPVNNPGLDVPQ	IYYAGPVNN	2.72183e+08	3.37427e+08
sp|O88307|SORL_MOUSE Sortilin-related receptor OS=Mus musculus GN=Sorl1 PE=1 SV=3	DPYDQPNAIYIER	YDQPNAIYI	1.40884e+07						2.63994e+07	2.70102e+07
sp|O88307|SORL_MOUSE Sortilin-related receptor OS=Mus musculus GN=Sorl1 PE=1 SV=3	DPYDQPNAIYIERH	YDQPNAIYI					1.29819e+07
sp|O88307|SORL_MOUSE Sortilin-related receptor OS=Mus musculus GN=Sorl1 PE=1 SV=3	IDPYDQPNAIYIER	YDQPNAIYI	7.43588e+07	8.62487e+07	4.64122e+07		9.47748e+07			7.28285e+07	8.54158e+07
sp|O88307|SORL_MOUSE Sortilin-related receptor OS=Mus musculus GN=Sorl1 PE=1 SV=3	IPYQGPSSDYVVVK	YQGPSSDYV		6.8519e+07		5.11418e+07	7.60266e+07	7.23756e+07		6.171e+07	6.9765e+07
sp|O88307|SORL_MOUSE Sortilin-related receptor OS=Mus musculus GN=Sorl1 PE=1 SV=3	ISQFYHSPADNKRY	FYHSPADNK		1.20706e+07
sp|O88307|SORL_MOUSE Sortilin-related receptor OS=Mus musculus GN=Sorl1 PE=1 SV=3	KSIYRYDLASGATE	YRYDLASGA		8.30226e+07
sp|O88307|SORL_MOUSE Sortilin-related receptor OS=Mus musculus GN=Sorl1 PE=1 SV=3	KTLSFRGGSALSHR	FRGGSALSH								8388608
sp|O88307|SORL_MOUSE Sortilin-related receptor OS=Mus musculus GN=Sorl1 PE=1 SV=3	FLDLYRNPKSVTTSL	YRNPKSVTT
sp|O88307|SORL_MOUSE Sortilin-related receptor OS=Mus musculus GN=Sorl1 PE=1 SV=3	GIDPYDQPNAIYIER	YDQPNAIYI	1.88119e+09	1.45765e+09	1.32285e+09	1.3339e+09	1.29473e+09	1.4506e+09	1.19222e+09	1.16768e+09	1.16364e+09
sp|O88307|SORL_MOUSE Sortilin-related receptor OS=Mus musculus GN=Sorl1 PE=1 SV=3	IDPYDQPNAIYIERH	YDQPNAIYI	6.22685e+07	7.20253e+07	7.03477e+07
sp|O88307|SORL_MOUSE Sortilin-related receptor OS=Mus musculus GN=Sorl1 PE=1 SV=3	ISQFYHSPADNKRYI	FYHSPADNK
sp|O88307|SORL_MOUSE Sortilin-related receptor OS=Mus musculus GN=Sorl1 PE=1 SV=3	KSIYRYDLASGATEQ	YRYDLASGA				1.1831e+08		1.14201e+08
sp|O88307|SORL_MOUSE Sortilin-related receptor OS=Mus musculus GN=Sorl1 PE=1 SV=3	KTLSFRGGSALSHRV	FRGGSALSH		1.2189e+08	1.12473e+08
sp|O88307|SORL_MOUSE Sortilin-related receptor OS=Mus musculus GN=Sorl1 PE=1 SV=3	TTVSLSAPDALKIIT	VSLSAPDAL			9.29531e+07
sp|O88307|SORL_MOUSE Sortilin-related receptor OS=Mus musculus GN=Sorl1 PE=1 SV=3	VISQFYHSPADNKRY	FYHSPADNK
sp|O88307|SORL_MOUSE Sortilin-related receptor OS=Mus musculus GN=Sorl1 PE=1 SV=3	DPYDQPNAIYIERHEP	YDQPNAIYI	3.52226e+07		4.57415e+07				2.87688e+07
sp|O88307|SORL_MOUSE Sortilin-related receptor OS=Mus musculus GN=Sorl1 PE=1 SV=3	GIDPYDQPNAIYIERH	YDQPNAIYI	4.87221e+08			1.32285e+09		1.27248e+09	9.75117e+08	9.88044e+08	9.77824e+08
sp|O88307|SORL_MOUSE Sortilin-related receptor OS=Mus musculus GN=Sorl1 PE=1 SV=3	KKTLSFRGGSALSHRV	FRGGSALSH	8.69648e+06	1.02208e+07
sp|O88307|SORL_MOUSE Sortilin-related receptor OS=Mus musculus GN=Sorl1 PE=1 SV=3	RKSIYRYDLASGATEQ	YRYDLASGA			1.50898e+08
sp|O88307|SORL_MOUSE Sortilin-related receptor OS=Mus musculus GN=Sorl1 PE=1 SV=3	VISQFYHSPADNKRYI	FYHSPADNK
sp|O88307|SORL_MOUSE Sortilin-related receptor OS=Mus musculus GN=Sorl1 PE=1 SV=3	VLIPYQGPSSDYVVVK	YQGPSSDYV	3.43087e+08	1.05456e+09	1.01653e+09		5.30214e+08	5.59282e+08	5.73413e+08	5.72619e+08	5.21828e+08
sp|O88307|SORL_MOUSE Sortilin-related receptor OS=Mus musculus GN=Sorl1 PE=1 SV=3	WGIDPYDQPNAIYIER	YDQPNAIYI		3.48825e+07			2.87289e+07
sp|O88307|SORL_MOUSE Sortilin-related receptor OS=Mus musculus GN=Sorl1 PE=1 SV=3	ERHEPFGFSTVLRSTDF	FGFSTVLRS	2.14132e+07	6.02726e+07	4.38174e+07
sp|O88307|SORL_MOUSE Sortilin-related receptor OS=Mus musculus GN=Sorl1 PE=1 SV=3	GIDPYDQPNAIYIERHE	YDQPNAIYI	1.47179e+08	1.32554e+08		1.02995e+08	9.71022e+07		7.87622e+07	6.87092e+07
sp|O88307|SORL_MOUSE Sortilin-related receptor OS=Mus musculus GN=Sorl1 PE=1 SV=3	IDPYDQPNAIYIERHEP	YDQPNAIYI
sp|O88307|SORL_MOUSE Sortilin-related receptor OS=Mus musculus GN=Sorl1 PE=1 SV=3	RVLIPYQGPSSDYVVVK	YQGPSSDYV	1.52687e+08	1.60167e+08	1.18803e+08	1.01648e+08	9.67662e+07	1.09777e+08	8.60099e+07	9.38595e+07	8.60696e+07
sp|O88307|SORL_MOUSE Sortilin-related receptor OS=Mus musculus GN=Sorl1 PE=1 SV=3	WGIDPYDQPNAIYIERH	YDQPNAIYI			1.14359e+08		8.04729e+07	6.35769e+07	7.11815e+07		7.44104e+07
sp|O88307|SORL_MOUSE Sortilin-related receptor OS=Mus musculus GN=Sorl1 PE=1 SV=3	GIDPYDQPNAIYIERHEP	YDQPNAIYI	1.6525e+09	1.89822e+09	3.10296e+09	1.11624e+09	1.04293e+09	1.13654e+09	9.58365e+08	9.49768e+08	9.34099e+08
sp|O88307|SORL_MOUSE Sortilin-related receptor OS=Mus musculus GN=Sorl1 PE=1 SV=3	IERHEPFGFSTVLRSTDF	FGFSTVLRS		8.08643e+07	1.33568e+08						1.95274e+07
sp|O88307|SORL_MOUSE Sortilin-related receptor OS=Mus musculus GN=Sorl1 PE=1 SV=3	VRVLIPYQGPSSDYVVVK	YQGPSSDYV						1.92319e+07			1.75261e+07
sp|O88307|SORL_MOUSE Sortilin-related receptor OS=Mus musculus GN=Sorl1 PE=1 SV=3	WGIDPYDQPNAIYIERHEP	YDQPNAIYI		3.5494e+08		2.59471e+08
sp|O88342|WDR1_MOUSE WD repeat-containing protein 1 OS=Mus musculus GN=Wdr1 PE=1 SV=3	WDTGSSVGEITGHNK	TGSSVGEIT	1.81945e+07	1.74171e+07
sp|O88746|TOM1_MOUSE Target of Myb protein 1 OS=Mus musculus GN=Tom1 PE=1 SV=1	GDLSQHATPLPTPAVLPG	SQHATPLPT	1.0242e+07					1.28744e+07
sp|O89017|LGMN_MOUSE Legumain OS=Mus musculus GN=Lgmn PE=1 SV=1	ALRYLYVL			3.51982e+07	2.89689e+07
sp|O89017|LGMN_MOUSE Legumain OS=Mus musculus GN=Lgmn PE=1 SV=1	HALRYLYVL	HALRYLYVL
sp|O89017|LGMN_MOUSE Legumain OS=Mus musculus GN=Lgmn PE=1 SV=1	LIGQIQQFLD	IGQIQQFLD	1.13885e+08	8.16529e+07	1.23677e+08	1.31092e+08	9.48405e+07			1.63306e+08	1.55248e+08
sp|O89017|LGMN_MOUSE Legumain OS=Mus musculus GN=Lgmn PE=1 SV=1	LPDDINVYATTAANPKES	YATTAANPK				2.61988e+07		2.30298e+07
sp|O89017|LGMN_MOUSE Legumain OS=Mus musculus GN=Lgmn PE=1 SV=1	LPDDINVYATTAANPKESS	YATTAANPK
sp|O89023|TPP1_MOUSE Tripeptidyl-peptidase 1 OS=Mus musculus GN=Tpp1 PE=1 SV=2	QLPQALAPHVD	LPQALAPHV	4.603e+08	3.38129e+08	3.23233e+08				1.66613e+07
sp|O89023|TPP1_MOUSE Tripeptidyl-peptidase 1 OS=Mus musculus GN=Tpp1 PE=1 SV=2	SPHPYQLPQALAPHVD	YQLPQALAP	9.11033e+07			1.45153e+08	1.37991e+08
sp|O89051|ITM2B_MOUSE Integral membrane protein 2B OS=Mus musculus GN=Itm2b PE=1 SV=1	KVTFNSALAQKEAK	FNSALAQKE	4.05424e+06
sp|O89051|ITM2B_MOUSE Integral membrane protein 2B OS=Mus musculus GN=Itm2b PE=1 SV=1	VTFNSALAQKEAKK	FNSALAQKE	4.16822e+06
sp|O89051|ITM2B_MOUSE Integral membrane protein 2B OS=Mus musculus GN=Itm2b PE=1 SV=1	KVTFNSALAQKEAKK	FNSALAQKE				4.23248e+07	2.57309e+07	2.9866e+07	4.81156e+07	4.70601e+07	4.43675e+07
sp|O89051|ITM2B_MOUSE Integral membrane protein 2B OS=Mus musculus GN=Itm2b PE=1 SV=1	VKVTFNSALAQKEAKK	FNSALAQKE	5.45471e+07	7.44104e+07	7.14287e+07	4.76179e+07		4.98469e+07		5.01936e+07
sp|O89051|ITM2B_MOUSE Integral membrane protein 2B OS=Mus musculus GN=Itm2b PE=1 SV=1	VPVPEFADSDPANIVHDF	FADSDPANI		2.76927e+07
sp|O89093-2|CCL20_MOUSE Isoform Short of C-C motif chemokine 20 OS=Mus musculus GN=Ccl20	LSYIQTPLPSRAIVG	IQTPLPSRA	1.78952e+08
sp|P01027|CO3_MOUSE Complement C3 OS=Mus musculus GN=C3 PE=1 SV=3	qQLAFKQPSSAYA	FKQPSSAYA				1.41765e+07		1.76725e+07		1.27324e+07
sp|P01027|CO3_MOUSE Complement C3 OS=Mus musculus GN=C3 PE=1 SV=3	qQLAFKQPSSAYAA	KQPSSAYAA			3.10266e+07			4.41528e+07	3.46175e+07	3.85439e+07	3.73085e+07
sp|P01027|CO3_MOUSE Complement C3 OS=Mus musculus GN=C3 PE=1 SV=3	EGHKYVTVVANFGET	HKYVTVVAN	4.91606e+07			6.8519e+07			5.56161e+07
sp|P01027|CO3_MOUSE Complement C3 OS=Mus musculus GN=C3 PE=1 SV=3	IPMYSIITPNVLRLE	YSIITPNVL		5.16379e+06	1.15709e+07
sp|P01027|CO3_MOUSE Complement C3 OS=Mus musculus GN=C3 PE=1 SV=3	qQLAFKQPSSAYAAF	KQPSSAYAA	7.21752e+07		6.77163e+07
sp|P01027|CO3_MOUSE Complement C3 OS=Mus musculus GN=C3 PE=1 SV=3	IPMYSIITPNVLRLES	YSIITPNVL		3.43546e+07	1.6754e+07	7.23218e+06
sp|P01027|CO3_MOUSE Complement C3 OS=Mus musculus GN=C3 PE=1 SV=3	QQLAFKQPSSAYAAFN	KQPSSAYAA	1.5895e+08		1.57634e+08				2.41091e+08		2.32233e+08
sp|P01027|CO3_MOUSE Complement C3 OS=Mus musculus GN=C3 PE=1 SV=3	IPMYSIITPNVLRLESE	YSIITPNVL		9.96888e+06
sp|P01027|CO3_MOUSE Complement C3 OS=Mus musculus GN=C3 PE=1 SV=3	QQLAFKQPSSAYAAFNNRPPS	KQPSSAYAA
sp|P01029|CO4B_MOUSE Complement C4-B OS=Mus musculus GN=C4b PE=1 SV=3	ARYIYGKPVQGVAYTR	YIYGKPVQG	1.605e+08	2.25726e+08	2.02873e+08	2.35475e+08	1.79449e+08	2.20469e+08	1.68246e+08	2.06562e+08	1.80572e+08
sp|P01029|CO4B_MOUSE Complement C4-B OS=Mus musculus GN=C4b PE=1 SV=3	LVQEMSGSEASNVPVK	MSGSEASNV				4.79135e+06	5.35702e+06		4.58344e+06	3.71003e+06	6.80895e+06
sp|P01029|CO4B_MOUSE Complement C4-B OS=Mus musculus GN=C4b PE=1 SV=3	ARYIYGKPVQGVAYTRF	YIYGKPVQG		6.26148e+07	5.89913e+07	7.85441e+07	5.55391e+07	8.70898e+07			7.0299e+07
sp|P01029|CO4B_MOUSE Complement C4-B OS=Mus musculus GN=C4b PE=1 SV=3	QARYIYGKPVQGVAYTR	YIYGKPVQG	3.06087e+07	1.25397e+07	1.55995e+07	8.66639e+06	2.4938e+07	9.24345e+06	2.12948e+07	5.95636e+06
sp|P01029|CO4B_MOUSE Complement C4-B OS=Mus musculus GN=C4b PE=1 SV=3	qARYIYGKPVQGVAYTRF	YIYGKPVQG	2.73303e+07		2.48028e+07
sp|P01634|KV5A2_MOUSE Ig kappa chain V-V region MOPC 21 OS=Mus musculus PE=1 SV=1	SVGERVTL		1.96769e+07
sp|P01634|KV5A2_MOUSE Ig kappa chain V-V region MOPC 21 OS=Mus musculus PE=1 SV=1	NIVMTQSPKSM	IVMTQSPKS				1.00109e+08	1.03914e+08	4.68624e+06	1.2948e+08	1.02e+08	1.10391e+08
sp|P01634|KV5A2_MOUSE Ig kappa chain V-V region MOPC 21 OS=Mus musculus PE=1 SV=1	NIVMTQSPKSMS	IVMTQSPKS
sp|P01634|KV5A2_MOUSE Ig kappa chain V-V region MOPC 21 OS=Mus musculus PE=1 SV=1	NIVMTQSPKSMSM	IVMTQSPKS					5.51554e+07	5.68635e+07	1.75626e+07	6.30103e+07	5.85839e+07
sp|P01634|KV5A2_MOUSE Ig kappa chain V-V region MOPC 21 OS=Mus musculus PE=1 SV=1	NIVMTQSPKSMSMS	IVMTQSPKS							2.08277e+07
sp|P01634|KV5A2_MOUSE Ig kappa chain V-V region MOPC 21 OS=Mus musculus PE=1 SV=1	NIVMTQSPKSMSMSVG	IVMTQSPKS						1.08116e+08
sp|P01634|KV5A2_MOUSE Ig kappa chain V-V region MOPC 21 OS=Mus musculus PE=1 SV=1	NIVMTQSPKSMSMSVGER	IVMTQSPKS
sp|P01822|HVM46_MOUSE Ig heavy chain V region MOPC 315 OS=Mus musculus PE=1 SV=2	LQESGPGLVKPSQS	SGPGLVKPS		5.69424e+07	4.09398e+07
sp|P01822|HVM46_MOUSE Ig heavy chain V region MOPC 315 OS=Mus musculus PE=1 SV=2	VQLQESGPGLVKPS	LQESGPGLV	2.077e+07
sp|P01837|IGKC_MOUSE Ig kappa chain C region OS=Mus musculus PE=1 SV=1	STYSmSSTLTLTKD	YSmSSTLTL
sp|P01837|IGKC_MOUSE Ig kappa chain C region OS=Mus musculus PE=1 SV=1	SKDSTYSmSSTLTLTKD	YSmSSTLTL
sp|P01837|IGKC_MOUSE Ig kappa chain C region OS=Mus musculus PE=1 SV=1	DQDSKDSTYSMSSTLTLTK	YSMSSTLTL				1.02919e+07
sp|P01864|GCAB_MOUSE Ig gamma-2A chain C region secreted form OS=Mus musculus PE=1 SV=1	ALPSPIEK			4.46761e+07
sp|P01864|GCAB_MOUSE Ig gamma-2A chain C region secreted form OS=Mus musculus PE=1 SV=1	FVNNVEVHT	FVNNVEVHT	3.67948e+07	4.20324e+07	4.59003e+07
sp|P01864|GCAB_MOUSE Ig gamma-2A chain C region secreted form OS=Mus musculus PE=1 SV=1	FVNNVEVHTA	VNNVEVHTA			3.76201e+07
sp|P01864|GCAB_MOUSE Ig gamma-2A chain C region secreted form OS=Mus musculus PE=1 SV=1	RVVSALPIQHQ	VVSALPIQH	4.49846e+06
sp|P01864|GCAB_MOUSE Ig gamma-2A chain C region secreted form OS=Mus musculus PE=1 SV=1	RVVSALPIQHQD	VVSALPIQH		6.29193e+07
sp|P01864|GCAB_MOUSE Ig gamma-2A chain C region secreted form OS=Mus musculus PE=1 SV=1	ISWFVNNVEVHTAQTQ	WFVNNVEVH				1.32639e+07
sp|P01887|B2MG_MOUSE Beta-2-microglobulin OS=Mus musculus GN=B2m PE=1 SV=2	YVTQFHPPHIE	VTQFHPPHI
sp|P01887|B2MG_MOUSE Beta-2-microglobulin OS=Mus musculus GN=B2m PE=1 SV=2	VTQFHPPHIEIQ	FHPPHIEIQ					4.16265e+07
sp|P01887|B2MG_MOUSE Beta-2-microglobulin OS=Mus musculus GN=B2m PE=1 SV=2	YVTQFHPPHIEIQ	VTQFHPPHI			1.71314e+09	9.95606e+08		7.55052e+08		5.62782e+08
sp|P01887|B2MG_MOUSE Beta-2-microglobulin OS=Mus musculus GN=B2m PE=1 SV=2	VTQFHPPHIEIQML	FHPPHIEIQ					2.57144e+08		3.60144e+08
sp|P01887|B2MG_MOUSE Beta-2-microglobulin OS=Mus musculus GN=B2m PE=1 SV=2	VTQFHPPHIEIQMLK	FHPPHIEIQ		6.16672e+07	2.44105e+07			1.16111e+07	1.01156e+08	1.03927e+08
sp|P01887|B2MG_MOUSE Beta-2-microglobulin OS=Mus musculus GN=B2m PE=1 SV=2	YVTQFHPPHIEIQML	FHPPHIEIQ		2.80431e+09	2.4194e+09	1.2097e+09	1.71909e+09				1.46983e+09
sp|P01887|B2MG_MOUSE Beta-2-microglobulin OS=Mus musculus GN=B2m PE=1 SV=2	YVTQFHPPHIEIQMLK	FHPPHIEIQ	5.07836e+08	5.79493e+08	3.8426e+08	5.03006e+08	5.51582e+08	3.74658e+08	6.74116e+08	5.32424e+08	4.49268e+08
sp|P01887|B2MG_MOUSE Beta-2-microglobulin OS=Mus musculus GN=B2m PE=1 SV=2	YVTQFHPPHIEIQMLKN	FHPPHIEIQ
sp|P01899|HA11_MOUSE H-2 class I histocompatibility antigen, D-B alpha chain OS=Mus musculus GN=H2-D1 PE=1 SV=2	GPHSmRYFETAVSRPGLEEPR	FETAVSRPG		9.53631e+06
sp|P01901|HA1B_MOUSE H-2 class I histocompatibility antigen, K-B alpha chain OS=Mus musculus GN=H2-K1 PE=1 SV=1	GPHSLRYFVTAVSRPGLGEPR	FVTAVSRPG
sp|P01942|HBA_MOUSE Hemoglobin subunit alpha OS=Mus musculus GN=Hba PE=1 SV=2	HHPADFTPAVHASLDK	FTPAVHASL	2.22608e+07	2.04557e+07	1.93255e+07
sp|P02301|H3C_MOUSE Histone H3.3C OS=Mus musculus GN=H3f3c PE=3 SV=3	RFQSAAIGALQEASEAY	FQSAAIGAL	2.09726e+07	3.19431e+07
sp|P02301|H3C_MOUSE Histone H3.3C OS=Mus musculus GN=H3f3c PE=3 SV=3	RFQSAAIGALQEASEAYLVGL	FQSAAIGAL		1.85511e+07
sp|P04441|HG2A_MOUSE H-2 class II histocompatibility antigen gamma chain OS=Mus musculus GN=Cd74 PE=1 SV=3	KPVSQMRMATPLLMR	MRMATPLLM		1.96234e+08	1.29826e+08		5.33506e+07		4.53549e+08	5.57733e+08	3.1309e+08
sp|P04441|HG2A_MOUSE H-2 class II histocompatibility antigen gamma chain OS=Mus musculus GN=Cd74 PE=1 SV=3	KPVSQMRMATPLLMRP	MRMATPLLM	3.00142e+09	2.95191e+09	2.6402e+09	1.85649e+08	4.26509e+08	5.38361e+08		5.58896e+09	6.65895e+08
sp|P04441|HG2A_MOUSE H-2 class II histocompatibility antigen gamma chain OS=Mus musculus GN=Cd74 PE=1 SV=3	KPVSQMRMATPLLMRPM	MRMATPLLM	2.24056e+10	3.90561e+10	2.27185e+10	3.37335e+10	3.60153e+10	3.25555e+10	4.99693e+10	3.46657e+10	3.76396e+10
sp|P04441|HG2A_MOUSE H-2 class II histocompatibility antigen gamma chain OS=Mus musculus GN=Cd74 PE=1 SV=3	AKPVSQMRMATPLLMRPM	MRMATPLLM	3.01184e+09	3.22131e+09	2.73141e+09	9.21239e+08		6.29225e+08	4.30795e+09	1.70595e+08	1.37323e+08
sp|P04441|HG2A_MOUSE H-2 class II histocompatibility antigen gamma chain OS=Mus musculus GN=Cd74 PE=1 SV=3	KPVSQMRMATPLLMRPMSM	MRMATPLLM							1.56328e+08
sp|P04441|HG2A_MOUSE H-2 class II histocompatibility antigen gamma chain OS=Mus musculus GN=Cd74 PE=1 SV=3	SAKPVSQMRMATPLLMRPM	MRMATPLLM	6.48711e+08	6.43783e+08	5.10597e+08	3.21223e+08	4.74555e+08	6.22185e+08	9.60437e+08	4.10835e+08	6.66395e+08
sp|P04441|HG2A_MOUSE H-2 class II histocompatibility antigen gamma chain OS=Mus musculus GN=Cd74 PE=1 SV=3	LPKSAKPVSQMRMATPLLMRPM	MRMATPLLM		1.16122e+09	3.7388e+08		6.21183e+08
sp|P04944|KV6AA_MOUSE Ig kappa chain V-VI region NQ5-78.2.6 OS=Mus musculus PE=2 SV=1	PLTFGSGTKL	LTFGSGTKL	2.73128e+08	2.67321e+08	2.24012e+08
sp|P04944|KV6AA_MOUSE Ig kappa chain V-VI region NQ5-78.2.6 OS=Mus musculus PE=2 SV=1	SPKRWIYDTSKLASGVPA	SKLASGVPA		2.55545e+08
sp|P05063|ALDOC_MOUSE Fructose-bisphosphate aldolase C OS=Mus musculus GN=Aldoc PE=1 SV=4	AAQGRYEGSGDGGAAAQSLYIANH	DGGAAAQSL	9.63598e+06		1.47888e+07
sp|P05201|AATC_MOUSE Aspartate aminotransferase, cytoplasmic OS=Mus musculus GN=Got1 PE=1 SV=3	KNLDYVATSIHEAVT	YVATSIHEA					7.34877e+07		9.43161e+07	1.05451e+08	9.46435e+07
sp|P05201|AATC_MOUSE Aspartate aminotransferase, cytoplasmic OS=Mus musculus GN=Got1 PE=1 SV=3	KNLDYVATSIHEAVTK	YVATSIHEA	6.55004e+07	1.02497e+08	8.5653e+07	4.22662e+07	3.86509e+07		2.14578e+07	4.23835e+07
sp|P05202|AATM_MOUSE Aspartate aminotransferase, mitochondrial OS=Mus musculus GN=Got2 PE=1 SV=1	SGNVGYLAHAIHQ	NVGYLAHAI						4.87848e+06	6.28726e+06	5.51145e+06	6.63194e+06
sp|P05202|AATM_MOUSE Aspartate aminotransferase, mitochondrial OS=Mus musculus GN=Got2 PE=1 SV=1	VTVQTISGTGALR	VQTISGTGA	2.80598e+07	2.64543e+07	2.62352e+07		3.85955e+06	6.23518e+06	3.8837e+06
sp|P05202|AATM_MOUSE Aspartate aminotransferase, mitochondrial OS=Mus musculus GN=Got2 PE=1 SV=1	AGVTSGNVGYLAHAIHQ	NVGYLAHAI	1.11928e+08	1.30457e+08	1.30276e+08
sp|P05202|AATM_MOUSE Aspartate aminotransferase, mitochondrial OS=Mus musculus GN=Got2 PE=1 SV=1	VTSGNVGYLAHAIHQVTK	YLAHAIHQV
sp|P05202|AATM_MOUSE Aspartate aminotransferase, mitochondrial OS=Mus musculus GN=Got2 PE=1 SV=1	AGVTSGNVGYLAHAIHQVTK	YLAHAIHQV		1.08041e+08	1.2549e+08
sp|P06684|CO5_MOUSE Complement C5 OS=Mus musculus GN=C5 PE=1 SV=2	qEQTYVISAPKILRVG	YVISAPKIL			2.92108e+07
sp|P06684|CO5_MOUSE Complement C5 OS=Mus musculus GN=C5 PE=1 SV=2	qEQTYVISAPKILRVGSS	YVISAPKIL					4.16554e+07	4.45524e+07
sp|P06728|APOA4_MOUSE Apolipoprotein A-IV OS=Mus musculus GN=Apoa4 PE=1 SV=3	EELKGHLTPRANELK	HLTPRANEL						1.81945e+07
sp|P06745|G6PI_MOUSE Glucose-6-phosphate isomerase OS=Mus musculus GN=Gpi PE=1 SV=4	LIPVQTQHPIR	LIPVQTQHP							1.07662e+07
sp|P06745|G6PI_MOUSE Glucose-6-phosphate isomerase OS=Mus musculus GN=Gpi PE=1 SV=4	EAAKDPSAVAKHF	KDPSAVAKH				2.41079e+07			3.18988e+07	4.66379e+07
sp|P06745|G6PI_MOUSE Glucose-6-phosphate isomerase OS=Mus musculus GN=Gpi PE=1 SV=4	MVTEALKPYSKGGPR	TEALKPYSK	9.28197e+06	1.18633e+07	1.32915e+07	2.87289e+07	2.60692e+07			2.76927e+07	2.46486e+07
sp|P06745|G6PI_MOUSE Glucose-6-phosphate isomerase OS=Mus musculus GN=Gpi PE=1 SV=4	RDNMFSGSKINYTENR	FSGSKINYT				1.81819e+07				3.80114e+06	1.09013e+07
sp|P06800-3|PTPRC_MOUSE Isoform 3 of Receptor-type tyrosine-protein phosphatase C OS=Mus musculus GN=Ptprc	DSRGVGTPEPTNSAEEPE	RGVGTPEPT	1.00174e+07
sp|P06869|UROK_MOUSE Urokinase-type plasminogen activator OS=Mus musculus GN=Plau PE=1 SV=1	QPHYYGSEINYK	YYGSEINYK				1.11768e+07			7.77278e+06		1.05373e+07
sp|P07724|ALBU_MOUSE Serum albumin OS=Mus musculus GN=Alb PE=1 SV=3	VEDYLSAILNRV	YLSAILNRV	4.40305e+07	2.57666e+07	5.39455e+07
sp|P07724|ALBU_MOUSE Serum albumin OS=Mus musculus GN=Alb PE=1 SV=3	YTQKAPQVSTPT	KAPQVSTPT				2.54119e+07		2.13836e+07	2.1652e+07
sp|P07724|ALBU_MOUSE Serum albumin OS=Mus musculus GN=Alb PE=1 SV=3	YTQKAPQVSTPTL	KAPQVSTPT				4.79823e+07		4.70601e+07
sp|P07724|ALBU_MOUSE Serum albumin OS=Mus musculus GN=Alb PE=1 SV=3	VRYTQKAPQVSTPT	YTQKAPQVS					3.91381e+08
sp|P07724|ALBU_MOUSE Serum albumin OS=Mus musculus GN=Alb PE=1 SV=3	YTQKAPQVSTPTLV	PQVSTPTLV								4.29156e+07	3.91091e+07
sp|P07724|ALBU_MOUSE Serum albumin OS=Mus musculus GN=Alb PE=1 SV=3	ILVRYTQKAPQVSTP	YTQKAPQVS
sp|P07724|ALBU_MOUSE Serum albumin OS=Mus musculus GN=Alb PE=1 SV=3	LVRYTQKAPQVSTPT	YTQKAPQVS								7.07915e+08	7.02538e+08
sp|P07724|ALBU_MOUSE Serum albumin OS=Mus musculus GN=Alb PE=1 SV=3	VRYTQKAPQVSTPTL	YTQKAPQVS	3.51043e+09			2.37948e+09			2.01063e+09
sp|P07724|ALBU_MOUSE Serum albumin OS=Mus musculus GN=Alb PE=1 SV=3	ILVRYTQKAPQVSTPT	YTQKAPQVS
sp|P07724|ALBU_MOUSE Serum albumin OS=Mus musculus GN=Alb PE=1 SV=3	LVRYTQKAPQVSTPTL	YTQKAPQVS	4.90974e+09	4.99556e+09	5.17532e+09	3.10512e+09	2.47881e+09		2.50819e+09	2.36796e+09
sp|P07724|ALBU_MOUSE Serum albumin OS=Mus musculus GN=Alb PE=1 SV=3	VRYTQKAPQVSTPTLV	PQVSTPTLV
sp|P07724|ALBU_MOUSE Serum albumin OS=Mus musculus GN=Alb PE=1 SV=3	ILVRYTQKAPQVSTPTL	YTQKAPQVS
sp|P07724|ALBU_MOUSE Serum albumin OS=Mus musculus GN=Alb PE=1 SV=3	LVRYTQKAPQVSTPTLV	PQVSTPTLV					2.39603e+09	2.42611e+09
sp|P07724|ALBU_MOUSE Serum albumin OS=Mus musculus GN=Alb PE=1 SV=3	VRYTQKAPQVSTPTLVE	PQVSTPTLV			4.22369e+07
sp|P07724|ALBU_MOUSE Serum albumin OS=Mus musculus GN=Alb PE=1 SV=3	LVRYTQKAPQVSTPTLVE	PQVSTPTLV								1.80072e+08
sp|P07724|ALBU_MOUSE Serum albumin OS=Mus musculus GN=Alb PE=1 SV=3	AILVRYTQKAPQVSTPTLV	YTQKAPQVS		7.79475e+07			2.45974e+07
sp|P07724|ALBU_MOUSE Serum albumin OS=Mus musculus GN=Alb PE=1 SV=3	ILVRYTQKAPQVSTPTLVE	PQVSTPTLV				1.31456e+08				1.20796e+08
sp|P07901|HS90A_MOUSE Heat shock protein HSP 90-alpha OS=Mus musculus GN=Hsp90aa1 PE=1 SV=4	ISNSSDALDKIR	SNSSDALDK
sp|P07901|HS90A_MOUSE Heat shock protein HSP 90-alpha OS=Mus musculus GN=Hsp90aa1 PE=1 SV=4	LSSGFSLEDPQTHANRIYR	FSLEDPQTH		4.43368e+07			5.11773e+07		5.46986e+07
sp|P07901|HS90A_MOUSE Heat shock protein HSP 90-alpha OS=Mus musculus GN=Hsp90aa1 PE=1 SV=4	PTVDDTSAAVTEEMPPLEGDDDTSRMEE	TSAAVTEEM					2.22608e+07	2.7616e+07
sp|P08101|FCGR2_MOUSE Low affinity immunoglobulin gamma Fc region receptor II OS=Mus musculus GN=Fcgr2 PE=1 SV=2	LPEEVGEYRQPSGGSVPVSPG	YRQPSGGSV					5.40204e+07	5.56547e+07
sp|P08113|ENPL_MOUSE Endoplasmin OS=Mus musculus GN=Hsp90b1 PE=1 SV=2	GSKKSDYIKLYVRRV	YIKLYVRRV		1.45448e+07
sp|P08121|CO3A1_MOUSE Collagen alpha-1(III) chain OS=Mus musculus GN=Col3a1 PE=1 SV=4	FLLTLLHPTL	FLLTLLHPT	1.8758e+07	9.24391e+07
sp|P08226|APOE_MOUSE Apolipoprotein E OS=Mus musculus GN=Apoe PE=1 SV=2	NPIITPVAQENQ	IITPVAQEN									4.73546e+07
sp|P08226|APOE_MOUSE Apolipoprotein E OS=Mus musculus GN=Apoe PE=1 SV=2	ATNPIITPVAQEN	TNPIITPVA	3.25465e+07				1.03066e+08		7.81639e+07
sp|P08226|APOE_MOUSE Apolipoprotein E OS=Mus musculus GN=Apoe PE=1 SV=2	LEEQLGPVAEETR	QLGPVAEET				6.29598e+06	5.12102e+06		7.82142e+06	8.34222e+06
sp|P08226|APOE_MOUSE Apolipoprotein E OS=Mus musculus GN=Apoe PE=1 SV=2	TNPIITPVAQENQ	IITPVAQEN						5.15332e+07			5.60418e+07
sp|P08226|APOE_MOUSE Apolipoprotein E OS=Mus musculus GN=Apoe PE=1 SV=2	ATNPIITPVAQENQ	TNPIITPVA	3.50782e+08	3.45713e+08	3.73362e+08	4.44929e+08		4.7095e+08	3.95472e+08		3.95198e+08
sp|P08226|APOE_MOUSE Apolipoprotein E OS=Mus musculus GN=Apoe PE=1 SV=2	ELEEQLGPVAEETR	QLGPVAEET	4.13124e+08	4.70624e+08	4.58708e+08	4.14271e+08	4.28286e+08	3.60894e+08	2.60192e+08	3.29796e+08	2.66212e+08
sp|P08226|APOE_MOUSE Apolipoprotein E OS=Mus musculus GN=Apoe PE=1 SV=2	LEEQLGPVAEETRA	QLGPVAEET				1.73448e+07	9.83845e+06		1.52891e+07	1.13014e+07
sp|P08226|APOE_MOUSE Apolipoprotein E OS=Mus musculus GN=Apoe PE=1 SV=2	VATNPIITPVAQEN	TNPIITPVA
sp|P08226|APOE_MOUSE Apolipoprotein E OS=Mus musculus GN=Apoe PE=1 SV=2	ELEEQLGPVAEETRA	QLGPVAEET	1.19636e+09	1.39634e+09	1.3714e+09	8.9171e+08	7.46207e+08	9.23156e+08	7.6825e+08	7.33896e+08	7.82763e+08
sp|P08226|APOE_MOUSE Apolipoprotein E OS=Mus musculus GN=Apoe PE=1 SV=2	KELEEQLGPVAEETR	QLGPVAEET	6.2358e+08	6.43783e+08	7.54006e+08	5.33532e+08	4.51453e+08	5.00918e+08	3.39303e+08	3.64413e+08	3.56666e+08
sp|P08226|APOE_MOUSE Apolipoprotein E OS=Mus musculus GN=Apoe PE=1 SV=2	VATNPIITPVAQENQ	TNPIITPVA			1.65012e+08	2.33525e+08		2.38101e+08	1.68948e+08
sp|P08226|APOE_MOUSE Apolipoprotein E OS=Mus musculus GN=Apoe PE=1 SV=2	ELEEQLGPVAEETRAR	QLGPVAEET				7.14322e+08	6.18844e+08	8.89241e+08	5.50818e+08	5.72619e+08	5.24366e+08
sp|P08226|APOE_MOUSE Apolipoprotein E OS=Mus musculus GN=Apoe PE=1 SV=2	KELEEQLGPVAEETRA	QLGPVAEET	7.4776e+08	7.55575e+08	7.11358e+08	6.23148e+08	5.54649e+08	6.09056e+08	4.59026e+08	4.70624e+08	4.69321e+08
sp|P08226|APOE_MOUSE Apolipoprotein E OS=Mus musculus GN=Apoe PE=1 SV=2	KKELEEQLGPVAEETR	EEQLGPVAE	5.37962e+07	5.56547e+07	9.43814e+07	6.73418e+07			1.57407e+07	2.34486e+07
sp|P08226|APOE_MOUSE Apolipoprotein E OS=Mus musculus GN=Apoe PE=1 SV=2	KELEEQLGPVAEETRAR	QLGPVAEET	1.7443e+09	1.17743e+09	8.48889e+08	1.5786e+09	1.23855e+09	1.31644e+09	1.07822e+09	9.47795e+08	1.14207e+09
sp|P08226|APOE_MOUSE Apolipoprotein E OS=Mus musculus GN=Apoe PE=1 SV=2	KKELEEQLGPVAEETRA	QLGPVAEET	9.82482e+06		1.56428e+07				3.67184e+07	3.07269e+07	3.14815e+07
sp|P08226|APOE_MOUSE Apolipoprotein E OS=Mus musculus GN=Apoe PE=1 SV=2	KKELEEQLGPVAEETRAR	QLGPVAEET			1.48615e+08	2.78673e+08	2.1355e+08	2.74076e+08		2.41091e+08
sp|P08226|APOE_MOUSE Apolipoprotein E OS=Mus musculus GN=Apoe PE=1 SV=2	KKELEEQLGPVAEETRARL	QLGPVAEET		4.14825e+07	6.46434e+07		9.79811e+07
sp|P09411|PGK1_MOUSE Phosphoglycerate kinase 1 OS=Mus musculus GN=Pgk1 PE=1 SV=4	LEGKVLPGVDA	GKVLPGVDA	5.23977e+07
sp|P09411|PGK1_MOUSE Phosphoglycerate kinase 1 OS=Mus musculus GN=Pgk1 PE=1 SV=4	LEGKVLPGVDALSNV	VLPGVDALS								1.14274e+07
sp|P09528|FRIH_MOUSE Ferritin heavy chain OS=Mus musculus GN=Fth1 PE=1 SV=2	SIKELGDHVTNLRK	IKELGDHVT		1.37316e+07	1.0924e+07
sp|P09671|SODM_MOUSE Superoxide dismutase [Mn], mitochondrial OS=Mus musculus GN=Sod2 PE=1 SV=3	PLQGTTGLIPL	LQGTTGLIP
sp|P0C0S6|H2AZ_MOUSE Histone H2A.Z OS=Mus musculus GN=H2afz PE=1 SV=2	IAGGGVIPHIHK	IAGGGVIPH							6.28726e+06
sp|P0C0S6|H2AZ_MOUSE Histone H2A.Z OS=Mus musculus GN=H2afz PE=1 SV=2	TIAGGGVIPHIH	IAGGGVIPH
sp|P0C0S6|H2AZ_MOUSE Histone H2A.Z OS=Mus musculus GN=H2afz PE=1 SV=2	TIAGGGVIPHIHK	IAGGGVIPH	2.27128e+07	9.32758e+07	1.10082e+08
sp|P0C0S6|H2AZ_MOUSE Histone H2A.Z OS=Mus musculus GN=H2afz PE=1 SV=2	ELAGNASKDLKVKRITPR	GNASKDLKV	2.0929e+07	1.19127e+07		4.9263e+07		4.87534e+07
sp|P0C0S6|H2AZ_MOUSE Histone H2A.Z OS=Mus musculus GN=H2afz PE=1 SV=2	VLELAGNASKDLKVKRITPR	ELAGNASKD		1.59613e+08		8.01945e+07	1.80697e+08	1.2471e+08
sp|P10126|EF1A1_MOUSE Elongation factor 1-alpha 1 OS=Mus musculus GN=Eef1a1 PE=1 SV=3	VIILNHPG		9.81121e+06	8.76304e+06
sp|P10126|EF1A1_MOUSE Elongation factor 1-alpha 1 OS=Mus musculus GN=Eef1a1 PE=1 SV=3	IIDAPGHRDF	IIDAPGHRD
sp|P10126|EF1A1_MOUSE Elongation factor 1-alpha 1 OS=Mus musculus GN=Eef1a1 PE=1 SV=3	PPMEAAGFTAQ	MEAAGFTAQ				5.07534e+07	5.05778e+07	4.59003e+07	4.66703e+07	3.95726e+07	4.37567e+07
sp|P10126|EF1A1_MOUSE Elongation factor 1-alpha 1 OS=Mus musculus GN=Eef1a1 PE=1 SV=3	THINIVVIGHVDSGK	VVIGHVDSG	1.8824e+08		2.65094e+07
sp|P10126|EF1A1_MOUSE Elongation factor 1-alpha 1 OS=Mus musculus GN=Eef1a1 PE=1 SV=3	VVIGHVDSGKSTTTGHL	VDSGKSTTT	1.79067e+07	2.2e+07	2.08133e+07
sp|P10404|ENV1_MOUSE MLV-related proviral Env polyprotein OS=Mus musculus PE=1 SV=3	PVTRFSLTR	PVTRFSLTR		1.56972e+07
sp|P10404|ENV1_MOUSE MLV-related proviral Env polyprotein OS=Mus musculus PE=1 SV=3	KKASWDGPKVWGLR	WDGPKVWGL			9.25627e+06
sp|P10404|ENV1_MOUSE MLV-related proviral Env polyprotein OS=Mus musculus PE=1 SV=3	GKKASWDGPKVWGLR	WDGPKVWGL	4.67026e+07
sp|P10404|ENV1_MOUSE MLV-related proviral Env polyprotein OS=Mus musculus PE=1 SV=3	GKKASWDGPKVWGLRL	WDGPKVWGL	3.62883e+07
sp|P10605|CATB_MOUSE Cathepsin B OS=Mus musculus GN=Ctsb PE=1 SV=2	TVLGGPKLPGR	VLGGPKLPG	4.04602e+07	3.5296e+07	2.57131e+07	1.10919e+07	7.58648e+06	8.29034e+06		2.11038e+07	2.06552e+07
sp|P10605|CATB_MOUSE Cathepsin B OS=Mus musculus GN=Ctsb PE=1 SV=2	AEIYKNGPVEGAF	YKNGPVEGA	3.419e+08		3.83593e+08
sp|P10605|CATB_MOUSE Cathepsin B OS=Mus musculus GN=Ctsb PE=1 SV=2	TVLGGPKLPGRVA	VLGGPKLPG	3.76723e+07	4.43368e+07	4.68323e+07					1.33654e+07	1.06548e+07
sp|P10605|CATB_MOUSE Cathepsin B OS=Mus musculus GN=Ctsb PE=1 SV=2	HDKPSFHPLSDDLIN	FHPLSDDLI	9.24437e+08		9.44516e+08
sp|P10639|THIO_MOUSE Thioredoxin OS=Mus musculus GN=Txn PE=1 SV=3	SKEAFQEALAAAGDK	FQEALAAAG	2.04415e+07	2.14132e+07	2.33999e+07		1.39717e+07	1.8706e+07	1.57517e+07
sp|P10639|THIO_MOUSE Thioredoxin OS=Mus musculus GN=Txn PE=1 SV=3	ESKEAFQEALAAAGDK	FQEALAAAG							6.43273e+06
sp|P10852-2|4F2_MOUSE Isoform 2 of 4F2 cell-surface antigen heavy chain OS=Mus musculus GN=Slc3a2	QNAWFLPAQADIVAT	FLPAQADIV
sp|P10852-2|4F2_MOUSE Isoform 2 of 4F2 cell-surface antigen heavy chain OS=Mus musculus GN=Slc3a2	QNAWFLPAQADIVATK	FLPAQADIV	8.54158e+07	3.17885e+07		7.18259e+07
sp|P10922|H10_MOUSE Histone H1.0 OS=Mus musculus GN=H1f0 PE=2 SV=4	KKAAKPKK							1.84229e+07	1.55671e+07
sp|P11247|PERM_MOUSE Myeloperoxidase OS=Mus musculus GN=Mpo PE=1 SV=2	LASISLPR			3.12857e+07				3.42832e+07
sp|P11499|HS90B_MOUSE Heat shock protein HSP 90-beta OS=Mus musculus GN=Hsp90ab1 PE=1 SV=3	VILHLKEDQTEYLEER	LKEDQTEYL	9.92112e+07
sp|P11499|HS90B_MOUSE Heat shock protein HSP 90-beta OS=Mus musculus GN=Hsp90ab1 PE=1 SV=3	LSSGFSLEDPQTHSNRIY	FSLEDPQTH				5.5232e+07	4.53312e+07	5.34987e+07			4.82157e+07
sp|P11499|HS90B_MOUSE Heat shock protein HSP 90-beta OS=Mus musculus GN=Hsp90ab1 PE=1 SV=3	LSSGFSLEDPQTHSNRIYR	FSLEDPQTH			3.52715e+07	2.63263e+07
sp|P11859|ANGT_MOUSE Angiotensinogen OS=Mus musculus GN=Agt PE=1 SV=1	DRVYIHPF
sp|P11911|CD79A_MOUSE B-cell antigen receptor complex-associated protein alpha chain OS=Mus musculus GN=Cd79a PE=1 SV=2	GQLFFPEVNKN	LFFPEVNKN				5.11773e+07		5.42455e+07
sp|P11911|CD79A_MOUSE B-cell antigen receptor complex-associated protein alpha chain OS=Mus musculus GN=Cd79a PE=1 SV=2	GQLFFPEVNKNH	LFFPEVNKN	6.03563e+07	6.44644e+07	3.11127e+07		4.44599e+07
sp|P11911|CD79A_MOUSE B-cell antigen receptor complex-associated protein alpha chain OS=Mus musculus GN=Cd79a PE=1 SV=2	TGQLFFPEVNKN	LFFPEVNKN
sp|P11911|CD79A_MOUSE B-cell antigen receptor complex-associated protein alpha chain OS=Mus musculus GN=Cd79a PE=1 SV=2	GQLFFPEVNKNHR	LFFPEVNKN	7.33859e+07	3.31614e+07	4.34544e+07
sp|P11911|CD79A_MOUSE B-cell antigen receptor complex-associated protein alpha chain OS=Mus musculus GN=Cd79a PE=1 SV=2	TGQLFFPEVNKNH	LFFPEVNKN	3.09851e+08	2.53955e+08	2.64556e+08	268435456	2.53779e+08	1.90208e+08		1.86293e+08
sp|P11911|CD79A_MOUSE B-cell antigen receptor complex-associated protein alpha chain OS=Mus musculus GN=Cd79a PE=1 SV=2	TTGQLFFPEVNKN	GQLFFPEVN	2.0009e+09	1.51535e+09	9.03532e+08	1.48313e+09	1.36098e+09	1.47595e+09	1.26632e+09	1.28935e+09	1.26545e+09
sp|P11911|CD79A_MOUSE B-cell antigen receptor complex-associated protein alpha chain OS=Mus musculus GN=Cd79a PE=1 SV=2	GQLFFPEVNKNHRG	LFFPEVNKN			1.33007e+07
sp|P11911|CD79A_MOUSE B-cell antigen receptor complex-associated protein alpha chain OS=Mus musculus GN=Cd79a PE=1 SV=2	GTTGQLFFPEVNKN	GQLFFPEVN				3.00544e+08	3.03474e+08	3.09207e+08	2.72371e+08	2.71617e+08	2.74837e+08
sp|P11911|CD79A_MOUSE B-cell antigen receptor complex-associated protein alpha chain OS=Mus musculus GN=Cd79a PE=1 SV=2	TGQLFFPEVNKNHR	LFFPEVNKN	1.72378e+08	1.06258e+08	2.88501e+08		1.54711e+08	2.18491e+08	7.2476e+07	1.89813e+08	1.12006e+08
sp|P11911|CD79A_MOUSE B-cell antigen receptor complex-associated protein alpha chain OS=Mus musculus GN=Cd79a PE=1 SV=2	TTGQLFFPEVNKNH	LFFPEVNKN	2.61289e+09	2.76954e+09	2.49951e+09	2.06716e+09	1.67673e+09	2.03164e+09	1.5185e+09	1.61065e+09	1.49552e+09
sp|P11911|CD79A_MOUSE B-cell antigen receptor complex-associated protein alpha chain OS=Mus musculus GN=Cd79a PE=1 SV=2	GTTGQLFFPEVNKNH	LFFPEVNKN	4.32463e+08	4.50827e+08	1.79698e+08	4.16575e+08	3.57657e+08	3.99605e+08	2.67136e+08	2.9579e+08	2.92123e+08
sp|P11911|CD79A_MOUSE B-cell antigen receptor complex-associated protein alpha chain OS=Mus musculus GN=Cd79a PE=1 SV=2	qGTTGQLFFPEVNKN	GQLFFPEVN
sp|P11911|CD79A_MOUSE B-cell antigen receptor complex-associated protein alpha chain OS=Mus musculus GN=Cd79a PE=1 SV=2	TGQLFFPEVNKNHRG	LFFPEVNKN	6.32254e+07	8.53566e+07	6.27886e+07					3.56896e+07	4.25602e+07
sp|P11911|CD79A_MOUSE B-cell antigen receptor complex-associated protein alpha chain OS=Mus musculus GN=Cd79a PE=1 SV=2	TTGQLFFPEVNKNHR	LFFPEVNKN	1.8838e+09	1.94753e+09	2.66041e+09	2.19717e+09	2.17143e+09	1.55041e+09	1.91673e+09	5.62782e+08	1.84887e+09
sp|P11911|CD79A_MOUSE B-cell antigen receptor complex-associated protein alpha chain OS=Mus musculus GN=Cd79a PE=1 SV=2	GTTGQLFFPEVNKNHR	LFFPEVNKN	4.79183e+08	6.29661e+08	4.11695e+08	5.57347e+08	5.87902e+08	5.12508e+08	4.52079e+08	4.82181e+08	4.83185e+08
sp|P11911|CD79A_MOUSE B-cell antigen receptor complex-associated protein alpha chain OS=Mus musculus GN=Cd79a PE=1 SV=2	TTGQLFFPEVNKNHRG	LFFPEVNKN	8.80044e+08	5.75404e+08	3.9712e+08	7.40539e+08	5.89534e+08	6.72519e+08	6.73919e+08	5.39856e+08	6.83327e+08
sp|P11911|CD79A_MOUSE B-cell antigen receptor complex-associated protein alpha chain OS=Mus musculus GN=Cd79a PE=1 SV=2	GTTGQLFFPEVNKNHRG	LFFPEVNKN			2.99074e+07	1.50898e+08	1.96633e+07
sp|P11911|CD79A_MOUSE B-cell antigen receptor complex-associated protein alpha chain OS=Mus musculus GN=Cd79a PE=1 SV=2	PGQGTTGQLFFPEVNKN	GQLFFPEVN	5.10028e+08	6.05268e+08	3.55186e+08	4.08285e+08	5.91991e+08	4.36982e+08	5.37243e+08	5.40605e+08	5.45121e+08
sp|P11911|CD79A_MOUSE B-cell antigen receptor complex-associated protein alpha chain OS=Mus musculus GN=Cd79a PE=1 SV=2	QGTTGQLFFPEVNKNHR	LFFPEVNKN				4.55517e+07	4.86859e+07	4.30646e+07	3.50279e+07		3.10051e+07
sp|P11911|CD79A_MOUSE B-cell antigen receptor complex-associated protein alpha chain OS=Mus musculus GN=Cd79a PE=1 SV=2	TTGQLFFPEVNKNHRGL	LFFPEVNKN	6.96235e+08	7.57148e+08	6.18415e+08		2.71617e+08				2.95381e+08
sp|P11911|CD79A_MOUSE B-cell antigen receptor complex-associated protein alpha chain OS=Mus musculus GN=Cd79a PE=1 SV=2	GPGQGTTGQLFFPEVNKN	GQLFFPEVN	4.32762e+08	1.62966e+08		2.2777e+08	2.11781e+08		2.97848e+08
sp|P11911|CD79A_MOUSE B-cell antigen receptor complex-associated protein alpha chain OS=Mus musculus GN=Cd79a PE=1 SV=2	GTTGQLFFPEVNKNHRGL	LFFPEVNKN	2.56966e+08	7.21252e+07	2.22773e+08	1.98413e+07	1.2733e+08
sp|P11911|CD79A_MOUSE B-cell antigen receptor complex-associated protein alpha chain OS=Mus musculus GN=Cd79a PE=1 SV=2	PGQGTTGQLFFPEVNKNH	LFFPEVNKN	1.18645e+09	1.19222e+09	8.6253e+08	7.87115e+08	6.78606e+08	7.68782e+08	6.14995e+08	6.00255e+08	6.02756e+08
sp|P11911|CD79A_MOUSE B-cell antigen receptor complex-associated protein alpha chain OS=Mus musculus GN=Cd79a PE=1 SV=2	GPGQGTTGQLFFPEVNKNH	LFFPEVNKN	5.72222e+08	5.88717e+08	6.59593e+08		3.99328e+08	4.26213e+08	3.49811e+08		3.47154e+08
sp|P11911|CD79A_MOUSE B-cell antigen receptor complex-associated protein alpha chain OS=Mus musculus GN=Cd79a PE=1 SV=2	PGQGTTGQLFFPEVNKNHR	LFFPEVNKN	2.18805e+09	2.41437e+09	2.24178e+09	1.40508e+09	1.48519e+09	1.76009e+09	1.41583e+09	1.41191e+09	1.32744e+09
sp|P11911|CD79A_MOUSE B-cell antigen receptor complex-associated protein alpha chain OS=Mus musculus GN=Cd79a PE=1 SV=2	GPGQGTTGQLFFPEVNKNHR	LFFPEVNKN	4.45546e+08	3.01378e+08	2.7848e+08	7.05955e+08	8.07004e+08	8.43025e+08	5.65519e+08	5.91991e+08
sp|P11911|CD79A_MOUSE B-cell antigen receptor complex-associated protein alpha chain OS=Mus musculus GN=Cd79a PE=1 SV=2	PGQGTTGQLFFPEVNKNHRG	LFFPEVNKN	1.09175e+09		1.17255e+09	7.55575e+08	6.6418e+08	1.06043e+09	6.98168e+08	6.18415e+08	8.70941e+08
sp|P11911|CD79A_MOUSE B-cell antigen receptor complex-associated protein alpha chain OS=Mus musculus GN=Cd79a PE=1 SV=2	GPGQGTTGQLFFPEVNKNHRG	LFFPEVNKN			5.32424e+08		2.59471e+08	2.58215e+08	2.41425e+08	2.58394e+08
sp|P11911|CD79A_MOUSE B-cell antigen receptor complex-associated protein alpha chain OS=Mus musculus GN=Cd79a PE=1 SV=2	PGQGTTGQLFFPEVNKNHRGL	LFFPEVNKN		8.79434e+08	5.94046e+08	4.88912e+08	4.11124e+08	3.96845e+08	3.68988e+08	3.5865e+08	3.66186e+08
sp|P11911|CD79A_MOUSE B-cell antigen receptor complex-associated protein alpha chain OS=Mus musculus GN=Cd79a PE=1 SV=2	GPGQGTTGQLFFPEVNKNHRGL	LFFPEVNKN	2.7256e+08			1.54711e+08	9.45779e+07	1.16924e+08	1.30276e+08	1.27066e+08
sp|P11911|CD79A_MOUSE B-cell antigen receptor complex-associated protein alpha chain OS=Mus musculus GN=Cd79a PE=1 SV=2	PGQGTTGQLFFPEVNKNHRGLY	LFFPEVNKN	4.77832e+07
sp|P11911|CD79A_MOUSE B-cell antigen receptor complex-associated protein alpha chain OS=Mus musculus GN=Cd79a PE=1 SV=2	WPPVPLGPGQGTTGQLFFPEVNKN	GQLFFPEVN	5.49265e+07	2.46999e+07
sp|P11911|CD79A_MOUSE B-cell antigen receptor complex-associated protein alpha chain OS=Mus musculus GN=Cd79a PE=1 SV=2	WPPVPLGPGQGTTGQLFFPEVNKNHR	LFFPEVNKN	1.93926e+07	9.79083e+06	5.98533e+06
sp|P11911|CD79A_MOUSE B-cell antigen receptor complex-associated protein alpha chain OS=Mus musculus GN=Cd79a PE=1 SV=2	WPPVPLGPGQGTTGQLFFPEVNKNHRG	LFFPEVNKN
sp|P12849|KAP1_MOUSE cAMP-dependent protein kinase type I-beta regulatory subunit OS=Mus musculus GN=Prkar1b PE=1 SV=2	LALIYGTPRAATVK	LIYGTPRAA	3.53449e+07
sp|P13020-2|GELS_MOUSE Isoform 2 of Gelsolin OS=Mus musculus GN=Gsn	IIYNWQGAQSTQDE	YNWQGAQST				2.99074e+07
sp|P13020-2|GELS_MOUSE Isoform 2 of Gelsolin OS=Mus musculus GN=Gsn	YLWVGAGASEAEKT	WVGAGASEA						3.76201e+07
sp|P13020-2|GELS_MOUSE Isoform 2 of Gelsolin OS=Mus musculus GN=Gsn	AMLQVLGPKPALPEG	LQVLGPKPA	5.91141e+07	1.87368e+08	1.19879e+08	3.9082e+07	8.81221e+07	3.93811e+07	1.29018e+08	1.06627e+08	1.22398e+08
sp|P13020-2|GELS_MOUSE Isoform 2 of Gelsolin OS=Mus musculus GN=Gsn	AAYLWVGAGASEAEKT	WVGAGASEA				1.32003e+08	1.23249e+08	1.37038e+08	1.11155e+08	1.08416e+08	1.15875e+08
sp|P13020-2|GELS_MOUSE Isoform 2 of Gelsolin OS=Mus musculus GN=Gsn	DAFVLKTPSAAYLWVG	FVLKTPSAA		4.67026e+07	4.11104e+07
sp|P13020-2|GELS_MOUSE Isoform 2 of Gelsolin OS=Mus musculus GN=Gsn	IIYNWQGAQSTQDEVA	YNWQGAQST
sp|P13020-2|GELS_MOUSE Isoform 2 of Gelsolin OS=Mus musculus GN=Gsn	NDAFVLKTPSAAYLWVG	FVLKTPSAA		5.53825e+06
sp|P13020-2|GELS_MOUSE Isoform 2 of Gelsolin OS=Mus musculus GN=Gsn	EPEAMLQVLGPKPALPEG	LQVLGPKPA	6.72486e+07	5.07886e+07				7.04941e+07
sp|P13020-2|GELS_MOUSE Isoform 2 of Gelsolin OS=Mus musculus GN=Gsn	TPSAAYLWVGAGASEAEK	WVGAGASEA				1.21462e+07	1.15549e+07	1.23414e+07
sp|P13020-2|GELS_MOUSE Isoform 2 of Gelsolin OS=Mus musculus GN=Gsn	EPEAMLQVLGPKPALPEGT	LQVLGPKPA
sp|P13020-2|GELS_MOUSE Isoform 2 of Gelsolin OS=Mus musculus GN=Gsn	TPSAAYLWVGAGASEAEKT	WVGAGASEA	2.10464e+08	2.56966e+08	1.30729e+08	6.20562e+08	5.85868e+08	5.69847e+08	5.53497e+08	5.35756e+08	5.42858e+08
sp|P13020-2|GELS_MOUSE Isoform 2 of Gelsolin OS=Mus musculus GN=Gsn	VPFDAATLHTSTAMAAQHG	LHTSTAMAA					2.8709e+07	3.71022e+07	5.37216e+07	4.08831e+07	4.70275e+07
sp|P13020-2|GELS_MOUSE Isoform 2 of Gelsolin OS=Mus musculus GN=Gsn	TPSAAYLWVGAGASEAEKTG	WVGAGASEA				6.15391e+07	9.47748e+07	2.2982e+07	8.04172e+07	9.26958e+07	2.29501e+07
sp|P13864-2|DNMT1_MOUSE Isoform 2 of DNA (cytosine-5)-methyltransferase 1 OS=Mus musculus GN=Dnmt1	VYLPPEAF		1.5622e+08	1.57634e+08	1.37704e+08				3.86529e+08	1.87979e+08	1.93801e+08
sp|P14152|MDHC_MOUSE Malate dehydrogenase, cytoplasmic OS=Mus musculus GN=Mdh1 PE=1 SV=3	VIIWGNHS		7.57635e+07
sp|P14152|MDHC_MOUSE Malate dehydrogenase, cytoplasmic OS=Mus musculus GN=Mdh1 PE=1 SV=3	IAFKDLDVA	IAFKDLDVA						8.29117e+08		6.72053e+08
sp|P14152|MDHC_MOUSE Malate dehydrogenase, cytoplasmic OS=Mus musculus GN=Mdh1 PE=1 SV=3	KSQGTALEKYA	SQGTALEKY							4.95688e+06
sp|P14152|MDHC_MOUSE Malate dehydrogenase, cytoplasmic OS=Mus musculus GN=Mdh1 PE=1 SV=3	PVVIKNKTWKF	VIKNKTWKF
sp|P14152|MDHC_MOUSE Malate dehydrogenase, cytoplasmic OS=Mus musculus GN=Mdh1 PE=1 SV=3	SAAKAIADHIRD	AAKAIADHI				1.40105e+07		1.41275e+07	1.05227e+07	1.39813e+07	1.31449e+07
sp|P14152|MDHC_MOUSE Malate dehydrogenase, cytoplasmic OS=Mus musculus GN=Mdh1 PE=1 SV=3	FKSQGTALEKYAKKS	FKSQGTALE	6.50898e+06
sp|P14152|MDHC_MOUSE Malate dehydrogenase, cytoplasmic OS=Mus musculus GN=Mdh1 PE=1 SV=3	VPDDLLYSFPVVIKNK	LLYSFPVVI		1.4871e+07
sp|P14152|MDHC_MOUSE Malate dehydrogenase, cytoplasmic OS=Mus musculus GN=Mdh1 PE=1 SV=3	KSQGTALEKYAKKSVKV	KYAKKSVKV		1.93926e+07	1.84613e+07	5.30555e+07
sp|P14152|MDHC_MOUSE Malate dehydrogenase, cytoplasmic OS=Mus musculus GN=Mdh1 PE=1 SV=3	VKIFKSQGTALEKYAKKS	FKSQGTALE		9.90688e+06	3.25014e+07
sp|P14211|CALR_MOUSE Calreticulin OS=Mus musculus GN=Calr PE=1 SV=1	PAIYFKEQF	PAIYFKEQF	5.59642e+07
sp|P14211|CALR_MOUSE Calreticulin OS=Mus musculus GN=Calr PE=1 SV=1	WQVKSGTIFDNF	VKSGTIFDN
sp|P14211|CALR_MOUSE Calreticulin OS=Mus musculus GN=Calr PE=1 SV=1	SSGKFYGDLEKDKGLQTSQDARF	KGLQTSQDA				2.49062e+07
sp|P14211|CALR_MOUSE Calreticulin OS=Mus musculus GN=Calr PE=1 SV=1	PAIYFKEQFLDGDAWTNRWVESKHKSD	FLDGDAWTN		2.32061e+07	5.28353e+07
sp|P14434|HA2B_MOUSE H-2 class II histocompatibility antigen, A-B alpha chain OS=Mus musculus GN=H2-Aa PE=1 SV=2	EDDIEADHVGTY	IEADHVGTY	2.87289e+07
sp|P14434|HA2B_MOUSE H-2 class II histocompatibility antigen, A-B alpha chain OS=Mus musculus GN=H2-Aa PE=1 SV=2	EDDIEADHVGTYG	IEADHVGTY			7.84897e+07
sp|P14434|HA2B_MOUSE H-2 class II histocompatibility antigen, A-B alpha chain OS=Mus musculus GN=H2-Aa PE=1 SV=2	TPATNEAPQATVFPK	PATNEAPQA				2.88287e+07	1.72131e+07	1.44844e+07	3.66167e+07		2.72169e+07
sp|P14434|HA2B_MOUSE H-2 class II histocompatibility antigen, A-B alpha chain OS=Mus musculus GN=H2-Aa PE=1 SV=2	HKLSYLTFIPSDDDIY	YLTFIPSDD			6.50512e+08
sp|P14434|HA2B_MOUSE H-2 class II histocompatibility antigen, A-B alpha chain OS=Mus musculus GN=H2-Aa PE=1 SV=2	STPATNEAPQATVFPK	PATNEAPQA					8.97823e+06	1.05227e+07	1.48196e+07	1.50786e+07	1.67888e+07
sp|P14434|HA2B_MOUSE H-2 class II histocompatibility antigen, A-B alpha chain OS=Mus musculus GN=H2-Aa PE=1 SV=2	FHKLSYLTFIPSDDDIY	YLTFIPSDD	2.87289e+07
sp|P14434|HA2B_MOUSE H-2 class II histocompatibility antigen, A-B alpha chain OS=Mus musculus GN=H2-Aa PE=1 SV=2	TPATNEAPQATVFPKSPV	PATNEAPQA				3.43784e+07	2.58203e+07		5.20718e+07	4.67026e+07
sp|P14483|HB2A_MOUSE H-2 class II histocompatibility antigen, A beta chain OS=Mus musculus GN=H2-Ab1 PE=1 SV=1	YEGPETHTSL	YEGPETHTS		2.78673e+08	2.46498e+08					7.83267e+07
sp|P14483|HB2A_MOUSE H-2 class II histocompatibility antigen, A beta chain OS=Mus musculus GN=H2-Ab1 PE=1 SV=1	NYEGPETHTSL	YEGPETHTS	7.74666e+08	9.21878e+08	1.04221e+09				3.35329e+08		3.44278e+08
sp|P14483|HB2A_MOUSE H-2 class II histocompatibility antigen, A beta chain OS=Mus musculus GN=H2-Ab1 PE=1 SV=1	HNYEGPETHTSL	YEGPETHTS	5.2219e+08	1.61393e+08		1.3695e+09	1.21222e+09	1.26107e+09	1.30826e+09	1.49967e+09	1.40605e+09
sp|P14483|HB2A_MOUSE H-2 class II histocompatibility antigen, A beta chain OS=Mus musculus GN=H2-Ab1 PE=1 SV=1	NYEGPETHTSLR	YEGPETHTS				7.3794e+07		3.65154e+07	7.12838e+08	8.70338e+08	7.33387e+08
sp|P14483|HB2A_MOUSE H-2 class II histocompatibility antigen, A beta chain OS=Mus musculus GN=H2-Ab1 PE=1 SV=1	RPDAEYWNSQPE	AEYWNSQPE			9.46388e+06
sp|P14483|HB2A_MOUSE H-2 class II histocompatibility antigen, A beta chain OS=Mus musculus GN=H2-Ab1 PE=1 SV=1	AEYWNSQPEILER	YWNSQPEIL				1.24445e+07	1.38271e+07	1.52468e+07	1.58173e+07		1.59494e+07
sp|P14483|HB2A_MOUSE H-2 class II histocompatibility antigen, A beta chain OS=Mus musculus GN=H2-Ab1 PE=1 SV=1	RHNYEGPETHTSL	YEGPETHTS							6.80962e+08	8.63727e+08	6.23148e+08
sp|P14483|HB2A_MOUSE H-2 class II histocompatibility antigen, A beta chain OS=Mus musculus GN=H2-Ab1 PE=1 SV=1	DAEYWNSQPEILER	YWNSQPEIL					1.15549e+07	1.13879e+07		1.23756e+07	9.32712e+06
sp|P14483|HB2A_MOUSE H-2 class II histocompatibility antigen, A beta chain OS=Mus musculus GN=H2-Ab1 PE=1 SV=1	RHNYEGPETHTSLR	YEGPETHTS			1.80805e+06
sp|P14483|HB2A_MOUSE H-2 class II histocompatibility antigen, A beta chain OS=Mus musculus GN=H2-Ab1 PE=1 SV=1	RPDAEYWNSQPEIL	YWNSQPEIL	1.25584e+09	3.9655e+07	6.96718e+08	6.48711e+08	6.24878e+08	5.37616e+08	4.84862e+08	5.42858e+08	5.27282e+08
sp|P14483|HB2A_MOUSE H-2 class II histocompatibility antigen, A beta chain OS=Mus musculus GN=H2-Ab1 PE=1 SV=1	GRPDAEYWNSQPEIL	YWNSQPEIL	1.79938e+07		1.56646e+07					2.3776e+07
sp|P14483|HB2A_MOUSE H-2 class II histocompatibility antigen, A beta chain OS=Mus musculus GN=H2-Ab1 PE=1 SV=1	HNYEGPETHTSLRRL	YEGPETHTS	5.53113e+08		7.77895e+08		6.78606e+08		4.99531e+08	5.9487e+08	6.09901e+08
sp|P14483|HB2A_MOUSE H-2 class II histocompatibility antigen, A beta chain OS=Mus musculus GN=H2-Ab1 PE=1 SV=1	RPDAEYWNSQPEILE	YWNSQPEIL	3.12888e+09	2.60566e+09	2.70129e+09	2.35487e+09	2.26678e+09	2.34185e+09	2.14005e+09	2.18654e+09	2.12086e+09
sp|P14483|HB2A_MOUSE H-2 class II histocompatibility antigen, A beta chain OS=Mus musculus GN=H2-Ab1 PE=1 SV=1	SLRRLEQPNVVISLS	LEQPNVVIS	1.213e+08							6.20531e+07
sp|P14483|HB2A_MOUSE H-2 class II histocompatibility antigen, A beta chain OS=Mus musculus GN=H2-Ab1 PE=1 SV=1	GRPDAEYWNSQPEILE	YWNSQPEIL	1.15315e+08	6.19242e+07	8.83055e+07		1.01789e+08	1.06332e+08	1.08641e+08	9.77776e+07
sp|P14483|HB2A_MOUSE H-2 class II histocompatibility antigen, A beta chain OS=Mus musculus GN=H2-Ab1 PE=1 SV=1	HNYEGPETHTSLRRLE	YEGPETHTS	1.15081e+09	1.29114e+09	1.50906e+09
sp|P14483|HB2A_MOUSE H-2 class II histocompatibility antigen, A beta chain OS=Mus musculus GN=H2-Ab1 PE=1 SV=1	RHNYEGPETHTSLRRL	YEGPETHTS							5.14975e+07
sp|P14483|HB2A_MOUSE H-2 class II histocompatibility antigen, A beta chain OS=Mus musculus GN=H2-Ab1 PE=1 SV=1	RPDAEYWNSQPEILER	YWNSQPEIL	1.02011e+10	1.29569e+10	9.76518e+09	7.34441e+09	6.75356e+09	6.65596e+09	5.99453e+09	5.74237e+09	5.8387e+09
sp|P14483|HB2A_MOUSE H-2 class II histocompatibility antigen, A beta chain OS=Mus musculus GN=H2-Ab1 PE=1 SV=1	SLRRLEQPNVVISLSR	LEQPNVVIS	3.40481e+08	3.65678e+08	4.05464e+08		2.73696e+08	2.80223e+08	1.17901e+08	1.30729e+08	2.25883e+08
sp|P14483|HB2A_MOUSE H-2 class II histocompatibility antigen, A beta chain OS=Mus musculus GN=H2-Ab1 PE=1 SV=1	GRPDAEYWNSQPEILER	YWNSQPEIL	6.13292e+08	6.12868e+08	5.49674e+08	3.84924e+08	3.44756e+08	3.52977e+08	3.11358e+08	3.15049e+08	3.15923e+08
sp|P14483|HB2A_MOUSE H-2 class II histocompatibility antigen, A beta chain OS=Mus musculus GN=H2-Ab1 PE=1 SV=1	RHNYEGPETHTSLRRLE	YEGPETHTS	2.07711e+08	2.55545e+08	2.23547e+08
sp|P14483|HB2A_MOUSE H-2 class II histocompatibility antigen, A beta chain OS=Mus musculus GN=H2-Ab1 PE=1 SV=1	RPDAEYWNSQPEILERT	YWNSQPEIL	1.05092e+09	1.07151e+09	8.75177e+08	6.81435e+08	5.75404e+08	6.29225e+08	5.45499e+08	5.71429e+08	5.38735e+08
sp|P14483|HB2A_MOUSE H-2 class II histocompatibility antigen, A beta chain OS=Mus musculus GN=H2-Ab1 PE=1 SV=1	TSLRRLEQPNVVISLSR	LEQPNVVIS	3.91381e+08	4.50515e+08			1.43751e+08		2.83152e+08
sp|P14483|HB2A_MOUSE H-2 class II histocompatibility antigen, A beta chain OS=Mus musculus GN=H2-Ab1 PE=1 SV=1	VCRHNYEGPETHTSLRR	YEGPETHTS
sp|P14483|HB2A_MOUSE H-2 class II histocompatibility antigen, A beta chain OS=Mus musculus GN=H2-Ab1 PE=1 SV=1	GRPDAEYWNSQPEILERT	YWNSQPEIL	2.19098e+08	2.34335e+08	1.67548e+08
sp|P14869|RLA0_MOUSE 60S acidic ribosomal protein P0 OS=Mus musculus GN=Rplp0 PE=1 SV=3	DPSAFAAAAPAAAAT	FAAAAPAAA				1.16837e+07			1.8283e+07		2.62898e+07
sp|P14869|RLA0_MOUSE 60S acidic ribosomal protein P0 OS=Mus musculus GN=Rplp0 PE=1 SV=3	DPSAFAAAAPAAAATT	FAAAAPAAA								1.50682e+07
sp|P14869|RLA0_MOUSE 60S acidic ribosomal protein P0 OS=Mus musculus GN=Rplp0 PE=1 SV=3	APAAAATTAAPAAAAAPA	TTAAPAAAA				5.91112e+06			6.75723e+06	5.36817e+06	6.69197e+06
sp|P14869|RLA0_MOUSE 60S acidic ribosomal protein P0 OS=Mus musculus GN=Rplp0 PE=1 SV=3	APAAAATTAAPAAAAAPAK	TTAAPAAAA	1.53848e+07			8.57718e+07	7.83267e+07	7.87622e+07	3.22099e+07	4.04883e+07	9.55664e+07
sp|P15261|INGR1_MOUSE Interferon gamma receptor 1 OS=Mus musculus GN=Ifngr1 PE=1 SV=3	EPLSTVTAPDSPEAAEQ	LSTVTAPDS				5.81389e+07				6.33131e+07
sp|P15864|H12_MOUSE Histone H1.2 OS=Mus musculus GN=Hist1h1c PE=1 SV=2	SLVSKGILVQTK	SKGILVQTK				7.08335e+06		5.78546e+06
sp|P16125|LDHB_MOUSE L-lactate dehydrogenase B chain OS=Mus musculus GN=Ldhb PE=1 SV=2	VDVLEDKLK	VDVLEDKLK	2.75586e+07	2.34649e+07	2.17272e+07
sp|P16125|LDHB_MOUSE L-lactate dehydrogenase B chain OS=Mus musculus GN=Ldhb PE=1 SV=2	VDVLEDKLKG	DVLEDKLKG	4.18601e+08	4.64467e+08	4.58708e+08		5.81389e+07				9.98321e+07
sp|P16125|LDHB_MOUSE L-lactate dehydrogenase B chain OS=Mus musculus GN=Ldhb PE=1 SV=2	ALVDVLEDKLKG	VDVLEDKLK	5.13549e+07	6.48229e+07	4.58367e+07
sp|P16125|LDHB_MOUSE L-lactate dehydrogenase B chain OS=Mus musculus GN=Ldhb PE=1 SV=2	GEHGDSSVAVWSG	GDSSVAVWS	1.21721e+08	1.1428e+08	1.06923e+08	6.5956e+07		6.75288e+07	5.76973e+07
sp|P16125|LDHB_MOUSE L-lactate dehydrogenase B chain OS=Mus musculus GN=Ldhb PE=1 SV=2	GEHGDSSVAVWSGVNVAG	AVWSGVNVA						6.79951e+06
sp|P16382|IL4RA_MOUSE Interleukin-4 receptor subunit alpha OS=Mus musculus GN=Il4r PE=1 SV=1	KPFQNPVPNQSPS	FQNPVPNQS			2.33513e+07	1.75261e+07
sp|P16546-2|SPTN1_MOUSE Isoform 2 of Spectrin alpha chain, non-erythrocytic 1 OS=Mus musculus GN=Sptan1	KALINADEL	KALINADEL	4.48934e+07	4.29752e+07	4.72234e+07
sp|P17182|ENOA_MOUSE Alpha-enolase OS=Mus musculus GN=Eno1 PE=1 SV=3	LFRAAVPSG	LFRAAVPSG	3.49309e+07
sp|P17182|ENOA_MOUSE Alpha-enolase OS=Mus musculus GN=Eno1 PE=1 SV=3	RSFRNPLAK	RSFRNPLAK								2.2949e+06
sp|P17182|ENOA_MOUSE Alpha-enolase OS=Mus musculus GN=Eno1 PE=1 SV=3	PSRYITPDQL	SRYITPDQL
sp|P17182|ENOA_MOUSE Alpha-enolase OS=Mus musculus GN=Eno1 PE=1 SV=3	VDLYTAKGLFR	LYTAKGLFR			1.37316e+07
sp|P17182|ENOA_MOUSE Alpha-enolase OS=Mus musculus GN=Eno1 PE=1 SV=3	VDLYTAKGLFRAA	YTAKGLFRA
sp|P17182|ENOA_MOUSE Alpha-enolase OS=Mus musculus GN=Eno1 PE=1 SV=3	PSRYITPDQLADLYK	SRYITPDQL
sp|P17182|ENOA_MOUSE Alpha-enolase OS=Mus musculus GN=Eno1 PE=1 SV=3	RIEEELGSKAKFAGR	ELGSKAKFA	8.58865e+06	1.42949e+07	1.27501e+07
sp|P17182|ENOA_MOUSE Alpha-enolase OS=Mus musculus GN=Eno1 PE=1 SV=3	KSFVQNYPVVSIEDPF	FVQNYPVVS		3.74121e+07
sp|P17182|ENOA_MOUSE Alpha-enolase OS=Mus musculus GN=Eno1 PE=1 SV=3	LFRAAVPSGASTGIYE	FRAAVPSGA	1.7944e+07	1.57407e+07
sp|P17439|GLCM_MOUSE Glucosylceramidase OS=Mus musculus GN=Gba PE=1 SV=1	RPISLFASPWTSPTWLK	FASPWTSPT	1.31085e+07	1.2821e+07
sp|P17665|COX7C_MOUSE Cytochrome c oxidase subunit 7C, mitochondrial OS=Mus musculus GN=Cox7c PE=1 SV=1	VYFGSGFAAPFFIVRHQLLKK	FGSGFAAPF	3.95178e+07	1.80438e+07	1.70586e+07
sp|P17742|PPIA_MOUSE Peptidyl-prolyl cis-trans isomerase A OS=Mus musculus GN=Ppia PE=1 SV=2	RALSTGEKGFGYKGSSF	GFGYKGSSF								1.97315e+07	2.06695e+07
sp|P17751|TPIS_MOUSE Triosephosphate isomerase OS=Mus musculus GN=Tpi1 PE=1 SV=4	GASLKPEFVDIINAKQ	PEFVDIINA			2.85899e+07
sp|P17809|GTR1_MOUSE Solute carrier family 2, facilitated glucose transporter member 1 OS=Mus musculus GN=Slc2a1 PE=1 SV=4	LQFGYNTGVINAPQK	YNTGVINAP	4.80156e+07	3.68203e+07		2.71416e+07	3.28639e+07	2.98867e+07		2.73872e+07	2.17272e+07
sp|P18242|CATD_MOUSE Cathepsin D OS=Mus musculus GN=Ctsd PE=1 SV=1	LILKGPITK	LILKGPITK	8.6125e+06	5.27595e+06
sp|P18828-2|SDC1_MOUSE Isoform 2 of Syndecan-1 OS=Mus musculus GN=Sdc1	ETSGENTAVAAVEPGLR	TAVAAVEPG	1.68238e+07	1.85254e+07	2.2697e+07
sp|P18828-2|SDC1_MOUSE Isoform 2 of Syndecan-1 OS=Mus musculus GN=Sdc1	ETSGENTAVAAVEPGLRNQPP	TAVAAVEPG	3.17664e+07
sp|P20029|GRP78_MOUSE 78 kDa glucose-regulated protein OS=Mus musculus GN=Hspa5 PE=1 SV=3	ITPSYVAFTPEGER	YVAFTPEGE	3.87046e+07	3.22993e+07	3.97927e+07	5.01588e+07	5.04028e+07	5.76973e+07	4.63158e+07	4.32141e+07	3.98203e+07
sp|P20029|GRP78_MOUSE 78 kDa glucose-regulated protein OS=Mus musculus GN=Hspa5 PE=1 SV=3	IGRTWNDPSVQQDIK	RTWNDPSVQ	9.276e+07	9.31466e+07		5.71797e+07		5.11064e+07	4.64766e+07	5.22164e+07	4.61875e+07
sp|P20029|GRP78_MOUSE 78 kDa glucose-regulated protein OS=Mus musculus GN=Hspa5 PE=1 SV=3	ITPSYVAFTPEGERL	YVAFTPEGE	1.4415e+08	1.97462e+08	1.27507e+08		8.93522e+07			8.96624e+07	1.03209e+08
sp|P20029|GRP78_MOUSE 78 kDa glucose-regulated protein OS=Mus musculus GN=Hspa5 PE=1 SV=3	IGRTWNDPSVQQDIKF	RTWNDPSVQ	4.91266e+07
sp|P20029|GRP78_MOUSE 78 kDa glucose-regulated protein OS=Mus musculus GN=Hspa5 PE=1 SV=3	ITPSYVAFTPEGERLI	YVAFTPEGE	1.12473e+08	1.79449e+08	7.3794e+07	1.17005e+08		1.07667e+08	1.69291e+07
sp|P20029|GRP78_MOUSE 78 kDa glucose-regulated protein OS=Mus musculus GN=Hspa5 PE=1 SV=3	IGDAAKNQLTSNPENTVFDAKRL	QLTSNPENT
sp|P20029|GRP78_MOUSE 78 kDa glucose-regulated protein OS=Mus musculus GN=Hspa5 PE=1 SV=3	VAFTPEGERLIGDAAKNQLTSNPENTVFDAKRL	QLTSNPENT			2.04426e+08
sp|P20934|EVI2A_MOUSE Protein EVI2A OS=Mus musculus GN=Evi2a PE=1 SV=2	SNLLLQSPGVLTAARE	LQSPGVLTA	1.27148e+07	5.16405e+07		2.30778e+07	2.46315e+07		2.09871e+07	2.23381e+07	2.58561e+07
sp|P21614|VTDB_MOUSE Vitamin D-binding protein OS=Mus musculus GN=Gc PE=1 SV=2	ERLRTKTPNTSPAELK	TKTPNTSPA								5.83003e+07
sp|P21614|VTDB_MOUSE Vitamin D-binding protein OS=Mus musculus GN=Gc PE=1 SV=2	AERLRTKTPNTSPAELK	TKTPNTSPA								3.34847e+07
sp|P21855|CD72_MOUSE B-cell differentiation antigen CD72 OS=Mus musculus GN=Cd72 PE=1 SV=2	YENVQVSPVPGGPPG	VQVSPVPGG					7.26232e+06	6.02696e+06
sp|P21855|CD72_MOUSE B-cell differentiation antigen CD72 OS=Mus musculus GN=Cd72 PE=1 SV=2	DGELTYENVQVSPVPG	YENVQVSPV	3.92177e+07			4.00973e+07		4.17132e+07
sp|P21855|CD72_MOUSE B-cell differentiation antigen CD72 OS=Mus musculus GN=Cd72 PE=1 SV=2	ELTYENVQVSPVPGGPP	YENVQVSPV					2.00904e+07
sp|P21855|CD72_MOUSE B-cell differentiation antigen CD72 OS=Mus musculus GN=Cd72 PE=1 SV=2	ELTYENVQVSPVPGGPPG	YENVQVSPV				5.58839e+06
sp|P21855|CD72_MOUSE B-cell differentiation antigen CD72 OS=Mus musculus GN=Cd72 PE=1 SV=2	GELTYENVQVSPVPGGPP	YENVQVSPV			1.29466e+08	1.76856e+08					1.57634e+08
sp|P21855|CD72_MOUSE B-cell differentiation antigen CD72 OS=Mus musculus GN=Cd72 PE=1 SV=2	DGELTYENVQVSPVPGGPP	YENVQVSPV	2.22928e+08	2.74456e+08			3.21223e+08		2.75218e+08	3.00127e+08	3.49569e+08
sp|P21855|CD72_MOUSE B-cell differentiation antigen CD72 OS=Mus musculus GN=Cd72 PE=1 SV=2	GELTYENVQVSPVPGGPPG	YENVQVSPV	1.22652e+08		5.42079e+07		1.26101e+08	1.35715e+08		1.23249e+08	1.28572e+08
sp|P21855|CD72_MOUSE B-cell differentiation antigen CD72 OS=Mus musculus GN=Cd72 PE=1 SV=2	DGELTYENVQVSPVPGGPPG	YENVQVSPV		4.30966e+08	9.39293e+08	7.9755e+08	7.26305e+08	1.0088e+09	8.94806e+08	8.9171e+08	8.26821e+08
sp|P21855|CD72_MOUSE B-cell differentiation antigen CD72 OS=Mus musculus GN=Cd72 PE=1 SV=2	EDGELTYENVQVSPVPGGPPG	YENVQVSPV					7.79475e+07			4.25307e+07	7.24258e+07
sp|P22599|A1AT2_MOUSE Alpha-1-antitrypsin 1-2 OS=Mus musculus GN=Serpina1b PE=1 SV=2	EEHTQSPIFVGKVVDPTHK	HTQSPIFVG	4.23563e+08	1.56003e+08	5.00571e+08
sp|P22599|A1AT2_MOUSE Alpha-1-antitrypsin 1-2 OS=Mus musculus GN=Serpina1b PE=1 SV=2	IIFEEHTQSPIFVGKVVDPTHK	HTQSPIFVG	8.20013e+09	1.01587e+10	9.31559e+09		2.05145e+09	1.17255e+09	8.76999e+08	1.92605e+09	1.81083e+09
sp|P22599|A1AT2_MOUSE Alpha-1-antitrypsin 1-2 OS=Mus musculus GN=Serpina1b PE=1 SV=2	FIIFEEHTQSPIFVGKVVDPTHK	HTQSPIFVG	6.53643e+07	1.01789e+08
sp|P22752|H2A1_MOUSE Histone H2A type 1 OS=Mus musculus GN=Hist1h2ab PE=1 SV=3	RVTIAQGGVLPNIQ	IAQGGVLPN	5.98148e+07	7.12309e+07	7.90356e+07			9.8521e+06
sp|P22752|H2A1_MOUSE Histone H2A type 1 OS=Mus musculus GN=Hist1h2ab PE=1 SV=3	GRVTIAQGGVLPNIQ	IAQGGVLPN	3.04091e+07
sp|P22752|H2A1_MOUSE Histone H2A type 1 OS=Mus musculus GN=Hist1h2ab PE=1 SV=3	NKLLGRVTIAQGGVL	GRVTIAQGG			2.56597e+07
sp|P22752|H2A1_MOUSE Histone H2A type 1 OS=Mus musculus GN=Hist1h2ab PE=1 SV=3	RVTIAQGGVLPNIQA	IAQGGVLPN		4.71254e+07	3.18326e+07
sp|P22752|H2A1_MOUSE Histone H2A type 1 OS=Mus musculus GN=Hist1h2ab PE=1 SV=3	NKLLGRVTIAQGGVLPNIQA	IAQGGVLPN	1.79076e+08	1.91663e+08	2.04142e+08
sp|P22752|H2A1_MOUSE Histone H2A type 1 OS=Mus musculus GN=Hist1h2ab PE=1 SV=3	AIRNDEELNKLLGRVTIAQGGVLPNIQA	IAQGGVLPN	1.56871e+08	3.85458e+08
sp|P22752|H2A1_MOUSE Histone H2A type 1 OS=Mus musculus GN=Hist1h2ab PE=1 SV=3	RVTIAQGGVLPNIQAVLLPKKTESHHKAKGK	IAQGGVLPN	1.62065e+08		8.07523e+07						8.22208e+07
sp|P23780|BGAL_MOUSE Beta-galactosidase OS=Mus musculus GN=Glb1 PE=1 SV=1	RKFEPKGPLINSEF	FEPKGPLIN	4.09398e+07		7.4876e+07						3.67948e+07
sp|P23780|BGAL_MOUSE Beta-galactosidase OS=Mus musculus GN=Glb1 PE=1 SV=1	VPWNFHEPQPGQYE	WNFHEPQPG	1.15315e+08
sp|P23780|BGAL_MOUSE Beta-galactosidase OS=Mus musculus GN=Glb1 PE=1 SV=1	RKFEPKGPLINSEFY	FEPKGPLIN	9.71022e+07						1.07518e+08	1.07891e+08
sp|P24527|LKHA4_MOUSE Leukotriene A-4 hydrolase OS=Mus musculus GN=Lta4h PE=1 SV=4	ETSPKSSALQWLTPEQTSGKQHPY	LQWLTPEQT
sp|P24529|TY3H_MOUSE Tyrosine 3-monooxygenase OS=Mus musculus GN=Th PE=1 SV=3	DGNAVLNLLFSLR	AVLNLLFSL	2.51142e+07
sp|P25206|MCM3_MOUSE DNA replication licensing factor MCM3 OS=Mus musculus GN=Mcm3 PE=1 SV=2	NAFEELVAF	NAFEELVAF	6.06498e+07	6.43751e+07		3.61144e+08	3.05374e+08	3.26159e+08
sp|P25918|CD19_MOUSE B-lymphocyte antigen CD19 OS=Mus musculus GN=Cd19 PE=1 SV=3	RGILYAAPQLHSIQ	ILYAAPQLH	2.43779e+08	2.79835e+08	2.90507e+08	1.79698e+08	1.5862e+08	1.75148e+08	1.42659e+08
sp|P25918|CD19_MOUSE B-lymphocyte antigen CD19 OS=Mus musculus GN=Cd19 PE=1 SV=3	RGILYAAPQLHSIQS	ILYAAPQLH				3.07482e+07
sp|P25918|CD19_MOUSE B-lymphocyte antigen CD19 OS=Mus musculus GN=Cd19 PE=1 SV=3	GILYAAPQLHSIQSGPS	ILYAAPQLH								3.09192e+07
sp|P25918|CD19_MOUSE B-lymphocyte antigen CD19 OS=Mus musculus GN=Cd19 PE=1 SV=3	RGILYAAPQLHSIQSGPS	ILYAAPQLH	7.88207e+08	9.41248e+08	8.70941e+08	5.25094e+08	4.87221e+08		4.17153e+08		4.07154e+08
sp|P26039|TLN1_MOUSE Talin-1 OS=Mus musculus GN=Tln1 PE=1 SV=2	EISHLIEPLASAARAE	SHLIEPLAS			1.27766e+07
sp|P26039|TLN1_MOUSE Talin-1 OS=Mus musculus GN=Tln1 PE=1 SV=2	VSELLRSAQPASAEPR	LRSAQPASA	2.59818e+07						1.42356e+07
sp|P27661|H2AX_MOUSE Histone H2AX OS=Mus musculus GN=H2afx PE=1 SV=2	AAVLEYLTAE	AVLEYLTAE			7.03477e+07
sp|P27661|H2AX_MOUSE Histone H2AX OS=Mus musculus GN=H2afx PE=1 SV=2	QGGVLPNIQA	GGVLPNIQA		2.96186e+07	2.96186e+07
sp|P27661|H2AX_MOUSE Histone H2AX OS=Mus musculus GN=H2afx PE=1 SV=2	IAQGGVLPNIQA	IAQGGVLPN	9.12297e+07
sp|P27661|H2AX_MOUSE Histone H2AX OS=Mus musculus GN=H2afx PE=1 SV=2	SSRAGLQFPVGR	SRAGLQFPV
sp|P27661|H2AX_MOUSE Histone H2AX OS=Mus musculus GN=H2afx PE=1 SV=2	AIRNDEELNKLLG	IRNDEELNK	7.35897e+07	6.38419e+07	5.13906e+07
sp|P27661|H2AX_MOUSE Histone H2AX OS=Mus musculus GN=H2afx PE=1 SV=2	RAGLQFPVGRVHRLL	FPVGRVHRL
sp|P27661|H2AX_MOUSE Histone H2AX OS=Mus musculus GN=H2afx PE=1 SV=2	SSRAGLQFPVGRVHR	SRAGLQFPV					1.72839e+06
sp|P27661|H2AX_MOUSE Histone H2AX OS=Mus musculus GN=H2afx PE=1 SV=2	SSRAGLQFPVGRVHRLL	FPVGRVHRL	3.38347e+07
sp|P27661|H2AX_MOUSE Histone H2AX OS=Mus musculus GN=H2afx PE=1 SV=2	VLLPKKSSATVGPKAPAVG	SSATVGPKA
sp|P27661|H2AX_MOUSE Histone H2AX OS=Mus musculus GN=H2afx PE=1 SV=2	VTIAQGGVLPNIQAVLLPK	IAQGGVLPN	1.25658e+07
sp|P27661|H2AX_MOUSE Histone H2AX OS=Mus musculus GN=H2afx PE=1 SV=2	VLLPKKSSATVGPKAPAVGK	SSATVGPKA	3.59895e+08	5.85056e+08	3.40245e+08	3.30941e+08	3.27973e+08	3.47154e+08	3.70013e+08	4.17442e+08
sp|P27661|H2AX_MOUSE Histone H2AX OS=Mus musculus GN=H2afx PE=1 SV=2	AVLLPKKSSATVGPKAPAVGK	SSATVGPKA	8.91048e+07	1.91796e+08	6.96201e+07	1.70241e+08	8.05846e+07	1.58071e+08	1.07294e+08	2.12222e+08	1.8955e+08
sp|P27661|H2AX_MOUSE Histone H2AX OS=Mus musculus GN=H2afx PE=1 SV=2	VLLPKKSSATVGPKAPAVGKK	SSATVGPKA		1.55787e+08	1.11309e+08
sp|P27661|H2AX_MOUSE Histone H2AX OS=Mus musculus GN=H2afx PE=1 SV=2	AVLLPKKSSATVGPKAPAVGKK	SSATVGPKA	2.10892e+07	5.68635e+07	3.64395e+07
sp|P27661|H2AX_MOUSE Histone H2AX OS=Mus musculus GN=H2afx PE=1 SV=2	IQAVLLPKKSSATVGPKAPAVGK	SSATVGPKA
sp|P27661|H2AX_MOUSE Histone H2AX OS=Mus musculus GN=H2afx PE=1 SV=2	VLLPKKSSATVGPKAPAVGKKAS	SSATVGPKA		1.25664e+08
sp|P27784|CCL6_MOUSE C-C motif chemokine 6 OS=Mus musculus GN=Ccl6 PE=1 SV=1	EDRRYNPPIIHQGFQ	YNPPIIHQG			2.07844e+07
sp|P27808|MGAT1_MOUSE Alpha-1,3-mannosyl-glycoprotein 2-beta-N-acetylglucosaminyltransferase OS=Mus musculus GN=Mgat1 PE=1 SV=1	LAQVYGAPQLQVEK	QVYGAPQLQ			4.32741e+07	2.08421e+07		2.48717e+07	2.03144e+07
sp|P27808|MGAT1_MOUSE Alpha-1,3-mannosyl-glycoprotein 2-beta-N-acetylglucosaminyltransferase OS=Mus musculus GN=Mgat1 PE=1 SV=1	IFNKFKFPAAVVVED	FKFPAAVVV
sp|P27808|MGAT1_MOUSE Alpha-1,3-mannosyl-glycoprotein 2-beta-N-acetylglucosaminyltransferase OS=Mus musculus GN=Mgat1 PE=1 SV=1	LAQVYGAPQLQVEKV	QVYGAPQLQ	2.84332e+08	2.76748e+08	2.86309e+08	1.69299e+08	1.57524e+08	3.28867e+07		1.53642e+08	1.743e+08
sp|P27808|MGAT1_MOUSE Alpha-1,3-mannosyl-glycoprotein 2-beta-N-acetylglucosaminyltransferase OS=Mus musculus GN=Mgat1 PE=1 SV=1	LAQVYGAPQLQVEKVR	QVYGAPQLQ	8.67885e+07	1.11541e+08	1.00875e+08			3.96275e+07	3.82247e+07	3.90008e+07
sp|P27808|MGAT1_MOUSE Alpha-1,3-mannosyl-glycoprotein 2-beta-N-acetylglucosaminyltransferase OS=Mus musculus GN=Mgat1 PE=1 SV=1	LAQVYGAPQLQVEKVRT	QVYGAPQLQ							8.6724e+06
sp|P28063|PSB8_MOUSE Proteasome subunit beta type-8 OS=Mus musculus GN=Psmb8 PE=1 SV=2	VSDLLYKYGEAAL	LLYKYGEAA
sp|P28665|MUG1_MOUSE Murinoglobulin-1 OS=Mus musculus GN=Mug1 PE=1 SV=3	VPLQAFKPFFVE	LQAFKPFFV	2.95161e+07	3.50522e+07
sp|P28665|MUG1_MOUSE Murinoglobulin-1 OS=Mus musculus GN=Mug1 PE=1 SV=3	ISYTGSRPASNMV	YTGSRPASN	3.76984e+07		3.57639e+07		4.45524e+07	4.32441e+07
sp|P28665|MUG1_MOUSE Murinoglobulin-1 OS=Mus musculus GN=Mug1 PE=1 SV=3	LEISYTGSRPASN	YTGSRPASN	1.3562e+08	1.4996e+08	1.56436e+08	1.01296e+08	9.02235e+07		6.32254e+07	6.70624e+07
sp|P28665|MUG1_MOUSE Murinoglobulin-1 OS=Mus musculus GN=Mug1 PE=1 SV=3	EISYTGSRPASNMV	YTGSRPASN					6.34857e+06
sp|P28665|MUG1_MOUSE Murinoglobulin-1 OS=Mus musculus GN=Mug1 PE=1 SV=3	KYTYGKPVPGHVKI	YTYGKPVPG	3.25465e+07	2.5149e+07		3.30925e+07	2.35137e+07	3.46175e+07
sp|P28665|MUG1_MOUSE Murinoglobulin-1 OS=Mus musculus GN=Mug1 PE=1 SV=3	LEISYTGSRPASNM	YTGSRPASN	1.60604e+07	2.08711e+07			2.62534e+07	2.37418e+06	1.79813e+07	8.22737e+06	1.11845e+07
sp|P28665|MUG1_MOUSE Murinoglobulin-1 OS=Mus musculus GN=Mug1 PE=1 SV=3	GKYTYGKPVPGHVKI	YTYGKPVPG		1.17819e+08				6.93311e+07		4.78495e+07
sp|P28665|MUG1_MOUSE Murinoglobulin-1 OS=Mus musculus GN=Mug1 PE=1 SV=3	LEISYTGSRPASNMV	YTGSRPASN	2.91389e+08	3.83446e+08	2.43278e+08	9.55002e+07		9.75068e+07	2.32202e+08	2.04079e+08
sp|P28665|MUG1_MOUSE Murinoglobulin-1 OS=Mus musculus GN=Mug1 PE=1 SV=3	GKYTYGKPVPGHVKIN	YTYGKPVPG		3.39051e+07
sp|P28665|MUG1_MOUSE Murinoglobulin-1 OS=Mus musculus GN=Mug1 PE=1 SV=3	VDLRFSTSQSLPASQT	FSTSQSLPA	1.15795e+08	2.31109e+08	2.60914e+08
sp|P29351-2|PTN6_MOUSE Isoform 2 of Tyrosine-protein phosphatase non-receptor type 6 OS=Mus musculus GN=Ptpn6	LRQPYYATRVNAADIE	YYATRVNAA			1.01577e+08
sp|P29391|FRIL1_MOUSE Ferritin light chain 1 OS=Mus musculus GN=Ftl1 PE=1 SV=2	APQGSLGEYL	PQGSLGEYL	7.21752e+07	5.71401e+07
sp|P29391|FRIL1_MOUSE Ferritin light chain 1 OS=Mus musculus GN=Ftl1 PE=1 SV=2	APQGSLGEYLFERL	PQGSLGEYL
sp|P29391|FRIL1_MOUSE Ferritin light chain 1 OS=Mus musculus GN=Ftl1 PE=1 SV=2	GAPQGSLGEYLFERL	PQGSLGEYL
sp|P29391|FRIL1_MOUSE Ferritin light chain 1 OS=Mus musculus GN=Ftl1 PE=1 SV=2	APQGSLGEYLFERLTLKHD	PQGSLGEYL	6.12049e+09
sp|P29391|FRIL1_MOUSE Ferritin light chain 1 OS=Mus musculus GN=Ftl1 PE=1 SV=2	TGAPQGSLGEYLFERLTLKHD	PQGSLGEYL
sp|P29391|FRIL1_MOUSE Ferritin light chain 1 OS=Mus musculus GN=Ftl1 PE=1 SV=2	VAGPQPAQTGAPQGSLGEYLFERLTLKHD	AQTGAPQGS
sp|P29533|VCAM1_MOUSE Vascular cell adhesion protein 1 OS=Mus musculus GN=Vcam1 PE=1 SV=1	APKETTIWVSPSPILE	TIWVSPSPI		2.31098e+07
sp|P29699|FETUA_MOUSE Alpha-2-HS-glycoprotein OS=Mus musculus GN=Ahsg PE=1 SV=1	DPPASVVVGPVVVPR	SVVVGPVVV	4.09398e+07		3.28867e+07		5.00893e+07	2.77503e+07	3.65154e+07	2.72358e+07
sp|P29699|FETUA_MOUSE Alpha-2-HS-glycoprotein OS=Mus musculus GN=Ahsg PE=1 SV=1	HDLRHAFSPVASVESA	FSPVASVES	7.50319e+07		7.92551e+07					4.07416e+07
sp|P29699|FETUA_MOUSE Alpha-2-HS-glycoprotein OS=Mus musculus GN=Ahsg PE=1 SV=1	HDLRHAFSPVASVESAS	FSPVASVES	2.80223e+08	2.44287e+08	2.63641e+08					1.67432e+08
sp|P32233|DRG1_MOUSE Developmentally-regulated GTP-binding protein 1 OS=Mus musculus GN=Drg1 PE=1 SV=1	ITPKGGGGGGPGEGFDVAKTGDARIGF	FDVAKTGDA
sp|P34884|MIF_MOUSE Macrophage migration inhibitory factor OS=Mus musculus GN=Mif PE=1 SV=2	LLSDRLHISPDR	DRLHISPDR
sp|P34884|MIF_MOUSE Macrophage migration inhibitory factor OS=Mus musculus GN=Mif PE=1 SV=2	PMFIVNTNVPRASVPE	VNTNVPRAS					1.53954e+07			2.06695e+07
sp|P34884|MIF_MOUSE Macrophage migration inhibitory factor OS=Mus musculus GN=Mif PE=1 SV=2	AQATGKPAQYIAVHVVPDQ	YIAVHVVPD			6.55912e+07
sp|P39053-6|DYN1_MOUSE Isoform 6 of Dynamin-1 OS=Mus musculus GN=Dnm1	ALLQMVQQFAVDFEK	LQMVQQFAV	2.57653e+06
sp|P40124|CAP1_MOUSE Adenylyl cyclase-associated protein 1 OS=Mus musculus GN=Cap1 PE=1 SV=4	GPKPFSAPKPQTSPSPK	FSAPKPQTS	1.47274e+07			2.75014e+07	2.96803e+07		3.54676e+07	8.25593e+06	3.12857e+07
sp|P40124|CAP1_MOUSE Adenylyl cyclase-associated protein 1 OS=Mus musculus GN=Cap1 PE=1 SV=4	GPKPFSAPKPQTSPSPKP	FSAPKPQTS	1.46772e+08	3.37427e+08	2.56966e+08
sp|P40124|CAP1_MOUSE Adenylyl cyclase-associated protein 1 OS=Mus musculus GN=Cap1 PE=1 SV=4	SGPKPFSAPKPQTSPSPKP	FSAPKPQTS	1.4138e+08	2.12664e+08	1.61281e+08		2.57666e+07	1.07667e+08		9.34052e+07	8.72711e+07
sp|P40124|CAP1_MOUSE Adenylyl cyclase-associated protein 1 OS=Mus musculus GN=Cap1 PE=1 SV=4	SGPKPFSAPKPQTSPSPKPA	FSAPKPQTS			3.26595e+07		1.27589e+07	1.57735e+07			9.14784e+06
sp|P40142|TKT_MOUSE Transketolase OS=Mus musculus GN=Tkt PE=1 SV=1	PFTIKPLDRKL	PFTIKPLDR		8.13663e+06
sp|P40142|TKT_MOUSE Transketolase OS=Mus musculus GN=Tkt PE=1 SV=1	AVVGEPGVTVTRL	VVGEPGVTV							1.20874e+07		1.62845e+07
sp|P40142|TKT_MOUSE Transketolase OS=Mus musculus GN=Tkt PE=1 SV=1	VAIFDINRLGQSD	FDINRLGQS							3.67693e+07
sp|P40142|TKT_MOUSE Transketolase OS=Mus musculus GN=Tkt PE=1 SV=1	LKMFGIDKDAIVQAVKGLVTKG	FGIDKDAIV
sp|P43023|CX6A2_MOUSE Cytochrome c oxidase subunit 6A2, mitochondrial OS=Mus musculus GN=Cox6a2 PE=1 SV=2	HTLFHNPHVNPLP	FHNPHVNPL
sp|P43023|CX6A2_MOUSE Cytochrome c oxidase subunit 6A2, mitochondrial OS=Mus musculus GN=Cox6a2 PE=1 SV=2	HTLFHNPHVNPLPT	FHNPHVNPL	9.42554e+08		1.06485e+09
sp|P43023|CX6A2_MOUSE Cytochrome c oxidase subunit 6A2, mitochondrial OS=Mus musculus GN=Cox6a2 PE=1 SV=2	NHTLFHNPHVNPLPT	FHNPHVNPL	2.42599e+08		2.84529e+08
sp|P43023|CX6A2_MOUSE Cytochrome c oxidase subunit 6A2, mitochondrial OS=Mus musculus GN=Cox6a2 PE=1 SV=2	DGNHTLFHNPHVNPLPT	FHNPHVNPL			4.83185e+08
sp|P43276|H15_MOUSE Histone H1.5 OS=Mus musculus GN=Hist1h1b PE=1 SV=2	LGLKSLVSK	GLKSLVSKX		9.84527e+06
sp|P43276|H15_MOUSE Histone H1.5 OS=Mus musculus GN=Hist1h1b PE=1 SV=2	SLVSKGTLVQTK	SKGTLVQTK				1.35809e+08	1.95284e+08	1.37133e+08	2.13392e+07	3.7568e+07	3.79606e+07
sp|P43276|H15_MOUSE Histone H1.5 OS=Mus musculus GN=Hist1h1b PE=1 SV=2	SLVSKGTLVQTKG	SKGTLVQTK				2.15174e+07	1.90594e+07	2.14727e+07
sp|P43276|H15_MOUSE Histone H1.5 OS=Mus musculus GN=Hist1h1b PE=1 SV=2	RKATGPPVSELITK	RKATGPPVS		9.89365e+07	6.12412e+07
sp|P43276|H15_MOUSE Histone H1.5 OS=Mus musculus GN=Hist1h1b PE=1 SV=2	LGLKSLVSKGTLVQTK	SLVSKGTLV		4.19161e+07
sp|P43276|H15_MOUSE Histone H1.5 OS=Mus musculus GN=Hist1h1b PE=1 SV=2	IKLGLKSLVSKGTLVQTK	SLVSKGTLV		1.27059e+07
sp|P43276|H15_MOUSE Histone H1.5 OS=Mus musculus GN=Hist1h1b PE=1 SV=2	AGAAKRKATGPPVSELITK	RKATGPPVS		1.07811e+07
sp|P43276|H15_MOUSE Histone H1.5 OS=Mus musculus GN=Hist1h1b PE=1 SV=2	GTLVQTKGTGASGSFKLNKK	TKGTGASGS		6.41524e+07	1.03634e+07	1.1979e+07	2.23535e+07	8.82399e+06
sp|P43276|H15_MOUSE Histone H1.5 OS=Mus musculus GN=Hist1h1b PE=1 SV=2	KATGPPVSELITKAVSASKER	ELITKAVSA		1.95952e+07	2.88272e+06
sp|P43276|H15_MOUSE Histone H1.5 OS=Mus musculus GN=Hist1h1b PE=1 SV=2	SLVSKGTLVQTKGTGASGSFK	TKGTGASGS				2.4717e+07	2.45974e+07
sp|P43276|H15_MOUSE Histone H1.5 OS=Mus musculus GN=Hist1h1b PE=1 SV=2	SLVSKGTLVQTKGTGASGSFKLNK	TKGTGASGS		3.20762e+07	1.63071e+07	5.71005e+07
sp|P43276|H15_MOUSE Histone H1.5 OS=Mus musculus GN=Hist1h1b PE=1 SV=2	SLVSKGTLVQTKGTGASGSFKLNKK	TKGTGASGS					3.59378e+07
sp|P43277|H13_MOUSE Histone H1.3 OS=Mus musculus GN=Hist1h1d PE=1 SV=2	KPAGAAKKP	KPAGAAKKP				4.8751e+06				2.86678e+06
sp|P45376|ALDR_MOUSE Aldose reductase OS=Mus musculus GN=Akr1b1 PE=1 SV=3	VVIPKSVTPVR	VIPKSVTPV	1.1921e+07	1.08561e+07	1.3962e+07
sp|P45700|MA1A1_MOUSE Mannosyl-oligosaccharide 1,2-alpha-mannosidase IA OS=Mus musculus GN=Man1a1 PE=1 SV=1	RTWAWEAVEALESH	WEAVEALES	4.09398e+07	5.07534e+07	3.52715e+07
sp|P46684|ZIC1_MOUSE Zinc finger protein ZIC 1 OS=Mus musculus GN=Zic1 PE=1 SV=2	ERDVGLGIN	ERDVGLGIN		7.07879e+07
sp|P47774|CCR7_MOUSE C-C chemokine receptor type 7 OS=Mus musculus GN=Ccr7 PE=1 SV=2	IPELLYSG		8.2339e+08		8.57761e+08
sp|P47968|RPIA_MOUSE Ribose-5-phosphate isomerase OS=Mus musculus GN=Rpia PE=1 SV=2	SDLDQHPEIDL	DLDQHPEID
sp|P47968|RPIA_MOUSE Ribose-5-phosphate isomerase OS=Mus musculus GN=Rpia PE=1 SV=2	FGMQDGSVNVREKPF	MQDGSVNVR
sp|P47968|RPIA_MOUSE Ribose-5-phosphate isomerase OS=Mus musculus GN=Rpia PE=1 SV=2	AERVYFGMQDGSVNVREKPF	FGMQDGSVN	6.16736e+08	8.24976e+08	5.44689e+08			9.39897e+07
sp|P49722|PSA2_MOUSE Proteasome subunit alpha type-2 OS=Mus musculus GN=Psma2 PE=1 SV=3	YTQSGGVRPFG	TQSGGVRPF	6.52253e+06							5.98533e+06
sp|P49722|PSA2_MOUSE Proteasome subunit alpha type-2 OS=Mus musculus GN=Psma2 PE=1 SV=3	YDERSVHKVEPITKHIGL	VHKVEPITK							3.53449e+07
sp|P49945|FRIL2_MOUSE Ferritin light chain 2 OS=Mus musculus GN=Ftl2 PE=3 SV=2	VAQASLGEYLFERLTLKHD	AQASLGEYL	1.38094e+09		1.77725e+09	1.36659e+08
sp|P49945|FRIL2_MOUSE Ferritin light chain 2 OS=Mus musculus GN=Ftl2 PE=3 SV=2	GVAQASLGEYLFERLTLKHD	AQASLGEYL	9.14241e+08	7.28826e+08	7.46724e+08
sp|P49945|FRIL2_MOUSE Ferritin light chain 2 OS=Mus musculus GN=Ftl2 PE=3 SV=2	TGVAQASLGEYLFERLTLKHD	AQASLGEYL	1.58283e+07
sp|P50247|SAHH_MOUSE Adenosylhomocysteinase OS=Mus musculus GN=Ahcy PE=1 SV=3	VAVVAGYGDVGK	VVAGYGDVG		2.23846e+07						1.19624e+07
sp|P50247|SAHH_MOUSE Adenosylhomocysteinase OS=Mus musculus GN=Ahcy PE=1 SV=3	VPAINVNDSVTK	INVNDSVTK		1.81567e+07	1.86413e+07				2.32855e+06
sp|P50247|SAHH_MOUSE Adenosylhomocysteinase OS=Mus musculus GN=Ahcy PE=1 SV=3	LKVPAINVNDSVTK	VPAINVNDS	3.94084e+07	3.78293e+07	4.04322e+07
sp|P50428|ARSA_MOUSE Arylsulfatase A OS=Mus musculus GN=Arsa PE=1 SV=2	AALLTGRLPVR	LLTGRLPVR		1.83338e+07	2.30139e+07
sp|P51150|RAB7A_MOUSE Ras-related protein Rab-7a OS=Mus musculus GN=Rab7a PE=1 SV=2	VFDVTAPNTFKTLD	FDVTAPNTF	2.33028e+07
sp|P51150|RAB7A_MOUSE Ras-related protein Rab-7a OS=Mus musculus GN=Rab7a PE=1 SV=2	LVFDVTAPNTFKTLD	FDVTAPNTF	8.22778e+07	9.99013e+07						8.42399e+07
sp|P51150|RAB7A_MOUSE Ras-related protein Rab-7a OS=Mus musculus GN=Rab7a PE=1 SV=2	LVFDVTAPNTFKTLDS	FDVTAPNTF			2.63445e+07
sp|P51791-2|CLCN3_MOUSE Isoform 2 of H(+)/Cl(-) exchange transporter 3 OS=Mus musculus GN=Clcn3	VPSGLFIPSMAIGAIA	FIPSMAIGA	1.38655e+07
sp|P51881|ADT2_MOUSE ADP/ATP translocase 2 OS=Mus musculus GN=Slc25a5 PE=1 SV=3	DFLAGGVAAAISK	FLAGGVAAA	1.74171e+07
sp|P51881|ADT2_MOUSE ADP/ATP translocase 2 OS=Mus musculus GN=Slc25a5 PE=1 SV=3	VLSFWRGNLANVIR	WRGNLANVI	7.94751e+07
sp|P51881|ADT2_MOUSE ADP/ATP translocase 2 OS=Mus musculus GN=Slc25a5 PE=1 SV=3	GVLSFWRGNLANVIR	WRGNLANVI	2.40244e+07	2.18632e+07
sp|P51881|ADT2_MOUSE ADP/ATP translocase 2 OS=Mus musculus GN=Slc25a5 PE=1 SV=3	GMGGAFVLVLYDEIKK	MGGAFVLVL	1.36841e+07
sp|P51912|AAAT_MOUSE Neutral amino acid transporter B(0) OS=Mus musculus GN=Slc1a5 PE=1 SV=2	NPLLKQYQGPTGDSSAT	YQGPTGDSS	2.3875e+07			4.57098e+07	3.84372e+07	3.82777e+07		3.58383e+07	3.27729e+07
sp|P52332|JAK1_MOUSE Tyrosine-protein kinase JAK1 OS=Mus musculus GN=Jak1 PE=1 SV=1	SYFPEITHI	SYFPEITHI		1.99654e+07	7.66046e+06				7.99725e+07	8.06404e+07	8.26207e+07
sp|P52480|KPYM_MOUSE Pyruvate kinase PKM OS=Mus musculus GN=Pkm PE=1 SV=4	AAIYHLQL			3.65932e+08	3.25933e+08
sp|P52480|KPYM_MOUSE Pyruvate kinase PKM OS=Mus musculus GN=Pkm PE=1 SV=4	VALDTKGPEIR	ALDTKGPEI
sp|P52480|KPYM_MOUSE Pyruvate kinase PKM OS=Mus musculus GN=Pkm PE=1 SV=4	REAEAAIYHLQL	AEAAIYHLQ	1.18715e+07
sp|P52480|KPYM_MOUSE Pyruvate kinase PKM OS=Mus musculus GN=Pkm PE=1 SV=4	IAREAEAAIYHLQ	AREAEAAIY		6.01474e+07	7.58686e+07
sp|P52480|KPYM_MOUSE Pyruvate kinase PKM OS=Mus musculus GN=Pkm PE=1 SV=4	IAREAEAAIYHLQL	AREAEAAIY	1.80823e+08	2.65475e+08	4.3668e+08			9.90738e+07	7.56061e+07	8.59503e+07
sp|P52480|KPYM_MOUSE Pyruvate kinase PKM OS=Mus musculus GN=Pkm PE=1 SV=4	IAREAEAAIYHLQLF	AREAEAAIY	2.09e+07
sp|P52480|KPYM_MOUSE Pyruvate kinase PKM OS=Mus musculus GN=Pkm PE=1 SV=4	FGVEQDVDMVFASFIR	QDVDMVFAS	1.55968e+08
sp|P52480|KPYM_MOUSE Pyruvate kinase PKM OS=Mus musculus GN=Pkm PE=1 SV=4	LNFSHGTHEYHAETIK	THEYHAETI	2.24311e+07
sp|P52480|KPYM_MOUSE Pyruvate kinase PKM OS=Mus musculus GN=Pkm PE=1 SV=4	RFDEILEASDGIMVAR	LEASDGIMV	2.78659e+07
sp|P52480|KPYM_MOUSE Pyruvate kinase PKM OS=Mus musculus GN=Pkm PE=1 SV=4	RYRPRAPIIAVTRNPQ	YRPRAPIIA			1.33561e+07
sp|P52480|KPYM_MOUSE Pyruvate kinase PKM OS=Mus musculus GN=Pkm PE=1 SV=4	IAREAEAAIYHLQLFEE	AREAEAAIY		5.46607e+07
sp|P52480|KPYM_MOUSE Pyruvate kinase PKM OS=Mus musculus GN=Pkm PE=1 SV=4	VARYRPRAPIIAVTRNPQ	YRPRAPIIA	1.24969e+08
sp|P52480|KPYM_MOUSE Pyruvate kinase PKM OS=Mus musculus GN=Pkm PE=1 SV=4	ARLNFSHGTHEYHAETIKN	LNFSHGTHE		3.87046e+07	3.7908e+07
sp|P52480|KPYM_MOUSE Pyruvate kinase PKM OS=Mus musculus GN=Pkm PE=1 SV=4	NFSHGTHEYHAETIKNVREA	YHAETIKNV
sp|P52760|UK114_MOUSE Ribonuclease UK114 OS=Mus musculus GN=Hrsp12 PE=1 SV=3	YKTYFQGSLPARAAYQ	FQGSLPARA		3.94357e+07	5.64316e+07					6.52285e+07	5.87058e+07
sp|P54116|STOM_MOUSE Erythrocyte band 7 integral membrane protein OS=Mus musculus GN=Stom PE=1 SV=3	RYLQTLTTI	RYLQTLTTI	7.60266e+07	9.94867e+07	9.96938e+07	4.57098e+07
sp|P54728|RD23B_MOUSE UV excision repair protein RAD23 homolog B OS=Mus musculus GN=Rad23b PE=1 SV=2	PPPQAVSTGTPQSPAVAAAAATTTATTTTTSGGHPLEF	VAAAAATTT				1.8954e+07	1.8954e+07			3.69226e+07
sp|P54823|DDX6_MOUSE Probable ATP-dependent RNA helicase DDX6 OS=Mus musculus GN=Ddx6 PE=1 SV=1	INFDFPKL		1.10082e+08	4.01807e+07	9.64983e+07
sp|P56383|AT5G2_MOUSE ATP synthase F(0) complex subunit C2, mitochondrial OS=Mus musculus GN=Atp5g2 PE=2 SV=2	DTAAKFIGAGAATVG	FIGAGAATV							4.26192e+07	4.36355e+07	4.36355e+07
sp|P56383|AT5G2_MOUSE ATP synthase F(0) complex subunit C2, mitochondrial OS=Mus musculus GN=Atp5g2 PE=2 SV=2	TAAKFIGAGAATVGVA	FIGAGAATV							5.23977e+07
sp|P56383|AT5G2_MOUSE ATP synthase F(0) complex subunit C2, mitochondrial OS=Mus musculus GN=Atp5g2 PE=2 SV=2	DTAAKFIGAGAATVGVA	FIGAGAATV						9.44469e+07	9.18642e+07
sp|P56480|ATPB_MOUSE ATP synthase subunit beta, mitochondrial OS=Mus musculus GN=Atp5b PE=1 SV=2	ADDLTDPAPAT	DDLTDPAPA	4.24129e+07
sp|P56480|ATPB_MOUSE ATP synthase subunit beta, mitochondrial OS=Mus musculus GN=Atp5b PE=1 SV=2	GMDELSEEDKLT	DELSEEDKL		9.97064e+07	1.06566e+08
sp|P56480|ATPB_MOUSE ATP synthase subunit beta, mitochondrial OS=Mus musculus GN=Atp5b PE=1 SV=2	LVLEVAQHLGESTVR	VAQHLGEST	5.99809e+07
sp|P56480|ATPB_MOUSE ATP synthase subunit beta, mitochondrial OS=Mus musculus GN=Atp5b PE=1 SV=2	SLQDIIAILGMDELSEEDKLTVSR	IIAILGMDE	1.06701e+08	3.99308e+07	1.54596e+07
sp|P56480|ATPB_MOUSE ATP synthase subunit beta, mitochondrial OS=Mus musculus GN=Atp5b PE=1 SV=2	QFAPIHAEAPEFIEMSVEQEILVTGIK	FAPIHAEAP	5.48097e+06
sp|P57716|NICA_MOUSE Nicastrin OS=Mus musculus GN=Ncstn PE=1 SV=3	SFFWNVAPGAESAVAS	WNVAPGAES
sp|P58252|EF2_MOUSE Elongation factor 2 OS=Mus musculus GN=Eef2 PE=1 SV=2	KAYLPVNESF	KAYLPVNES				3.28639e+07			2.89689e+07		2.83138e+07
sp|P58252|EF2_MOUSE Elongation factor 2 OS=Mus musculus GN=Eef2 PE=1 SV=2	GVQYLNEIKDSVVAGFQWATK	IKDSVVAGF	7.85986e+07
sp|P58681|TLR7_MOUSE Toll-like receptor 7 OS=Mus musculus GN=Tlr7 PE=1 SV=1	YELQVYHASITLPHS	YHASITLPH	1.5194e+07
sp|P60710|ACTB_MOUSE Actin, cytoplasmic 1 OS=Mus musculus GN=Actb PE=1 SV=1	IWHHTFYNELR	WHHTFYNEL	1.40793e+08
sp|P60710|ACTB_MOUSE Actin, cytoplasmic 1 OS=Mus musculus GN=Actb PE=1 SV=1	LRVAPEEHPVL	RVAPEEHPV	9.5165e+06
sp|P60710|ACTB_MOUSE Actin, cytoplasmic 1 OS=Mus musculus GN=Actb PE=1 SV=1	KQEYDESGPSIVH	YDESGPSIV	2.37595e+07	1.69291e+07		7.52886e+06					6.25683e+06
sp|P60710|ACTB_MOUSE Actin, cytoplasmic 1 OS=Mus musculus GN=Actb PE=1 SV=1	KQEYDESGPSIVHR	YDESGPSIV					5.91932e+06	8.04131e+06	7.08335e+06		9.18597e+06
sp|P60710|ACTB_MOUSE Actin, cytoplasmic 1 OS=Mus musculus GN=Actb PE=1 SV=1	SKQEYDESGPSIVH	YDESGPSIV		7.49242e+06
sp|P60710|ACTB_MOUSE Actin, cytoplasmic 1 OS=Mus musculus GN=Actb PE=1 SV=1	ISKQEYDESGPSIVH	YDESGPSIV	9.00985e+07	1.06038e+08	1.09549e+08	3.83574e+07	3.445e+07	4.13677e+07	2.98246e+07	3.36243e+07
sp|P60710|ACTB_MOUSE Actin, cytoplasmic 1 OS=Mus musculus GN=Actb PE=1 SV=1	VPIYEGYALPHAILR	EGYALPHAI	1.641e+08	2.09882e+08	1.71663e+08	1.09321e+08	7.37429e+07		5.96906e+07		5.88688e+07
sp|P60710|ACTB_MOUSE Actin, cytoplasmic 1 OS=Mus musculus GN=Actb PE=1 SV=1	ISKQEYDESGPSIVHR	YDESGPSIV	1.29197e+08	2.03577e+08	1.8955e+08	1.06997e+08	1.08641e+08	1.18639e+08	9.79132e+07	1.17575e+08	1.10082e+08
sp|P60710|ACTB_MOUSE Actin, cytoplasmic 1 OS=Mus musculus GN=Actb PE=1 SV=1	ISKQEYDESGPSIVHRK	YDESGPSIV	1.3982e+08	7.92551e+07	1.95817e+07		9.99706e+07	1.06258e+08	9.68333e+07	1.05671e+08	9.19917e+07
sp|P60710|ACTB_MOUSE Actin, cytoplasmic 1 OS=Mus musculus GN=Actb PE=1 SV=1	DLYANTVLSGGTTMYPGIADR	TVLSGGTTM	2.89087e+07
sp|P61161|ARP2_MOUSE Actin-related protein 2 OS=Mus musculus GN=Actr2 PE=1 SV=1	GERFEAPEALFQPH	FEAPEALFQ	2.51665e+07
sp|P61161|ARP2_MOUSE Actin-related protein 2 OS=Mus musculus GN=Actr2 PE=1 SV=1	VGGERFEAPEALFQPH	FEAPEALFQ			6.5956e+07						5.30923e+07
sp|P61255|RL26_MOUSE 60S ribosomal protein L26 OS=Mus musculus GN=Rpl26 PE=1 SV=1	ANGTTVHVGIHPSKVVITR	IHPSKVVIT		8.4591e+07	7.9751e+07
sp|P61255|RL26_MOUSE 60S ribosomal protein L26 OS=Mus musculus GN=Rpl26 PE=1 SV=1	EKANGTTVHVGIHPSKVVITR	IHPSKVVIT		3.10266e+07	2.79046e+07
sp|P61514|RL37A_MOUSE 60S ribosomal protein L37a OS=Mus musculus GN=Rpl37a PE=1 SV=2	AKRTKKVGIVGKYGTRYGASLR	YGTRYGASL
sp|P61620|S61A1_MOUSE Protein transport protein Sec61 subunit alpha isoform 1 OS=Mus musculus GN=Sec61a1 PE=1 SV=2	FSGNLLVSLLGTWSDTSSGGPAR	LLGTWSDTS	3.81698e+06
sp|P61982|1433G_MOUSE 14-3-3 protein gamma OS=Mus musculus GN=Ywhag PE=1 SV=2	LSVAYKNVVGARR	YKNVVGARR		6.21361e+06
sp|P61982|1433G_MOUSE 14-3-3 protein gamma OS=Mus musculus GN=Ywhag PE=1 SV=2	LSVAYKNVVGARRS	YKNVVGARR		2.58919e+07	2.15025e+07
sp|P61982|1433G_MOUSE 14-3-3 protein gamma OS=Mus musculus GN=Ywhag PE=1 SV=2	NVTELNEPLSNEER	TELNEPLSN	2.84698e+06			4.36031e+06			3.20524e+06	2.63067e+06
sp|P61982|1433G_MOUSE 14-3-3 protein gamma OS=Mus musculus GN=Ywhag PE=1 SV=2	NVTELNEPLSNEERNL	TELNEPLSN		4.62837e+07	2.13392e+07	3.88659e+07	3.13074e+07		2.97833e+07	3.46415e+07	3.06206e+07
sp|P61982|1433G_MOUSE 14-3-3 protein gamma OS=Mus musculus GN=Ywhag PE=1 SV=2	KNVTELNEPLSNEERNL	TELNEPLSN	1.10311e+08			4.87196e+07	4.73874e+07	4.33642e+07		4.87872e+07
sp|P62242|RS8_MOUSE 40S ribosomal protein S8 OS=Mus musculus GN=Rps8 PE=1 SV=2	RKYELGRPAANTKIGPR	YELGRPAAN				5.0786e+06	7.25729e+06	9.90688e+06
sp|P62259|1433E_MOUSE 14-3-3 protein epsilon OS=Mus musculus GN=Ywhae PE=1 SV=1	LSVAYKNVIG	SVAYKNVIG
sp|P62259|1433E_MOUSE 14-3-3 protein epsilon OS=Mus musculus GN=Ywhae PE=1 SV=1	VAYKAASDIAM	YKAASDIAM				3.63134e+07	3.63018e+07	3.44739e+07	3.25465e+07
sp|P62259|1433E_MOUSE 14-3-3 protein epsilon OS=Mus musculus GN=Ywhae PE=1 SV=1	LDTLSEESYKDS	TLSEESYKD	1.24186e+07
sp|P62259|1433E_MOUSE 14-3-3 protein epsilon OS=Mus musculus GN=Ywhae PE=1 SV=1	LSVAYKNVIGARRA	KNVIGARRA		8.31912e+06	9.98271e+06
sp|P62274|RS29_MOUSE 40S ribosomal protein S29 OS=Mus musculus GN=Rps29 PE=3 SV=2	GHQQLYWSHPRKF	LYWSHPRKF		5.60002e+06
sp|P62315|SMD1_MOUSE Small nuclear ribonucleoprotein Sm D1 OS=Mus musculus GN=Snrpd1 PE=1 SV=1	LVDVEPKV		1.16757e+07
sp|P62754|RS6_MOUSE 40S ribosomal protein S6 OS=Mus musculus GN=Rps6 PE=1 SV=1	TKKNKEEAAEYAKLLAKR	AEYAKLLAK		1.21126e+07
sp|P62754|RS6_MOUSE 40S ribosomal protein S6 OS=Mus musculus GN=Rps6 PE=1 SV=1	VVRKPLNKEGKKPRTKAPKIQRLVTPR	TKAPKIQRL									1.76235e+07
sp|P62806|H4_MOUSE Histone H4 OS=Mus musculus GN=Hist1h4a PE=1 SV=2	RTLYGFGG		1.40111e+08	1.45254e+08	1.67316e+08	1.58291e+08	1.53749e+08	1.50689e+08	1.14597e+08	1.24365e+08	1.24106e+08
sp|P62806|H4_MOUSE Histone H4 OS=Mus musculus GN=Hist1h4a PE=1 SV=2	VFLENVIR		1.65807e+07
sp|P62806|H4_MOUSE Histone H4 OS=Mus musculus GN=Hist1h4a PE=1 SV=2	GRTLYGFGG	GRTLYGFGG			9.1483e+07		9.16099e+07				7.81639e+07
sp|P62806|H4_MOUSE Histone H4 OS=Mus musculus GN=Hist1h4a PE=1 SV=2	IYEETRGVL	IYEETRGVL					4.30369e+08		3.99605e+08
sp|P62806|H4_MOUSE Histone H4 OS=Mus musculus GN=Hist1h4a PE=1 SV=2	QGRTLYGFGG	GRTLYGFGG						3.49309e+07	2.28707e+07
sp|P62806|H4_MOUSE Histone H4 OS=Mus musculus GN=Hist1h4a PE=1 SV=2	RQGRTLYGFGG	GRTLYGFGG		1.7393e+07	1.59937e+07				1.36557e+07
sp|P62806|H4_MOUSE Histone H4 OS=Mus musculus GN=Hist1h4a PE=1 SV=2	DNIQGITKPAIR	NIQGITKPA	1.17162e+07			1.00104e+07		9.7232e+06	9.0595e+06	1.18222e+07
sp|P62806|H4_MOUSE Histone H4 OS=Mus musculus GN=Hist1h4a PE=1 SV=2	IQGITKPAIRRL	QGITKPAIR	1.21799e+07	4.83831e+07	4.70601e+07
sp|P62806|H4_MOUSE Histone H4 OS=Mus musculus GN=Hist1h4a PE=1 SV=2	VTAMDVVYALKR	TAMDVVYAL	1.85116e+06	7.70306e+06
sp|P62806|H4_MOUSE Histone H4 OS=Mus musculus GN=Hist1h4a PE=1 SV=2	VVYALKRQGRTL	YALKRQGRT	3.68203e+07
sp|P62806|H4_MOUSE Histone H4 OS=Mus musculus GN=Hist1h4a PE=1 SV=2	RDNIQGITKPAIR	NIQGITKPA							4.60574e+06		3.48566e+06
sp|P62806|H4_MOUSE Histone H4 OS=Mus musculus GN=Hist1h4a PE=1 SV=2	DNIQGITKPAIRRL	QGITKPAIR			8.19322e+06
sp|P62806|H4_MOUSE Histone H4 OS=Mus musculus GN=Hist1h4a PE=1 SV=2	RDNIQGITKPAIRR	NIQGITKPA				4.41834e+07		3.94357e+07	4.93313e+07	6.28757e+07	6.59103e+07
sp|P62806|H4_MOUSE Histone H4 OS=Mus musculus GN=Hist1h4a PE=1 SV=2	VVYALKRQGRTLYG	KRQGRTLYG		7.03512e+08
sp|P62806|H4_MOUSE Histone H4 OS=Mus musculus GN=Hist1h4a PE=1 SV=2	DVVYALKRQGRTLYG	KRQGRTLYG							5.74578e+07
sp|P62806|H4_MOUSE Histone H4 OS=Mus musculus GN=Hist1h4a PE=1 SV=2	RDNIQGITKPAIRRL	QGITKPAIR	3.13943e+07		3.4141e+07				2.10454e+07	2.59458e+07
sp|P62806|H4_MOUSE Histone H4 OS=Mus musculus GN=Hist1h4a PE=1 SV=2	MDVVYALKRQGRTLYG	KRQGRTLYG	2.84135e+08			1.65577e+07			9.34006e+06
sp|P62806|H4_MOUSE Histone H4 OS=Mus musculus GN=Hist1h4a PE=1 SV=2	AMDVVYALKRQGRTLYG	KRQGRTLYG
sp|P62806|H4_MOUSE Histone H4 OS=Mus musculus GN=Hist1h4a PE=1 SV=2	VTAMDVVYALKRQGRTL	TAMDVVYAL
sp|P62806|H4_MOUSE Histone H4 OS=Mus musculus GN=Hist1h4a PE=1 SV=2	LENVIRDAVTYTEHAKRKT	IRDAVTYTE		9.0474e+07	6.42859e+07	2.71429e+08
sp|P62806|H4_MOUSE Histone H4 OS=Mus musculus GN=Hist1h4a PE=1 SV=2	MDVVYALKRQGRTLYGFGG	KRQGRTLYG	1.25664e+08
sp|P62806|H4_MOUSE Histone H4 OS=Mus musculus GN=Hist1h4a PE=1 SV=2	VIRDAVTYTEHAKRKTVTA	DAVTYTEHA	3.87046e+07
sp|P62806|H4_MOUSE Histone H4 OS=Mus musculus GN=Hist1h4a PE=1 SV=2	TVTAMDVVYALKRQGRTLYG	VTAMDVVYA		4.18e+07
sp|P62806|H4_MOUSE Histone H4 OS=Mus musculus GN=Hist1h4a PE=1 SV=2	AKRKTVTAMDVVYALKRQGRTLYG	RKTVTAMDV	1.14671e+07
sp|P62806|H4_MOUSE Histone H4 OS=Mus musculus GN=Hist1h4a PE=1 SV=2	AVTYTEHAKRKTVTAMDVVYALKRQGRTLYG	RKTVTAMDV	8.45952e+08	1.59621e+09
sp|P62821|RAB1A_MOUSE Ras-related protein Rab-1A OS=Mus musculus GN=Rab1A PE=1 SV=3	TSSYYRGAHGIIVVYD	YRGAHGIIV									5.25432e+07
sp|P62827|RAN_MOUSE GTP-binding nuclear protein Ran OS=Mus musculus GN=Ran PE=1 SV=3	PALAPPEVVmDPALAAQYEHDL	VVmDPALAA
sp|P62852|RS25_MOUSE 40S ribosomal protein S25 OS=Mus musculus GN=Rps25 PE=1 SV=1	VPNYKLITPAVVSERL	YKLITPAVV	2.33351e+07
sp|P62869|ELOB_MOUSE Transcription elongation factor B polypeptide 2 OS=Mus musculus GN=Tceb2 PE=1 SV=1	FTSQTARPQAPAT	SQTARPQAP					4.23814e+06
sp|P62892|RL39_MOUSE 60S ribosomal protein L39 OS=Mus musculus GN=Rpl39 PE=1 SV=2	QNRPIPQWIR	NRPIPQWIR
sp|P62897|CYC_MOUSE Cytochrome c, somatic OS=Mus musculus GN=Cycs PE=1 SV=2	IFAGIKKKGERADLIAYLKKATNE	ERADLIAYL
sp|P62915|TF2B_MOUSE Transcription initiation factor IIB OS=Mus musculus GN=Gtf2b PE=1 SV=1	NAFKEITTm	NAFKEITTm
sp|P62983|RS27A_MOUSE Ubiquitin-40S ribosomal protein S27a OS=Mus musculus GN=Rps27a PE=1 SV=2	KESTLHLVL	KESTLHLVL	1.41779e+09	1.72985e+09	1.62523e+09		6.67444e+09	6.64674e+09	5.37642e+09	5.24393e+09	5.3245e+09
sp|P63038|CH60_MOUSE 60 kDa heat shock protein, mitochondrial OS=Mus musculus GN=Hspd1 PE=1 SV=1	IAEDVDGEALSTLVLNRLK	GEALSTLVL	9.47701e+06			4.87872e+07	3.27048e+07	3.18326e+07	2.50273e+07	3.45217e+07
sp|P63038|CH60_MOUSE 60 kDa heat shock protein, mitochondrial OS=Mus musculus GN=Hspd1 PE=1 SV=1	IAEDVDGEALSTLVLNRLKVG	GEALSTLVL			2.97214e+07
sp|P63038|CH60_MOUSE 60 kDa heat shock protein, mitochondrial OS=Mus musculus GN=Hspd1 PE=1 SV=1	KPLVIIAEDVDGEALSTLVLNR	GEALSTLVL		6.22223e+06
sp|P63038|CH60_MOUSE 60 kDa heat shock protein, mitochondrial OS=Mus musculus GN=Hspd1 PE=1 SV=1	ILQSSSEVGYDAMLGDFVNMVEK	MLGDFVNMV	1.2821e+07
sp|P63101|1433Z_MOUSE 14-3-3 protein zeta/delta OS=Mus musculus GN=Ywhaz PE=1 SV=1	FEISKKEMQPTHPIR	KEMQPTHPI	1.30136e+08	1.46467e+08	2.11781e+08				2.35463e+07
sp|P63101|1433Z_MOUSE 14-3-3 protein zeta/delta OS=Mus musculus GN=Ywhaz PE=1 SV=1	WTSDTQGDEAEAGEGGEN	TQGDEAEAG			2.42912e+06
sp|P63276|RS17_MOUSE 40S ribosomal protein S17 OS=Mus musculus GN=Rps17 PE=1 SV=2	RGPVRGISI	RGPVRGISI	1.13025e+09						6.43337e+08	3.85726e+08	6.27048e+08
sp|P67778|PHB_MOUSE Prohibitin OS=Mus musculus GN=Phb PE=1 SV=1	AAELIANSLATAGDGLIELR	IANSLATAG	1.99654e+07
sp|P68368|TBA4A_MOUSE Tubulin alpha-4A chain OS=Mus musculus GN=Tuba4a PE=1 SV=1	LISQIVSSITASLR	IVSSITASL	1.9033e+07
sp|P68369|TBA1A_MOUSE Tubulin alpha-1A chain OS=Mus musculus GN=Tuba1a PE=1 SV=1	PVISAEKAYHEQL	ISAEKAYHE
sp|P68369|TBA1A_MOUSE Tubulin alpha-1A chain OS=Mus musculus GN=Tuba1a PE=1 SV=1	LIGQIVSSITASLR	IVSSITASL	1.8719e+07
sp|P68369|TBA1A_MOUSE Tubulin alpha-1A chain OS=Mus musculus GN=Tuba1a PE=1 SV=1	FDGALNVDLTEFQTNLVPYPR	FQTNLVPYP	1.95274e+07
sp|P70158|ASM3A_MOUSE Acid sphingomyelinase-like phosphodiesterase 3a OS=Mus musculus GN=Smpdl3a PE=1 SV=2	FVAPAVTPVKG	FVAPAVTPV								6.47299e+06
sp|P70158|ASM3A_MOUSE Acid sphingomyelinase-like phosphodiesterase 3a OS=Mus musculus GN=Smpdl3a PE=1 SV=2	SVFVAPAVTPVK	FVAPAVTPV		1.02213e+08					7.931e+07	7.62905e+07	7.55014e+07
sp|P70158|ASM3A_MOUSE Acid sphingomyelinase-like phosphodiesterase 3a OS=Mus musculus GN=Smpdl3a PE=1 SV=2	SVFVAPAVTPVKG	FVAPAVTPV					1.32088e+07		5.23251e+07	5.73385e+07	5.11418e+07
sp|P70158|ASM3A_MOUSE Acid sphingomyelinase-like phosphodiesterase 3a OS=Mus musculus GN=Smpdl3a PE=1 SV=2	SVFVAPAVTPVKGV	FVAPAVTPV	5.16763e+07	2.96803e+07	2.4958e+07	2.56775e+07	2.12506e+07
sp|P70158|ASM3A_MOUSE Acid sphingomyelinase-like phosphodiesterase 3a OS=Mus musculus GN=Smpdl3a PE=1 SV=2	NPLNSVFVAPAVTPV	FVAPAVTPV		1.55456e+07
sp|P70158|ASM3A_MOUSE Acid sphingomyelinase-like phosphodiesterase 3a OS=Mus musculus GN=Smpdl3a PE=1 SV=2	SVFVAPAVTPVKGVL	FVAPAVTPV								4.84167e+07
sp|P70158|ASM3A_MOUSE Acid sphingomyelinase-like phosphodiesterase 3a OS=Mus musculus GN=Smpdl3a PE=1 SV=2	NPLNSVFVAPAVTPVK	FVAPAVTPV	3.25481e+08	3.44517e+08	3.28655e+08	2.50633e+08	2.23857e+08	2.34011e+08	2.53077e+08	2.55722e+08	2.86111e+08
sp|P70158|ASM3A_MOUSE Acid sphingomyelinase-like phosphodiesterase 3a OS=Mus musculus GN=Smpdl3a PE=1 SV=2	NPLNSVFVAPAVTPVKG	FVAPAVTPV	1.27861e+08	1.34964e+08	1.24192e+08		8.05846e+07	8.12576e+07	6.01891e+07	7.13792e+07
sp|P70158|ASM3A_MOUSE Acid sphingomyelinase-like phosphodiesterase 3a OS=Mus musculus GN=Smpdl3a PE=1 SV=2	NPLNSVFVAPAVTPVKGV	FVAPAVTPV			2.55709e+07	8.06404e+07	6.73418e+07	5.83812e+07		1.51625e+07
sp|P70158|ASM3A_MOUSE Acid sphingomyelinase-like phosphodiesterase 3a OS=Mus musculus GN=Smpdl3a PE=1 SV=2	NPLNSVFVAPAVTPVKGVL	FVAPAVTPV	3.45474e+08	4.04062e+08	2.77517e+08		8.63085e+07
sp|P70195|PSB7_MOUSE Proteasome subunit beta type-7 OS=Mus musculus GN=Psmb7 PE=1 SV=1	KVTPLEIE		3.12006e+08	2.75791e+08	3.1309e+08
sp|P70195|PSB7_MOUSE Proteasome subunit beta type-7 OS=Mus musculus GN=Psmb7 PE=1 SV=1	SSNLELHSL	SSNLELHSL
sp|P70195|PSB7_MOUSE Proteasome subunit beta type-7 OS=Mus musculus GN=Psmb7 PE=1 SV=1	TEKVTPLEI	TEKVTPLEI	3.00946e+07		2.3776e+07
sp|P70195|PSB7_MOUSE Proteasome subunit beta type-7 OS=Mus musculus GN=Psmb7 PE=1 SV=1	KVTPLEIEVL	VTPLEIEVL
sp|P70195|PSB7_MOUSE Proteasome subunit beta type-7 OS=Mus musculus GN=Psmb7 PE=1 SV=1	TEKVTPLEIE	TEKVTPLEI			1.2471e+08
sp|P70195|PSB7_MOUSE Proteasome subunit beta type-7 OS=Mus musculus GN=Psmb7 PE=1 SV=1	GGVDVTGPHLY	VDVTGPHLY
sp|P70195|PSB7_MOUSE Proteasome subunit beta type-7 OS=Mus musculus GN=Psmb7 PE=1 SV=1	KVTPLEIEVLE	VTPLEIEVL			5.70581e+06
sp|P70195|PSB7_MOUSE Proteasome subunit beta type-7 OS=Mus musculus GN=Psmb7 PE=1 SV=1	TEKVTPLEIEVL	VTPLEIEVL		6.12837e+07
sp|P70195|PSB7_MOUSE Proteasome subunit beta type-7 OS=Mus musculus GN=Psmb7 PE=1 SV=1	LRPFSVPNKKGTRL	RPFSVPNKK	1.66498e+07	2.60901e+07	2.25246e+07					1.0811e+07
sp|P70303-2|PYRG2_MOUSE Isoform 2 of CTP synthase 2 OS=Mus musculus GN=Ctps2	IYRVPLLL
sp|P70349|HINT1_MOUSE Histidine triad nucleotide-binding protein 1 OS=Mus musculus GN=Hint1 PE=1 SV=3	VVNEGADGGQSVYHIH	NEGADGGQS	1.61273e+07	2.28549e+07
sp|P70349|HINT1_MOUSE Histidine triad nucleotide-binding protein 1 OS=Mus musculus GN=Hint1 PE=1 SV=3	VVNEGADGGQSVYHIHL	NEGADGGQS			6.55458e+07
sp|P70349|HINT1_MOUSE Histidine triad nucleotide-binding protein 1 OS=Mus musculus GN=Hint1 PE=1 SV=3	VVNEGADGGQSVYHIHLH	NEGADGGQS
sp|P70349|HINT1_MOUSE Histidine triad nucleotide-binding protein 1 OS=Mus musculus GN=Hint1 PE=1 SV=3	VVNEGADGGQSVYHIHLHVLGGR	NEGADGGQS	2.52538e+07
sp|P70460|VASP_MOUSE Vasodilator-stimulated phosphoprotein OS=Mus musculus GN=Vasp PE=1 SV=4	SRVQIYHNPTANSFR	YHNPTANSF			8.63641e+06		1.90717e+06		8.66039e+06
sp|P70460|VASP_MOUSE Vasodilator-stimulated phosphoprotein OS=Mus musculus GN=Vasp PE=1 SV=4	SRVQIYHNPTANSFRV	YHNPTANSF		1.39917e+08		1.14995e+08	7.26269e+07	7.4876e+07	1.05964e+08	8.13704e+07	8.54158e+07
sp|P70699|LYAG_MOUSE Lysosomal alpha-glucosidase OS=Mus musculus GN=Gaa PE=1 SV=2	DVYVFLGPEPKSVVQ	FLGPEPKSV				4.90585e+07		3.7568e+07	4.1425e+07	4.20616e+07	4.60596e+07
sp|P80313|TCPH_MOUSE T-complex protein 1 subunit eta OS=Mus musculus GN=Cct7 PE=1 SV=1	IVRRAIKNDSVVAGGGAIE	SVVAGGGAI			4.0657e+07
sp|P80314|TCPB_MOUSE T-complex protein 1 subunit beta OS=Mus musculus GN=Cct2 PE=1 SV=4	RVDNIIKAAPR	DNIIKAAPR									2.71967e+06
sp|P80314|TCPB_MOUSE T-complex protein 1 subunit beta OS=Mus musculus GN=Cct2 PE=1 SV=4	QVLLSAAEAAEVILR	LSAAEAAEV	6.54971e+06
sp|P80314|TCPB_MOUSE T-complex protein 1 subunit beta OS=Mus musculus GN=Cct2 PE=1 SV=4	MLPTIIADNAGYDSADLVAQLR	YDSADLVAQ	3.83308e+07		1.27766e+07
sp|P80316|TCPE_MOUSE T-complex protein 1 subunit epsilon OS=Mus musculus GN=Cct5 PE=1 SV=1	LQNGLPAVRWVGGPE	QNGLPAVRW		3.06844e+07
sp|P80317|TCPZ_MOUSE T-complex protein 1 subunit zeta OS=Mus musculus GN=Cct6a PE=1 SV=3	AQLGVQAFADALLIIPK	QAFADALLI	2.91502e+07	1.6489e+07
sp|P84104-2|SRSF3_MOUSE Isoform Short of Serine/arginine-rich splicing factor 3 OS=Mus musculus GN=Srsf3	VARNPPGFAFVEFED	NPPGFAFVE
sp|P84228|H32_MOUSE Histone H3.2 OS=Mus musculus GN=Hist1h3b PE=1 SV=2	IRKLPFQR								7.90904e+07	8.30226e+07
sp|P84228|H32_MOUSE Histone H3.2 OS=Mus musculus GN=Hist1h3b PE=1 SV=2	QEASEAYL		5.81389e+07
sp|P84228|H32_MOUSE Histone H3.2 OS=Mus musculus GN=Hist1h3b PE=1 SV=2	VREIAQDF		2.25414e+08	2.13254e+08	2.24634e+08		3.01572e+07	3.08978e+07	4.1887e+07		4.37264e+07
sp|P84228|H32_MOUSE Histone H3.2 OS=Mus musculus GN=Hist1h3b PE=1 SV=2	LIRKLPFQR	LIRKLPFQR	5.18224e+08	1.05159e+08	1.31273e+08				5.12128e+07	3.06418e+07	7.77856e+07
sp|P84228|H32_MOUSE Histone H3.2 OS=Mus musculus GN=Hist1h3b PE=1 SV=2	LQEASEAYL	LQEASEAYL
sp|P84228|H32_MOUSE Histone H3.2 OS=Mus musculus GN=Hist1h3b PE=1 SV=2	LIRKLPFQRL	IRKLPFQRL	5.10028e+08		1.48512e+08				6.30066e+07
sp|P84228|H32_MOUSE Histone H3.2 OS=Mus musculus GN=Hist1h3b PE=1 SV=2	LLIRKLPFQR	LIRKLPFQR		3.77003e+08
sp|P84228|H32_MOUSE Histone H3.2 OS=Mus musculus GN=Hist1h3b PE=1 SV=2	RFQSSAVMAL	FQSSAVMAL	2.37113e+08	2.64923e+08	3.26918e+08
sp|P84228|H32_MOUSE Histone H3.2 OS=Mus musculus GN=Hist1h3b PE=1 SV=2	VREIAQDFKT	REIAQDFKT
sp|P84228|H32_MOUSE Histone H3.2 OS=Mus musculus GN=Hist1h3b PE=1 SV=2	QEASEAYLVGL	QEASEAYLV	1.90076e+08							7.51359e+07
sp|P84228|H32_MOUSE Histone H3.2 OS=Mus musculus GN=Hist1h3b PE=1 SV=2	LQEASEAYLVGL	QEASEAYLV		1.02071e+08	6.78102e+07
sp|P84228|H32_MOUSE Histone H3.2 OS=Mus musculus GN=Hist1h3b PE=1 SV=2	RFQSSAVmALQE	FQSSAVmAL
sp|P84228|H32_MOUSE Histone H3.2 OS=Mus musculus GN=Hist1h3b PE=1 SV=2	VREIAQDFKTDL	REIAQDFKT	2.03154e+08	1.5622e+08	2.23857e+08
sp|P84228|H32_MOUSE Histone H3.2 OS=Mus musculus GN=Hist1h3b PE=1 SV=2	IRRYQKSTELLIR	YQKSTELLI	3.66421e+07		3.77769e+07
sp|P84228|H32_MOUSE Histone H3.2 OS=Mus musculus GN=Hist1h3b PE=1 SV=2	RVTIMPKDIQLAR	IMPKDIQLA		3.24789e+07
sp|P84228|H32_MOUSE Histone H3.2 OS=Mus musculus GN=Hist1h3b PE=1 SV=2	RVTIMPKDIQLARR	IMPKDIQLA		8.32531e+07	3.4141e+07
sp|P84228|H32_MOUSE Histone H3.2 OS=Mus musculus GN=Hist1h3b PE=1 SV=2	STELLIRKLPFQRL	IRKLPFQRL
sp|P84228|H32_MOUSE Histone H3.2 OS=Mus musculus GN=Hist1h3b PE=1 SV=2	IRRYQKSTELLIRKL	YQKSTELLI
sp|P84228|H32_MOUSE Histone H3.2 OS=Mus musculus GN=Hist1h3b PE=1 SV=2	KSTELLIRKLPFQRL	IRKLPFQRL		4.16554e+07	3.45217e+07
sp|P84228|H32_MOUSE Histone H3.2 OS=Mus musculus GN=Hist1h3b PE=1 SV=2	QKSTELLIRKLPFQRL	IRKLPFQRL	1.02563e+07	3.14597e+07	2.14876e+07
sp|P84228|H32_MOUSE Histone H3.2 OS=Mus musculus GN=Hist1h3b PE=1 SV=2	RFQSSAVMALQEASEAY	FQSSAVMAL	1.22476e+07		5.09202e+07				3.00946e+07
sp|P84228|H32_MOUSE Histone H3.2 OS=Mus musculus GN=Hist1h3b PE=1 SV=2	RFQSSAVmALQEASEAYL	FQSSAVmAL
sp|P84228|H32_MOUSE Histone H3.2 OS=Mus musculus GN=Hist1h3b PE=1 SV=2	RYQKSTELLIRKLPFQRL	YQKSTELLI	8.93522e+07	1.12551e+08	1.1831e+08
sp|P84228|H32_MOUSE Histone H3.2 OS=Mus musculus GN=Hist1h3b PE=1 SV=2	IRRYQKSTELLIRKLPFQRL	YQKSTELLI
sp|P84228|H32_MOUSE Histone H3.2 OS=Mus musculus GN=Hist1h3b PE=1 SV=2	RFQSSAVMALQEASEAYLVGL	FQSSAVMAL	1.13093e+07		3.04513e+07
sp|P97351|RS3A_MOUSE 40S ribosomal protein S3a OS=Mus musculus GN=Rps3a PE=1 SV=3	VFEVSLADLQNDEVAFR	FEVSLADLQ	4.98123e+07
sp|P97370|AT1B3_MOUSE Sodium/potassium-transporting ATPase subunit beta-3 OS=Mus musculus GN=Atp1b3 PE=1 SV=1	RHVGYRQPLVAVQVK	YRQPLVAVQ			5.92342e+06
sp|P97807-2|FUMH_MOUSE Isoform Cytoplasmic of Fumarate hydratase, mitochondrial OS=Mus musculus GN=Fh	NVNEVISNRA	VNEVISNRA
sp|P97825|HN1_MOUSE Hematological and neurological expressed 1 protein OS=Mus musculus GN=Hn1 PE=1 SV=3	EKPVPAAPVPSPVAPAP	PVPAAPVPS	1.14116e+07				2.18632e+07	5.28693e+06			1.78943e+07
sp|P97825|HN1_MOUSE Hematological and neurological expressed 1 protein OS=Mus musculus GN=Hn1 PE=1 SV=3	EKPVPAAPVPSPVAPAPV	PVPAAPVPS							5.80957e+06
sp|P97825|HN1_MOUSE Hematological and neurological expressed 1 protein OS=Mus musculus GN=Hn1 PE=1 SV=3	KPVPAAPVPSPVAPAPVP	PVPAAPVPS				1.07886e+07				2.14281e+07	5.53442e+06
sp|P97825|HN1_MOUSE Hematological and neurological expressed 1 protein OS=Mus musculus GN=Hn1 PE=1 SV=3	EKPVPAAPVPSPVAPAPVP	PVPAAPVPS	2.92514e+07
sp|P97872|FMO5_MOUSE Dimethylaniline monooxygenase [N-oxide-forming] 5 OS=Mus musculus GN=Fmo5 PE=1 SV=4	RASIYQSVVINTSKE	YQSVVINTS								8.71458e+06
sp|P97929|BRCA2_MOUSE Breast cancer type 2 susceptibility protein homolog OS=Mus musculus GN=Brca2 PE=1 SV=2	VVVSVVKPIGLA	VSVVKPIGL			8.89197e+07
sp|P98086|C1QA_MOUSE Complement C1q subcomponent subunit A OS=Mus musculus GN=C1qa PE=1 SV=2	DPAKGRIYQGTEADSIFS	YQGTEADSI	1.85777e+08	2.25883e+08	2.39924e+08	1.84878e+08		1.95149e+08		1.45455e+08
sp|P99024|TBB5_MOUSE Tubulin beta-5 chain OS=Mus musculus GN=Tubb5 PE=1 SV=1	WEVISDEHGIDPTGTYHGDS	IDPTGTYHG
sp|Q00560|IL6RB_MOUSE Interleukin-6 receptor subunit beta OS=Mus musculus GN=Il6st PE=1 SV=2	TNDRYVASLAARNK	YVASLAARN	3.95178e+07	7.01981e+06			4.15689e+07	4.75519e+07		3.36243e+07	3.34152e+07
sp|Q00560|IL6RB_MOUSE Interleukin-6 receptor subunit beta OS=Mus musculus GN=Il6st PE=1 SV=2	TNDRYVASLAARNKV	YVASLAARN	8.92903e+07		1.03999e+08		3.17664e+07			4.32741e+07
sp|Q00560|IL6RB_MOUSE Interleukin-6 receptor subunit beta OS=Mus musculus GN=Il6st PE=1 SV=2	TNDRYVASLAARNKVG	YVASLAARN	3.20112e+08
sp|Q00899|TYY1_MOUSE Transcriptional repressor protein YY1 OS=Mus musculus GN=Yy1 PE=1 SV=1	ELHEIEVE		2.22762e+07
sp|Q01114|IL9R_MOUSE Interleukin-9 receptor OS=Mus musculus GN=Il9r PE=2 SV=1	SPELTLAQPVALPVSSR	LTLAQPVAL						1.96351e+06		3.22306e+06	3.05555e+06
sp|Q01853|TERA_MOUSE Transitional endoplasmic reticulum ATPase OS=Mus musculus GN=Vcp PE=1 SV=4	IGIPDATGRLE	GIPDATGRL		4.23541e+07
sp|Q01853|TERA_MOUSE Transitional endoplasmic reticulum ATPase OS=Mus musculus GN=Vcp PE=1 SV=4	TNRPNSIDPALR	NRPNSIDPA								2.11771e+07	2.03991e+07
sp|Q01853|TERA_MOUSE Transitional endoplasmic reticulum ATPase OS=Mus musculus GN=Vcp PE=1 SV=4	IVDEAINEDNSVVSLSQPKMDE	VSLSQPKMD						1.34397e+07	1.59826e+07
sp|Q03265|ATPA_MOUSE ATP synthase subunit alpha, mitochondrial OS=Mus musculus GN=Atp5a1 PE=1 SV=1	ILGADTSVDLEETGR	LGADTSVDL	3.74899e+07
sp|Q03265|ATPA_MOUSE ATP synthase subunit alpha, mitochondrial OS=Mus musculus GN=Atp5a1 PE=1 SV=1	EVAAFAQFGSDLDAATQQLLSR	FGSDLDAAT	1.17656e+08	2.6217e+07
sp|Q04519|ASM_MOUSE Sphingomyelin phosphodiesterase OS=Mus musculus GN=Smpd1 PE=1 SV=2	ARETYGLPDAMPASWH	YGLPDAMPA					1.44543e+07
sp|Q04519|ASM_MOUSE Sphingomyelin phosphodiesterase OS=Mus musculus GN=Smpd1 PE=1 SV=2	ARETYGLPDAMPASWHN	YGLPDAMPA							2.29184e+07
sp|Q05117|PPA5_MOUSE Tartrate-resistant acid phosphatase type 5 OS=Mus musculus GN=Acp5 PE=1 SV=2	SGKSLFKTSLPRRPR	FKTSLPRRP			1.05081e+07				597260
sp|Q05117|PPA5_MOUSE Tartrate-resistant acid phosphatase type 5 OS=Mus musculus GN=Acp5 PE=1 SV=2	SGKSLFKTSLPRRPRP	FKTSLPRRP						1.81576e+08
sp|Q06890|CLUS_MOUSE Clusterin OS=Mus musculus GN=Clu PE=1 SV=1	DNPKFMDTVAEKALQ	FMDTVAEKA							2.10454e+07
sp|Q06890|CLUS_MOUSE Clusterin OS=Mus musculus GN=Clu PE=1 SV=1	DNPKFMDTVAEKALQEY	FMDTVAEKA	2.37266e+07
sp|Q07797|LG3BP_MOUSE Galectin-3-binding protein OS=Mus musculus GN=Lgals3bp PE=1 SV=1	TSSYSNPTIGYENR	SSYSNPTIG	1.0826e+07	1.28032e+07	1.38848e+07	2.24001e+07	2.03426e+07	1.98963e+07	1.98826e+07	2.21991e+07	1.90594e+07
sp|Q07797|LG3BP_MOUSE Galectin-3-binding protein OS=Mus musculus GN=Lgals3bp PE=1 SV=1	TTSSYSNPTIGYENR	SSYSNPTIG				1.37507e+07	9.73669e+06	1.14671e+07	9.60264e+06	9.77727e+06	8.58865e+06
sp|Q07797|LG3BP_MOUSE Galectin-3-binding protein OS=Mus musculus GN=Lgals3bp PE=1 SV=1	LPQDPTFHTPLDLYAYAR	FHTPLDLYA	1.40695e+08	1.58071e+08	1.24278e+08			1.23934e+08
sp|Q08481-4|PECA1_MOUSE Isoform 4 of Platelet endothelial cell adhesion molecule OS=Mus musculus GN=Pecam1	KPSIFHDAKSEIIK	FHDAKSEII	1.12551e+08	1.53855e+08	1.76611e+08	1.09929e+08	1.03138e+08	1.0722e+08		7.4876e+07
sp|Q08481-4|PECA1_MOUSE Isoform 4 of Platelet endothelial cell adhesion molecule OS=Mus musculus GN=Pecam1	SKPSIFHDAKSEIIK	FHDAKSEII		9.74393e+07		5.87058e+07	4.73874e+07	4.74531e+07		4.95369e+07
sp|Q08481-4|PECA1_MOUSE Isoform 4 of Platelet endothelial cell adhesion molecule OS=Mus musculus GN=Pecam1	KPSIFHDAKSEIIKGHA	FHDAKSEII	2.36281e+07	3.75159e+07	3.44023e+07				1.9636e+07	1.94195e+07
sp|Q08481-4|PECA1_MOUSE Isoform 4 of Platelet endothelial cell adhesion molecule OS=Mus musculus GN=Pecam1	SKPSIFHDAKSEIIKGHA	FHDAKSEII	4.04602e+07	5.05077e+07	4.60277e+07
sp|Q08857|CD36_MOUSE Platelet glycoprotein 4 OS=Mus musculus GN=Cd36 PE=1 SV=2	LPANAFASPLQNPDN	NAFASPLQN	6.21392e+07
sp|Q3TAA7|S11IP_MOUSE Serine/threonine-protein kinase 11-interacting protein OS=Mus musculus GN=Stk11ip PE=1 SV=1	SALRFLNL				4.1769e+06
sp|Q3THG9|AASD1_MOUSE Alanyl-tRNA editing protein Aarsd1 OS=Mus musculus GN=Aarsd1 PE=1 SV=2	AGPIRVVTI	AGPIRVVTI						3.91633e+07
sp|Q3TYS2|CQ062_MOUSE Uncharacterized protein C17orf62 homolog OS=Mus musculus PE=1 SV=2	TGKVILKTFSLYKKLLTLLRAGHDQVVVLL	LRAGHDQVV
sp|Q3U1J4|DDB1_MOUSE DNA damage-binding protein 1 OS=Mus musculus GN=Ddb1 PE=1 SV=2	LYLKTKGDF	LYLKTKGDF			8.4591e+07	7.8381e+07					5.26161e+07
sp|Q3U1J4|DDB1_MOUSE DNA damage-binding protein 1 OS=Mus musculus GN=Ddb1 PE=1 SV=2	VVVAVGRAL	VVVAVGRAL	3.86777e+07	2.75395e+07	3.07909e+07
sp|Q3U7R1-2|ESYT1_MOUSE Isoform 2 of Extended synaptotagmin-1 OS=Mus musculus GN=Esyt1	VPVYLAGAAGLSVG	YLAGAAGLS									1.94329e+07
sp|Q3U898|MYOV2_MOUSE Myeloma-overexpressed gene 2 protein homolog OS=Mus musculus GN=Myeov2 PE=1 SV=1	AANEKAVHADFFNDF	EKAVHADFF		7.81059e+06
sp|Q3U898|MYOV2_MOUSE Myeloma-overexpressed gene 2 protein homolog OS=Mus musculus GN=Myeov2 PE=1 SV=1	AANEKAVHADFFNDFEDL	EKAVHADFF	2.08133e+07			2.73128e+08		2.09736e+08			2.44287e+08
sp|Q3UX62|CC114_MOUSE Coiled-coil domain-containing protein 114 OS=Mus musculus GN=Ccdc114 PE=2 SV=1	KHLAEmECLLKSRA	AEmECLLKS		3.56649e+07
sp|Q3V3F6|MPZL3_MOUSE Myelin protein zero-like protein 3 OS=Mus musculus GN=Mpzl3 PE=1 SV=3	HYQSFQYPTTAGTFR	FQYPTTAGT					2.19695e+07	2.67493e+07	2.05695e+07
sp|Q4ZJM9|C1QL4_MOUSE Complement C1q-like protein 4 OS=Mus musculus GN=C1ql4 PE=1 SV=1	LLLLVAIPLL	LLLVAIPLL		4.4306e+07
sp|Q571E4|GALNS_MOUSE N-acetylgalactosamine-6-sulfatase OS=Mus musculus GN=Galns PE=1 SV=2	APQPPNIVLL	PQPPNIVLL
sp|Q571E4|GALNS_MOUSE N-acetylgalactosamine-6-sulfatase OS=Mus musculus GN=Galns PE=1 SV=2	APQPPNIVLLL	PQPPNIVLL	2.94957e+07	2.51316e+07
sp|Q5BLK4|TUT7_MOUSE Terminal uridylyltransferase 7 OS=Mus musculus GN=Zcchc6 PE=1 SV=3	VGGTLLIDLN	GGTLLIDLN		1.18146e+08							1.14122e+08
sp|Q5DU02|UBP22_MOUSE Ubiquitin carboxyl-terminal hydrolase 22 OS=Mus musculus GN=Usp22 PE=2 SV=2	QYQQPLDSL	QYQQPLDSL				7.17264e+07
sp|Q5I012-2|S38AA_MOUSE Isoform 2 of Putative sodium-coupled neutral amino acid transporter 10 OS=Mus musculus GN=Slc38a10	AGGYMPPLRF	GGYMPPLRF		2.18026e+07
sp|Q5SV80|MYO19_MOUSE Unconventional myosin-XIX OS=Mus musculus GN=Myo19 PE=2 SV=1	WPLGLVLA
sp|Q60596|XRCC1_MOUSE DNA repair protein XRCC1 OS=Mus musculus GN=Xrcc1 PE=1 SV=2	QPKAKTQAA	QPKAKTQAA					6.83732e+06
sp|Q60692|PSB6_MOUSE Proteasome subunit beta type-6 OS=Mus musculus GN=Psmb6 PE=1 SV=3	PKFTIATLPPP	FTIATLPPP	1.02639e+08		2.4958e+07
sp|Q60692|PSB6_MOUSE Proteasome subunit beta type-6 OS=Mus musculus GN=Psmb6 PE=1 SV=3	HSIELNEPPLVHTA	IELNEPPLV
sp|Q60692|PSB6_MOUSE Proteasome subunit beta type-6 OS=Mus musculus GN=Psmb6 PE=1 SV=3	IANRVTDKLTPIHDH	RVTDKLTPI	6.1964e+06	9.30774e+06	6.5907e+06
sp|Q60692|PSB6_MOUSE Proteasome subunit beta type-6 OS=Mus musculus GN=Psmb6 PE=1 SV=3	RSGSAADTQAVADAVTY	GSAADTQAV
sp|Q60932-2|VDAC1_MOUSE Isoform Mt-VDAC1 of Voltage-dependent anion-selective channel protein 1 OS=Mus musculus GN=Vdac1	KLETAVNLAWTAGNSNTR	LAWTAGNSN	3.90278e+07
sp|Q60932-2|VDAC1_MOUSE Isoform Mt-VDAC1 of Voltage-dependent anion-selective channel protein 1 OS=Mus musculus GN=Vdac1	TDEFQLHTNVNDGTEFGGSIYQK	TEFGGSIYQ	3.03039e+07
sp|Q60949-2|TBCD1_MOUSE Isoform 2 of TBC1 domain family member 1 OS=Mus musculus GN=Tbc1d1	RRTDWEAPTGQPSAPGPR	WEAPTGQPS			7.51322e+06
sp|Q61147|CERU_MOUSE Ceruloplasmin OS=Mus musculus GN=Cp PE=1 SV=2	RDKHYFIGITEAVWDYASGTEEKK	YFIGITEAV		3.06206e+07
sp|Q61147|CERU_MOUSE Ceruloplasmin OS=Mus musculus GN=Cp PE=1 SV=2	RDKHYFIGITEAVWDYASGTEEKKL	YFIGITEAV			2.37442e+08
sp|Q61152|PTN18_MOUSE Tyrosine-protein phosphatase non-receptor type 18 OS=Mus musculus GN=Ptpn18 PE=1 SV=1	TPIYSQVAPRAQRPVA	IYSQVAPRA			8.72711e+07				5.70609e+07	6.01891e+07	5.45093e+07
sp|Q61233|PLSL_MOUSE Plastin-2 OS=Mus musculus GN=Lcp1 PE=1 SV=4	PKISTSLPV	PKISTSLPV								8.43525e+06
sp|Q61233|PLSL_MOUSE Plastin-2 OS=Mus musculus GN=Lcp1 PE=1 SV=4	IASFKDPKISTSLPV	PKISTSLPV
sp|Q61233|PLSL_MOUSE Plastin-2 OS=Mus musculus GN=Lcp1 PE=1 SV=4	SIASFKDPKISTSLP	FKDPKISTS	2.87503e+08	5.77802e+08	6.04011e+08	3.57657e+08		3.64919e+08
sp|Q61233|PLSL_MOUSE Plastin-2 OS=Mus musculus GN=Lcp1 PE=1 SV=4	SIASFKDPKISTSLPV	PKISTSLPV	2.24334e+09	1.78837e+09	1.68022e+09				1.25062e+09
sp|Q61233|PLSL_MOUSE Plastin-2 OS=Mus musculus GN=Lcp1 PE=1 SV=4	SIASFKDPKISTSLPVL	PKISTSLPV	2.10454e+07
sp|Q61233|PLSL_MOUSE Plastin-2 OS=Mus musculus GN=Lcp1 PE=1 SV=4	SIASFKDPKISTSLPVLD	PKISTSLPV		2.27454e+08
sp|Q61271|ACV1B_MOUSE Activin receptor type-1B OS=Mus musculus GN=Acvr1b PE=1 SV=1	RYMAPEVLDETIN	YMAPEVLDE					4.51408e+06
sp|Q61335|BAP31_MOUSE B-cell receptor-associated protein 31 OS=Mus musculus GN=Bcap31 PE=1 SV=4	KLFRAQRNLYIAGFSLLLSFLLRRLVTL	YIAGFSLLL
sp|Q61419-2|CMAH_MOUSE Isoform 2 of Cytidine monophosphate-N-acetylneuraminic acid hydroxylase OS=Mus musculus GN=Cmah	KYINPPGSF	KYINPPGSF								5.96492e+07
sp|Q61500|ITM2A_MOUSE Integral membrane protein 2A OS=Mus musculus GN=Itm2a PE=2 SV=2	GEPYFLPVTEEADIR	YFLPVTEEA
sp|Q61500|ITM2A_MOUSE Integral membrane protein 2A OS=Mus musculus GN=Itm2a PE=2 SV=2	IPGGEPYFLPVTEEADIR	YFLPVTEEA									1.35051e+07
sp|Q61599|GDIR2_MOUSE Rho GDP-dissociation inhibitor 2 OS=Mus musculus GN=Arhgdib PE=1 SV=3	GPRPEEYEFLTPVEEAP	YEFLTPVEE		1.35332e+07
sp|Q61599|GDIR2_MOUSE Rho GDP-dissociation inhibitor 2 OS=Mus musculus GN=Arhgdib PE=1 SV=3	LTPVEEAPKGMLARGTY	PKGMLARGT		6.8519e+07
sp|Q61703|ITIH2_MOUSE Inter-alpha-trypsin inhibitor heavy chain H2 OS=Mus musculus GN=Itih2 PE=1 SV=1	RNVQFNYPQASVTDVT	FNYPQASVT	2.77888e+07	6.18813e+07	1.96769e+07	1.17243e+07
sp|Q61753|SERA_MOUSE D-3-phosphoglycerate dehydrogenase OS=Mus musculus GN=Phgdh PE=1 SV=3	AGTGVDNVDLEAATR	VDNVDLEAA					3.54659e+06		8.55894e+06		6.65958e+06
sp|Q61838|PZP_MOUSE Pregnancy zone protein OS=Mus musculus GN=Pzp PE=1 SV=3	GVYTYGKPVPGLVTL	YTYGKPVPG			8.24491e+07
sp|Q61838|PZP_MOUSE Pregnancy zone protein OS=Mus musculus GN=Pzp PE=1 SV=3	GVYTYGKPVPGLVTLR	YTYGKPVPG	5.08943e+07		6.19242e+07
sp|Q61838|PZP_MOUSE Pregnancy zone protein OS=Mus musculus GN=Pzp PE=1 SV=3	RQLNYQHSDGSYSTFG	YQHSDGSYS	2.077e+07	2.94344e+07			2.71416e+07	2.74252e+07
sp|Q61982|NOTC3_MOUSE Neurogenic locus notch homolog protein 3 OS=Mus musculus GN=Notch3 PE=1 SV=1	REGSYEAAKLLLDH	YEAAKLLLD		3.78818e+07	3.11775e+07	2.28866e+07	2.51142e+07	2.13984e+07	2.44444e+07		9.37898e+06
sp|Q61990-3|PCBP2_MOUSE Isoform 3 of Poly(rC)-binding protein 2 OS=Mus musculus GN=Pcbp2	QVTITGSAASISLAQYLINVR	ITGSAASIS	3.21191e+06
sp|Q62141-1|SIN3B_MOUSE Isoform 1 of Paired amphipathic helix protein Sin3b OS=Mus musculus GN=Sin3b	KSLEHNKKRSRPSLLRPVSAPAKKKmKLRGTKDLSIA	LRPVSAPAK
sp|Q62179|SEM4B_MOUSE Semaphorin-4B OS=Mus musculus GN=Sema4b PE=1 SV=2	TVSSFQGNDPAISRSQ	FQGNDPAIS	3.01975e+06						4.90221e+06
sp|Q62234-2|MYOM1_MOUSE Isoform 2 of Myomesin-1 OS=Mus musculus GN=Myom1	QGELSAYASVV	ELSAYASVV			1.25926e+08
sp|Q62312-2|TGFR2_MOUSE Isoform RII-1 of TGF-beta receptor type-2 OS=Mus musculus GN=Tgfbr2	RYMAPEVLESR	YMAPEVLES		1.27943e+07	2.19591e+07		1.44043e+07
sp|Q62312-2|TGFR2_MOUSE Isoform RII-1 of TGF-beta receptor type-2 OS=Mus musculus GN=Tgfbr2	VGTARYMAPEVL	ARYMAPEVL				5.1748e+07
sp|Q62312-2|TGFR2_MOUSE Isoform RII-1 of TGF-beta receptor type-2 OS=Mus musculus GN=Tgfbr2	VGTARYMAPEVLESR	ARYMAPEVL		5.95666e+07	5.53469e+07				9.79132e+07	7.52946e+07	8.15461e+07
sp|Q62312-2|TGFR2_MOUSE Isoform RII-1 of TGF-beta receptor type-2 OS=Mus musculus GN=Tgfbr2	VGTARYMAPEVLESRM	YMAPEVLES								1.52362e+07
sp|Q62312-2|TGFR2_MOUSE Isoform RII-1 of TGF-beta receptor type-2 OS=Mus musculus GN=Tgfbr2	VGTARYMAPEVLESRMN	YMAPEVLES					4.06007e+07
sp|Q62312-2|TGFR2_MOUSE Isoform RII-1 of TGF-beta receptor type-2 OS=Mus musculus GN=Tgfbr2	DPKLTYHGFTLEDAASPK	YHGFTLEDA		2.51677e+08	2.77709e+08		1.06038e+08			2.43104e+08
sp|Q62313|TGON1_MOUSE Trans-Golgi network integral membrane protein 1 OS=Mus musculus GN=Tgoln1 PE=1 SV=1	DSMKNEKDDLYKDSSGNTSAESSH	YKDSSGNTS	5.86622e+06							6.80895e+06
sp|Q62425|NDUA4_MOUSE Cytochrome c oxidase subunit NDUFA4 OS=Mus musculus GN=Ndufa4 PE=1 SV=2	VNVDYSKL		5.68241e+07		6.25714e+07
sp|Q64012-2|RALY_MOUSE Isoform 1 of RNA-binding protein Raly OS=Mus musculus GN=Raly	TQIKSNIDALLGRLEQ	IKSNIDALL	3.39993e+07	4.82826e+07
sp|Q64152-2|BTF3_MOUSE Isoform 2 of Transcription factor BTF3 OS=Mus musculus GN=Btf3	TVIHFNNPKVQAS	FNNPKVQAS								2.25402e+07
sp|Q64152-2|BTF3_MOUSE Isoform 2 of Transcription factor BTF3 OS=Mus musculus GN=Btf3	TVIHFNNPKVQASLA	FNNPKVQAS		6.36683e+08			2.26499e+07	2.04557e+07
sp|Q64152-2|BTF3_MOUSE Isoform 2 of Transcription factor BTF3 OS=Mus musculus GN=Btf3	TVIHFNNPKVQASLAA	FNNPKVQAS		2.15932e+08	2.27296e+08	1.5237e+08				1.22908e+08
sp|Q64343|ABCG1_MOUSE ATP-binding cassette sub-family G member 1 OS=Mus musculus GN=Abcg1 PE=1 SV=1	SIVYWMTSQPSDAVR	WMTSQPSDA
sp|Q64433|CH10_MOUSE 10 kDa heat shock protein, mitochondrial OS=Mus musculus GN=Hspe1 PE=1 SV=2	FRDSDILGKYVD	FRDSDILGK	5.44716e+07	4.71907e+07	6.75756e+07
sp|Q64433|CH10_MOUSE 10 kDa heat shock protein, mitochondrial OS=Mus musculus GN=Hspe1 PE=1 SV=2	VERSAAETVTKGGIM	SAAETVTKG
sp|Q64433|CH10_MOUSE 10 kDa heat shock protein, mitochondrial OS=Mus musculus GN=Hspe1 PE=1 SV=2	VERSAAETVTKGGImL	RSAAETVTK
sp|Q64525|H2B2B_MOUSE Histone H2B type 2-B OS=Mus musculus GN=Hist2h2bb PE=1 SV=3	ERIAGEASRL	RIAGEASRL							2.17714e+06	3.34599e+06
sp|Q64525|H2B2B_MOUSE Histone H2B type 2-B OS=Mus musculus GN=Hist2h2bb PE=1 SV=3	AVSEGTKAVTKYTSSK	SEGTKAVTK				2.70477e+07		1.22731e+07	1.28394e+08	1.39047e+08	1.23763e+08
sp|Q64525|H2B2B_MOUSE Histone H2B type 2-B OS=Mus musculus GN=Hist2h2bb PE=1 SV=3	HAVSEGTKAVTKYTSS	SEGTKAVTK				2.27285e+07	1.62845e+07
sp|Q64525|H2B2B_MOUSE Histone H2B type 2-B OS=Mus musculus GN=Hist2h2bb PE=1 SV=3	HAVSEGTKAVTKYTSSK	SEGTKAVTK				2.17724e+07		1.5194e+07	9.70349e+07	1.44952e+08	1.08341e+08
sp|Q64525|H2B2B_MOUSE Histone H2B type 2-B OS=Mus musculus GN=Hist2h2bb PE=1 SV=3	AKHAVSEGTKAVTKYTSSK	HAVSEGTKA								2.69354e+07
sp|Q64525|H2B2B_MOUSE Histone H2B type 2-B OS=Mus musculus GN=Hist2h2bb PE=1 SV=3	LAKHAVSEGTKAVTKYTSSK	HAVSEGTKA	6.13687e+07	8.03614e+07	8.19931e+07	9.45124e+07	7.62376e+07	9.92112e+07		9.36646e+07	7.44619e+07
sp|Q64525|H2B2B_MOUSE Histone H2B type 2-B OS=Mus musculus GN=Hist2h2bb PE=1 SV=3	ELAKHAVSEGTKAVTKYTSSK	HAVSEGTKA	5.55034e+08	2.01192e+08	8.483e+08	9.28933e+08	8.26821e+08	8.25104e+08	7.20788e+08	8.01429e+08	7.35933e+08
sp|Q64525|H2B2B_MOUSE Histone H2B type 2-B OS=Mus musculus GN=Hist2h2bb PE=1 SV=3	GELAKHAVSEGTKAVTKYTSSK	HAVSEGTKA				3.2054e+07					2.22299e+07
sp|Q64525|H2B2B_MOUSE Histone H2B type 2-B OS=Mus musculus GN=Hist2h2bb PE=1 SV=3	PGELAKHAVSEGTKAVTKYTSS	HAVSEGTKA		4.01807e+07
sp|Q64525|H2B2B_MOUSE Histone H2B type 2-B OS=Mus musculus GN=Hist2h2bb PE=1 SV=3	PGELAKHAVSEGTKAVTKYTSSK	HAVSEGTKA	1.2602e+09	1.06632e+09	1.23683e+09	7.60303e+08	6.51866e+08	7.7413e+08	1.56979e+08	6.838e+08	6.47363e+08
sp|Q64525|H2B2B_MOUSE Histone H2B type 2-B OS=Mus musculus GN=Hist2h2bb PE=1 SV=3	LPGELAKHAVSEGTKAVTKYTSSK	HAVSEGTKA	1.48725e+09	3.07924e+08			3.04528e+08		4.20929e+08	5.06505e+08
sp|Q64525|H2B2B_MOUSE Histone H2B type 2-B OS=Mus musculus GN=Hist2h2bb PE=1 SV=3	LLPGELAKHAVSEGTKAVTKYTSSK	HAVSEGTKA	1.53217e+08
sp|Q64525|H2B2B_MOUSE Histone H2B type 2-B OS=Mus musculus GN=Hist2h2bb PE=1 SV=3	LLLPGELAKHAVSEGTKAVTKYTSSK	HAVSEGTKA	2.29831e+08	6.16703e+08	2.30629e+08
sp|Q64525|H2B2B_MOUSE Histone H2B type 2-B OS=Mus musculus GN=Hist2h2bb PE=1 SV=3	VRLLLPGELAKHAVSEGTKAVTKYTSS	HAVSEGTKA
sp|Q64525|H2B2B_MOUSE Histone H2B type 2-B OS=Mus musculus GN=Hist2h2bb PE=1 SV=3	VRLLLPGELAKHAVSEGTKAVTKYTSSK	HAVSEGTKA	1.83356e+09	3.42154e+09	2.69194e+09	3.6644e+08			3.82266e+08	4.14846e+08
sp|Q64525|H2B2B_MOUSE Histone H2B type 2-B OS=Mus musculus GN=Hist2h2bb PE=1 SV=3	AVRLLLPGELAKHAVSEGTKAVTKYTSSK	HAVSEGTKA	3.20556e+08	8.45366e+08	1.01723e+09
sp|Q64525|H2B2B_MOUSE Histone H2B type 2-B OS=Mus musculus GN=Hist2h2bb PE=1 SV=3	TAVRLLLPGELAKHAVSEGTKAVTKYTSSK	HAVSEGTKA	8.19891e+06	1.33753e+08	1.01015e+08
sp|Q64692|SIA8D_MOUSE CMP-N-acetylneuraminate-poly-alpha-2,8-sialyltransferase OS=Mus musculus GN=St8sia4 PE=2 SV=1	KHVEWVNALILKNK	WVNALILKN	1.93255e+07	2.07413e+07	2.72169e+07
sp|Q64692|SIA8D_MOUSE CMP-N-acetylneuraminate-poly-alpha-2,8-sialyltransferase OS=Mus musculus GN=St8sia4 PE=2 SV=1	KHVEWVNALILKNKLQ	WVNALILKN			1.99793e+07
sp|Q64697|PTCA_MOUSE Protein tyrosine phosphatase receptor type C-associated protein OS=Mus musculus GN=Ptprcap PE=1 SV=1	DLHAFSGSAAWDD	LHAFSGSAA		4.20324e+07		5.12128e+07	4.04883e+07	5.08238e+07	4.09398e+07	4.16554e+07
sp|Q64697|PTCA_MOUSE Protein tyrosine phosphatase receptor type C-associated protein OS=Mus musculus GN=Ptprcap PE=1 SV=1	DLHAFSGSAAWDDS	FSGSAAWDD	2.82158e+07			2.47513e+07	2.67864e+07	3.00946e+07	2.39745e+07	2.97214e+07	2.80792e+07
sp|Q64697|PTCA_MOUSE Protein tyrosine phosphatase receptor type C-associated protein OS=Mus musculus GN=Ptprcap PE=1 SV=1	SDLHAFSGSAAWDD	LHAFSGSAA	3.86242e+07			2.39912e+07	2.47684e+07	2.92108e+07
sp|Q64697|PTCA_MOUSE Protein tyrosine phosphatase receptor type C-associated protein OS=Mus musculus GN=Ptprcap PE=1 SV=1	DLHAFSGSAAWDDSA	FSGSAAWDD			5.01936e+07	9.20555e+07	9.18642e+07	9.13562e+07	7.77856e+07	7.92551e+07
sp|Q64697|PTCA_MOUSE Protein tyrosine phosphatase receptor type C-associated protein OS=Mus musculus GN=Ptprcap PE=1 SV=1	SDLHAFSGSAAWDDS	LHAFSGSAA			2.47341e+07	1.61945e+07	1.24186e+07		1.53954e+07	1.32731e+07	1.41569e+07
sp|Q64697|PTCA_MOUSE Protein tyrosine phosphatase receptor type C-associated protein OS=Mus musculus GN=Ptprcap PE=1 SV=1	DLHAFSGSAAWDDSAG	FSGSAAWDD				5.85839e+07	6.32692e+07	6.62308e+07	5.57705e+07	6.41969e+07	5.78174e+07
sp|Q64697|PTCA_MOUSE Protein tyrosine phosphatase receptor type C-associated protein OS=Mus musculus GN=Ptprcap PE=1 SV=1	SDLHAFSGSAAWDDSA	FSGSAAWDD	3.94357e+07	3.11343e+07		4.92288e+07		5.65491e+07		4.01251e+07
sp|Q64697|PTCA_MOUSE Protein tyrosine phosphatase receptor type C-associated protein OS=Mus musculus GN=Ptprcap PE=1 SV=1	SDLHAFSGSAAWDDSAG	FSGSAAWDD	8.96003e+07	7.95302e+07	9.35997e+07	1.05597e+08	1.11464e+08	1.22482e+08		8.89814e+07
sp|Q68FD5|CLH1_MOUSE Clathrin heavy chain 1 OS=Mus musculus GN=Cltc PE=1 SV=3	DYQALRTSI	DYQALRTSI					7.26269e+07		7.82724e+07		7.35897e+07
sp|Q69ZN7|MYOF_MOUSE Myoferlin OS=Mus musculus GN=Myof PE=1 SV=2	LDKDSFSDPYAHVSFLH	FSDPYAHVS	2.85305e+07
sp|Q6DFX2|ANTR2_MOUSE Anthrax toxin receptor 2 OS=Mus musculus GN=Antxr2 PE=1 SV=1	VSISYNDGKSAVSR	YNDGKSAVS				3.32748e+06
sp|Q6NS82|F134A_MOUSE Protein FAM134A OS=Mus musculus GN=Fam134a PE=1 SV=2	GPVTPLSPSVLPSLPQ	VTPLSPSVL						1.43247e+07
sp|Q6P542|ABCF1_MOUSE ATP-binding cassette sub-family F member 1 OS=Mus musculus GN=Abcf1 PE=1 SV=1	INDYKGAVIVVSHDA	YKGAVIVVS									1.76847e+07
sp|Q6P542|ABCF1_MOUSE ATP-binding cassette sub-family F member 1 OS=Mus musculus GN=Abcf1 PE=1 SV=1	INDYKGAVIVVSHDAR	YKGAVIVVS
sp|Q6P542|ABCF1_MOUSE ATP-binding cassette sub-family F member 1 OS=Mus musculus GN=Abcf1 PE=1 SV=1	AINDYKGAVIVVSHDAR	YKGAVIVVS	1.96214e+06
sp|Q6PB66|LPPRC_MOUSE Leucine-rich PPR motif-containing protein, mitochondrial OS=Mus musculus GN=Lrpprc PE=1 SV=2	QVPSQIAVTRL	QVPSQIAVT						3.55151e+06
sp|Q6PB70|ANO8_MOUSE Anoctamin-8 OS=Mus musculus GN=Ano8 PE=1 SV=3	DEEEDDDEDEDEEYEGEEGSLLD	YEGEEGSLL					6.21392e+07
sp|Q6PE55|PGFRL_MOUSE Platelet-derived growth factor receptor-like protein OS=Mus musculus GN=Pdgfrl PE=2 SV=1	KAKPKIPKV	KAKPKIPKV
sp|Q6PIJ4|NFRKB_MOUSE Nuclear factor related to kappa-B-binding protein OS=Mus musculus GN=Nfrkb PE=1 SV=1	DIKPCLGIN	DIKPCLGIN			7.05919e+07
sp|Q6VGS5-2|DAPLE_MOUSE Isoform 2 of Protein Daple OS=Mus musculus GN=Ccdc88c	ELEELEKV			4.68973e+07	3.47377e+07
sp|Q7TQH7|LRP10_MOUSE Low-density lipoprotein receptor-related protein 10 OS=Mus musculus GN=Lrp10 PE=2 SV=2	ITYSYAGARAPMG	YSYAGARAP							1.1e+07		7.04418e+06
sp|Q7TQH7|LRP10_MOUSE Low-density lipoprotein receptor-related protein 10 OS=Mus musculus GN=Lrp10 PE=2 SV=2	APPLPIKTPIPTPST	IKTPIPTPS	3.69738e+07	1.96905e+07	2.46828e+07
sp|Q7TQH7|LRP10_MOUSE Low-density lipoprotein receptor-related protein 10 OS=Mus musculus GN=Lrp10 PE=2 SV=2	ITYSYAGARAPMGQG	YSYAGARAP				2.23353e+07	1.76847e+07	1.5632e+07	2.67679e+07		1.88361e+07
sp|Q7TQH7|LRP10_MOUSE Low-density lipoprotein receptor-related protein 10 OS=Mus musculus GN=Lrp10 PE=2 SV=2	RSQVTPSVPSEALDDS	VTPSVPSEA				1.03563e+07	7.90865e+06	8.71458e+06		1.21799e+07	1.064e+07
sp|Q7TQK5|CCD93_MOUSE Coiled-coil domain-containing protein 93 OS=Mus musculus GN=Ccdc93 PE=1 SV=1	KTYSLPEDDDF	YSLPEDDDF								1.11768e+07	1.20623e+07
sp|Q80TM9-3|NISCH_MOUSE Isoform 3 of Nischarin OS=Mus musculus GN=Nisch	APAAAEAPAAAEAPA	PAAAEAPAA	1.3933e+07			9.80441e+06	7.38415e+06		1.1e+07	1.33469e+07	1.22476e+07
sp|Q80U16|FA65B_MOUSE Protein FAM65B OS=Mus musculus GN=Fam65b PE=1 SV=2	SPSGVYHSSAARLIK	YHSSAARLI		1.04863e+07	1.56428e+07		1.23243e+07
sp|Q80U93|NU214_MOUSE Nuclear pore complex protein Nup214 OS=Mus musculus GN=Nup214 PE=1 SV=2	APGPSHTVAAPQAAAAAAL	HTVAAPQAA								1.66613e+07
sp|Q80WC1-3|UBN2_MOUSE Isoform 3 of Ubinuclein-2 OS=Mus musculus GN=Ubn2	KKPRKKVPKQL	PRKKVPKQL							1.29813e+06
sp|Q80WJ7|LYRIC_MOUSE Protein LYRIC OS=Mus musculus GN=Mtdh PE=1 SV=1	ELGLDLGLE	ELGLDLGLE		6.15818e+07
sp|Q80X71|T106B_MOUSE Transmembrane protein 106B OS=Mus musculus GN=Tmem106b PE=1 SV=1	KQIDYTVPTVIAE	IDYTVPTVI	1.3953e+08	1.2342e+08	1.47179e+08
sp|Q80X71|T106B_MOUSE Transmembrane protein 106B OS=Mus musculus GN=Tmem106b PE=1 SV=1	KQIDYTVPTVIAEE	IDYTVPTVI	1.13885e+08		5.22526e+07	8.3716e+07	9.22471e+07		9.55664e+07	8.78781e+07	1.05305e+08
sp|Q8BG07-2|PLD4_MOUSE Isoform 2 of Phospholipase D4 OS=Mus musculus GN=Pld4	SLQAFSNPSAGISVDVK	QAFSNPSAG	1.17499e+09	9.68381e+08	1.06411e+09	9.34747e+08	1.10393e+09	1.44658e+09	9.96297e+08	9.1171e+08	9.57037e+08
sp|Q8BHF7|PGPS1_MOUSE CDP-diacylglycerol--glycerol-3-phosphate 3-phosphatidyltransferase, mitochondrial OS=Mus musculus GN=Pgs1 PE=1 SV=1	RTMLLPLLQRFPERVRVSLFHTPNLRGLLRLL	SLFHTPNLR
sp|Q8BHK6|SLAF7_MOUSE SLAM family member 7 OS=Mus musculus GN=Slamf7 PE=1 SV=2	IPKVVKSPSSLPAKP	VKSPSSLPA	1.22737e+08	3.7908e+07	4.78495e+07		1.00174e+07			5.97734e+07
sp|Q8BHK6|SLAF7_MOUSE SLAM family member 7 OS=Mus musculus GN=Slamf7 PE=1 SV=2	PKVVKSPSSLPAKPL	VKSPSSLPA			2.41246e+07			3.64901e+07
sp|Q8BHK6|SLAF7_MOUSE SLAM family member 7 OS=Mus musculus GN=Slamf7 PE=1 SV=2	IPKVVKSPSSLPAKPLVP	VKSPSSLPA	2.26353e+08	3.48359e+08			2.37277e+08
sp|Q8BHK6|SLAF7_MOUSE SLAM family member 7 OS=Mus musculus GN=Slamf7 PE=1 SV=2	VQIPKVVKSPSSLPAKPLVP	VKSPSSLPA		2.99074e+07
sp|Q8BHN3-2|GANAB_MOUSE Isoform 2 of Neutral alpha-glucosidase AB OS=Mus musculus GN=Ganab	SIRPGLSPYR	IRPGLSPYR							6.15787e+06	5.78546e+06	6.06888e+06
sp|Q8BHN3-2|GANAB_MOUSE Isoform 2 of Neutral alpha-glucosidase AB OS=Mus musculus GN=Ganab	VDISSNTAGKTL	ISSNTAGKT	2.11635e+08	2.32717e+08	2.62002e+08
sp|Q8BHN3-2|GANAB_MOUSE Isoform 2 of Neutral alpha-glucosidase AB OS=Mus musculus GN=Ganab	YDIQSYQKHHGPQ	IQSYQKHHG	6.23549e+07	5.32028e+07
sp|Q8BL43|RASFA_MOUSE Ras association domain-containing protein 10 OS=Mus musculus GN=Rassf10 PE=2 SV=2	AGIDLDGQTP	GIDLDGQTP									2.82956e+08
sp|Q8BM54-2|MYLIP_MOUSE Isoform 2 of E3 ubiquitin-protein ligase MYLIP OS=Mus musculus GN=Mylip	VYLPTHTSL	VYLPTHTSL		3.46175e+07	3.87851e+07
sp|Q8BMF4|ODP2_MOUSE Dihydrolipoyllysine-residue acetyltransferase component of pyruvate dehydrogenase complex, mitochondrial OS=Mus musculus GN=Dlat PE=1 SV=2	VPPTPQPVAPTPSAAPAGPK	PVAPTPSAA							9.26269e+06	8.90386e+06	1.3018e+07
sp|Q8BMJ2|SYLC_MOUSE Leucine--tRNA ligase, cytoplasmic OS=Mus musculus GN=Lars PE=1 SV=2	ITTDVNPYY	ITTDVNPYY		6.688e+08	6.93346e+08				2.86905e+08
sp|Q8BMT4-3|NRROS_MOUSE Isoform 3 of Negative regulator of reactive oxygen species OS=Mus musculus GN=Nrros	SFPKFKGSLALRTL	FKGSLALRT
sp|Q8BMT4-3|NRROS_MOUSE Isoform 3 of Negative regulator of reactive oxygen species OS=Mus musculus GN=Nrros	SFPKFKGSLALRTLD	FKGSLALRT	1.47179e+08	9.07881e+07				1.15795e+08		9.99013e+07	8.06963e+07
sp|Q8BMT4-3|NRROS_MOUSE Isoform 3 of Negative regulator of reactive oxygen species OS=Mus musculus GN=Nrros	SFPKFKGSLALRTLDL	FKGSLALRT	2.52726e+08	3.01378e+08			2.49939e+08	2.4176e+08	2.18643e+08		2.07855e+08
sp|Q8BRG6|KLH24_MOUSE Kelch-like protein 24 OS=Mus musculus GN=Klhl24 PE=2 SV=2	IWIRVASL			1.80814e+07
sp|Q8BTI9|PK3CB_MOUSE Phosphatidylinositol 4,5-bisphosphate 3-kinase catalytic subunit beta isoform OS=Mus musculus GN=Pik3cb PE=1 SV=2	QVSPNLNPIK	VSPNLNPIK
sp|Q8BTM8|FLNA_MOUSE Filamin-A OS=Mus musculus GN=Flna PE=1 SV=5	FDIFYTAPQPGKY	IFYTAPQPG							9.30774e+06
sp|Q8BWY3|ERF1_MOUSE Eukaryotic peptide chain release factor subunit 1 OS=Mus musculus GN=Etf1 PE=1 SV=4	LVDISYGGENGFNQAIELSTEVLSNVK	FNQAIELST	8.73878e+06
sp|Q8BZ71|STAC3_MOUSE SH3 and cysteine-rich domain-containing protein 3 OS=Mus musculus GN=Stac3 PE=2 SV=1	LEKDDLDFPPG	KDDLDFPPG		5.34616e+07
sp|Q8C0S4-2|TT21A_MOUSE Isoform 2 of Tetratricopeptide repeat protein 21A OS=Mus musculus GN=Ttc21a	ETLNLALDLQ	ETLNLALDL	2.276e+07		2.09726e+07
sp|Q8C1A5|THOP1_MOUSE Thimet oligopeptidase OS=Mus musculus GN=Thop1 PE=1 SV=1	PASTVNHLRWD	STVNHLRWD
sp|Q8C6S9-2|CFA54_MOUSE Isoform 2 of Cilia- and flagella-associated protein 54 OS=Mus musculus GN=Cfap54	ImKESELT					3.76984e+07	3.26369e+07
sp|Q8C708|CP054_MOUSE Transmembrane protein C16orf54 homolog OS=Mus musculus PE=1 SV=1	VPAQSTFWRPQTQEERPH	FWRPQTQEE			5.56575e+08	3.3209e+08
sp|Q8C708|CP054_MOUSE Transmembrane protein C16orf54 homolog OS=Mus musculus PE=1 SV=1	VPAQSTFWRPQTQEERPHDT	FWRPQTQEE		1.3237e+08	1.34032e+08			7.04941e+07
sp|Q8CCH2|NHLC3_MOUSE NHL repeat-containing protein 3 OS=Mus musculus GN=Nhlrc3 PE=1 SV=1	SLGDLVQVL	SLGDLVQVL					7.36918e+07
sp|Q8CFE6|S38A2_MOUSE Sodium-coupled neutral amino acid transporter 2 OS=Mus musculus GN=Slc38a2 PE=1 SV=1	IVKYELPLVIKAL	YELPLVIKA		3.11559e+07	1.24877e+07
sp|Q8CFE6|S38A2_MOUSE Sodium-coupled neutral amino acid transporter 2 OS=Mus musculus GN=Slc38a2 PE=1 SV=1	FIVKYELPLVIKAL	YELPLVIKA	5.23614e+07	3.55168e+07	2.34161e+07
sp|Q8CFG0|SULF2_MOUSE Extracellular sulfatase Sulf-2 OS=Mus musculus GN=Sulf2 PE=2 SV=2	GGLPDYSAPNPIKVTHR	YSAPNPIKV		1.71654e+07					1.61161e+07	1.57407e+07	1.47376e+07
sp|Q8CFG9|C1RB_MOUSE Complement C1r-B subcomponent OS=Mus musculus GN=C1rb PE=2 SV=1	VKLVFWQFDVEPSEG	FWQFDVEPS
sp|Q8CG14|CS1A_MOUSE Complement C1s-A subcomponent OS=Mus musculus GN=C1sa PE=2 SV=2	FPWQVFFNHPRASGAL	FNHPRASGA	2.46144e+07		4.88888e+07
sp|Q8CG14|CS1A_MOUSE Complement C1s-A subcomponent OS=Mus musculus GN=C1sa PE=2 SV=2	FPWQVFFNHPRASGALI	FNHPRASGA	4.68346e+08		3.07285e+08
sp|Q8CGC7|SYEP_MOUSE Bifunctional glutamate/proline--tRNA ligase OS=Mus musculus GN=Eprs PE=1 SV=4	TGQEYKPGNPSAAAVQ	YKPGNPSAA				4.74179e+06	4.49223e+06
sp|Q8CGP1|H2B1K_MOUSE Histone H2B type 1-K OS=Mus musculus GN=Hist1h2bk PE=1 SV=3	VRLLLPGEL	VRLLLPGEL		1.00945e+08	8.32531e+07
sp|Q8CGP1|H2B1K_MOUSE Histone H2B type 1-K OS=Mus musculus GN=Hist1h2bk PE=1 SV=3	ERIASEASRL	RIASEASRL					2.21366e+06
sp|Q8CGP1|H2B1K_MOUSE Histone H2B type 1-K OS=Mus musculus GN=Hist1h2bk PE=1 SV=3	SFVNDIFERIA	FVNDIFERI			6.07309e+06
sp|Q8CGP1|H2B1K_MOUSE Histone H2B type 1-K OS=Mus musculus GN=Hist1h2bk PE=1 SV=3	LLLPGELAKHAVS	LLPGELAKH		2.16071e+07
sp|Q8CGP1|H2B1K_MOUSE Histone H2B type 1-K OS=Mus musculus GN=Hist1h2bk PE=1 SV=3	AMGIMNSFVNDIFER	IMNSFVNDI	2.82731e+06
sp|Q8CGP1|H2B1K_MOUSE Histone H2B type 1-K OS=Mus musculus GN=Hist1h2bk PE=1 SV=3	LPGELAKHAVSEGTK	AKHAVSEGT									8.52341e+06
sp|Q8CGP1|H2B1K_MOUSE Histone H2B type 1-K OS=Mus musculus GN=Hist1h2bk PE=1 SV=3	LPGELAKHAVSEGTKA	AKHAVSEGT	1.78201e+07	6.10294e+07		2.88887e+07	2.72925e+07		9.90738e+07
sp|Q8CGP1|H2B1K_MOUSE Histone H2B type 1-K OS=Mus musculus GN=Hist1h2bk PE=1 SV=3	ELAKHAVSEGTKAVTKY	HAVSEGTKA				4.28859e+07
sp|Q8CGP1|H2B1K_MOUSE Histone H2B type 1-K OS=Mus musculus GN=Hist1h2bk PE=1 SV=3	VYKVLKQVHPDTGISSK	VHPDTGISS			7.68173e+06
sp|Q8CGP1|H2B1K_MOUSE Histone H2B type 1-K OS=Mus musculus GN=Hist1h2bk PE=1 SV=3	LLLPGELAKHAVSEGTKA	AKHAVSEGT
sp|Q8CGP1|H2B1K_MOUSE Histone H2B type 1-K OS=Mus musculus GN=Hist1h2bk PE=1 SV=3	LPGELAKHAVSEGTKAVTK	HAVSEGTKA	1.42751e+07	2.33351e+07	2.35954e+07
sp|Q8CGP1|H2B1K_MOUSE Histone H2B type 1-K OS=Mus musculus GN=Hist1h2bk PE=1 SV=3	PGELAKHAVSEGTKAVTKY	HAVSEGTKA	4.38782e+07	5.18198e+07	6.5093e+07			3.61126e+07
sp|Q8CGP1|H2B1K_MOUSE Histone H2B type 1-K OS=Mus musculus GN=Hist1h2bk PE=1 SV=3	VRLLLPGELAKHAVSEGTKA	AKHAVSEGT	2.14738e+08	3.02634e+08	1.70832e+08		5.59642e+07
sp|Q8CGP1|H2B1K_MOUSE Histone H2B type 1-K OS=Mus musculus GN=Hist1h2bk PE=1 SV=3	ELAKHAVSEGTKAVTKYTSAK	HAVSEGTKA	3.0557e+07	3.69226e+07	3.97651e+07				2.8989e+07	2.85305e+07
sp|Q8CGP1|H2B1K_MOUSE Histone H2B type 1-K OS=Mus musculus GN=Hist1h2bk PE=1 SV=3	PGELAKHAVSEGTKAVTKYTSAK	HAVSEGTKA		6.79514e+07	5.10002e+07
sp|Q8CGP1|H2B1K_MOUSE Histone H2B type 1-K OS=Mus musculus GN=Hist1h2bk PE=1 SV=3	LPGELAKHAVSEGTKAVTKYTSAK	HAVSEGTKA
sp|Q8CGP1|H2B1K_MOUSE Histone H2B type 1-K OS=Mus musculus GN=Hist1h2bk PE=1 SV=3	VRLLLPGELAKHAVSEGTKAVTKY	HAVSEGTKA		7.19754e+07	5.06454e+06
sp|Q8CGP1|H2B1K_MOUSE Histone H2B type 1-K OS=Mus musculus GN=Hist1h2bk PE=1 SV=3	VRLLLPGELAKHAVSEGTKAVTKYTSAK	HAVSEGTKA	2.06419e+08	1.09929e+08	4.50493e+07
sp|Q8CJ19|MICA3_MOUSE Protein-methionine sulfoxide oxidase MICAL3 OS=Mus musculus GN=Mical3 PE=1 SV=2	TSPLEVLAE	TSPLEVLAE			3.77769e+07
sp|Q8JZQ9|EIF3B_MOUSE Eukaryotic translation initiation factor 3 subunit B OS=Mus musculus GN=Eif3b PE=1 SV=1	RAKPAAQSE	RAKPAAQSE		1.11458e+07
sp|Q8K1H1|TDRD7_MOUSE Tudor domain-containing protein 7 OS=Mus musculus GN=Tdrd7 PE=1 SV=1	KPKATLRQPGF	PKATLRQPG
sp|Q8K1X1|WDR11_MOUSE WD repeat-containing protein 11 OS=Mus musculus GN=Wdr11 PE=1 SV=1	KKALNKVKILI	KALNKVKIL							697097
sp|Q8K2F0-2|BRD3_MOUSE Isoform 2 of Bromodomain-containing protein 3 OS=Mus musculus GN=Brd3	RKPAAGAQN	RKPAAGAQN
sp|Q8R0A0|T2FB_MOUSE General transcription factor IIF subunit 2 OS=Mus musculus GN=Gtf2f2 PE=1 SV=1	KQNTGVWLVKVPKYLSQ	VWLVKVPKY
sp|Q8R0W6|NFIP1_MOUSE NEDD4 family-interacting protein 1 OS=Mus musculus GN=Ndfip1 PE=1 SV=1	KPPSYNVATTLPSYDE	YNVATTLPS
sp|Q8R0W6|NFIP1_MOUSE NEDD4 family-interacting protein 1 OS=Mus musculus GN=Ndfip1 PE=1 SV=1	FPKPPSYNVATTLPSYD	YNVATTLPS	3.51008e+07			1.53536e+08				1.98422e+08
sp|Q8R0W6|NFIP1_MOUSE NEDD4 family-interacting protein 1 OS=Mus musculus GN=Ndfip1 PE=1 SV=1	FPKPPSYNVATTLPSYDE	YNVATTLPS	1.93274e+09	1.19719e+09	8.12617e+08	8.47713e+08	1.16606e+09	1.12323e+09	1.11701e+09	1.12478e+09	1.02431e+09
sp|Q8R0W6|NFIP1_MOUSE NEDD4 family-interacting protein 1 OS=Mus musculus GN=Ndfip1 PE=1 SV=1	FPKPPSYNVATTLPSYDEA	YNVATTLPS			6.46915e+08		3.61395e+08		2.96612e+08		3.39774e+08
sp|Q8R151|ZNFX1_MOUSE NFX1-type zinc finger-containing protein 1 OS=Mus musculus GN=Znfx1 PE=1 SV=3	EEIEIVKE		6.66915e+07
sp|Q8R1B4|EIF3C_MOUSE Eukaryotic translation initiation factor 3 subunit C OS=Mus musculus GN=Eif3c PE=1 SV=1	TYMKPEMW
sp|Q8R420|ABCA3_MOUSE ATP-binding cassette sub-family A member 3 OS=Mus musculus GN=Abca3 PE=1 SV=3	NNQAYHSPATALAIVD	YHSPATALA
sp|Q8VCW4|UN93B_MOUSE Protein unc-93 homolog B1 OS=Mus musculus GN=Unc93b1 PE=1 SV=2	APLDELVGAYPNYNEE	LVGAYPNYN	3.44739e+07
sp|Q8VD58|EVI2B_MOUSE Protein EVI2B OS=Mus musculus GN=Evi2b PE=1 SV=1	KPTVTVVSPLPNDSIN	VTVVSPLPN	1.77584e+07
sp|Q8VD58|EVI2B_MOUSE Protein EVI2B OS=Mus musculus GN=Evi2b PE=1 SV=1	KPTVTVVSPLPNDSINP	VTVVSPLPN			2.22453e+07
sp|Q8VD58|EVI2B_MOUSE Protein EVI2B OS=Mus musculus GN=Evi2b PE=1 SV=1	KPTVTVVSPLPNDSINPQ	VTVVSPLPN	9.07881e+07	1.38951e+08			5.47365e+07	5.46228e+07
sp|Q8VD58|EVI2B_MOUSE Protein EVI2B OS=Mus musculus GN=Evi2b PE=1 SV=1	KPTVTVVSPLPNDSINPQP	VTVVSPLPN	2.54837e+08	2.35312e+08	2.52726e+08	1.37228e+08			2.04001e+08	1.22652e+08	1.55679e+08
sp|Q8VDD5|MYH9_MOUSE Myosin-9 OS=Mus musculus GN=Myh9 PE=1 SV=4	AVKSKYKASIAALEAK	YKASIAALE	3.35312e+07	4.67998e+07	5.06479e+07
sp|Q8VDD5|MYH9_MOUSE Myosin-9 OS=Mus musculus GN=Myh9 PE=1 SV=4	AVKSKYKASIAALEAKI	YKASIAALE		1.82839e+08		9.85259e+07		8.73316e+07
sp|Q8VDD5|MYH9_MOUSE Myosin-9 OS=Mus musculus GN=Myh9 PE=1 SV=4	VKSKYKASIAALEAKIA	YKASIAALE			8.97246e+07
sp|Q8VDI1|ESIP1_MOUSE Epithelial-stromal interaction protein 1 OS=Mus musculus GN=Epsti1 PE=1 SV=2	DPSWAGSQAHRDSP	WAGSQAHRD						3.87582e+07	3.82777e+07		4.66379e+07
sp|Q8VDI1|ESIP1_MOUSE Epithelial-stromal interaction protein 1 OS=Mus musculus GN=Epsti1 PE=1 SV=2	DPSWAGSQAHRDSPQ	WAGSQAHRD							2.8989e+07	3.83308e+07
sp|Q8VEB4|PAG15_MOUSE Group XV phospholipase A2 OS=Mus musculus GN=Pla2g15 PE=1 SV=1	YQMYGGPVVLVAHSM	QMYGGPVVL
sp|Q8VED2|BL1S4_MOUSE Biogenesis of lysosome-related organelles complex 1 subunit 4 OS=Mus musculus GN=Bloc1s4 PE=1 SV=1	AYEPPVLF
sp|Q8VEG0|CCD71_MOUSE Coiled-coil domain-containing protein 71 OS=Mus musculus GN=Ccdc71 PE=2 SV=1	QAKPKAARAKAK	PKAARAKAK				1.21884e+07
sp|Q8VEG0|CCD71_MOUSE Coiled-coil domain-containing protein 71 OS=Mus musculus GN=Ccdc71 PE=2 SV=1	RAKAKQAKPKAA	AKQAKPKAA					1.3374e+06
sp|Q8VHK1|CSKI2_MOUSE Caskin-2 OS=Mus musculus GN=Caskin2 PE=1 SV=3	NYTTPLHL		5.29794e+06
sp|Q91V88-2|NPNT_MOUSE Isoform 2 of Nephronectin OS=Mus musculus GN=Npnt	KDDPGILI
sp|Q91VW5|GOGA4_MOUSE Golgin subfamily A member 4 OS=Mus musculus GN=Golga4 PE=1 SV=2	KLDDVIEA		2.63615e+06
sp|Q91W90|TXND5_MOUSE Thioredoxin domain-containing protein 5 OS=Mus musculus GN=Txndc5 PE=1 SV=2	FKPGQEAVKYQGPR	FKPGQEAVK		1.72369e+07	6.42827e+06
sp|Q91W98|S15A4_MOUSE Solute carrier family 15 member 4 OS=Mus musculus GN=Slc15a4 PE=1 SV=1	APFDWEGAQASQA	WEGAQASQA					1.52785e+07
sp|Q91W98|S15A4_MOUSE Solute carrier family 15 member 4 OS=Mus musculus GN=Slc15a4 PE=1 SV=1	APFDWEGAQASQAL	WEGAQASQA	1.83347e+08		1.63419e+08
sp|Q91W98|S15A4_MOUSE Solute carrier family 15 member 4 OS=Mus musculus GN=Slc15a4 PE=1 SV=1	APFDWEGAQASQALL	WEGAQASQA	5.20718e+07	4.3787e+07	4.92288e+07			2.45123e+07
sp|Q91W98|S15A4_MOUSE Solute carrier family 15 member 4 OS=Mus musculus GN=Slc15a4 PE=1 SV=1	APFDWEGAQASQALLL	WEGAQASQA		2.12653e+07	1.46765e+07
sp|Q91WD0-2|GP108_MOUSE Isoform 2 of Protein GPR108 OS=Mus musculus GN=Gpr108	GEQKLFISPGLLPEAP	FISPGLLPE					1.99654e+07			2.33351e+07
sp|Q91WD0-2|GP108_MOUSE Isoform 2 of Protein GPR108 OS=Mus musculus GN=Gpr108	GEQKLFISPGLLPEAPT	FISPGLLPE	1.39523e+07				3.05782e+07	3.52471e+07
sp|Q91X72|HEMO_MOUSE Hemopexin OS=Mus musculus GN=Hpx PE=1 SV=2	ISARWKNPITSVDAA	ARWKNPITS
sp|Q91XF4|RN167_MOUSE E3 ubiquitin-protein ligase RNF167 OS=Mus musculus GN=Rnf167 PE=2 SV=1	AQKAGYGAAVVHNVN	YGAAVVHNV							1.06548e+07		9.43767e+06
sp|Q91XS1-2|MTMR4_MOUSE Isoform 2 of Myotubularin-related protein 4 OS=Mus musculus GN=Mtmr4	DARSYTAAVANRAKGGG	YTAAVANRA					2.42083e+07	3.62631e+07	2.12065e+07
sp|Q920A5|RISC_MOUSE Retinoid-inducible serine carboxypeptidase OS=Mus musculus GN=Scpep1 PE=1 SV=2	KGFYKEATQLWGKAE	YKEATQLWG	1.00521e+07	1.31547e+08	1.52899e+08	1.00945e+08				7.07879e+07
sp|Q920A5|RISC_MOUSE Retinoid-inducible serine carboxypeptidase OS=Mus musculus GN=Scpep1 PE=1 SV=2	KWKALYTDPKSSETA	ALYTDPKSS	4.71931e+08	6.50061e+08	6.77666e+08				1.06479e+08
sp|Q920A5|RISC_MOUSE Retinoid-inducible serine carboxypeptidase OS=Mus musculus GN=Scpep1 PE=1 SV=2	WKALYTDPKSSETAA	ALYTDPKSS	1.13654e+09
sp|Q920A5|RISC_MOUSE Retinoid-inducible serine carboxypeptidase OS=Mus musculus GN=Scpep1 PE=1 SV=2	KWKALYTDPKSSETAA	ALYTDPKSS	5.48912e+08					1.34597e+09
sp|Q920A5|RISC_MOUSE Retinoid-inducible serine carboxypeptidase OS=Mus musculus GN=Scpep1 PE=1 SV=2	VNKGFYKEATQLWGKA	FYKEATQLW		4.7717e+07
sp|Q920A5|RISC_MOUSE Retinoid-inducible serine carboxypeptidase OS=Mus musculus GN=Scpep1 PE=1 SV=2	KWKALYTDPKSSETAAF	ALYTDPKSS			5.12508e+08			2.20316e+08			3.51025e+08
sp|Q920A5|RISC_MOUSE Retinoid-inducible serine carboxypeptidase OS=Mus musculus GN=Scpep1 PE=1 SV=2	VNKGFYKEATQLWGKAE	FYKEATQLW	9.27004e+08	1.09175e+09	1.11469e+09	9.34099e+08	8.06444e+08	8.44194e+08
sp|Q920A5|RISC_MOUSE Retinoid-inducible serine carboxypeptidase OS=Mus musculus GN=Scpep1 PE=1 SV=2	VNKGFYKEATQLWGKAEm	FYKEATQLW
sp|Q920E5|FPPS_MOUSE Farnesyl pyrophosphate synthase OS=Mus musculus GN=Fdps PE=1 SV=1	SYNRLKSLI	YNRLKSLIX
sp|Q920E5|FPPS_MOUSE Farnesyl pyrophosphate synthase OS=Mus musculus GN=Fdps PE=1 SV=1	TEKELGHPEIGDAIARLK	PEIGDAIAR
sp|Q920Q4|VPS16_MOUSE Vacuolar protein sorting-associated protein 16 homolog OS=Mus musculus GN=Vps16 PE=1 SV=3	VSFTYRYL		3.40228e+07		1.64319e+07
sp|Q99JW1|AB17A_MOUSE Protein ABHD17A OS=Mus musculus GN=Abhd17a PE=1 SV=1	IEVFVTKSARANRIA	TKSARANRI	1.01859e+08	8.8e+07	1.03424e+08		1.53848e+07	2.97008e+07		4.19451e+07
sp|Q99JX3-2|GORS2_MOUSE Isoform 2 of Golgi reassembly-stacking protein 2 OS=Mus musculus GN=Gorasp2	VPTVPLLPPQVNQSL	TVPLLPPQV	2.33849e+08				1.11773e+08		7.91453e+07
sp|Q99JX3-2|GORS2_MOUSE Isoform 2 of Golgi reassembly-stacking protein 2 OS=Mus musculus GN=Gorasp2	VPTVPLLPPQVNQSLA	LLPPQVNQS	1.35527e+08								1.29466e+08
sp|Q99KF1|TMED9_MOUSE Transmembrane emp24 domain-containing protein 9 OS=Mus musculus GN=Tmed9 PE=1 SV=2	QREEYQPATPGLG	YQPATPGLG	1.77338e+07		1.60938e+07	2.03849e+07	1.61273e+07	1.48196e+07	1.9855e+07		2.11771e+07
sp|Q99KF1|TMED9_MOUSE Transmembrane emp24 domain-containing protein 9 OS=Mus musculus GN=Tmed9 PE=1 SV=2	KQREEYQPATPGLG	YQPATPGLG		2.7616e+07						2.86097e+07
sp|Q99KK7|DPP3_MOUSE Dipeptidyl peptidase 3 OS=Mus musculus GN=Dpp3 PE=1 SV=2	WYRSGETW				2.66581e+08				3.34152e+07
sp|Q99KQ4|NAMPT_MOUSE Nicotinamide phosphoribosyltransferase OS=Mus musculus GN=Nampt PE=1 SV=1	AQLNIEQDVAPH	NIEQDVAPH
sp|Q99KQ4|NAMPT_MOUSE Nicotinamide phosphoribosyltransferase OS=Mus musculus GN=Nampt PE=1 SV=1	YGHDLLHTVFKNGKVTKSYSFDEVRKNAQLNIEQDVAPH	FKNGKVTKS
sp|Q99L47|F10A1_MOUSE Hsc70-interacting protein OS=Mus musculus GN=St13 PE=1 SV=1	AAMQDPEVM	AAMQDPEVM				9.85259e+07	8.33686e+07	9.89365e+07
sp|Q99L48|NMD3_MOUSE 60S ribosomal export protein NMD3 OS=Mus musculus GN=Nmd3 PE=1 SV=1	RYFQPPASW	RYFQPPASW	4.07719e+08		2.77709e+08	3.07924e+08	2.55368e+08	2.43948e+08	3.00336e+08	2.89703e+08	2.27454e+08
sp|Q99LJ1|FUCO_MOUSE Tissue alpha-L-fucosidase OS=Mus musculus GN=Fuca1 PE=1 SV=1	GIVNLKSPKTTSATK	LKSPKTTSA				7.20217e+06			1.41079e+07	2.04274e+07	1.75991e+07
sp|Q99LJ1|FUCO_MOUSE Tissue alpha-L-fucosidase OS=Mus musculus GN=Fuca1 PE=1 SV=1	GIVNLKSPKTTSATKI	LKSPKTTSA	2.22916e+07	5.44338e+07	2.8709e+07	1.92987e+07		1.59273e+07
sp|Q99LJ1|FUCO_MOUSE Tissue alpha-L-fucosidase OS=Mus musculus GN=Fuca1 PE=1 SV=1	GIVNLKSPKTTSATKIT	LKSPKTTSA	1.99516e+07
sp|Q99MZ7|PECR_MOUSE Peroxisomal trans-2-enoyl-CoA reductase OS=Mus musculus GN=Pecr PE=1 SV=1	LLSPAASYITGQLINVDGGQALYTHA	LSPAASYIT			1.08862e+07
sp|Q99N05|M4A4D_MOUSE Membrane-spanning 4-domains subfamily A member 4D OS=Mus musculus GN=Ms4a4d PE=2 SV=1	EPKVLGAIQV	PKVLGAIQV					8.69691e+07
sp|Q99PM3|TF2AA_MOUSE Transcription initiation factor IIA subunit 1 OS=Mus musculus GN=Gtf2a1 PE=2 SV=2	EEDEDEEEDYDDDEEEDKEKDG	EDYDDDEEE						6.3357e+07
sp|Q99PT1|GDIR1_MOUSE Rho GDP-dissociation inhibitor 1 OS=Mus musculus GN=Arhgdia PE=1 SV=3	GPRAEEYEFLTPMEEAPK	YEFLTPMEE			2.03426e+07			2.29184e+07			2.54824e+07
sp|Q9CPR4|RL17_MOUSE 60S ribosomal protein L17 OS=Mus musculus GN=Rpl17 PE=1 SV=3	GLDVDSLVIEHIQVNK	LVIEHIQVN	2.82941e+07
sp|Q9CQD1|RAB5A_MOUSE Ras-related protein Rab-5A OS=Mus musculus GN=Rab5a PE=1 SV=1	APMYYRGAQAA	MYYRGAQAA									8.96003e+07
sp|Q9CQD1|RAB5A_MOUSE Ras-related protein Rab-5A OS=Mus musculus GN=Rab5a PE=1 SV=1	APMYYRGAQAAIV	YRGAQAAIV					3.445e+07
sp|Q9CQD1|RAB5A_MOUSE Ras-related protein Rab-5A OS=Mus musculus GN=Rab5a PE=1 SV=1	APMYYRGAQAAIVVY	YRGAQAAIV
sp|Q9CQD1|RAB5A_MOUSE Ras-related protein Rab-5A OS=Mus musculus GN=Rab5a PE=1 SV=1	APMYYRGAQAAIVVYD	YRGAQAAIV		4.40916e+07
sp|Q9CQE1|NPS3B_MOUSE Protein NipSnap homolog 3B OS=Mus musculus GN=Nipsnap3b PE=1 SV=1	FLIPTSFSPLK	LIPTSFSPL
sp|Q9CQH7|BT3L4_MOUSE Transcription factor BTF3 homolog 4 OS=Mus musculus GN=Btf3l4 PE=1 SV=1	TVIHFNNPKVQASLS	FNNPKVQAS			2.12369e+08
sp|Q9CQH7|BT3L4_MOUSE Transcription factor BTF3 homolog 4 OS=Mus musculus GN=Btf3l4 PE=1 SV=1	TVIHFNNPKVQASLSA	FNNPKVQAS	4.22955e+07
sp|Q9CR57|RL14_MOUSE 60S ribosomal protein L14 OS=Mus musculus GN=Rpl14 PE=1 SV=3	KVPAKKATGP	VPAKKATGP
sp|Q9CRB2|NHP2_MOUSE H/ACA ribonucleoprotein complex subunit 2 OS=Mus musculus GN=Nhp2 PE=1 SV=1	VYIPSKTDL	VYIPSKTDL		2.36621e+08
sp|Q9CY97-2|SSU72_MOUSE Isoform 2 of RNA polymerase II subunit A C-terminal domain phosphatase SSU72 OS=Mus musculus GN=Ssu72	NVYDFKTTY	NVYDFKTTY
sp|Q9CZU6|CISY_MOUSE Citrate synthase, mitochondrial OS=Mus musculus GN=Cs PE=1 SV=1	ALGVLAQLIWSR	VLAQLIWSR	1.99644e+06
sp|Q9CZX8|RS19_MOUSE 40S ribosomal protein S19 OS=Mus musculus GN=Rps19 PE=1 SV=3	DLDRIAGQVAAANKKH	IAGQVAAAN		2.74823e+07	1.92853e+07
sp|Q9D074-3|MGRN1_MOUSE Isoform 3 of E3 ubiquitin-protein ligase MGRN1 OS=Mus musculus GN=Mgrn1	FPYVTPAPHEPVK	YVTPAPHEP	3.02619e+07			3.6897e+07	2.23535e+07			4.34544e+07	4.07981e+07
sp|Q9D074-3|MGRN1_MOUSE Isoform 3 of E3 ubiquitin-protein ligase MGRN1 OS=Mus musculus GN=Mgrn1	RPVQFPYVTPAPHEPVK	FPYVTPAPH				4.3939e+07		3.06206e+07		4.49868e+07	3.16346e+07
sp|Q9D0F9|PGM1_MOUSE Phosphoglucomutase-1 OS=Mus musculus GN=Pgm1 PE=1 SV=4	NISNGGPAPEAITDK	ISNGGPAPE
sp|Q9D180|CFA57_MOUSE Cilia- and flagella-associated protein 57 OS=Mus musculus GN=Cfap57 PE=1 SV=3	LIASTNKNQL	IASTNKNQL	1.88371e+08
sp|Q9D486-3|CMIP_MOUSE Isoform 3 of C-Maf-inducing protein OS=Mus musculus GN=Cmip	SVVVASSEVHVEVER	VVVASSEVH					1.43148e+07	1.32823e+07			8.6125e+06
sp|Q9D486-3|CMIP_MOUSE Isoform 3 of C-Maf-inducing protein OS=Mus musculus GN=Cmip	VVIEVFTPVVQRILK	IEVFTPVVQ	8.14227e+06
sp|Q9D771|TM206_MOUSE Transmembrane protein 206 OS=Mus musculus GN=Tmem206 PE=1 SV=1	EVDRYDAPGIAFYPG	YDAPGIAFY	5.89096e+07	1.79192e+07	5.85839e+07	7.5188e+07	7.95854e+07	8.205e+07		9.98321e+07
sp|Q9D7I0-2|SHSA5_MOUSE Isoform 2 of Protein shisa-5 OS=Mus musculus GN=Shisa5	GPPPYHESLAGASQPP	YHESLAGAS	2.23857e+08		1.52159e+08	1.44751e+08	1.14439e+08	1.11541e+08	1.13255e+08	1.28038e+08	7.94751e+07
sp|Q9D7I0-2|SHSA5_MOUSE Isoform 2 of Protein shisa-5 OS=Mus musculus GN=Shisa5	GPPPYHESLAGASQPPY	YHESLAGAS	6.49996e+06				4.55517e+07	4.38174e+07	5.06128e+07	5.68635e+07	4.90245e+07
sp|Q9D7I0-2|SHSA5_MOUSE Isoform 2 of Protein shisa-5 OS=Mus musculus GN=Shisa5	qPTGPPPYHESLAGASQPPY	YHESLAGAS					1.54168e+07	2.89689e+07
sp|Q9D7Q1-2|CHIT1_MOUSE Isoform 2 of Chitotriosidase-1 OS=Mus musculus GN=Chit1	FAGMDNHQLSTVEHNDEL	HQLSTVEHN		5.82599e+07
sp|Q9D8I1|MZB1_MOUSE Marginal zone B- and B1-cell-specific protein OS=Mus musculus GN=Mzb1 PE=1 SV=2	IYEAYRQGQANLE	YRQGQANLE						6.15787e+06
sp|Q9D8I1|MZB1_MOUSE Marginal zone B- and B1-cell-specific protein OS=Mus musculus GN=Mzb1 PE=1 SV=2	IYEAYRQGQANLEAL	YRQGQANLE	7.81639e+07	4.34243e+07	3.01781e+07	3.53449e+07		3.56155e+07	2.58382e+07		2.90896e+07
sp|Q9D8I1|MZB1_MOUSE Marginal zone B- and B1-cell-specific protein OS=Mus musculus GN=Mzb1 PE=1 SV=2	IYEAYRQGQANLEALL	YRQGQANLE	7.35897e+07	4.94683e+07	7.26269e+07		4.29156e+07	3.72568e+07			4.21784e+07
sp|Q9D939|ST1C2_MOUSE Sulfotransferase 1C2 OS=Mus musculus GN=Sult1c2 PE=1 SV=1	KLKEVAGIPL	LKEVAGIPL
sp|Q9D939|ST1C2_MOUSE Sulfotransferase 1C2 OS=Mus musculus GN=Sult1c2 PE=1 SV=1	KLKEVAGIPLQ	KEVAGIPLQ	3.44261e+07		3.41646e+07						1.12545e+07
sp|Q9DBG3-2|AP2B1_MOUSE Isoform 2 of AP-2 complex subunit beta OS=Mus musculus GN=Ap2b1	APGGYVAPKAVWLPA	YVAPKAVWL		1.14122e+08	8.8e+07	3.50036e+07		2.73872e+07
sp|Q9DBG6|RPN2_MOUSE Dolichyl-diphosphooligosaccharide--protein glycosyltransferase subunit 2 OS=Mus musculus GN=Rpn2 PE=1 SV=1	NFESLSEAFSVASAAAALSQNR	FSVASAAAA	1.84732e+06
sp|Q9DBH0|WWP2_MOUSE NEDD4-like E3 ubiquitin-protein ligase WWP2 OS=Mus musculus GN=Wwp2 PE=1 SV=1	RTTTWQRPTAEYVR	WQRPTAEYV		1.2884e+08	7.36407e+07			1.09853e+08	4.1425e+07		4.68973e+07
sp|Q9DBH0|WWP2_MOUSE NEDD4-like E3 ubiquitin-protein ligase WWP2 OS=Mus musculus GN=Wwp2 PE=1 SV=1	LPAAAQAPDALPAGWE	PAAAQAPDA		8.21638e+07	6.36651e+07
sp|Q9DBH0|WWP2_MOUSE NEDD4-like E3 ubiquitin-protein ligase WWP2 OS=Mus musculus GN=Wwp2 PE=1 SV=1	RTTTWQRPTAEYVRNY	WQRPTAEYV	1.43155e+08		1.92729e+08	1.80197e+08	1.24537e+08	1.31638e+08		1.35715e+08	1.36564e+08
sp|Q9DBH0|WWP2_MOUSE NEDD4-like E3 ubiquitin-protein ligase WWP2 OS=Mus musculus GN=Wwp2 PE=1 SV=1	QRFLYQSSSASTDHDPL	FLYQSSSAS					1.86801e+07	1.07066e+07	7.74053e+06
sp|Q9DBJ1|PGAM1_MOUSE Phosphoglycerate mutase 1 OS=Mus musculus GN=Pgam1 PE=1 SV=3	EIVPQIKEGK	IVPQIKEGK	6.00195e+06				1.05885e+07		1.73088e+07	1.70942e+07	1.79689e+07
sp|Q9DBJ1|PGAM1_MOUSE Phosphoglycerate mutase 1 OS=Mus musculus GN=Pgam1 PE=1 SV=3	YDADLSPAGHEEAKRGGQAL	LSPAGHEEA
sp|Q9DC69|NDUA9_MOUSE NADH dehydrogenase [ubiquinone] 1 alpha subcomplex subunit 9, mitochondrial OS=Mus musculus GN=Ndufa9 PE=1 SV=2	PLELKSIEVL	PLELKSIEV	1.43851e+08		1.45657e+08
sp|Q9DCH4|EIF3F_MOUSE Eukaryotic translation initiation factor 3 subunit F OS=Mus musculus GN=Eif3f PE=1 SV=2	TPAPTPAATPAASPAPVS	PTPAATPAA									7.78357e+06
sp|Q9DCN2-2|NB5R3_MOUSE Isoform 2 of NADH-cytochrome b5 reductase 3 OS=Mus musculus GN=Cyb5r3	DTIEFRGPNGLLVYQG	FRGPNGLLV							6.56822e+07
sp|Q9DCN2-2|NB5R3_MOUSE Isoform 2 of NADH-cytochrome b5 reductase 3 OS=Mus musculus GN=Cyb5r3	IGDTIEFRGPNGLLVYQGK	FRGPNGLLV			2.81767e+07
sp|Q9EPL8|IPO7_MOUSE Importin-7 OS=Mus musculus GN=Ipo7 PE=1 SV=2	QYTLPLEL			1.06032e+07
sp|Q9EQ32-2|BCAP_MOUSE Isoform 2 of Phosphoinositide 3-kinase adapter protein 1 OS=Mus musculus GN=Pik3ap1	YGLKNLTAL	YGLKNLTAL	1.65004e+07
sp|Q9EQH2|ERAP1_MOUSE Endoplasmic reticulum aminopeptidase 1 OS=Mus musculus GN=Erap1 PE=1 SV=2	IGRNPVGYPLAWKF	NPVGYPLAW
sp|Q9EQS9-2|IGDC4_MOUSE Isoform 2 of Immunoglobulin superfamily DCC subclass member 4 OS=Mus musculus GN=Igdcc4	RLITLPNGVLQILDV	TLPNGVLQI	1.82198e+07		2.38089e+07
sp|Q9EQU5-2|SET_MOUSE Isoform 2 of Protein SET OS=Mus musculus GN=Set	IAKIPNFW		3.30466e+07		3.31154e+07
sp|Q9EQU5-2|SET_MOUSE Isoform 2 of Protein SET OS=Mus musculus GN=Set	EEDEEALHYLTR	DEEALHYLT		4.47071e+07	3.43784e+07
sp|Q9EQU5-2|SET_MOUSE Isoform 2 of Protein SET OS=Mus musculus GN=Set	KRQHEEPESFFTW	HEEPESFFT	7.3132e+07
sp|Q9EQU5-2|SET_MOUSE Isoform 2 of Protein SET OS=Mus musculus GN=Set	LGEEDEEALHYLTR	DEEALHYLT	1.96779e+08	2.29991e+08	1.90076e+08
sp|Q9EQU5-2|SET_MOUSE Isoform 2 of Protein SET OS=Mus musculus GN=Set	PSSKSTEIKWKSGKDLTKR	WKSGKDLTK							7.17228e+06
sp|Q9EQU5-2|SET_MOUSE Isoform 2 of Protein SET OS=Mus musculus GN=Set	NESGDPSSKSTEIKWKSGKDL	DPSSKSTEI
sp|Q9EQU5-2|SET_MOUSE Isoform 2 of Protein SET OS=Mus musculus GN=Set	YLVPDMDDEEGEAEDDDDDDEEE	LVPDMDDEE					9.8185e+07
sp|Q9EQU5-2|SET_MOUSE Isoform 2 of Protein SET OS=Mus musculus GN=Set	FTDHSDAGADELGEVIKDDIWPNPLQY	HSDAGADEL		9.70349e+07	1.79192e+07
sp|Q9EQU5-2|SET_MOUSE Isoform 2 of Protein SET OS=Mus musculus GN=Set	EEGDEDEGEEDDDEDEGEEGEEDEGEDD	DEGEEGEED								3.46879e+06
sp|Q9ERH7|HIPK3_MOUSE Homeodomain-interacting protein kinase 3 OS=Mus musculus GN=Hipk3 PE=1 SV=3	YYRAPEII				3.31844e+07
sp|Q9ERN0|SCAM2_MOUSE Secretory carrier-associated membrane protein 2 OS=Mus musculus GN=Scamp2 PE=1 SV=1	SSRTFRGAASSAARGAF	FRGAASSAA
sp|Q9ERN0|SCAM2_MOUSE Secretory carrier-associated membrane protein 2 OS=Mus musculus GN=Scamp2 PE=1 SV=1	APGPSQPAVLQPSVEPAQPTPQ	VEPAQPTPQ		1.46765e+07
sp|Q9ERU3|ZNF22_MOUSE Zinc finger protein 22 OS=Mus musculus GN=Znf22 PE=1 SV=2	RKAVAGIRQVKGATSGLFKKKK	IRQVKGATS
sp|Q9ERU3|ZNF22_MOUSE Zinc finger protein 22 OS=Mus musculus GN=Znf22 PE=1 SV=2	RGKGRKAVAGIRQVKGATSGLFKKKK	IRQVKGATS
sp|Q9ES88|S13A2_MOUSE Solute carrier family 13 member 2 OS=Mus musculus GN=Slc13a2 PE=2 SV=1	PRAQKTKE		1.65241e+08
sp|Q9JHJ8-2|ICOSL_MOUSE Isoform 2 of ICOS ligand OS=Mus musculus GN=Icoslg	LPYKSPGINVDSS	YKSPGINVD	3.30009e+07					1.33747e+07
sp|Q9JHR7|IDE_MOUSE Insulin-degrading enzyme OS=Mus musculus GN=Ide PE=1 SV=1	LHPALPGTL	LHPALPGTL	1.77831e+07	1.66613e+07	1.32088e+07
sp|Q9JHU4|DYHC1_MOUSE Cytoplasmic dynein 1 heavy chain 1 OS=Mus musculus GN=Dync1h1 PE=1 SV=2	ASYEFVQRL	ASYEFVQRL	3.07909e+07		2.32705e+07
sp|Q9JHU9|INO1_MOUSE Inositol-3-phosphate synthase 1 OS=Mus musculus GN=Isyna1 PE=1 SV=1	DSPDVVYSPETIEARYE	VYSPETIEA					2.7826e+06
sp|Q9JHU9|INO1_MOUSE Inositol-3-phosphate synthase 1 OS=Mus musculus GN=Isyna1 PE=1 SV=1	ASQRHVFVGGDDFKSGQTKVKS	FKSGQTKVK	1.42553e+07	1.98688e+07	1.61609e+07
sp|Q9JHW9|AL1A3_MOUSE Aldehyde dehydrogenase family 1 member A3 OS=Mus musculus GN=Aldh1a3 PE=1 SV=1	KPAEQTPLTALYLASLIKEVGFPPGVVNIVPGFGPTVGAAISSHP	FGPTVGAAI
sp|Q9JIK5|DDX21_MOUSE Nucleolar RNA helicase 2 OS=Mus musculus GN=Ddx21 PE=1 SV=3	DIPEVDLVV	DIPEVDLVV		1.18551e+07
sp|Q9JL16|ISG20_MOUSE Interferon-stimulated gene 20 kDa protein OS=Mus musculus GN=Isg20 PE=1 SV=1	LGPQRVSGL	LGPQRVSGL	5.12838e+07	4.93997e+07		4.55832e+07	3.00737e+07	1.6262e+07		3.77507e+07	3.54431e+07
sp|Q9QUR8|SEM7A_MOUSE Semaphorin-7A OS=Mus musculus GN=Sema7a PE=1 SV=1	DHVDFSQPEPHTVLF	FSQPEPHTV		2.11038e+07
sp|Q9QXM0|ABHD2_MOUSE Monoacylglycerol lipase ABHD2 OS=Mus musculus GN=Abhd2 PE=1 SV=1	EYIPPLIW
sp|Q9QXP4|DONS_MOUSE Protein downstream neighbor of Son OS=Mus musculus GN=Donson PE=1 SV=2	LAAGLPLR									4.78471e+06	3.92429e+06
sp|Q9QZ06|TOLIP_MOUSE Toll-interacting protein OS=Mus musculus GN=Tollip PE=1 SV=1	GYAVYETPTAHNGAKNPR	YAVYETPTA	1.21799e+07	1.17243e+07	5.09623e+06	1.55563e+07	1.31267e+07
sp|Q9QZC7|PKHB2_MOUSE Pleckstrin homology domain-containing family B member 2 OS=Mus musculus GN=Plekhb2 PE=1 SV=1	TNTAYVGSAILSEET	YVGSAILSE				2.20458e+07		2.44783e+07
sp|Q9QZE7|TSNAX_MOUSE Translin-associated protein X OS=Mus musculus GN=Tsnax PE=1 SV=1	IGNTGPYEVSKKL	GNTGPYEVS			3.45456e+07
sp|Q9QZI9|SERC3_MOUSE Serine incorporator 3 OS=Mus musculus GN=Serinc3 PE=1 SV=2	TITSWYSPDAKFQK	ITSWYSPDA		2.60179e+07					3.83308e+07
sp|Q9R0H5|K2C71_MOUSE Keratin, type II cytoskeletal 71 OS=Mus musculus GN=Krt71 PE=1 SV=1	NVELDPEIQ	NVELDPEIQ
sp|Q9R1P0|PSA4_MOUSE Proteasome subunit alpha type-4 OS=Mus musculus GN=Psma4 PE=1 SV=1	LYIGWDKH		5.95666e+07	6.5819e+07	8.76348e+07
sp|Q9R1P1|PSB3_MOUSE Proteasome subunit beta type-3 OS=Mus musculus GN=Psmb3 PE=1 SV=1	PEHLFETI
sp|Q9R1P1|PSB3_MOUSE Proteasome subunit beta type-3 OS=Mus musculus GN=Psmb3 PE=1 SV=1	LYELKEGRQI	YELKEGRQI			1.72968e+07
sp|Q9R1P1|PSB3_MOUSE Proteasome subunit beta type-3 OS=Mus musculus GN=Psmb3 PE=1 SV=1	GLDPKTFKPFI	LDPKTFKPF	7.56024e+06	1.35051e+07	1.00174e+07
sp|Q9R1P1|PSB3_MOUSE Proteasome subunit beta type-3 OS=Mus musculus GN=Psmb3 PE=1 SV=1	LATDVQTVAQRLK	DVQTVAQRL
sp|Q9R1P1|PSB3_MOUSE Proteasome subunit beta type-3 OS=Mus musculus GN=Psmb3 PE=1 SV=1	AGLATDVQTVAQRL	GLATDVQTV
sp|Q9R1P1|PSB3_MOUSE Proteasome subunit beta type-3 OS=Mus musculus GN=Psmb3 PE=1 SV=1	AGLATDVQTVAQRLK	GLATDVQTV			1.53528e+07
sp|Q9R1P1|PSB3_MOUSE Proteasome subunit beta type-3 OS=Mus musculus GN=Psmb3 PE=1 SV=1	FGPYYTEPVIAGLDPK	PYYTEPVIA	2.82158e+07	3.39993e+07				3.64143e+07	3.64901e+07
sp|Q9R1P1|PSB3_MOUSE Proteasome subunit beta type-3 OS=Mus musculus GN=Psmb3 PE=1 SV=1	ATDVQTVAQRLKFRLNL	DVQTVAQRL	8.17621e+06
sp|Q9R1P1|PSB3_MOUSE Proteasome subunit beta type-3 OS=Mus musculus GN=Psmb3 PE=1 SV=1	AGLATDVQTVAQRLKFRLNL	GLATDVQTV		1.27589e+07	1.03491e+07
sp|Q9R1P4|PSA1_MOUSE Proteasome subunit alpha type-1 OS=Mus musculus GN=Psma1 PE=1 SV=1	VWSPQGRIH	VWSPQGRIH	4.99482e+06
sp|Q9R1P4|PSA1_MOUSE Proteasome subunit alpha type-1 OS=Mus musculus GN=Psma1 PE=1 SV=1	VSIGIVGKDL	SIGIVGKDL	5.53086e+07		5.78575e+07
sp|Q9R1P4|PSA1_MOUSE Proteasome subunit alpha type-1 OS=Mus musculus GN=Psma1 PE=1 SV=1	DNDVTVWSPQGRIHQ	VTVWSPQGR		1.05086e+08			1.48615e+08				1.25751e+08
sp|Q9R1P4|PSA1_MOUSE Proteasome subunit alpha type-1 OS=Mus musculus GN=Psma1 PE=1 SV=1	NQYDNDVTVWSPQGR	DVTVWSPQG								8.80566e+06	1.17569e+07
sp|Q9R1P4|PSA1_MOUSE Proteasome subunit alpha type-1 OS=Mus musculus GN=Psma1 PE=1 SV=1	NQYDNDVTVWSPQGRIH	VTVWSPQGR				1.05749e+09	9.21239e+08	1.02573e+09	8.29692e+08	8.55979e+08	8.41857e+08
sp|Q9R1P4|PSA1_MOUSE Proteasome subunit alpha type-1 OS=Mus musculus GN=Psma1 PE=1 SV=1	NQYDNDVTVWSPQGRIHQ	VTVWSPQGR	1.12317e+08	7.19754e+07		2.19109e+09	1.98963e+07		2.5169e+09	2.26993e+09	2.3451e+09
sp|Q9WV27|AT1A4_MOUSE Sodium/potassium-transporting ATPase subunit alpha-4 OS=Mus musculus GN=Atp1a4 PE=1 SV=3	QAADMILLDDNFASIVTGVEEGR	FASIVTGVE	3.34152e+07		2.1666e+06
sp|Q9WVT6|CAH14_MOUSE Carbonic anhydrase 14 OS=Mus musculus GN=Ca14 PE=1 SV=1	QLGTEPLDL	QLGTEPLDL
sp|Q9Z0M6-2|CD97_MOUSE Isoform 2 of CD97 antigen OS=Mus musculus GN=Cd97	DFYGSPIPSVSLKL	FYGSPIPSV	5.73385e+07	4.55832e+07
sp|Q9Z0M6-2|CD97_MOUSE Isoform 2 of CD97 antigen OS=Mus musculus GN=Cd97	LEDFYGSPIPSVSLK	FYGSPIPSV	1.62966e+08	1.98835e+08		1.47793e+08	1.26101e+08	1.24192e+08
sp|Q9Z0M6-2|CD97_MOUSE Isoform 2 of CD97 antigen OS=Mus musculus GN=Cd97	LEDFYGSPIPSVSLKL	FYGSPIPSV	1.68246e+08	2.04851e+08	1.83093e+08
sp|Q9Z0S1|BPNT1_MOUSE 3'(2'),5'-bisphosphate nucleotidase 1 OS=Mus musculus GN=Bpnt1 PE=1 SV=2	RNYEYYASHVPESVK	YYASHVPES								6.82785e+06
sp|Q9Z222|B3GN2_MOUSE N-acetyllactosaminide beta-1,3-N-acetylglucosaminyltransferase 2 OS=Mus musculus GN=B3GNT2 PE=1 SV=3	KYYIPEVF		1.20874e+07
sp|Q9Z2U0|PSA7_MOUSE Proteasome subunit alpha type-7 OS=Mus musculus GN=Psma7 PE=1 SV=1	GKDIVVLGV	GKDIVVLGV			1.80814e+07
sp|Q9Z2U0|PSA7_MOUSE Proteasome subunit alpha type-7 OS=Mus musculus GN=Psma7 PE=1 SV=1	DRAITVFSPDG	AITVFSPDG		7.21252e+07	5.51554e+07
sp|Q9Z2U0|PSA7_MOUSE Proteasome subunit alpha type-7 OS=Mus musculus GN=Psma7 PE=1 SV=1	REFLEKNYTDD	FLEKNYTDD
sp|Q9Z2U0|PSA7_MOUSE Proteasome subunit alpha type-7 OS=Mus musculus GN=Psma7 PE=1 SV=1	YAQEAVKKGSTAVGVRG	KKGSTAVGV				1.16595e+07	1.86931e+07	1.28387e+07			1.90991e+07
sp|Q9Z2U0|PSA7_MOUSE Proteasome subunit alpha type-7 OS=Mus musculus GN=Psma7 PE=1 SV=1	GVEKKSVAKLQDERTVRKI	KSVAKLQDE		5.05052e+06
sp|Q9Z2U1|PSA5_MOUSE Proteasome subunit alpha type-5 OS=Mus musculus GN=Psma5 PE=1 SV=1	ELEEVIKDI	ELEEVIKDI	7.04453e+07	6.09871e+07
sp|Q9Z2U1|PSA5_MOUSE Proteasome subunit alpha type-5 OS=Mus musculus GN=Psma5 PE=1 SV=1	PSSIEKIVEID	SSIEKIVEI	2.07269e+07	1.26357e+07	1.85254e+07
sp|Q9Z2U1|PSA5_MOUSE Proteasome subunit alpha type-5 OS=Mus musculus GN=Psma5 PE=1 SV=1	AIKLGSTAIGIQT	IKLGSTAIG	1.99239e+07		1.81441e+07
tr|A0A075B5L8|A0A075B5L8_MOUSE Protein Igkv4-79 (Fragment) OS=Mus musculus GN=Igkv4-79 PE=4 SV=2	SPKLWIYSTSNLASGVPA	WIYSTSNLA			7.12309e+07
tr|A0A075B5P3|A0A075B5P3_MOUSE Protein Ighg2b (Fragment) OS=Mus musculus GN=Ighg2b PE=1 SV=1	LKNYYLKKTISRSPG	YLKKTISRS
tr|A0A075B5P8|A0A075B5P8_MOUSE Protein Ighv2-2 (Fragment) OS=Mus musculus GN=Ighv2-2 PE=4 SV=1	GSTDYNAAFISRL	YNAAFISRL				1.053e+07	9.97579e+06		1.36273e+07	1.40396e+07	1.36085e+07
tr|A0A075B5P8|A0A075B5P8_MOUSE Protein Ighv2-2 (Fragment) OS=Mus musculus GN=Ighv2-2 PE=4 SV=1	GSTDYNAAFISRLS	YNAAFISRL	3.2978e+07			3.0557e+07		3.51739e+07	2.99489e+07	3.36709e+07	3.4307e+07
tr|A0A075B5P8|A0A075B5P8_MOUSE Protein Ighv2-2 (Fragment) OS=Mus musculus GN=Ighv2-2 PE=4 SV=1	GGSTDYNAAFISRLS	YNAAFISRL				1.93255e+07		1.94869e+07	2.22762e+07	1.95817e+07
tr|A0A075B5T0|A0A075B5T0_MOUSE Protein Ighv3-8 (Fragment) OS=Mus musculus GN=Ighv3-8 PE=4 SV=2	EVQLQESGPG	VQLQESGPG
tr|A0A075B5T0|A0A075B5T0_MOUSE Protein Ighv3-8 (Fragment) OS=Mus musculus GN=Ighv3-8 PE=4 SV=2	EVQLQESGPGL	VQLQESGPG
tr|A0A075B696|A0A075B696_MOUSE Protein Ighv2-3 (Fragment) OS=Mus musculus GN=Ighv2-3 PE=4 SV=3	DGSTNYHSALISR	TNYHSALIS					7.33314e+06	6.75255e+06	8.71458e+06	8.42357e+06
tr|A0A075B696|A0A075B696_MOUSE Protein Ighv2-3 (Fragment) OS=Mus musculus GN=Ighv2-3 PE=4 SV=3	DGSTNYHSALISRLS	YHSALISRL	1.12785e+08	1.18721e+08		9.61644e+07	8.03058e+07	8.6189e+07	7.60266e+07	8.38903e+07	8.73316e+07
tr|A0A075B696|A0A075B696_MOUSE Protein Ighv2-3 (Fragment) OS=Mus musculus GN=Ighv2-3 PE=4 SV=3	DGSTNYHSALISRLSI	YHSALISRL						1.66613e+07
tr|A0A075B6A0|A0A075B6A0_MOUSE Ig mu chain C region (Fragment) OS=Mus musculus GN=Ighm PE=1 SV=2	EKYVTSAPMPEPG	YVTSAPMPE
tr|A0A075B6A0|A0A075B6A0_MOUSE Ig mu chain C region (Fragment) OS=Mus musculus GN=Ighm PE=1 SV=2	KYVTSAPMPEPGAPG	YVTSAPMPE	3.33227e+07	2.70477e+07	3.3741e+07			4.57732e+07
tr|A0A075B6A0|A0A075B6A0_MOUSE Ig mu chain C region (Fragment) OS=Mus musculus GN=Ighm PE=1 SV=2	LPQEKYVTSAPMPEP	YVTSAPMPE					9.59599e+06	1.79689e+07
tr|A0A075B6A0|A0A075B6A0_MOUSE Ig mu chain C region (Fragment) OS=Mus musculus GN=Ighm PE=1 SV=2	EKYVTSAPMPEPGAPG	YVTSAPMPE	9.72266e+08	3.79099e+08	1.20024e+09	1.21558e+09	1.38409e+09	1.70595e+08	1.50909e+09	1.24419e+09	1.06632e+09
tr|A0A075B6A0|A0A075B6A0_MOUSE Ig mu chain C region (Fragment) OS=Mus musculus GN=Ighm PE=1 SV=2	GGKYLATSQVLLSPKS	LATSQVLLS		7.96406e+07
tr|A0A075B6A0|A0A075B6A0_MOUSE Ig mu chain C region (Fragment) OS=Mus musculus GN=Ighm PE=1 SV=2	LPQEKYVTSAPMPEPG	YVTSAPMPE	1.9822e+09	2.18453e+09	2.1522e+09	1.59214e+09	1.7231e+09	2.58274e+09	1.36873e+09	1.8351e+09	1.49919e+09
tr|A0A075B6A0|A0A075B6A0_MOUSE Ig mu chain C region (Fragment) OS=Mus musculus GN=Ighm PE=1 SV=2	TSQVLLSPKSILEGSD	SQVLLSPKS				1.75027e+08	1.4913e+08	1.53005e+08	1.17575e+08	1.32829e+08	1.12317e+08
tr|A0A075B6A0|A0A075B6A0_MOUSE Ig mu chain C region (Fragment) OS=Mus musculus GN=Ighm PE=1 SV=2	QEKYVTSAPMPEPGAPG	YVTSAPMPE
tr|A0A075B6A0|A0A075B6A0_MOUSE Ig mu chain C region (Fragment) OS=Mus musculus GN=Ighm PE=1 SV=2	TGGKYLATSQVLLSPKS	LATSQVLLS	1.60826e+07
tr|A0A075B6A0|A0A075B6A0_MOUSE Ig mu chain C region (Fragment) OS=Mus musculus GN=Ighm PE=1 SV=2	LPQEKYVTSAPMPEPGAP	YVTSAPMPE
tr|A0A075B6A0|A0A075B6A0_MOUSE Ig mu chain C region (Fragment) OS=Mus musculus GN=Ighm PE=1 SV=2	NPNVNVFVPPRDGFSGPA	FVPPRDGFS				6.08995e+06
tr|A0A075B6A0|A0A075B6A0_MOUSE Ig mu chain C region (Fragment) OS=Mus musculus GN=Ighm PE=1 SV=2	PQEKYVTSAPMPEPGAPG	YVTSAPMPE
tr|A0A075B6A0|A0A075B6A0_MOUSE Ig mu chain C region (Fragment) OS=Mus musculus GN=Ighm PE=1 SV=2	LPQEKYVTSAPMPEPGAPG	YVTSAPMPE	9.58712e+09	1.35176e+10	1.15354e+10	1.38858e+10	1.18225e+10	1.12038e+10	1.07967e+10	9.7567e+09	1.00337e+10
tr|A0A075B6A0|A0A075B6A0_MOUSE Ig mu chain C region (Fragment) OS=Mus musculus GN=Ighm PE=1 SV=2	LPQEKYVTSAPMPEPGAPGFY	YVTSAPMPE
tr|A0A075B6A0|A0A075B6A0_MOUSE Ig mu chain C region (Fragment) OS=Mus musculus GN=Ighm PE=1 SV=2	RGQLLPQEKYVTSAPMPEPGAPG	YVTSAPMPE
tr|A0A075B6A3|A0A075B6A3_MOUSE Protein Igha (Fragment) OS=Mus musculus GN=Igha PE=1 SV=1	DITTVNFPPALASGGG	VNFPPALAS	4.09682e+07							5.83407e+07
tr|A0A075B6A3|A0A075B6A3_MOUSE Protein Igha (Fragment) OS=Mus musculus GN=Igha PE=1 SV=1	KDITTVNFPPALASGGG	VNFPPALAS	5.44365e+08	4.96081e+08	8.00874e+08	1.74421e+08	2.12075e+08	2.3127e+08	2.75409e+08	2.50633e+08	2.19706e+08
tr|A0A075B6A3|A0A075B6A3_MOUSE Protein Igha (Fragment) OS=Mus musculus GN=Igha PE=1 SV=1	GKDITTVNFPPALASGGG	VNFPPALAS					3.67675e+06				1.47888e+07
tr|A0A075B6A3|A0A075B6A3_MOUSE Protein Igha (Fragment) OS=Mus musculus GN=Igha PE=1 SV=1	NPTIYPLTLPRALSSDPV	YPLTLPRAL	1.48005e+09		1.50175e+09		4.43697e+08
tr|A0A075B6D5|A0A075B6D5_MOUSE Protein Igkv19-93 OS=Mus musculus GN=Igkv19-93 PE=1 SV=7	SGRDYSFSISNLEP	YSFSISNLE
tr|A0A075B6D5|A0A075B6D5_MOUSE Protein Igkv19-93 OS=Mus musculus GN=Igkv19-93 PE=1 SV=7	SGRDYSFSISNLEPE	YSFSISNLE	1.48306e+08	9.30176e+07	1.32737e+08	9.38595e+07	1.28305e+08			1.32554e+08
tr|A0A075B6D5|A0A075B6D5_MOUSE Protein Igkv19-93 OS=Mus musculus GN=Igkv19-93 PE=1 SV=7	DIQMTQSPSSLSASLG	MTQSPSSLS						5.84593e+06
tr|A0A075B6D5|A0A075B6D5_MOUSE Protein Igkv19-93 OS=Mus musculus GN=Igkv19-93 PE=1 SV=7	SGRDYSFSISNLEPED	YSFSISNLE		3.58401e+08	5.20358e+07		3.25481e+08	3.3186e+08	3.00752e+08
tr|A0A087WPA1|A0A087WPA1_MOUSE Olfactory receptor (Fragment) OS=Mus musculus GN=Olfr1414 PE=3 SV=1	ILLGFPTAPELQYLLFLLFLLAYLFVLVENLAIIL	GFPTAPELQ
tr|A0A087WPX1|A0A087WPX1_MOUSE Aminoacylase-1 (Fragment) OS=Mus musculus GN=Acy1 PE=1 SV=1	NSHTDVVPVFK	SHTDVVPVF						3.68459e+07
tr|A0A087WQP8|A0A087WQP8_MOUSE Protein Gm21698 OS=Mus musculus GN=Gm21698 PE=4 SV=1	FLHDLEMK		5.05452e+08		5.33532e+08
tr|A0A087WRC2|A0A087WRC2_MOUSE Integrator complex subunit 5 OS=Mus musculus GN=Ints5 PE=4 SV=1	QVVGAVIDEGLTTKHHLK	VVGAVIDEG		1.79689e+07
tr|A0A087WRC2|A0A087WRC2_MOUSE Integrator complex subunit 5 OS=Mus musculus GN=Ints5 PE=4 SV=1	KRQVVGAVIDEGLTTKHHLK	VVGAVIDEG		3.04935e+07
tr|A0A087WS56|A0A087WS56_MOUSE Fibronectin OS=Mus musculus GN=Fn1 PE=1 SV=1	HPIQWNAPEPSHITK	IQWNAPEPS		2.00764e+07	3.11991e+07
tr|A0A087WS56|A0A087WS56_MOUSE Fibronectin OS=Mus musculus GN=Fn1 PE=1 SV=1	FTAQWIAPSVQLTGYR	WIAPSVQLT	7.45136e+07						2.07269e+07		1.96088e+07
tr|A0A087WS56|A0A087WS56_MOUSE Fibronectin OS=Mus musculus GN=Fn1 PE=1 SV=1	TPTSFTAQWIAPSVQLTGYR	FTAQWIAPS	2.353e+07	2.44444e+07
tr|A0A0A0MQA3|A0A0A0MQA3_MOUSE Alpha-1-antitrypsin 1-1 OS=Mus musculus GN=Serpina1a PE=1 SV=1	SQAVHKAVLTIDETGTEA	QAVHKAVLT	6.64147e+07
tr|A0A0A0MQA3|A0A0A0MQA3_MOUSE Alpha-1-antitrypsin 1-1 OS=Mus musculus GN=Serpina1a PE=1 SV=1	SQAVHKAVLTIDETGTEAAA	IDETGTEAA	7.25765e+07		7.85441e+07
tr|A0A0A0MQA3|A0A0A0MQA3_MOUSE Alpha-1-antitrypsin 1-1 OS=Mus musculus GN=Serpina1a PE=1 SV=1	LSQAVHKAVLTIDETGTEAAAVTVL	ETGTEAAAV	1.74171e+07
tr|A0A0A6YVS4|A0A0A6YVS4_MOUSE Protein Ighv5-9-1 (Fragment) OS=Mus musculus GN=Ighv5-9-1 PE=1 SV=1	FSSYAMSWVRQTPEK	YAMSWVRQT	2.71792e+07	4.69949e+07	3.50522e+07	4.93655e+07		5.04028e+07	4.5143e+07		4.29752e+07
tr|A0A0A6YW14|A0A0A6YW14_MOUSE Protein Ighd (Fragment) OS=Mus musculus GN=Ighd PE=4 SV=1	KSTNFVTANPTPQPG	FVTANPTPQ	6.30035e+06				3.60108e+06		8.63042e+06
tr|A0A0A6YW14|A0A0A6YW14_MOUSE Protein Ighd (Fragment) OS=Mus musculus GN=Ighd PE=4 SV=1	TNFVTANPTPQPGGTF	FVTANPTPQ
tr|A0A0A6YW14|A0A0A6YW14_MOUSE Protein Ighd (Fragment) OS=Mus musculus GN=Ighd PE=4 SV=1	STNFVTANPTPQPGGTF	FVTANPTPQ						1.57298e+07		1.27059e+07
tr|A0A0A6YWJ7|A0A0A6YWJ7_MOUSE Feline leukemia virus subgroup C receptor-related protein 1 OS=Mus musculus GN=Mfsd7b PE=1 SV=1	ARPDDEVGPAVAPGHP	VGPAVAPGH	5.28693e+06	6.29162e+06
tr|A0A0B4J1I1|A0A0B4J1I1_MOUSE Protein Igkv16-104 (Fragment) OS=Mus musculus GN=Igkv16-104 PE=4 SV=1	qSPSYLAASPGETIT	YLAASPGET								1.00591e+07
tr|A0A0B4J1J0|A0A0B4J1J0_MOUSE Protein Igkv4-50 (Fragment) OS=Mus musculus GN=Igkv4-50 PE=4 SV=1	SPKLWIYYTSNLAPGVPA	YTSNLAPGV		8.85507e+07
tr|A0A0G2JDU3|A0A0G2JDU3_MOUSE Protein Igkv20-101-2 (Fragment) OS=Mus musculus GN=Igkv20-101-2 PE=4 SV=1	SVGERVTI		1.96769e+07
tr|A0A0G2JGS3|A0A0G2JGS3_MOUSE Alcohol dehydrogenase class-3 OS=Mus musculus GN=Adh5 PE=1 SV=1	EEIEVAPPKAHEVR	IEVAPPKAH	3.87851e+07	2.57488e+07	2.91098e+07	2.25715e+07	1.95139e+07	2.45633e+07	2.4717e+07	2.9866e+07
tr|A0A0G2JGY4|A0A0G2JGY4_MOUSE Malate dehydrogenase (Fragment) OS=Mus musculus GN=Mdh2 PE=1 SV=1	AKVAVLGASGGIGQPLSL	ASGGIGQPL	6.3357e+07	6.92351e+07	5.25068e+07
tr|A0A0G2LB91|A0A0G2LB91_MOUSE Fas apoptotic inhibitory molecule 3 OS=Mus musculus GN=Fcmr PE=4 SV=1	APASASPASPQVLEAP	ASASPASPQ					4.51118e+07		3.72052e+07		3.74121e+07
tr|A0A0G2LB91|A0A0G2LB91_MOUSE Fas apoptotic inhibitory molecule 3 OS=Mus musculus GN=Fcmr PE=4 SV=1	APASASPASPQVLEAPWPH	ASPASPQVL	1.50376e+08	2.60011e+08	1.08266e+08	3.00544e+08	3.38598e+08	2.62729e+08	2.19402e+08	5.02657e+08	2.97848e+08
tr|A0A0G2LB91|A0A0G2LB91_MOUSE Fas apoptotic inhibitory molecule 3 OS=Mus musculus GN=Fcmr PE=4 SV=1	SPASPQVLEAPWPHTPSLK	LEAPWPHTP	1.18065e+08	6.27016e+07	9.43161e+07				3.45936e+07	5.63534e+07
tr|A0A0G2LB91|A0A0G2LB91_MOUSE Fas apoptotic inhibitory molecule 3 OS=Mus musculus GN=Fcmr PE=4 SV=1	APASASPASPQVLEAPWPHTP	ASPASPQVL
tr|A0A0J9YTW6|A0A0J9YTW6_MOUSE Sodium channel protein OS=Mus musculus GN=Scn2a1 PE=1 SV=1	VIPGLKTIVGAL	GLKTIVGAL	1.6813e+08
tr|A0A0R4J083|A0A0R4J083_MOUSE Long-chain-specific acyl-CoA dehydrogenase, mitochondrial OS=Mus musculus GN=Acadl PE=1 SV=1	QERLLIAE				3.21669e+08
tr|A0A0R4J0I1|A0A0R4J0I1_MOUSE MCG1051009 OS=Mus musculus GN=Serpina3k PE=1 SV=1	DKNIVFSPLSISAA	FSPLSISAA	5.5079e+07				3.5394e+07
tr|A0A0R4J0I1|A0A0R4J0I1_MOUSE MCG1051009 OS=Mus musculus GN=Serpina3k PE=1 SV=1	DKNIVFSPLSISAAL	FSPLSISAA		4.44599e+07
tr|A0A0R4J0I1|A0A0R4J0I1_MOUSE MCG1051009 OS=Mus musculus GN=Serpina3k PE=1 SV=1	QDKNIVFSPLSISAA	FSPLSISAA	2.09871e+07	1.82198e+07	1.27595e+08		2.19848e+07	2.59279e+07
tr|A0A0R4J0I1|A0A0R4J0I1_MOUSE MCG1051009 OS=Mus musculus GN=Serpina3k PE=1 SV=1	NQDKNIVFSPLSISAA	FSPLSISAA
tr|A0A0R4J0I1|A0A0R4J0I1_MOUSE MCG1051009 OS=Mus musculus GN=Serpina3k PE=1 SV=1	qDKNIVFSPLSISAAL	FSPLSISAA	1.07438e+07
tr|A0A0R4J0I1|A0A0R4J0I1_MOUSE MCG1051009 OS=Mus musculus GN=Serpina3k PE=1 SV=1	qDKNIVFSPLSISAALA	FSPLSISAA
tr|A0A0R4J0I1|A0A0R4J0I1_MOUSE MCG1051009 OS=Mus musculus GN=Serpina3k PE=1 SV=1	SPLSISAALALVSLGAK	ISAALALVS	1.92853e+07	2.93733e+07	2.06982e+07
tr|A0A0R4J0W8|A0A0R4J0W8_MOUSE Fc receptor-like protein 1 OS=Mus musculus GN=Fcrl1 PE=4 SV=1	YSLVYHTPQVLEPA	LVYHTPQVL	3.95452e+07
tr|A0A0R4J0W8|A0A0R4J0W8_MOUSE Fc receptor-like protein 1 OS=Mus musculus GN=Fcrl1 PE=4 SV=1	YSLVYHTPQVLEPAA	LVYHTPQVL	5.2473e+08	3.88139e+08	2.90709e+08	3.9657e+08	4.02106e+08	4.02664e+08	3.37661e+08	3.88947e+08	3.81471e+08
tr|A0A0R4J0X5|A0A0R4J0X5_MOUSE Alpha-1-antitrypsin 1-3 OS=Mus musculus GN=Serpina1c PE=1 SV=1	EEHTQSPLFVGKVVDPTHK	FVGKVVDPT	4.23563e+08	1.56003e+08	5.00571e+08
tr|A0A0R4J0X5|A0A0R4J0X5_MOUSE Alpha-1-antitrypsin 1-3 OS=Mus musculus GN=Serpina1c PE=1 SV=1	IIFEEHTQSPLFVGKVVDPTHK	EHTQSPLFV	8.20013e+09	1.01587e+10	9.31559e+09		2.05145e+09	1.17255e+09	8.76999e+08	1.92605e+09	1.81083e+09
tr|A0A0R4J0X5|A0A0R4J0X5_MOUSE Alpha-1-antitrypsin 1-3 OS=Mus musculus GN=Serpina1c PE=1 SV=1	FIIFEEHTQSPLFVGKVVDPTHK	FEEHTQSPL	6.53643e+07	1.01789e+08
tr|A0A0R4J1S4|A0A0R4J1S4_MOUSE SLAM family member 5 OS=Mus musculus GN=Cd84 PE=1 SV=1	SSVAFIKPGVNKAE	FIKPGVNKA	2.5062e+07
tr|A0A0R4J1S4|A0A0R4J1S4_MOUSE SLAM family member 5 OS=Mus musculus GN=Cd84 PE=1 SV=1	SSVAFIKPGVNKAEVT	FIKPGVNKA			3.9465e+08					2.7906e+08
tr|A0A0R4J256|A0A0R4J256_MOUSE Proteasome subunit beta type OS=Mus musculus GN=Psmb9 PE=1 SV=1	VTITAAGVDHRVI	ITAAGVDHR		2.48717e+07	2.72358e+07
tr|A0A140LJ55|A0A140LJ55_MOUSE Protein Slc9a6 (Fragment) OS=Mus musculus GN=Slc9a6 PE=1 SV=2	EDALDREL		1.17895e+07
tr|A0A140T8K0|A0A140T8K0_MOUSE Olfactory receptor OS=Mus musculus GN=Olfr911-ps1 PE=3 SV=1	EILIVGGK
tr|A0A1B0GS59|A0A1B0GS59_MOUSE Complement receptor type 2 OS=Mus musculus GN=Cr2 PE=4 SV=1	LPKYSFAKPSIVS	YSFAKPSIV	1.48203e+08
tr|A0A1B0GS59|A0A1B0GS59_MOUSE Complement receptor type 2 OS=Mus musculus GN=Cr2 PE=4 SV=1	LPKYSFAKPSIVSD	YSFAKPSIV
tr|A0A1B0GS59|A0A1B0GS59_MOUSE Complement receptor type 2 OS=Mus musculus GN=Cr2 PE=4 SV=1	ARKPYYSLPIVPGTV	YYSLPIVPG	4.17132e+07
tr|A0A1B0GS59|A0A1B0GS59_MOUSE Complement receptor type 2 OS=Mus musculus GN=Cr2 PE=4 SV=1	LPKYSFAKPSIVSDK	YSFAKPSIV	1.20051e+09	4.61258e+08	1.23512e+09	7.49317e+08	5.83436e+08	7.02051e+08	7.36444e+08	7.84392e+08	7.20289e+08
tr|A0A1B0GS59|A0A1B0GS59_MOUSE Complement receptor type 2 OS=Mus musculus GN=Cr2 PE=4 SV=1	LLPKYSFAKPSIVSDK	YSFAKPSIV	1.48828e+09	1.62749e+09	1.46576e+09	8.54201e+08	8.05327e+08	8.17135e+08	8.02541e+08	8.01985e+08	7.88754e+08
tr|A0A1B0GS59|A0A1B0GS59_MOUSE Complement receptor type 2 OS=Mus musculus GN=Cr2 PE=4 SV=1	LPKYSFAKPSIVSDKS	YSFAKPSIV	7.44141e+08	7.44141e+08	8.19972e+08		4.30668e+08		4.85872e+08	5.30582e+08	5.12864e+08
tr|A0A1B0GS59|A0A1B0GS59_MOUSE Complement receptor type 2 OS=Mus musculus GN=Cr2 PE=4 SV=1	LLPKYSFAKPSIVSDKS	YSFAKPSIV	2.97435e+08	3.83859e+08	3.55925e+08	1.63532e+08	1.77839e+08	1.40891e+08	1.8145e+08
tr|A0A1B0GS59|A0A1B0GS59_MOUSE Complement receptor type 2 OS=Mus musculus GN=Cr2 PE=4 SV=1	LPKYSFAKPSIVSDKSEF	YSFAKPSIV	1.8954e+07
tr|A0A1B0GSB1|A0A1B0GSB1_MOUSE Ribonucleoside-diphosphate reductase large subunit (Fragment) OS=Mus musculus GN=Rrm1 PE=4 SV=1	FQIVNPHLL	FQIVNPHLL	1.01291e+07
tr|A0A1B0GSX0|A0A1B0GSX0_MOUSE L-lactate dehydrogenase A chain OS=Mus musculus GN=Ldha PE=4 SV=1	LIVSNPVD		2.92919e+07
tr|A0A1B0GSX0|A0A1B0GSX0_MOUSE L-lactate dehydrogenase A chain OS=Mus musculus GN=Ldha PE=4 SV=1	VDVMEDKLKG	DVMEDKLKG	6.10263e+06	8.2445e+06			2.34649e+07
tr|A0A1B0GSX0|A0A1B0GSX0_MOUSE L-lactate dehydrogenase A chain OS=Mus musculus GN=Ldha PE=4 SV=1	SVADLAESIMK	ADLAESIMK						2.37595e+07	2.88686e+07	2.46486e+07	2.45803e+07
tr|A0A1B0GSX0|A0A1B0GSX0_MOUSE L-lactate dehydrogenase A chain OS=Mus musculus GN=Ldha PE=4 SV=1	ALVDVMEDKLKG	VDVMEDKLK			2.10308e+07
tr|A0A1B0GSX0|A0A1B0GSX0_MOUSE L-lactate dehydrogenase A chain OS=Mus musculus GN=Ldha PE=4 SV=1	GEHGDSSVPVWSG	GDSSVPVWS	2.20153e+07
tr|A0A1B0GSX0|A0A1B0GSX0_MOUSE L-lactate dehydrogenase A chain OS=Mus musculus GN=Ldha PE=4 SV=1	LKEEQAPQNKITVVG	EQAPQNKIT		2.67123e+07	3.00112e+07
tr|A0A1B0GSX0|A0A1B0GSX0_MOUSE L-lactate dehydrogenase A chain OS=Mus musculus GN=Ldha PE=4 SV=1	VAWKISGFPKNRVIG	WKISGFPKN	1.63637e+07
tr|A2A9H6|A2A9H6_MOUSE Protein Gm884 OS=Mus musculus GN=Gm884 PE=1 SV=1	SPTVQVLK		1.08792e+08
tr|A2AKS7|A2AKS7_MOUSE Cadherin 17, isoform CRA_a OS=Mus musculus GN=Cdh17 PE=1 SV=1	TQVQWNDPGAQYSLVN	WNDPGAQYS
tr|A2AKS7|A2AKS7_MOUSE Cadherin 17, isoform CRA_a OS=Mus musculus GN=Cdh17 PE=1 SV=1	GRLEVVTDPTTNAGYVK	VVTDPTTNA	5.72987e+07	4.98814e+07	6.46882e+07	4.25307e+07	4.11674e+07	4.15113e+07	3.62631e+07	3.85974e+07	3.99308e+07
tr|A2APM2|A2APM2_MOUSE CD44 antigen OS=Mus musculus GN=Cd44 PE=1 SV=1	LPNSFDGPVTITIVNR	FDGPVTITI				7.19219e+06	5.81763e+06		3.38096e+06	4.15092e+06	4.12511e+06
tr|A2APM2|A2APM2_MOUSE CD44 antigen OS=Mus musculus GN=Cd44 PE=1 SV=1	DLPNSFDGPVTITIVNR	FDGPVTITI				3.15454e+06
tr|A2AS37|A2AS37_MOUSE Protein AI182371 OS=Mus musculus GN=AI182371 PE=1 SV=2	ENVRYSFSTVNLSPEN	YSFSTVNLS	1.8784e+07				1.89278e+07
tr|A2AS37|A2AS37_MOUSE Protein AI182371 OS=Mus musculus GN=AI182371 PE=1 SV=2	YPDENVRYSFSTVNLSPENK	YSFSTVNLS		5.20358e+07
tr|A4UUI3|A4UUI3_MOUSE Guanylate binding protein 4.1 OS=Mus musculus GN=Gbp4 PE=1 SV=1	LDTEGLGDVEKGD	EGLGDVEKG				8.94097e+06				8.64839e+06	6.33977e+06
tr|A6ZI44|A6ZI44_MOUSE Fructose-bisphosphate aldolase OS=Mus musculus GN=Aldoa PE=1 SV=1	LFISNHAY		1.44051e+08	1.44852e+08	1.50272e+08
tr|A6ZI44|A6ZI44_MOUSE Fructose-bisphosphate aldolase OS=Mus musculus GN=Aldoa PE=1 SV=1	PHPYPALTPEQK	PYPALTPEQ
tr|A6ZI44|A6ZI44_MOUSE Fructose-bisphosphate aldolase OS=Mus musculus GN=Aldoa PE=1 SV=1	AADESTGSIAKRL	STGSIAKRL	1.50891e+07	2.10746e+07	1.7944e+07	2.24934e+07
tr|A6ZI44|A6ZI44_MOUSE Fructose-bisphosphate aldolase OS=Mus musculus GN=Aldoa PE=1 SV=1	AAVYKALSDHHVY	YKALSDHHV	1.42159e+07	1.66037e+07	1.89803e+07
tr|A6ZI44|A6ZI44_MOUSE Fructose-bisphosphate aldolase OS=Mus musculus GN=Aldoa PE=1 SV=1	AADESTGSIAKRLQ	STGSIAKRL						8.97823e+06	1.12701e+07	1.1115e+07	1.04428e+07
tr|A6ZI44|A6ZI44_MOUSE Fructose-bisphosphate aldolase OS=Mus musculus GN=Aldoa PE=1 SV=1	KPWALTFSYGRALQASAL	FSYGRALQA	2.03708e+07
tr|B1ATX6|B1ATX6_MOUSE MCG1030945 OS=Mus musculus GN=Fam46d PE=4 SV=1	KITLKTMKEAY	ITLKTMKEA
tr|D3YTR0|D3YTR0_MOUSE Adenomatous polyposis coli protein 2 OS=Mus musculus GN=Apc2 PE=1 SV=1	KAKAKLAL									2.75586e+07
tr|D3YUG5|D3YUG5_MOUSE MKL/myocardin-like protein 1 (Fragment) OS=Mus musculus GN=Mkl1 PE=1 SV=1	EPDLAPSSQL	PDLAPSSQL
tr|D3YW95|D3YW95_MOUSE Integrin alpha-L OS=Mus musculus GN=Itgal PE=1 SV=1	KHFHLYGSKASEAQVL	LYGSKASEA	1.72848e+07	2.27128e+07	1.83465e+07
tr|D3YW95|D3YW95_MOUSE Integrin alpha-L OS=Mus musculus GN=Itgal PE=1 SV=1	SKHFHLYGSKASEAQVL	LYGSKASEA
tr|D3YWR2|D3YWR2_MOUSE B-cell linker protein OS=Mus musculus GN=Blnk PE=1 SV=1	GEEYFGSVVEIVNSH	YFGSVVEIV				1.52672e+06
tr|D3YXU1|D3YXU1_MOUSE Trifunctional enzyme subunit beta, mitochondrial (Fragment) OS=Mus musculus GN=Hadhb PE=1 SV=1	DVVDYIIFGTVIQEVK	IFGTVIQEV	6.71055e+06
tr|D3YZT5|D3YZT5_MOUSE Voltage-dependent anion-selective channel protein 2 (Fragment) OS=Mus musculus GN=Vdac2 PE=1 SV=1	FDFAGPAIHGSA	FAGPAIHGS	3.92721e+07
tr|D3YZT5|D3YZT5_MOUSE Voltage-dependent anion-selective channel protein 2 (Fragment) OS=Mus musculus GN=Vdac2 PE=1 SV=1	FDFAGPAIHGSAV	FAGPAIHGS	1.52899e+08		7.89261e+07	1.05744e+08	1.11155e+08		1.22482e+08	1.21216e+08
tr|D3YZT5|D3YZT5_MOUSE Voltage-dependent anion-selective channel protein 2 (Fragment) OS=Mus musculus GN=Vdac2 PE=1 SV=1	VDFDFAGPAIHGS	FDFAGPAIH	1.3808e+07								1.02279e+07
tr|D3YZT5|D3YZT5_MOUSE Voltage-dependent anion-selective channel protein 2 (Fragment) OS=Mus musculus GN=Vdac2 PE=1 SV=1	VDFDFAGPAIHGSA	FDFAGPAIH	1.33198e+08			2.1355e+08	2.22928e+08	2.23547e+08
tr|D3YZT5|D3YZT5_MOUSE Voltage-dependent anion-selective channel protein 2 (Fragment) OS=Mus musculus GN=Vdac2 PE=1 SV=1	DVDFDFAGPAIHGSA	FDFAGPAIH					1.24531e+07			1.15789e+07
tr|D3YZT5|D3YZT5_MOUSE Voltage-dependent anion-selective channel protein 2 (Fragment) OS=Mus musculus GN=Vdac2 PE=1 SV=1	VDFDFAGPAIHGSAV	FDFAGPAIH	9.26361e+08	1.18974e+09	9.04158e+08	7.7413e+08	6.94789e+08	7.22789e+08	9.64362e+08	9.44516e+08	9.74441e+08
tr|D3YZT5|D3YZT5_MOUSE Voltage-dependent anion-selective channel protein 2 (Fragment) OS=Mus musculus GN=Vdac2 PE=1 SV=1	DVDFDFAGPAIHGSAV	FDFAGPAIH	5.62754e+07	1.21715e+07	3.22099e+07	1.09625e+08	8.27927e+07	9.66992e+07	9.58982e+07		9.58982e+07
tr|D3Z471|D3Z471_MOUSE Membrane-spanning 4-domains subfamily A member 15 (Fragment) OS=Mus musculus GN=Ms4a15 PE=1 SV=1	GHLGmLFIE	GHLGmLFIE	1.04801e+09	2.22002e+08	5.22915e+08
tr|D3Z4T3|D3Z4T3_MOUSE Phosphoserine phosphatase OS=Mus musculus GN=Psph PE=1 SV=2	DVDSTVIREEGIDE	VDSTVIREE		1.3036e+07
tr|D3Z5I1|D3Z5I1_MOUSE Zinc finger CCCH-type antiviral protein 1 OS=Mus musculus GN=Zc3hav1 PE=1 SV=1	AGPDRFVLL	AGPDRFVLL		3.04513e+07	2.25559e+07
tr|D6RIN7|D6RIN7_MOUSE Alpha-L-iduronidase OS=Mus musculus GN=Idua PE=1 SV=2	LNLAYIGAVPHSGIE	YIGAVPHSG	5.64707e+07	6.19671e+07		4.7486e+07	4.21784e+07	4.39086e+07		4.23835e+07	4.4214e+07
tr|E0CX78|E0CX78_MOUSE Fc receptor-like A (Fragment) OS=Mus musculus GN=Fcrla PE=1 SV=1	GPGSREAASPVAITVQE	REAASPVAI	6.1114e+07	7.18259e+07	7.33859e+07		6.45539e+07	6.46434e+07		6.94273e+07	6.56367e+07
tr|E0CX78|E0CX78_MOUSE Fc receptor-like A (Fragment) OS=Mus musculus GN=Fcrla PE=1 SV=1	GPGSREAASPVAITVQEL	REAASPVAI		1.75382e+07	2.15174e+07
tr|E0CX78|E0CX78_MOUSE Fc receptor-like A (Fragment) OS=Mus musculus GN=Fcrla PE=1 SV=1	SPGPGSREAASPVAITVQE	REAASPVAI					1.14751e+07
tr|E0CXB1|E0CXB1_MOUSE Proteasome subunit alpha type-6 OS=Mus musculus GN=Psma6 PE=1 SV=1	VVTVENPKF	VVTVENPKF				3.00112e+07	2.30139e+07	2.74823e+07	2.71227e+07
tr|E9PV93|E9PV93_MOUSE T-lymphocyte surface antigen Ly-9 OS=Mus musculus GN=Ly9 PE=1 SV=1	HLNTYDGSHTLRVS	YDGSHTLRV	2.56953e+07	2.97214e+07	2.60179e+07	2.82354e+07	2.38089e+07	2.65646e+07			2.90292e+07
tr|E9PV93|E9PV93_MOUSE T-lymphocyte surface antigen Ly-9 OS=Mus musculus GN=Ly9 PE=1 SV=1	HLNTYDGSHTLRVSQ	YDGSHTLRV		1.57517e+07		1.48504e+07			1.14274e+07		1.6217e+07
tr|E9PV93|E9PV93_MOUSE T-lymphocyte surface antigen Ly-9 OS=Mus musculus GN=Ly9 PE=1 SV=1	HLNTYDGSHTLRVSQS	YDGSHTLRV	6.30503e+07	7.77317e+07		8.64283e+07	8.35421e+07
tr|E9PWE9|E9PWE9_MOUSE Tyrosine-protein kinase OS=Mus musculus GN=Syk PE=1 SV=1	QSRNYLGGFALSVAHN	YLGGFALSV				1.31449e+07
tr|E9PWQ3|E9PWQ3_MOUSE Protein Col6a3 OS=Mus musculus GN=Col6a3 PE=1 SV=2	VPAQPAAAQPMPAQPVLTKSAAVKPASANKPVAAKPVATN	PAAAQPMPA
tr|E9PZF0|E9PZF0_MOUSE Nucleoside diphosphate kinase OS=Mus musculus GN=Gm20390 PE=3 SV=1	TDLKDRPF
tr|E9PZF0|E9PZF0_MOUSE Nucleoside diphosphate kinase OS=Mus musculus GN=Gm20390 PE=3 SV=1	IAIKPDGVQR	AIKPDGVQR							1.99091e+06
tr|E9PZF0|E9PZF0_MOUSE Nucleoside diphosphate kinase OS=Mus musculus GN=Gm20390 PE=3 SV=1	EHYTDLKDRPF	YTDLKDRPF
tr|E9PZF0|E9PZF0_MOUSE Nucleoside diphosphate kinase OS=Mus musculus GN=Gm20390 PE=3 SV=1	LQASEDLLKEH	LQASEDLLK
tr|E9PZF0|E9PZF0_MOUSE Nucleoside diphosphate kinase OS=Mus musculus GN=Gm20390 PE=3 SV=1	VKYMNSGPVVA	YMNSGPVVA	8.40108e+08		9.08556e+08
tr|E9PZF0|E9PZF0_MOUSE Nucleoside diphosphate kinase OS=Mus musculus GN=Gm20390 PE=3 SV=1	IAIKPDGVQRGL	IKPDGVQRG	1.21042e+07		1.30903e+07
tr|E9PZF0|E9PZF0_MOUSE Nucleoside diphosphate kinase OS=Mus musculus GN=Gm20390 PE=3 SV=1	KEHYTDLKDRPF	YTDLKDRPF	1.91521e+07	1.03711e+08	9.73043e+07
tr|E9PZF0|E9PZF0_MOUSE Nucleoside diphosphate kinase OS=Mus musculus GN=Gm20390 PE=3 SV=1	LQASEDLLKEHY	LQASEDLLK	1.99526e+08	2.29991e+08	2.63276e+08
tr|E9PZF0|E9PZF0_MOUSE Nucleoside diphosphate kinase OS=Mus musculus GN=Gm20390 PE=3 SV=1	VGLKFLQASEDL	LKFLQASED	1.09397e+08	1.38951e+08	8.99737e+07	4.87534e+07	4.0014e+07
tr|E9PZF0|E9PZF0_MOUSE Nucleoside diphosphate kinase OS=Mus musculus GN=Gm20390 PE=3 SV=1	VKYMHSGPVVAM	YMHSGPVVA
tr|E9PZF0|E9PZF0_MOUSE Nucleoside diphosphate kinase OS=Mus musculus GN=Gm20390 PE=3 SV=1	VKYMNSGPVVAM	YMNSGPVVA	1.17249e+08	1.63986e+08
tr|E9PZF0|E9PZF0_MOUSE Nucleoside diphosphate kinase OS=Mus musculus GN=Gm20390 PE=3 SV=1	LKEHYTDLKDRPF	YTDLKDRPF	4.72937e+09	5.87524e+09	6.45156e+09	1.32468e+09	2.25726e+08	1.16284e+09	1.14683e+09	1.19885e+09	1.10546e+09
tr|E9PZF0|E9PZF0_MOUSE Nucleoside diphosphate kinase OS=Mus musculus GN=Gm20390 PE=3 SV=1	IAIKPDGVQRGLVG	IKPDGVQRG		6.41969e+07
tr|E9PZF0|E9PZF0_MOUSE Nucleoside diphosphate kinase OS=Mus musculus GN=Gm20390 PE=3 SV=1	LKEHYTDLKDRPFF	YTDLKDRPF	9.78502e+08	1.07225e+09	1.20719e+09	4.8959e+08	6.41556e+08	5.5273e+08	5.62782e+08	5.83032e+08	5.4173e+08
tr|E9PZF0|E9PZF0_MOUSE Nucleoside diphosphate kinase OS=Mus musculus GN=Gm20390 PE=3 SV=1	VGLKFLQASEDLLK	LKFLQASED		3.95178e+07	1.92453e+07
tr|E9PZF0|E9PZF0_MOUSE Nucleoside diphosphate kinase OS=Mus musculus GN=Gm20390 PE=3 SV=1	IAIKPDGVQRGLVGE	IKPDGVQRG	1.35339e+08		1.54069e+08
tr|E9PZF0|E9PZF0_MOUSE Nucleoside diphosphate kinase OS=Mus musculus GN=Gm20390 PE=3 SV=1	LKEHYTDLKDRPFFT	YTDLKDRPF
tr|E9PZF0|E9PZF0_MOUSE Nucleoside diphosphate kinase OS=Mus musculus GN=Gm20390 PE=3 SV=1	SEDLLKEHYTDLKDR	LKEHYTDLK			9.81802e+06
tr|E9PZF0|E9PZF0_MOUSE Nucleoside diphosphate kinase OS=Mus musculus GN=Gm20390 PE=3 SV=1	LKEHYTDLKDRPFFTG	YTDLKDRPF				3.89468e+07	4.17132e+07
tr|E9PZF0|E9PZF0_MOUSE Nucleoside diphosphate kinase OS=Mus musculus GN=Gm20390 PE=3 SV=1	LQASEDLLKEHYTDLK	LQASEDLLK		3.27275e+07	4.00695e+07
tr|E9PZF0|E9PZF0_MOUSE Nucleoside diphosphate kinase OS=Mus musculus GN=Gm20390 PE=3 SV=1	VGLKFLQASEDLLKEH	LKFLQASED	4.5143e+07	1.03711e+08	1.06775e+08
tr|E9PZF0|E9PZF0_MOUSE Nucleoside diphosphate kinase OS=Mus musculus GN=Gm20390 PE=3 SV=1	MVWEGLNVVKTGRVMLG	WEGLNVVKT		5.80986e+07
tr|E9PZF0|E9PZF0_MOUSE Nucleoside diphosphate kinase OS=Mus musculus GN=Gm20390 PE=3 SV=1	SEDLLKEHYTDLKDRPF	YTDLKDRPF	8.19931e+07	6.78102e+07	6.69695e+07
tr|E9PZF0|E9PZF0_MOUSE Nucleoside diphosphate kinase OS=Mus musculus GN=Gm20390 PE=3 SV=1	VAMKFLRASEEHLKQHY	FLRASEEHL
tr|E9PZF0|E9PZF0_MOUSE Nucleoside diphosphate kinase OS=Mus musculus GN=Gm20390 PE=3 SV=1	VGLKFLQASEDLLKEHY	LKFLQASED	1.15956e+08		2.29036e+08
tr|E9PZF0|E9PZF0_MOUSE Nucleoside diphosphate kinase OS=Mus musculus GN=Gm20390 PE=3 SV=1	ASEDLLKEHYTDLKDRPF	YTDLKDRPF	1.73208e+07	1.7697e+07	1.75382e+07
tr|E9PZF0|E9PZF0_MOUSE Nucleoside diphosphate kinase OS=Mus musculus GN=Gm20390 PE=3 SV=1	LQASEDLLKEHYTDLKDR	LKEHYTDLK	1.01436e+08	7.99725e+07	1.09321e+08
tr|E9PZF0|E9PZF0_MOUSE Nucleoside diphosphate kinase OS=Mus musculus GN=Gm20390 PE=3 SV=1	QASEDLLKEHYTDLKDRPF	YTDLKDRPF		6.71554e+07
tr|E9PZF0|E9PZF0_MOUSE Nucleoside diphosphate kinase OS=Mus musculus GN=Gm20390 PE=3 SV=1	VGLKFLQASEDLLKEHYTD	LKFLQASED	2.57131e+07
tr|E9PZF0|E9PZF0_MOUSE Nucleoside diphosphate kinase OS=Mus musculus GN=Gm20390 PE=3 SV=1	IAIKPDGVQRGLVGEIIKRF	IKPDGVQRG
tr|E9PZF0|E9PZF0_MOUSE Nucleoside diphosphate kinase OS=Mus musculus GN=Gm20390 PE=3 SV=1	LQASEDLLKEHYTDLKDRPF	YTDLKDRPF	2.19706e+08	8.03098e+08	4.48024e+08	9.86626e+07	7.46169e+07	8.72711e+07
tr|E9PZF0|E9PZF0_MOUSE Nucleoside diphosphate kinase OS=Mus musculus GN=Gm20390 PE=3 SV=1	FLQASEDLLKEHYTDLKDRPF	LQASEDLLK			4.21784e+07
tr|E9PZF0|E9PZF0_MOUSE Nucleoside diphosphate kinase OS=Mus musculus GN=Gm20390 PE=3 SV=1	LQASEDLLKEHYTDLKDRPFF	YTDLKDRPF
tr|E9PZF0|E9PZF0_MOUSE Nucleoside diphosphate kinase OS=Mus musculus GN=Gm20390 PE=3 SV=1	VGLKFLQASEDLLKEHYTDLK	LKFLQASED	1.38758e+08	4.54908e+08	3.19447e+08
tr|E9PZF0|E9PZF0_MOUSE Nucleoside diphosphate kinase OS=Mus musculus GN=Gm20390 PE=3 SV=1	KFLQASEDLLKEHYTDLKDRPF	FLQASEDLL
tr|E9PZF0|E9PZF0_MOUSE Nucleoside diphosphate kinase OS=Mus musculus GN=Gm20390 PE=3 SV=1	VGLKFLQASEDLLKEHYTDLKD	LKFLQASED		6.77163e+07
tr|E9PZF0|E9PZF0_MOUSE Nucleoside diphosphate kinase OS=Mus musculus GN=Gm20390 PE=3 SV=1	LKFLQASEDLLKEHYTDLKDRPF	FLQASEDLL	3.08978e+07	4.22662e+07
tr|E9PZF0|E9PZF0_MOUSE Nucleoside diphosphate kinase OS=Mus musculus GN=Gm20390 PE=3 SV=1	LRASEEHLKQHYIDLKDRPFFPG	YIDLKDRPF	6.12837e+07
tr|E9PZF0|E9PZF0_MOUSE Nucleoside diphosphate kinase OS=Mus musculus GN=Gm20390 PE=3 SV=1	RASEEHLKQHYIDLKDRPFFPGL	YIDLKDRPF			3.24339e+07
tr|E9PZF0|E9PZF0_MOUSE Nucleoside diphosphate kinase OS=Mus musculus GN=Gm20390 PE=3 SV=1	VGLKFLQASEDLLKEHYTDLKDR	LKFLQASED	8.05327e+08	1.14683e+09	3.00737e+07
tr|E9PZF0|E9PZF0_MOUSE Nucleoside diphosphate kinase OS=Mus musculus GN=Gm20390 PE=3 SV=1	VGLKFLQASEDLLKEHYTDLKDRPF	LKFLQASED	4.01012e+09	3.53975e+09	1.3469e+09
tr|E9PZF0|E9PZF0_MOUSE Nucleoside diphosphate kinase OS=Mus musculus GN=Gm20390 PE=3 SV=1	VGLKFLQASEDLLKEHYTDLKDRPFF	LKFLQASED	4.50827e+08	2.41425e+08	3.48825e+07
tr|E9PZF0|E9PZF0_MOUSE Nucleoside diphosphate kinase OS=Mus musculus GN=Gm20390 PE=3 SV=1	NVVKTGRVMLGETNPADSKPGTIRGDF	VMLGETNPA		9.21193e+07
tr|E9PZF0|E9PZF0_MOUSE Nucleoside diphosphate kinase OS=Mus musculus GN=Gm20390 PE=3 SV=1	VGLKFLQASEDLLKEHYTDLKDRPFFTG	LKFLQASED			7.57635e+07
tr|E9Q035|E9Q035_MOUSE Protein Gm20425 OS=Mus musculus GN=Gm20425 PE=4 SV=1	HPQTYYYAVAVVKKG	YYYAVAVVK	2.01601e+07			3.08764e+07					2.47513e+07
tr|E9Q035|E9Q035_MOUSE Protein Gm20425 OS=Mus musculus GN=Gm20425 PE=4 SV=1	HPQTYYYAVAVVKKGTDFQ	YYYAVAVVK	1.22737e+08	7.44619e+07	5.04377e+07				3.18988e+07
tr|E9Q284|E9Q284_MOUSE Coilin OS=Mus musculus GN=Coil PE=1 SV=1	LEGASAGFLK	LEGASAGFL
tr|E9Q395|E9Q395_MOUSE Antigen-presenting glycoprotein CD1d1 OS=Mus musculus GN=Cd1d1 PE=1 SV=1	KPVAWLSSVPSSAHGHR	WLSSVPSSA	3.68459e+07	4.11674e+07	4.6541e+07				1.84357e+07	1.58173e+07	1.61049e+07
tr|E9Q3I4|E9Q3I4_MOUSE Intersectin-1 OS=Mus musculus GN=Itsn1 PE=1 SV=1	VITVLEQQD	VITVLEQQD	8.16529e+07	8.2965e+07	9.26958e+07
tr|E9Q4S7|E9Q4S7_MOUSE Receptor-type tyrosine-protein phosphatase eta OS=Mus musculus GN=Ptprj PE=1 SV=2	KSNYDGSRTSIVYKIH	YDGSRTSIV		7.99131e+06
tr|E9Q512|E9Q512_MOUSE Protein Trip11 OS=Mus musculus GN=Trip11 PE=1 SV=1	KEQGKAGELNQLL	GKAGELNQL			2.8353e+07
tr|E9Q5L2|E9Q5L2_MOUSE Inter alpha-trypsin inhibitor, heavy chain 4 OS=Mus musculus GN=Itih4 PE=1 SV=1	EANQWKQSLVQATEE	WKQSLVQAT		5.89096e+07	5.11418e+07	6.6784e+07					4.88549e+07
tr|E9Q5L2|E9Q5L2_MOUSE Inter alpha-trypsin inhibitor, heavy chain 4 OS=Mus musculus GN=Itih4 PE=1 SV=1	GKLQDQGPDVLLAKVS	DQGPDVLLA	9.97629e+07						3.7908e+07
tr|E9Q5L2|E9Q5L2_MOUSE Inter alpha-trypsin inhibitor, heavy chain 4 OS=Mus musculus GN=Itih4 PE=1 SV=1	AGKLQDQGPDVLLAKVS	DQGPDVLLA	7.99725e+07		5.28353e+07	1.07146e+08
tr|E9Q5L2|E9Q5L2_MOUSE Inter alpha-trypsin inhibitor, heavy chain 4 OS=Mus musculus GN=Itih4 PE=1 SV=1	AGKLQDQGPDVLLAKVSG	DQGPDVLLA	1.38278e+08	1.67781e+08				9.55002e+07
tr|E9Q5L2|E9Q5L2_MOUSE Inter alpha-trypsin inhibitor, heavy chain 4 OS=Mus musculus GN=Itih4 PE=1 SV=1	SLKYNFVTPLTHMVVTKP	YNFVTPLTH	3.20112e+08
tr|E9Q5L2|E9Q5L2_MOUSE Inter alpha-trypsin inhibitor, heavy chain 4 OS=Mus musculus GN=Itih4 PE=1 SV=1	SLKYNFVTPLTHMVVTKPE	YNFVTPLTH	1.01366e+08	1.99249e+08	1.0917e+08
tr|E9Q855|E9Q855_MOUSE Secretory carrier-associated membrane protein 3 OS=Mus musculus GN=Scamp3 PE=1 SV=1	EPPPAYEPPAPAPAPLPPP	YEPPAPAPA	1.6616e+08							2.72938e+08
tr|E9Q9B7|E9Q9B7_MOUSE Protein Kidins220 OS=Mus musculus GN=Kidins220 PE=1 SV=1	GPFPGGVVSPQPHSSYY	VVSPQPHSS							8.20459e+06
tr|F6SVV1|F6SVV1_MOUSE Protein Gm9493 OS=Mus musculus GN=Gm9493 PE=4 SV=1	VNFEFPEF		6.6784e+07
tr|F6WJB7|F6WJB7_MOUSE Ubiquitin carboxyl-terminal hydrolase 34 (Fragment) OS=Mus musculus GN=Usp34 PE=1 SV=1	YYINGKTGL	YYINGKTGL									4.66056e+07
tr|F6XX07|F6XX07_MOUSE Protein Gm21970 (Fragment) OS=Mus musculus GN=Gm21970 PE=4 SV=1	LHLRFSAPQIENEP	LRFSAPQIE	4.62539e+08	6.18415e+08		4.84862e+08	2.98882e+08	4.30966e+08		4.09135e+08
tr|F6XX07|F6XX07_MOUSE Protein Gm21970 (Fragment) OS=Mus musculus GN=Gm21970 PE=4 SV=1	LHLRFSAPQIENEPE	LRFSAPQIE	7.79514e+08	8.05327e+08	7.55052e+08
tr|F6XX07|F6XX07_MOUSE Protein Gm21970 (Fragment) OS=Mus musculus GN=Gm21970 PE=4 SV=1	SLHLRFSAPQIENEP	LRFSAPQIE
tr|F6XX07|F6XX07_MOUSE Protein Gm21970 (Fragment) OS=Mus musculus GN=Gm21970 PE=4 SV=1	LHLRFSAPQIENEPET	LRFSAPQIE	2.14738e+08
tr|F6XX07|F6XX07_MOUSE Protein Gm21970 (Fragment) OS=Mus musculus GN=Gm21970 PE=4 SV=1	SLHLRFSAPQIENEPET	LRFSAPQIE
tr|F6YBV1|F6YBV1_MOUSE CCR4-NOT transcription complex subunit 3 (Fragment) OS=Mus musculus GN=Cnot3 PE=1 SV=1	APTSALGPKASPAP	ALGPKASPA	7.79436e+06			7.07354e+06	7.57597e+06	5.76145e+06	7.14251e+06	8.30184e+06
tr|F6YBV1|F6YBV1_MOUSE CCR4-NOT transcription complex subunit 3 (Fragment) OS=Mus musculus GN=Cnot3 PE=1 SV=1	APTSALGPKASPAPS	ALGPKASPA						8.06923e+06	1.52362e+07		1.72728e+07
tr|F6YBV1|F6YBV1_MOUSE CCR4-NOT transcription complex subunit 3 (Fragment) OS=Mus musculus GN=Cnot3 PE=1 SV=1	TPAAPTSALGPKASPAPSH	ALGPKASPA	1.05081e+07			9.93439e+06				1.02066e+07
tr|F8WIX8|F8WIX8_MOUSE Histone H2A OS=Mus musculus GN=Hist1h2al PE=3 SV=1	KVTIAQGGVLPNIQ	IAQGGVLPN	6.37093e+07		3.96275e+07
tr|F8WIX8|F8WIX8_MOUSE Histone H2A OS=Mus musculus GN=Hist1h2al PE=3 SV=1	KVTIAQGGVLPNIQA	IAQGGVLPN	4.53626e+07	5.13906e+07	3.6389e+07
tr|F8WIX8|F8WIX8_MOUSE Histone H2A OS=Mus musculus GN=Hist1h2al PE=3 SV=1	NKLLGKVTIAQGGVLPNIQA	IAQGGVLPN
tr|F8WIX8|F8WIX8_MOUSE Histone H2A OS=Mus musculus GN=Hist1h2al PE=3 SV=1	GVLPNIQAVLLPKKTESHHKA	VLPNIQAVL
tr|F8WIX8|F8WIX8_MOUSE Histone H2A OS=Mus musculus GN=Hist1h2al PE=3 SV=1	PNIQAVLLPKKTESHHKAKGK	QAVLLPKKT								4.62196e+07
tr|F8WIX8|F8WIX8_MOUSE Histone H2A OS=Mus musculus GN=Hist1h2al PE=3 SV=1	GVLPNIQAVLLPKKTESHHKAK	VLPNIQAVL			7.14287e+07
tr|F8WIX8|F8WIX8_MOUSE Histone H2A OS=Mus musculus GN=Hist1h2al PE=3 SV=1	GVLPNIQAVLLPKKTESHHKAKG	VLPNIQAVL	3.11343e+07		2.97214e+07
tr|F8WIX8|F8WIX8_MOUSE Histone H2A OS=Mus musculus GN=Hist1h2al PE=3 SV=1	VLPNIQAVLLPKKTESHHKAKGK	QAVLLPKKT	7.34877e+07	1.00736e+08	1.24106e+08	2.07413e+07	8.41815e+07	2.29036e+08	2.69741e+08	7.83267e+07
tr|F8WIX8|F8WIX8_MOUSE Histone H2A OS=Mus musculus GN=Hist1h2al PE=3 SV=1	GVLPNIQAVLLPKKTESHHKAKGK	VLPNIQAVL	3.04528e+08	4.54593e+08	7.24258e+07	3.1309e+08				6.05688e+08
tr|F8WIX8|F8WIX8_MOUSE Histone H2A OS=Mus musculus GN=Hist1h2al PE=3 SV=1	GGVLPNIQAVLLPKKTESHHKAKGK	VLPNIQAVL	6.78573e+07			7.85441e+07			1.5048e+08
tr|F8WIX8|F8WIX8_MOUSE Histone H2A OS=Mus musculus GN=Hist1h2al PE=3 SV=1	IAQGGVLPNIQAVLLPKKTESHHKAK	GVLPNIQAV	8.21638e+07	2.89302e+08	2.22145e+07
tr|F8WIX8|F8WIX8_MOUSE Histone H2A OS=Mus musculus GN=Hist1h2al PE=3 SV=1	QGGVLPNIQAVLLPKKTESHHKAKGK	VLPNIQAVL		1.39917e+08
tr|F8WIX8|F8WIX8_MOUSE Histone H2A OS=Mus musculus GN=Hist1h2al PE=3 SV=1	AIRNDEELNKLLGKVTIAQGGVLPNIQ	IAQGGVLPN	5.08943e+07
tr|F8WIX8|F8WIX8_MOUSE Histone H2A OS=Mus musculus GN=Hist1h2al PE=3 SV=1	AIRNDEELNKLLGKVTIAQGGVLPNIQA	IAQGGVLPN	1.5048e+08	2.73317e+08	1.32095e+08
tr|F8WIX8|F8WIX8_MOUSE Histone H2A OS=Mus musculus GN=Hist1h2al PE=3 SV=1	IAQGGVLPNIQAVLLPKKTESHHKAKGK	GVLPNIQAV	3.26385e+08		2.03154e+08
tr|F8WIX8|F8WIX8_MOUSE Histone H2A OS=Mus musculus GN=Hist1h2al PE=3 SV=1	KVTIAQGGVLPNIQAVLLPKKTESHHKAKGK	IAQGGVLPN	1.10311e+08		1.19879e+08
tr|F8WIX8|F8WIX8_MOUSE Histone H2A OS=Mus musculus GN=Hist1h2al PE=3 SV=1	GKVTIAQGGVLPNIQAVLLPKKTESHHKAKGK	IAQGGVLPN	3.022e+07
tr|G3UWV3|G3UWV3_MOUSE Calumenin OS=Mus musculus GN=Calu PE=1 SV=1	PSDYDHAEAEARHL	YDHAEAEAR
tr|G3UWV3|G3UWV3_MOUSE Calumenin OS=Mus musculus GN=Calu PE=1 SV=1	EEIVDKYDLFVGSQATDFGEALVR	FVGSQATDF	4.38456e+06
tr|H3BKZ6|H3BKZ6_MOUSE Kallikrein-1 (Fragment) OS=Mus musculus GN=Klk6 PE=1 SV=1	KPNLQVILGKH	PNLQVILGK									2.27128e+07
tr|H3BLL4|H3BLL4_MOUSE Heterogeneous nuclear ribonucleoprotein K OS=Mus musculus GN=Hnrnpk PE=1 SV=1	SGPERILSI	SGPERILSI	2.97023e+08	3.12439e+08						2.80806e+08	2.86508e+08
tr|J3QNY1|J3QNY1_MOUSE Protein Gm9242 OS=Mus musculus GN=Gm9242 PE=4 SV=1	RKLFIGGLSF	KLFIGGLSF
tr|J3QNY1|J3QNY1_MOUSE Protein Gm9242 OS=Mus musculus GN=Gm9242 PE=4 SV=1	GRSSGSPYGGGYGSGGGSGGYGSRRF	YGSGGGSGG
tr|J3QNY1|J3QNY1_MOUSE Protein Gm9242 OS=Mus musculus GN=Gm9242 PE=4 SV=1	GSFGGRSSGSPYGGGYGSGGGSGGYGSRRF	YGSGGGSGG					6.42827e+06	6.91837e+06
tr|J3QPG5|J3QPG5_MOUSE Prosaposin OS=Mus musculus GN=Psap PE=1 SV=1	LEQPAPAIVS	EQPAPAIVS							9.90002e+06		1.06253e+07
tr|L7N473|L7N473_MOUSE Protein Vmn2r53 OS=Mus musculus GN=Vmn2r53 PE=3 SV=1	VHVGLIDPQ	VHVGLIDPQ
tr|O88325|O88325_MOUSE Alpha-N-acetylglucosaminidase OS=Mus musculus GN=Naglu PE=1 SV=1	RRYGVSQPDAVAAWK	YGVSQPDAV		1.50891e+07	1.31176e+07
tr|O88325|O88325_MOUSE Alpha-N-acetylglucosaminidase OS=Mus musculus GN=Naglu PE=1 SV=1	IRRYGVSQPDAVAAWK	YGVSQPDAV					2.07413e+07		2.00904e+07	2.56241e+07	2.23071e+07
tr|O88325|O88325_MOUSE Alpha-N-acetylglucosaminidase OS=Mus musculus GN=Naglu PE=1 SV=1	RRYGVSQPDAVAAWKL	YGVSQPDAV	2.06123e+07
tr|O88325|O88325_MOUSE Alpha-N-acetylglucosaminidase OS=Mus musculus GN=Naglu PE=1 SV=1	IRRYGVSQPDAVAAWKL	YGVSQPDAV	6.38862e+07
tr|Q31621|Q31621_MOUSE Class II histocompatibility antigen, M alpha chain OS=Mus musculus GN=H2-DMa PE=1 SV=1	KPLEFGKPNTL	LEFGKPNTL
tr|Q31621|Q31621_MOUSE Class II histocompatibility antigen, M alpha chain OS=Mus musculus GN=H2-DMa PE=1 SV=1	APVEGASPTSISAVDG	VEGASPTSI		4.12531e+07	6.97167e+07	4.40916e+07		3.91362e+07		3.38112e+07	3.67948e+07
tr|Q3U2G2|Q3U2G2_MOUSE Heat shock 70 kDa protein 4 OS=Mus musculus GN=Hspa4 PE=1 SV=1	SITDVVPYPIS	ITDVVPYPI							3.4212e+07	3.35777e+07
tr|Q3UP36|Q3UP36_MOUSE B-cell receptor CD22 OS=Mus musculus GN=Cd22 PE=1 SV=1	DWTVDHPQTL	WTVDHPQTL	2.58574e+08		3.06859e+08				1.19051e+08		1.30457e+08
tr|Q3UP36|Q3UP36_MOUSE B-cell receptor CD22 OS=Mus musculus GN=Cd22 PE=1 SV=1	NDWTVDHPQTL	WTVDHPQTL	2.90105e+08		3.54694e+08		1.25143e+08	1.36469e+08	1.60834e+08	1.79325e+08	1.6813e+08
tr|Q3UP36|Q3UP36_MOUSE B-cell receptor CD22 OS=Mus musculus GN=Cd22 PE=1 SV=1	ANDWTVDHPQTL	WTVDHPQTL	1.82839e+08	2.15483e+08	1.77224e+08	7.90356e+07		8.67885e+07	7.15774e+07		7.95302e+07
tr|Q3UP36|Q3UP36_MOUSE B-cell receptor CD22 OS=Mus musculus GN=Cd22 PE=1 SV=1	LTVHYAPEPSRVH	HYAPEPSRV			4.65065e+06
tr|Q3UP36|Q3UP36_MOUSE B-cell receptor CD22 OS=Mus musculus GN=Cd22 PE=1 SV=1	LDVHYAPKAVTTVI	HYAPKAVTT		3.91362e+07
tr|Q3UP36|Q3UP36_MOUSE B-cell receptor CD22 OS=Mus musculus GN=Cd22 PE=1 SV=1	WTVDHPQTLFAWEG	WTVDHPQTL		2.52189e+07
tr|Q3UP36|Q3UP36_MOUSE B-cell receptor CD22 OS=Mus musculus GN=Cd22 PE=1 SV=1	DWTVDHPQTLFAWEG	WTVDHPQTL	4.48645e+08		5.52347e+08
tr|Q3UP36|Q3UP36_MOUSE B-cell receptor CD22 OS=Mus musculus GN=Cd22 PE=1 SV=1	LDVHYAPKAVTTVIQ	HYAPKAVTT		1.86681e+08	2.15782e+08		1.11078e+08			1.15956e+08
tr|Q3UP36|Q3UP36_MOUSE B-cell receptor CD22 OS=Mus musculus GN=Cd22 PE=1 SV=1	VELTVHYAPEPSRVH	HYAPEPSRV	8.45323e+07		9.96938e+07	7.30307e+07	6.40191e+07	5.72987e+07	5.85027e+07	6.93311e+07	5.99809e+07
tr|Q3UP36|Q3UP36_MOUSE B-cell receptor CD22 OS=Mus musculus GN=Cd22 PE=1 SV=1	AKLDVHYAPKAVTTVI	HYAPKAVTT	6.5819e+07	7.66616e+07
tr|Q3UP36|Q3UP36_MOUSE B-cell receptor CD22 OS=Mus musculus GN=Cd22 PE=1 SV=1	NDWTVDHPQTLFAWEG	WTVDHPQTL	1.40598e+08	6.00671e+08	5.28746e+08			2.16221e+07
tr|Q3UP36|Q3UP36_MOUSE B-cell receptor CD22 OS=Mus musculus GN=Cd22 PE=1 SV=1	AKLDVHYAPKAVTTVIQ	HYAPKAVTT		6.17558e+08	6.41556e+08	3.93285e+08		3.80415e+08
tr|Q3UP36|Q3UP36_MOUSE B-cell receptor CD22 OS=Mus musculus GN=Cd22 PE=1 SV=1	ANDWTVDHPQTLFAWEG	WTVDHPQTL	2.35312e+08
tr|Q3V252|Q3V252_MOUSE Telomeric repeat-binding factor 1 OS=Mus musculus GN=Terf1 PE=1 SV=1	ELVAEVEA		1.0004e+08	8.25062e+07	9.35997e+07
tr|Q504P4|Q504P4_MOUSE Heat shock cognate 71 kDa protein OS=Mus musculus GN=Hspa8 PE=1 SV=1	LLLDVTPLSL	LLDVTPLSL
tr|Q504P4|Q504P4_MOUSE Heat shock cognate 71 kDa protein OS=Mus musculus GN=Hspa8 PE=1 SV=1	NVLRIINEPTAAAIA	NEPTAAAIA		2.88486e+07	2.7616e+07		1.86542e+07		2.05695e+07	1.81945e+07	2.077e+07
tr|Q504P4|Q504P4_MOUSE Heat shock cognate 71 kDa protein OS=Mus musculus GN=Hspa8 PE=1 SV=1	VLRIINEPTAAAIAYG	NEPTAAAIA				4.08264e+07	4.11389e+07	3.59877e+07	3.97376e+07	4.43675e+07	4.20033e+07
tr|Q504P4|Q504P4_MOUSE Heat shock cognate 71 kDa protein OS=Mus musculus GN=Hspa8 PE=1 SV=1	NVLRIINEPTAAAIAYG	NEPTAAAIA	2.38928e+08	1.77101e+08	7.03965e+07
tr|Q504P4|Q504P4_MOUSE Heat shock cognate 71 kDa protein OS=Mus musculus GN=Hspa8 PE=1 SV=1	PVEKALRDAKLDKSQIHD	LRDAKLDKS			3.92448e+07
tr|Q504P4|Q504P4_MOUSE Heat shock cognate 71 kDa protein OS=Mus musculus GN=Hspa8 PE=1 SV=1	FRGTLDPVEKALRDAKLDKSQIHD	LRDAKLDKS		6.82346e+07	1.30006e+08
tr|Q504P4|Q504P4_MOUSE Heat shock cognate 71 kDa protein OS=Mus musculus GN=Hspa8 PE=1 SV=1	RIINEPTAAAIAYGLDKKVGAERN	NEPTAAAIA							1.94329e+07	1.23928e+07
tr|Q5NC63|Q5NC63_MOUSE Protein Gm12258 OS=Mus musculus GN=Gm12258 PE=4 SV=2	RAPAGKALSS	APAGKALSS	1.77101e+08
tr|Q5SQB0|Q5SQB0_MOUSE Nucleophosmin OS=Mus musculus GN=Npm1 PE=1 SV=1	ITPPVVLRLK	ITPPVVLRL			5.94811e+06
tr|Q5SQB0|Q5SQB0_MOUSE Nucleophosmin OS=Mus musculus GN=Npm1 PE=1 SV=1	GGFEITPPVVL	FEITPPVVL
tr|Q5SQB0|Q5SQB0_MOUSE Nucleophosmin OS=Mus musculus GN=Npm1 PE=1 SV=1	SGPVHISGQHL	PVHISGQHL	5.38335e+07	1.2662e+07				5.21802e+07			6.44198e+07
tr|Q5SQB0|Q5SQB0_MOUSE Nucleophosmin OS=Mus musculus GN=Npm1 PE=1 SV=1	VSLGAGAKDEL	SLGAGAKDE	1.19458e+07			2.26185e+07		1.91123e+07	1.71179e+07		1.83847e+07
tr|Q5SQB0|Q5SQB0_MOUSE Nucleophosmin OS=Mus musculus GN=Npm1 PE=1 SV=1	GSGPVHISGQHL	PVHISGQHL	5.59226e+06			1.49952e+07	1.22731e+07	9.32066e+06	1.59494e+07	1.80063e+07	1.75382e+07
tr|Q5SQB0|Q5SQB0_MOUSE Nucleophosmin OS=Mus musculus GN=Npm1 PE=1 SV=1	MDMSPLRPQNYL	MSPLRPQNY		6.60933e+07
tr|Q5SQB0|Q5SQB0_MOUSE Nucleophosmin OS=Mus musculus GN=Npm1 PE=1 SV=1	AESEDEDEEDVKL	ESEDEDEED	6.83766e+07	8.19931e+07	1.03138e+08				6.44612e+06	6.76191e+06
tr|Q5SQB0|Q5SQB0_MOUSE Nucleophosmin OS=Mus musculus GN=Npm1 PE=1 SV=1	GFEITPPVVLRLK	FEITPPVVL		7.36881e+06
tr|Q5SQB0|Q5SQB0_MOUSE Nucleophosmin OS=Mus musculus GN=Npm1 PE=1 SV=1	RTVSLGAGAKDEL	VSLGAGAKD	1.32639e+07		1.31814e+07
tr|Q5SQB0|Q5SQB0_MOUSE Nucleophosmin OS=Mus musculus GN=Npm1 PE=1 SV=1	DAESEDEDEEDVKL	ESEDEDEED	2.87887e+07	2.0541e+07	3.46415e+07			6.14082e+06	7.12767e+06
tr|Q5SQB0|Q5SQB0_MOUSE Nucleophosmin OS=Mus musculus GN=Npm1 PE=1 SV=1	MDMSPLRPQNYLFG	MSPLRPQNY		3.35312e+07
tr|Q5SQB0|Q5SQB0_MOUSE Nucleophosmin OS=Mus musculus GN=Npm1 PE=1 SV=1	YEGSPIKVTLATLK	GSPIKVTLA	1.52785e+07	9.09726e+06	1.23585e+07
tr|Q5SQB0|Q5SQB0_MOUSE Nucleophosmin OS=Mus musculus GN=Npm1 PE=1 SV=1	EDAESEDEDEEDVKL	ESEDEDEED	6.59103e+07	6.15818e+07	6.96201e+07	5.04352e+06		4.80798e+06	1.31267e+07	1.65462e+07	1.16919e+07
tr|Q5SQB0|Q5SQB0_MOUSE Nucleophosmin OS=Mus musculus GN=Npm1 PE=1 SV=1	KVDNDENEHQLSLRT	NEHQLSLRT	1.48298e+07			4.58367e+07	4.36961e+07	4.47691e+07	3.81452e+07	1.79565e+07	4.36355e+07
tr|Q5SQB0|Q5SQB0_MOUSE Nucleophosmin OS=Mus musculus GN=Npm1 PE=1 SV=1	LGGFEITPPVVLRLK	FEITPPVVL
tr|Q5SQB0|Q5SQB0_MOUSE Nucleophosmin OS=Mus musculus GN=Npm1 PE=1 SV=1	AVEEDAESEDEDEEDV	EEDAESEDE						4.56126e+06
tr|Q5SQB0|Q5SQB0_MOUSE Nucleophosmin OS=Mus musculus GN=Npm1 PE=1 SV=1	VAVEEDAESEDEDEED	AVEEDAESE			5.63144e+07
tr|Q5SQB0|Q5SQB0_MOUSE Nucleophosmin OS=Mus musculus GN=Npm1 PE=1 SV=1	RTVSLGAGAKDELHIVE	VSLGAGAKD
tr|Q5SQB0|Q5SQB0_MOUSE Nucleophosmin OS=Mus musculus GN=Npm1 PE=1 SV=1	VEEDAESEDEDEEDVKL	EEDAESEDE	3.17444e+07	4.58685e+07	4.97433e+07	5.32397e+07	4.25602e+07	4.62837e+07	4.09398e+07	5.06479e+07	4.54885e+07
tr|Q5SQB0|Q5SQB0_MOUSE Nucleophosmin OS=Mus musculus GN=Npm1 PE=1 SV=1	VAVEEDAESEDEDEEDVK	AVEEDAESE	5.73782e+07	5.62754e+07	1.2795e+08	8.21597e+06		4.8515e+06	3.87026e+06
tr|Q5SQB0|Q5SQB0_MOUSE Nucleophosmin OS=Mus musculus GN=Npm1 PE=1 SV=1	VAVEEDAESEDEDEEDVKL	AVEEDAESE				3.11559e+07		2.39579e+07
tr|Q5SQB0|Q5SQB0_MOUSE Nucleophosmin OS=Mus musculus GN=Npm1 PE=1 SV=1	KADKDYHFKVDNDENEHQLSLRT	FKVDNDENE				1.0271e+08			9.60978e+07
tr|Q5SQB0|Q5SQB0_MOUSE Nucleophosmin OS=Mus musculus GN=Npm1 PE=1 SV=1	VEEDAESEDEDEEDVKLLGMSGK	VKLLGMSGK				2.33999e+07	2.09e+07			3.03334e+07	2.13688e+07
tr|Q5SQB0|Q5SQB0_MOUSE Nucleophosmin OS=Mus musculus GN=Npm1 PE=1 SV=1	VAVEEDAESEDEDEEDVKLLGMSGK	VKLLGMSGK					4.29454e+07	3.60626e+07	2.42755e+07	2.43598e+07	2.19848e+07
tr|Q5SQB0|Q5SQB0_MOUSE Nucleophosmin OS=Mus musculus GN=Npm1 PE=1 SV=1	SGPVHISGQHLVAVEEDAESEDEDEEDVK	VHISGQHLV			3.66421e+07
tr|Q75WC0|Q75WC0_MOUSE DNA polymerase subunit gamma-1 OS=Mus musculus GN=Polg PE=1 SV=1	KKPASASKL	KKPASASKL							1.57298e+07
tr|Q792F9|Q792F9_MOUSE Alpha-4 integrin OS=Mus musculus GN=Itga4 PE=1 SV=1	VGAGHFRSPHTTEVVG	FRSPHTTEV	3.25031e+08						2.47697e+08		1.89681e+08
[truncated: 20 more rows]

## Sheet: Splenic DCs
Supplementary Table S2. Details of the eluted peptides from four different preparations of the splenic DCs.
[truncated: 2,440 more rows]
