# Supplementary material for: Distinguishing Signal From Noise in Immunopeptidome Studies of Limiting-Abundance Biological Samples: Peptides Presented by I-Ab in C57BL/6 Mouse Thymus
Source: Front Immunol. 2021 Apr 29;12:658601. doi: 10.3389/fimmu.2021.658601 (PMC8116589; doi:10.3389/fimmu.2021.658601)
Supplement: Supplementary file 4 [file Table_3.xls]

## Sheet: Index
Supplementary Table S3. Details of the eluted peptides having ≥3 peptides/core. Separate sheets show information for thymus, splenic B cells, and splenic DC.

## Sheet: Thymus
Supplementary Table S3. Details of the eluted peptides having ≥3 peptides/core from four biological replicates of thymus.
	Sequence	Predicted Core	Predicted Affinity(nM)	T1.1	T1.2	T1.3	T2.1	T2.2	T2.3	T3.1	T3.2	T3.3	T4.1	T4.2	T4.3
sp|P70696|H2B1A_MOUSE Histone H2B type 1-A OS=Mus musculus GN=Hist1h2ba PE=1 SV=3	LPGELAKHAVSEGTK	AKHAVSEGT	5860.25							1.08035e+07	1.15629e+07		1.2662e+07	1.38463e+07
sp|P08226|APOE_MOUSE Apolipoprotein E OS=Mus musculus GN=Apoe PE=1 SV=2	LPGELAKHAVSEGTKA	AKHAVSEGT	3836.98	6.89477e+07	6.12837e+07				7.29765e+06	7.25263e+07	1.71425e+08		3.76201e+07	3.97927e+07
tr|Q8C2Q7|Q8C2Q7_MOUSE Heterogeneous nuclear ribonucleoprotein H OS=Mus musculus GN=Hnrnph1 PE=1 SV=1	LLLPGELAKHAVSEGTKA	AKHAVSEGT	3302.89							5.30555e+07	8.58908e+07	7.78935e+07	5.2872e+07	6.07761e+07	4.20908e+07
sp|P70696|H2B1A_MOUSE Histone H2B type 1-A OS=Mus musculus GN=Hist1h2ba PE=1 SV=3	VRLLLPGELAKHAVSEGTKA	AKHAVSEGT	2610.19	3.53467e+08	3.36493e+08	2.99504e+08	2.55355e+07		2.71792e+07	1.78704e+08	1.25403e+08	1.53111e+08	1.26101e+08	1.44852e+08	1.02213e+08
tr|Q8C2Q7|Q8C2Q7_MOUSE Heterogeneous nuclear ribonucleoprotein H OS=Mus musculus GN=Hnrnph1 PE=1 SV=1	AVRLLLPGELAKHAVSEGTKA	AKHAVSEGT	2458.12									5.14593e+06
sp|P49945|FRIL2_MOUSE Ferritin light chain 2 OS=Mus musculus GN=Ftl2 PE=3 SV=2	VAQASLGEYLFERLTLKHD	AQASLGEYL	9526.69	2.55912e+09	2.98276e+09	2.28255e+09				8.48889e+08	9.96297e+08	8.33727e+08	1.18892e+09	1.33667e+09	1.14207e+09
tr|A0A075B6A0|A0A075B6A0_MOUSE Ig mu chain C region (Fragment) OS=Mus musculus GN=Ighm PE=1 SV=2	GVAQASLGEYLFERLTLKHD	AQASLGEYL	7777.77	5.88717e+08	1.64108e+09	1.46881e+09				3.43325e+08	4.33363e+08	3.46913e+08	6.11171e+08	6.36242e+08	1.23763e+08
sp|P49945|FRIL2_MOUSE Ferritin light chain 2 OS=Mus musculus GN=Ftl2 PE=3 SV=2	TGVAQASLGEYLFERLTLKHD	AQASLGEYL	5377.24		4.23248e+07	1.8784e+07				1.08486e+07			1.58173e+07
sp|P52480|KPYM_MOUSE Pyruvate kinase PKM OS=Mus musculus GN=Pkm PE=1 SV=4	IAREAEAAIYHLQ	AREAEAAIY	5128.35		8.71502e+07	5.00546e+07
sp|P52480|KPYM_MOUSE Pyruvate kinase PKM OS=Mus musculus GN=Pkm PE=1 SV=4	IAREAEAAIYHLQL	AREAEAAIY	4407.26	3.12223e+08	5.71429e+08	3.54694e+08				1.92729e+08	1.53855e+08	1.09549e+08	1.22143e+08	1.07369e+08	1.41086e+08
sp|P52480|KPYM_MOUSE Pyruvate kinase PKM OS=Mus musculus GN=Pkm PE=1 SV=4	IAREAEAAIYHLQLFEE	AREAEAAIY	4825.28	6.01058e+07	8.68486e+07
sp|P52480|KPYM_MOUSE Pyruvate kinase PKM OS=Mus musculus GN=Pkm PE=1 SV=4	IAREAEAAIYHLQLFEEL	AREAEAAIY	4725.31	1.54275e+07	1.79565e+07
tr|Q5RKN9|Q5RKN9_MOUSE Capping protein (Actin filament) muscle Z-line, alpha 1 OS=Mus musculus GN=Capza1 PE=1 SV=1	VAVEEDAESEDEDE	AVEEDAESE	31799.9	3.05782e+07
sp|P17751|TPIS_MOUSE Triosephosphate isomerase OS=Mus musculus GN=Tpi1 PE=1 SV=4	VAVEEDAESEDEDEED	AVEEDAESE	30716.1	4.31244e+07	3.0367e+07	3.3601e+07				1.01431e+07	1.11613e+07
sp|P84228|H32_MOUSE Histone H3.2 OS=Mus musculus GN=Hist1h3b PE=1 SV=2	VAVEEDAESEDEDEEDVK	AVEEDAESE	29606.3	7.63963e+07	7.14782e+07	2.2153e+07				6.62735e+06				7.94161e+06
tr|Q5SQB5|Q5SQB5_MOUSE Nucleophosmin OS=Mus musculus GN=Npm1 PE=1 SV=1	VAVEEDAESEDEDEEDVKL	AVEEDAESE	29270.3	2.29661e+07	2.22299e+07	1.81064e+07
sp|P17665|COX7C_MOUSE Cytochrome c oxidase subunit 7C, mitochondrial OS=Mus musculus GN=Cox7c PE=1 SV=1	EDEGEEDDDEDEGEEGEEDEGEDD	DEGEEGEED	35955.8	3.64882e+06
sp|P14152|MDHC_MOUSE Malate dehydrogenase, cytoplasmic OS=Mus musculus GN=Mdh1 PE=1 SV=3	GDEDEGEEDDDEDEGEEGEEDEGEDD	DEGEEGEED	35732		5.57291e+06				3.39034e+06
sp|Q64433|CH10_MOUSE 10 kDa heat shock protein, mitochondrial OS=Mus musculus GN=Hspe1 PE=1 SV=2	IDEEGDEDEGEEDDDEDEGEEGEEDEGEDD	DEGEEGEED	35237.9			1.42751e+07								1.72968e+07
sp|P27661|H2AX_MOUSE Histone H2AX OS=Mus musculus GN=H2afx PE=1 SV=2	IKVDKGVVPLAG	DKGVVPLAG	6442.45	1.46054e+07
tr|A6ZI44|A6ZI44_MOUSE Fructose-bisphosphate aldolase OS=Mus musculus GN=Aldoa PE=1 SV=1	IKVDKGVVPLAGTNGETTTQG	DKGVVPLAG	3792.73		1.73208e+07
tr|Q9CPX4|Q9CPX4_MOUSE Ferritin OS=Mus musculus GN=Ftl1 PE=1 SV=1	IKVDKGVVPLAGTNGETTTQGLD	DKGVVPLAG	3674.77		3.97651e+07	3.04091e+07
tr|A6ZI44|A6ZI44_MOUSE Fructose-bisphosphate aldolase OS=Mus musculus GN=Aldoa PE=1 SV=1	IKVDKGVVPLAGTNGETTTQGLDG	DKGVVPLAG	3645.9	3.37176e+07	2.24934e+07
sp|O08807|PRDX4_MOUSE Peroxiredoxin-4 OS=Mus musculus GN=Prdx4 PE=1 SV=1	EEDVKLLGMSGK	DVKLLGMSG	25569.3						1.04645e+07
sp|Q9EQU5-2|SET_MOUSE Isoform 2 of Protein SET OS=Mus musculus GN=Set	DEEDVKLLGMSGK	DVKLLGMSG	25202.6				6.88488e+06	2.00615e+06
tr|Q5SQB0|Q5SQB0_MOUSE Nucleophosmin OS=Mus musculus GN=Npm1 PE=1 SV=1	DAESEDEDEEDVKLLGMSG	DVKLLGMSG	28074						2.25704e+06
tr|D3YYL7|D3YYL7_MOUSE Protein Gm10126 OS=Mus musculus GN=Gm10126 PE=4 SV=2	AESEDEDEEDVKL	ESEDEDEED	38413.1	1.13964e+08	1.32829e+08	9.36646e+07					7.96366e+06	1.15709e+07	5.49619e+06	8.03574e+06	7.43036e+06
sp|P70699|LYAG_MOUSE Lysosomal alpha-glucosidase OS=Mus musculus GN=Gaa PE=1 SV=2	DAESEDEDEEDVKL	ESEDEDEED	37545.7	3.71022e+07	3.85706e+07		5.94399e+06	6.3266e+06	6.33538e+06	1.09089e+07	1.20372e+07	1.00174e+07	1.2505e+07	1.41667e+07
tr|Q5SQB5|Q5SQB5_MOUSE Nucleophosmin OS=Mus musculus GN=Npm1 PE=1 SV=1	EDAESEDEDEEDVKL	ESEDEDEED	36431.2	9.50379e+07	9.66992e+07	6.50479e+07	1.48607e+07		1.16595e+07	3.48825e+07	3.0388e+07	2.84121e+07	2.18935e+07	2.51839e+07
sp|Q8BG07-2|PLD4_MOUSE Isoform 2 of Phospholipase D4 OS=Mus musculus GN=Pld4	EDAESEDEDEEDVKLLG	ESEDEDEED	34462.7				1.77347e+08		2.60733e+08	5.3166e+07
tr|Q3U2G2|Q3U2G2_MOUSE Heat shock 70 kDa protein 4 OS=Mus musculus GN=Hspa4 PE=1 SV=1	GFEITPPVVLR	FEITPPVVL	789.41				1.241e+07	1.33839e+07
tr|Q5SQB5|Q5SQB5_MOUSE Nucleophosmin OS=Mus musculus GN=Npm1 PE=1 SV=1	GGFEITPPVVL	FEITPPVVL	870.32	2.38089e+07	6.65036e+06	2.42924e+07
sp|P62259|1433E_MOUSE 14-3-3 protein epsilon OS=Mus musculus GN=Ywhae PE=1 SV=1	LGGFEITPPVVL	FEITPPVVL	611.43	4.42731e+06		5.12813e+06
sp|Q9Z2U1|PSA5_MOUSE Proteasome subunit alpha type-5 OS=Mus musculus GN=Psma5 PE=1 SV=1	GGFEITPPVVLRL	FEITPPVVL	303.11		2.65646e+07
tr|E9Q3V9|E9Q3V9_MOUSE Adhesion G protein-coupled receptor L1 OS=Mus musculus GN=Adgrl1 PE=1 SV=1	LGGFEITPPVVLRLK	FEITPPVVL	178.45								6.3662e+06	4.89542e+06
sp|P34884|MIF_MOUSE Macrophage migration inhibitory factor OS=Mus musculus GN=Mif PE=1 SV=2	KVTFNSALAQKEA	FNSALAQKE	423.56	4.28244e+06
sp|P40142|TKT_MOUSE Transketolase OS=Mus musculus GN=Tkt PE=1 SV=1	KVTFNSALAQKEAKK	FNSALAQKE	278.56												4.91923e+06
sp|Q8CGP1|H2B1K_MOUSE Histone H2B type 1-K OS=Mus musculus GN=Hist1h2bk PE=1 SV=3	VKVTFNSALAQKEAKK	FNSALAQKE	256.55			1.12e+07
sp|P52480|KPYM_MOUSE Pyruvate kinase PKM OS=Mus musculus GN=Pkm PE=1 SV=4	RFQSSAVMAL	FQSSAVMAL	637.1	4.25918e+08	2.09155e+08		4.83496e+07	4.70927e+07	4.5457e+07		1.33198e+08	1.30006e+08
sp|P52480|KPYM_MOUSE Pyruvate kinase PKM OS=Mus musculus GN=Pkm PE=1 SV=4	RFQSSAVmAL	FQSSAVmAL	1011.68	1.59723e+08	1.44451e+08										9.26958e+07
sp|P52480|KPYM_MOUSE Pyruvate kinase PKM OS=Mus musculus GN=Pkm PE=1 SV=4	RFQSSAVmALQE	FQSSAVmAL	564.39			1.44343e+07
sp|P84228|H32_MOUSE Histone H3.2 OS=Mus musculus GN=Hist1h3b PE=1 SV=2	RFQSSAVMALQEASEA	FQSSAVMAL	175.1										3.07254e+06
sp|P04441|HG2A_MOUSE H-2 class II histocompatibility antigen gamma chain OS=Mus musculus GN=Cd74 PE=1 SV=3	RFQSSAVMALQEASEAY	FQSSAVMAL	216.68		3.54185e+07					5.85839e+07	5.99393e+07	6.07761e+07		8.53566e+07
sp|P04441|HG2A_MOUSE H-2 class II histocompatibility antigen gamma chain OS=Mus musculus GN=Cd74 PE=1 SV=3	RFQSSAVmALQEASEAY	FQSSAVmAL	297.84							8.01945e+07	4.91947e+07	2.61082e+07	2.96186e+07	4.39086e+07	7.25765e+07
sp|P84228|H32_MOUSE Histone H3.2 OS=Mus musculus GN=Hist1h3b PE=1 SV=2	RFQSSAVMALQEASEAYL	FQSSAVMAL	242.73	9.45077e+06											4.70577e+06
sp|P40124|CAP1_MOUSE Adenylyl cyclase-associated protein 1 OS=Mus musculus GN=Cap1 PE=1 SV=4	GPKPFSAPKPQTSPSP	FSAPKPQTS	908.95	1.30541e+07
tr|Q5SQB0|Q5SQB0_MOUSE Nucleophosmin OS=Mus musculus GN=Npm1 PE=1 SV=1	GPKPFSAPKPQTSPSPK	FSAPKPQTS	1012.61							6.7059e+06	2.64897e+06	4.07678e+06			4.39673e+06
sp|Q8BKC5-2|IPO5_MOUSE Isoform 2 of Importin-5 OS=Mus musculus GN=Ipo5	GPKPFSAPKPQTSPSPKP	FSAPKPQTS	1068.88		4.97753e+06	3.2978e+07
sp|Q8VDD5|MYH9_MOUSE Myosin-9 OS=Mus musculus GN=Myh9 PE=1 SV=4	SGPKPFSAPKPQTSPSPKP	FSAPKPQTS	1035.53		1.81316e+07
sp|P40124|CAP1_MOUSE Adenylyl cyclase-associated protein 1 OS=Mus musculus GN=Cap1 PE=1 SV=4	SGPKPFSAPKPQTSPSPKPA	FSAPKPQTS	987.06			2.01461e+07		9.26269e+06
sp|Q3UGR5|HDHD2_MOUSE Haloacid dehalogenase-like hydrolase domain-containing protein 2 OS=Mus musculus GN=Hdhd2 PE=1 SV=2	SGPKPFSAPKPQTSPSPKPAT	FSAPKPQTS	953.11	8.82399e+06
sp|P07901|HS90A_MOUSE Heat shock protein HSP 90-alpha OS=Mus musculus GN=Hsp90aa1 PE=1 SV=4	LSSGFSLEDPQTHANR	FSLEDPQTH	7054.8			4.18269e+06						2.81948e+06
sp|P07901|HS90A_MOUSE Heat shock protein HSP 90-alpha OS=Mus musculus GN=Hsp90aa1 PE=1 SV=4	LSSGFSLEDPQTHANRIY	FSLEDPQTH	5850.81						7.39989e+07		5.14975e+07				4.18e+07
sp|P97310|MCM2_MOUSE DNA replication licensing factor MCM2 OS=Mus musculus GN=Mcm2 PE=1 SV=3	LSSGFSLEDPQTHSNRIY	FSLEDPQTH	7293.54	8.90386e+06			1.32737e+08	1.22908e+08		6.88522e+07	7.01529e+07	6.5956e+07	5.07534e+07	7.00072e+07
sp|Q68FD5|CLH1_MOUSE Clathrin heavy chain 1 OS=Mus musculus GN=Cltc PE=1 SV=3	LSSGFSLEDPQTHANRIYR	FSLEDPQTH	5650.36				2.76351e+07		1.08717e+08	9.70349e+07	8.2965e+07	1.17324e+07	7.35387e+07	7.55537e+07	7.44104e+07
sp|Q3U898|MYOV2_MOUSE Myeloma-overexpressed gene 2 protein homolog OS=Mus musculus GN=Myeov2 PE=1 SV=1	LSSGFSLEDPQTHSNRIYR	FSLEDPQTH	7094.14	3.86777e+07	4.4214e+07	2.55532e+07	9.24986e+06	6.3357e+07	6.16672e+07	4.93997e+07	5.37216e+07		3.90549e+07
sp|P70158|ASM3A_MOUSE Acid sphingomyelinase-like phosphodiesterase 3a OS=Mus musculus GN=Smpdl3a PE=1 SV=2	SVFVAPAVTPVK	FVAPAVTPV	310.31				2.63994e+07	1.89278e+07	2.54648e+07	2.19239e+07	2.43429e+07	2.57666e+07
sp|P70158|ASM3A_MOUSE Acid sphingomyelinase-like phosphodiesterase 3a OS=Mus musculus GN=Smpdl3a PE=1 SV=2	SVFVAPAVTPVKG	FVAPAVTPV	235.69				1.78324e+07	2.37101e+07		2.30938e+07	2.24934e+07
sp|P70158|ASM3A_MOUSE Acid sphingomyelinase-like phosphodiesterase 3a OS=Mus musculus GN=Smpdl3a PE=1 SV=2	NPLNSVFVAPAVTPVK	FVAPAVTPV	128.78						2.0929e+07	1.7944e+07	1.57844e+07
sp|Q920B9|SP16H_MOUSE FACT complex subunit SPT16 OS=Mus musculus GN=Supt16h PE=1 SV=2	NPLNSVFVAPAVTPVKG	FVAPAVTPV	149.79	1.9541e+07				4.43038e+06	1.13958e+07	1.1115e+07	6.77129e+06	6.88011e+06
sp|P70158|ASM3A_MOUSE Acid sphingomyelinase-like phosphodiesterase 3a OS=Mus musculus GN=Smpdl3a PE=1 SV=2	NPLNSVFVAPAVTPVKGV	FVAPAVTPV	148.26								4.6442e+06
sp|P70158|ASM3A_MOUSE Acid sphingomyelinase-like phosphodiesterase 3a OS=Mus musculus GN=Smpdl3a PE=1 SV=2	NPLNSVFVAPAVTPVKGVL	FVAPAVTPV	147.88	5.35729e+07		8.38321e+07				3.13074e+07	2.31258e+07			1.20706e+07
sp|P63038|CH60_MOUSE 60 kDa heat shock protein, mitochondrial OS=Mus musculus GN=Hspd1 PE=1 SV=1	IAEDVDGEALSTLVLNRL	GEALSTLVL	7782.57								6.39273e+06		4.02624e+06	8.57081e+06	3.99565e+06
sp|P63038|CH60_MOUSE 60 kDa heat shock protein, mitochondrial OS=Mus musculus GN=Hspd1 PE=1 SV=1	IAEDVDGEALSTLVLNRLK	GEALSTLVL	7495.96							8.5653e+07		8.18796e+07		7.89809e+07	7.0837e+07
sp|P63038|CH60_MOUSE 60 kDa heat shock protein, mitochondrial OS=Mus musculus GN=Hspd1 PE=1 SV=1	IAEDVDGEALSTLVLNRLKVG	GEALSTLVL	6791.38	6.19671e+07
sp|P63038|CH60_MOUSE 60 kDa heat shock protein, mitochondrial OS=Mus musculus GN=Hspd1 PE=1 SV=1	IAEDVDGEALSTLVLNRLKVGL	GEALSTLVL	6586.44	9.49673e+06
sp|P10605|CATB_MOUSE Cathepsin B OS=Mus musculus GN=Ctsb PE=1 SV=2	AGLATDVQTVAQ	GLATDVQTV	12687.5	1.9636e+07	2.78853e+07
sp|P70269|CATE_MOUSE Cathepsin E OS=Mus musculus GN=Ctse PE=1 SV=2	AGLATDVQTVAQRL	GLATDVQTV	8744.14							5.11393e+06	4.43038e+06	4.18559e+06
sp|Q9R1P1|PSB3_MOUSE Proteasome subunit beta type-3 OS=Mus musculus GN=Psmb3 PE=1 SV=1	AGLATDVQTVAQRLK	GLATDVQTV	7910.34								4.4306e+07	3.39757e+07	3.03459e+07		2.95571e+07
sp|Q9R1P1|PSB3_MOUSE Proteasome subunit beta type-3 OS=Mus musculus GN=Psmb3 PE=1 SV=1	AGLATDVQTVAQRLKF	GLATDVQTV	7414.33											7.09317e+06
sp|O70370|CATS_MOUSE Cathepsin S OS=Mus musculus GN=Ctss PE=1 SV=2	GRTLYGFGG	GRTLYGFGG	36026.7				2.00635e+08	1.89287e+08	1.71187e+08	1.01015e+08	1.06479e+08	1.04216e+08	7.98063e+07	8.61293e+07
sp|O70370|CATS_MOUSE Cathepsin S OS=Mus musculus GN=Ctss PE=1 SV=2	QGRTLYGFGG	GRTLYGFGG	29862.1	3.98479e+07	4.4e+07	3.69994e+07	8.38903e+07	9.45124e+07	6.42859e+07				2.84121e+07	3.94084e+07	2.89087e+07
sp|P62806|H4_MOUSE Histone H4 OS=Mus musculus GN=Hist1h4a PE=1 SV=2	RQGRTLYGFGG	GRTLYGFGG	25752		2.353e+07					2.106e+07	2.32383e+07		1.97452e+07	2.353e+07	1.90726e+07
sp|P70696|H2B1A_MOUSE Histone H2B type 1-A OS=Mus musculus GN=Hist1h2ba PE=1 SV=3	LPGELAKHAVSEGTKAVTK	HAVSEGTKA	2445.84	2.07269e+07	2.63445e+07	2.03849e+07					6.21361e+06
sp|P70696|H2B1A_MOUSE Histone H2B type 1-A OS=Mus musculus GN=Hist1h2ba PE=1 SV=3	PGELAKHAVSEGTKAVTKY	HAVSEGTKA	2365.9	8.42983e+07	7.39989e+07	5.65883e+07						1.59605e+07
sp|P14869|RLA0_MOUSE 60S acidic ribosomal protein P0 OS=Mus musculus GN=Rplp0 PE=1 SV=3	LAKHAVSEGTKAVTKYTSSK	HAVSEGTKA	2662.88	8.40649e+07	1.25926e+08	7.67679e+07	4.07416e+07		8.6189e+07		7.2879e+07	1.03568e+08	8.22208e+07	9.11665e+07
sp|Q8CGP1|H2B1K_MOUSE Histone H2B type 1-K OS=Mus musculus GN=Hist1h2bk PE=1 SV=3	ELAKHAVSEGTKAVTKYTSAK	HAVSEGTKA	2317.23	4.50805e+07	6.68767e+07	5.33875e+07	2.37924e+07	3.43546e+07		4.1887e+07	4.64122e+07	4.16843e+07	2.90091e+07	3.2143e+07	1.71892e+07
tr|F8VPN4|F8VPN4_MOUSE Protein Agl OS=Mus musculus GN=Agl PE=1 SV=1	LLLPGELAKHAVSEGTKAVTK	HAVSEGTKA	1988.18									7.16731e+06
sp|P52480|KPYM_MOUSE Pyruvate kinase PKM OS=Mus musculus GN=Pkm PE=1 SV=4	ELAKHAVSEGTKAVTKYTSSK	HAVSEGTKA	2415.9	6.8665e+08	1.09859e+09	8.94186e+08	3.42612e+08	6.98653e+08	6.18844e+08		3.36726e+08	9.97679e+08	7.78974e+08	5.85868e+08
sp|B2RXS4|PLXB2_MOUSE Plexin-B2 OS=Mus musculus GN=Plxnb2 PE=1 SV=1	GELAKHAVSEGTKAVTKYTSSK	HAVSEGTKA	2177.49	3.41646e+07				1.84229e+07			2.90091e+07	3.52471e+07		3.75401e+06	1.93389e+07
tr|Q5SQB0|Q5SQB0_MOUSE Nucleophosmin OS=Mus musculus GN=Npm1 PE=1 SV=1	PGELAKHAVSEGTKAVTKYTSAK	HAVSEGTKA	2001.24	1.64442e+08	1.8552e+08	4.53941e+07				3.08978e+07	3.90278e+07		1.75626e+07
sp|P70269|CATE_MOUSE Cathepsin E OS=Mus musculus GN=Ctse PE=1 SV=2	PGELAKHAVSEGTKAVTKYTSSK	HAVSEGTKA	2079.96	1.5365e+09	1.04655e+09	1.93274e+09	4.86209e+08	2.77517e+08	8.94806e+08	1.08496e+09	1.05164e+09	9.17415e+08	7.83306e+08	8.76391e+08	6.00671e+08
sp|P40124|CAP1_MOUSE Adenylyl cyclase-associated protein 1 OS=Mus musculus GN=Cap1 PE=1 SV=4	LPGELAKHAVSEGTKAVTKYTSAK	HAVSEGTKA	1927.06			3.04528e+08			1.01226e+08	7.80557e+07	1.15635e+08		4.56781e+07
sp|P63038|CH60_MOUSE 60 kDa heat shock protein, mitochondrial OS=Mus musculus GN=Hspd1 PE=1 SV=1	VRLLLPGELAKHAVSEGTKAVTKY	HAVSEGTKA	1558.29	1.93523e+07		1.80072e+08				2.52889e+07			4.62196e+07	5.49265e+07
sp|P70696|H2B1A_MOUSE Histone H2B type 1-A OS=Mus musculus GN=Hist1h2ba PE=1 SV=3	LPGELAKHAVSEGTKAVTKYTSSK	HAVSEGTKA	1989.67	3.35345e+09	3.30041e+09	3.77283e+09	1.31827e+09	3.24147e+09	3.49102e+09	1.77972e+09	1.5397e+09	1.91806e+09		7.09388e+08	3.344e+08
sp|Q61879|MYH10_MOUSE Myosin-10 OS=Mus musculus GN=Myh10 PE=1 SV=2	LLPGELAKHAVSEGTKAVTKYTSSK	HAVSEGTKA	1822.95		1.41772e+08	1.86293e+08		1.43844e+07	5.59642e+07	5.69819e+07	8.64283e+07	7.83267e+07	6.86616e+07	9.5699e+07	4.1425e+07
sp|P27661|H2AX_MOUSE Histone H2AX OS=Mus musculus GN=H2afx PE=1 SV=2	LLLPGELAKHAVSEGTKAVTKYTSSK	HAVSEGTKA	1652.75	2.70678e+08		1.86552e+08	5.53853e+07		1.28387e+07	2.88701e+08	268435456	2.86508e+08	2.47697e+08	4.48623e+07	3.4141e+07
sp|Q8CGP1|H2B1K_MOUSE Histone H2B type 1-K OS=Mus musculus GN=Hist1h2bk PE=1 SV=3	VRLLLPGELAKHAVSEGTKAVTKYTSAK	HAVSEGTKA	1373.29						3.63368e+06	1.30548e+08	1.92329e+08	1.6616e+08			8.38321e+07
sp|P70696|H2B1A_MOUSE Histone H2B type 1-A OS=Mus musculus GN=Hist1h2ba PE=1 SV=3	VRLLLPGELAKHAVSEGTKAVTKYTSSK	HAVSEGTKA	1406.53	4.09439e+09	2.739e+09	3.71316e+09	2.10756e+08	2.32394e+08	1.89418e+08	2.17595e+09	1.81711e+09	1.34504e+09	2.66779e+09	2.29524e+09	1.91407e+09
sp|P70696|H2B1A_MOUSE Histone H2B type 1-A OS=Mus musculus GN=Hist1h2ba PE=1 SV=3	AVRLLLPGELAKHAVSEGTKAVTKYTSSK	HAVSEGTKA	1350.42	6.16703e+08		5.91581e+08	7.17725e+06	6.09448e+07	4.49868e+07	6.32285e+08	7.34914e+08		5.01961e+08	3.59895e+08	268435456
sp|P70349|HINT1_MOUSE Histidine triad nucleotide-binding protein 1 OS=Mus musculus GN=Hint1 PE=1 SV=3	TAVRLLLPGELAKHAVSEGTKAVTKYTSSK	HAVSEGTKA	1310.7	2.00496e+08	1.62065e+08									2.70289e+07
sp|Q9D7Q1-2|CHIT1_MOUSE Isoform 2 of Chitotriosidase-1 OS=Mus musculus GN=Chit1	AGMDNHQLSTVEHNDE	HQLSTVEHN	12869.3	3.29323e+07		2.58203e+07
sp|Q9D7Q1-2|CHIT1_MOUSE Isoform 2 of Chitotriosidase-1 OS=Mus musculus GN=Chit1	AGMDNHQLSTVEHNDEL	HQLSTVEHN	12137.7		4.73546e+07
sp|Q9D7Q1-2|CHIT1_MOUSE Isoform 2 of Chitotriosidase-1 OS=Mus musculus GN=Chit1	FAGMDNHQLSTVEHNDEL	HQLSTVEHN	9740.36	1.0364e+08	6.43751e+07	3.25917e+07
sp|Q6P5F9|XPO1_MOUSE Exportin-1 OS=Mus musculus GN=Xpo1 PE=1 SV=1	EEHTQSPIFVGKVVDPTHK	HTQSPIFVG	4180.95	3.46433e+08	4.04342e+08	3.97671e+08				6.02309e+07	1.3628e+08	1.68013e+08	1.55033e+08	1.8707e+08
sp|P99024|TBB5_MOUSE Tubulin beta-5 chain OS=Mus musculus GN=Tubb5 PE=1 SV=1	IIFEEHTQSPIFVGKVVDPTHK	HTQSPIFVG	2532.11	1.50913e+10	9.07342e+09	1.33212e+10				2.98276e+09	3.01602e+09	3.17696e+09	2.42948e+09	1.63881e+09	2.39437e+09
sp|O70250|PGAM2_MOUSE Phosphoglycerate mutase 2 OS=Mus musculus GN=Pgam2 PE=1 SV=3	FIIFEEHTQSPIFVGKVVDPTHK	HTQSPIFVG	2289.5			4.39086e+07
sp|O70250|PGAM2_MOUSE Phosphoglycerate mutase 2 OS=Mus musculus GN=Pgam2 PE=1 SV=3	IAGGGVIPHIHK	IAGGGVIPH	5334.24							1.53315e+07	1.33654e+07	1.42553e+07
sp|O70250|PGAM2_MOUSE Phosphoglycerate mutase 2 OS=Mus musculus GN=Pgam2 PE=1 SV=3	TIAGGGVIPHIHK	IAGGGVIPH	2417.37	8.2846e+06	6.67807e+06
sp|P34884|MIF_MOUSE Macrophage migration inhibitory factor OS=Mus musculus GN=Mif PE=1 SV=2	IKATIAGGGVIPHIHK	IAGGGVIPH	1192.59							4.82826e+07	4.42447e+07	4.93655e+07
sp|P0C0S6|H2AZ_MOUSE Histone H2A.Z OS=Mus musculus GN=H2afz PE=1 SV=2	AIRGDEELDSLIKATIAGGGVIPHIHK	IAGGGVIPH	951.91											6.70126e+06
sp|P22752|H2A1_MOUSE Histone H2A type 1 OS=Mus musculus GN=Hist1h2ab PE=1 SV=3	RVTIAQGGVLPNIQ	IAQGGVLPN	1694.38	6.89956e+07	9.79811e+07	6.90434e+07			4.95369e+07	6.38862e+07	6.23549e+07	5.93194e+07	4.17132e+07
sp|P07901|HS90A_MOUSE Heat shock protein HSP 90-alpha OS=Mus musculus GN=Hsp90aa1 PE=1 SV=4	KVTIAQGGVLPNIQ	IAQGGVLPN	1713.79	5.1569e+07	7.76779e+07		4.20616e+07	1.99654e+07		4.36658e+07	4.20033e+07	4.22076e+07		2.72358e+07	2.84909e+07
sp|P84228|H32_MOUSE Histone H3.2 OS=Mus musculus GN=Hist1h3b PE=1 SV=2	GRVTIAQGGVLPNIQ	IAQGGVLPN	1574.27	2.52189e+07	2.41079e+07	3.17224e+07	3.40464e+07				1.2592e+07	1.53954e+07	1.13328e+07
sp|P22752|H2A1_MOUSE Histone H2A type 1 OS=Mus musculus GN=Hist1h2ab PE=1 SV=3	RVTIAQGGVLPNIQA	IAQGGVLPN	1396.74			4.56465e+07			1.85768e+07	3.12857e+07	3.28867e+07	2.81377e+07	2.63445e+07	3.14815e+07
sp|Q64523|H2A2C_MOUSE Histone H2A type 2-C OS=Mus musculus GN=Hist2h2ac PE=1 SV=3	GKVTIAQGGVLPNIQ	IAQGGVLPN	1650.18	2.19239e+07	2.92919e+07		1.93255e+07	1.64547e+07
tr|D3YZT5|D3YZT5_MOUSE Voltage-dependent anion-selective channel protein 2 (Fragment) OS=Mus musculus GN=Vdac2 PE=1 SV=1	KVTIAQGGVLPNIQA	IAQGGVLPN	1409.78	4.45524e+07	2.80598e+07	2.24623e+07	1.24272e+07				1.51835e+07				1.55671e+07
sp|P22752|H2A1_MOUSE Histone H2A type 1 OS=Mus musculus GN=Hist1h2ab PE=1 SV=3	GRVTIAQGGVLPNIQA	IAQGGVLPN	1471.45			1.56537e+07					6.78539e+06			8.29034e+06	8.60653e+06
sp|P22752|H2A1_MOUSE Histone H2A type 1 OS=Mus musculus GN=Hist1h2ab PE=1 SV=3	LGRVTIAQGGVLPNIQA	IAQGGVLPN	1575.72									1.2937e+07
sp|P62827|RAN_MOUSE GTP-binding nuclear protein Ran OS=Mus musculus GN=Ran PE=1 SV=3	NKLLGRVTIAQGGVLPNIQ	IAQGGVLPN	1736.58										1.48401e+07		1.6754e+07
sp|P22752|H2A1_MOUSE Histone H2A type 1 OS=Mus musculus GN=Hist1h2ab PE=1 SV=3	NKLLGRVTIAQGGVLPNIQA	IAQGGVLPN	1471.91	2.49766e+08	2.30469e+08	1.21636e+08						8.8061e+07	8.10327e+07
sp|Q8CGP1|H2B1K_MOUSE Histone H2B type 1-K OS=Mus musculus GN=Hist1h2bk PE=1 SV=3	NKLLGKVTIAQGGVLPNIQA	IAQGGVLPN	1578.78	2.62716e+07	2.27296e+08							6.38862e+07
sp|Q8BFU2|H2A3_MOUSE Histone H2A type 3 OS=Mus musculus GN=Hist3h2a PE=1 SV=3	AIRNDEELNKLLGGVTIAQGGVLPNIQ	IAQGGVLPN	1471.54			3.50747e+06
sp|Q01853|TERA_MOUSE Transitional endoplasmic reticulum ATPase OS=Mus musculus GN=Vcp PE=1 SV=4	AIRNDEELNKLLGRVTIAQGGVLPNIQ	IAQGGVLPN	1507.71			1.52468e+07
sp|P62827|RAN_MOUSE GTP-binding nuclear protein Ran OS=Mus musculus GN=Ran PE=1 SV=3	AIRNDEELNKLLGKVTIAQGGVLPNIQ	IAQGGVLPN	1667.08								7.15774e+07
sp|P27661|H2AX_MOUSE Histone H2AX OS=Mus musculus GN=H2afx PE=1 SV=2	AIRNDEELNKLLGGVTIAQGGVLPNIQA	IAQGGVLPN	1277.12	5.42831e+07
sp|P22752|H2A1_MOUSE Histone H2A type 1 OS=Mus musculus GN=Hist1h2ab PE=1 SV=3	AIRNDEELNKLLGRVTIAQGGVLPNIQA	IAQGGVLPN	1271.66	4.66726e+08	2.02451e+08	2.73493e+07
tr|Q5SQB0|Q5SQB0_MOUSE Nucleophosmin OS=Mus musculus GN=Npm1 PE=1 SV=1	AIRNDEELNKLLGKVTIAQGGVLPNIQA	IAQGGVLPN	1392.27	1.91265e+08	1.72378e+08					5.40204e+07			9.33405e+07	1.02568e+08
sp|P17182|ENOA_MOUSE Alpha-enolase OS=Mus musculus GN=Eno1 PE=1 SV=3	RVTIAQGGVLPNIQAVLLPKKTESHHKAK	IAQGGVLPN	1388.92	4.33341e+07		4.68648e+07
sp|Q8CGP1|H2B1K_MOUSE Histone H2B type 1-K OS=Mus musculus GN=Hist1h2bk PE=1 SV=3	KVTIAQGGVLPNIQAVLLPKKTESHHKAK	IAQGGVLPN	1397.89	7.30814e+07
tr|F8WIX8|F8WIX8_MOUSE Histone H2A OS=Mus musculus GN=Hist1h2al PE=3 SV=1	GKVTIAQGGVLPNIQAVLLPKKTESHHKAK	IAQGGVLPN	1286.6			1.18715e+07
sp|P22752|H2A1_MOUSE Histone H2A type 1 OS=Mus musculus GN=Hist1h2ab PE=1 SV=3	RVTIAQGGVLPNIQAVLLPKKTESHHKAKGK	IAQGGVLPN	1378.85		1.91133e+08	4.44621e+08	3.06844e+07	3.36709e+07	2.81196e+08	1.10464e+08	2.42095e+08	2.79447e+08	1.02355e+08	5.97734e+07	1.17249e+08
tr|F8WIX8|F8WIX8_MOUSE Histone H2A OS=Mus musculus GN=Hist1h2al PE=3 SV=1	KVTIAQGGVLPNIQAVLLPKKTESHHKAKGK	IAQGGVLPN	1387.14		6.14538e+07		1.95265e+06			5.96079e+07	6.51833e+07	1.35903e+08			1.07816e+08
sp|Q00897|A1AT4_MOUSE Alpha-1-antitrypsin 1-4 OS=Mus musculus GN=Serpina1d PE=1 SV=1	GRVTIAQGGVLPNIQAVLLPKKTESHHKAKGK	IAQGGVLPN	1264.3	7.10337e+07	5.41703e+07		8.7752e+06		1.41871e+08			2.86097e+07
tr|Q5SQB0|Q5SQB0_MOUSE Nucleophosmin OS=Mus musculus GN=Npm1 PE=1 SV=1	GKVTIAQGGVLPNIQAVLLPKKTESHHKAKGK	IAQGGVLPN	1279.01			8.86121e+07		8.22737e+06					1.4646e+07
sp|P10126|EF1A1_MOUSE Elongation factor 1-alpha 1 OS=Mus musculus GN=Eef1a1 PE=1 SV=3	VIILNHPGQIS	IILNHPGQI	6745.69		2.27916e+07
sp|P10126|EF1A1_MOUSE Elongation factor 1-alpha 1 OS=Mus musculus GN=Eef1a1 PE=1 SV=3	VIILNHPGQISA	IILNHPGQI	4192.87	2.69728e+07
sp|P10126|EF1A1_MOUSE Elongation factor 1-alpha 1 OS=Mus musculus GN=Eef1a1 PE=1 SV=3	VIILNHPGQISAG	IILNHPGQI	2869.79	2.7924e+07			1.38271e+07
sp|P15532|NDKA_MOUSE Nucleoside diphosphate kinase A OS=Mus musculus GN=Nme1 PE=1 SV=1	IAIKPDGVQRGLVG	IKPDGVQRG	11609.1	6.21392e+07	7.26269e+07
sp|P15532|NDKA_MOUSE Nucleoside diphosphate kinase A OS=Mus musculus GN=Nme1 PE=1 SV=1	IAIKPDGVQRGLVGE	IKPDGVQRG	11253.4			4.41834e+07					3.70508e+07
sp|P11499|HS90B_MOUSE Heat shock protein HSP 90-beta OS=Mus musculus GN=Hsp90ab1 PE=1 SV=3	IAIKPDGVQRGLVGEIIKR	IKPDGVQRG	7094.22							1.50264e+07	1.2479e+07
tr|Q9CPX4|Q9CPX4_MOUSE Ferritin OS=Mus musculus GN=Ftl1 PE=1 SV=1	IAIKPDGVQRGLVGEIIKRF	IKPDGVQRG	6568.79										6.90913e+07	2.30778e+07
tr|E9PZF0|E9PZF0_MOUSE Nucleoside diphosphate kinase OS=Mus musculus GN=Gm20390 PE=3 SV=1	VTIMPKDIQLAR	IMPKDIQLA	14410.3		9.81121e+06
tr|E9PZF0|E9PZF0_MOUSE Nucleoside diphosphate kinase OS=Mus musculus GN=Gm20390 PE=3 SV=1	VTImPKDIQLAR	ImPKDIQLA	19432.5		3.51739e+07
sp|P02301|H3C_MOUSE Histone H3.3C OS=Mus musculus GN=H3f3c PE=3 SV=3	KRVTIMPKDIQLARRI	IMPKDIQLA	7984.46		6.89921e+06
sp|P52480|KPYM_MOUSE Pyruvate kinase PKM OS=Mus musculus GN=Pkm PE=1 SV=4	LEINPDHPIVETLR	INPDHPIVE	9261.63					7.04453e+07
sp|P11499|HS90B_MOUSE Heat shock protein HSP 90-beta OS=Mus musculus GN=Hsp90ab1 PE=1 SV=3	HLEINPDHPIVETLR	INPDHPIVE	7097.6				7.89848e+08	7.25299e+08	2.10756e+08
sp|P11499|HS90B_MOUSE Heat shock protein HSP 90-beta OS=Mus musculus GN=Hsp90ab1 PE=1 SV=3	KHLEINPDHPIVETLR	INPDHPIVE	6153.5				2.55545e+08	2.70115e+08	2.40757e+08
sp|P07901|HS90A_MOUSE Heat shock protein HSP 90-alpha OS=Mus musculus GN=Hsp90aa1 PE=1 SV=4	LEINPDHSIIETLR	INPDHSIIE	12987.5				2.34161e+07		2.03991e+07
sp|P07901|HS90A_MOUSE Heat shock protein HSP 90-alpha OS=Mus musculus GN=Hsp90aa1 PE=1 SV=4	HLEINPDHSIIETLR	INPDHSIIE	9872.67				3.44278e+08	1.213e+08	2.35802e+08
sp|P07901|HS90A_MOUSE Heat shock protein HSP 90-alpha OS=Mus musculus GN=Hsp90aa1 PE=1 SV=4	KHLEINPDHSIIETLR	INPDHSIIE	8383.92				7.94201e+07	1.27419e+08	1.12156e+07
sp|P17742|PPIA_MOUSE Peptidyl-prolyl cis-trans isomerase A OS=Mus musculus GN=Ppia PE=1 SV=2	ENVIRDAVTYTEHAKRKT	IRDAVTYTE	7758.53		4.53941e+07	3.29323e+07
sp|Q8VDD5|MYH9_MOUSE Myosin-9 OS=Mus musculus GN=Myh9 PE=1 SV=4	LENVIRDAVTYTEHAKRK	IRDAVTYTE	7697.07								2.07988e+07	2.12065e+07
sp|P62806|H4_MOUSE Histone H4 OS=Mus musculus GN=Hist1h4a PE=1 SV=2	LENVIRDAVTYTEHAKRKT	IRDAVTYTE	7422.51	1.82712e+08	1.64556e+08					1.79823e+08	3.51269e+08		3.41663e+08		1.42067e+08
sp|P17182|ENOA_MOUSE Alpha-enolase OS=Mus musculus GN=Eno1 PE=1 SV=3	IRKLPFQRL	IRKLPFQRL	32694.8								3.85993e+08
sp|P47968|RPIA_MOUSE Ribose-5-phosphate isomerase OS=Mus musculus GN=Rpia PE=1 SV=2	LIRKLPFQRL	IRKLPFQRL	25939.3	2.33201e+08	5.30555e+07	1.28572e+08				6.3448e+08	5.69452e+08	5.18583e+08	2.07136e+08	1.66968e+08	2.11635e+08
sp|P02301|H3C_MOUSE Histone H3.3C OS=Mus musculus GN=H3f3c PE=3 SV=3	STELLIRKLPFQRL	IRKLPFQRL	18719.7	2.41079e+07		1.50891e+07
sp|P02301|H3C_MOUSE Histone H3.3C OS=Mus musculus GN=H3f3c PE=3 SV=3	KSTELLIRKLPFQRL	IRKLPFQRL	17543.6	4.88888e+07	6.20101e+07
sp|Q8CGP1|H2B1K_MOUSE Histone H2B type 1-K OS=Mus musculus GN=Hist1h2bk PE=1 SV=3	QKSTELLIRKLPFQRL	IRKLPFQRL	16757.5	2.14876e+07
sp|O70370|CATS_MOUSE Cathepsin S OS=Mus musculus GN=Ctss PE=1 SV=2	NIVMTQSPKSM	IVMTQSPKS	4979.62		9.12929e+07	6.81873e+07	1.241e+07			1.04578e+08	9.99706e+07	9.59647e+07	9.46435e+07	9.1483e+07	8.86735e+07
sp|O70370|CATS_MOUSE Cathepsin S OS=Mus musculus GN=Ctss PE=1 SV=2	NIVmTQSPKSM	IVmTQSPKS	8058.75		7.19219e+06								7.17228e+06		9.79762e+06
sp|O70370|CATS_MOUSE Cathepsin S OS=Mus musculus GN=Ctss PE=1 SV=2	NIVMTQSPKSMS	IVMTQSPKS	3552.68	4.5018e+07		1.75626e+07						3.35312e+07		2.78081e+07
sp|Q8BFU2|H2A3_MOUSE Histone H2A type 3 OS=Mus musculus GN=Hist3h2a PE=1 SV=3	NIVMTQSPKSMSM	IVMTQSPKS	2362.07	1.07146e+08						8.40066e+07	8.81832e+07		5.91961e+07	6.91392e+07
sp|Q8BFU2|H2A3_MOUSE Histone H2A type 3 OS=Mus musculus GN=Hist3h2a PE=1 SV=3	NIVMTQSPKSMSm	IVMTQSPKS	2937.77			9.98963e+06						3.4141e+07	3.23441e+07	3.07482e+07	3.4141e+07
sp|O70370|CATS_MOUSE Cathepsin S OS=Mus musculus GN=Ctss PE=1 SV=2	NIVMTQSPKSMSMS	IVMTQSPKS	1811.51								1.17895e+07	1.21126e+07	1.053e+07
sp|P27661|H2AX_MOUSE Histone H2AX OS=Mus musculus GN=H2afx PE=1 SV=2	NIVMTQSPKSMSMSVG	IVMTQSPKS	1373.21								2.02031e+08			1.94339e+08
sp|P27661|H2AX_MOUSE Histone H2AX OS=Mus musculus GN=H2afx PE=1 SV=2	NIVMTQSPKSMSmSVG	IVMTQSPKS	1914.86								2.96803e+07
sp|Q8CGP1|H2B1K_MOUSE Histone H2B type 1-K OS=Mus musculus GN=Hist1h2bk PE=1 SV=3	KAVTKAQKKDGKKR	KAVTKAQKK	27827.5											557650
sp|Q8CGP1|H2B1K_MOUSE Histone H2B type 1-K OS=Mus musculus GN=Hist1h2bk PE=1 SV=3	KAVTKAQKKDGKKRK	KAVTKAQKK	27538.4									1.47369e+06
sp|Q8CGP1|H2B1K_MOUSE Histone H2B type 1-K OS=Mus musculus GN=Hist1h2bk PE=1 SV=3	KKAVTKAQKKDGKKR	KAVTKAQKK	22870.1											5.61167e+06
sp|P08226|APOE_MOUSE Apolipoprotein E OS=Mus musculus GN=Apoe PE=1 SV=2	KAVTKAQKKDGKKRKR	KAVTKAQKK	26590.1											5.75347e+06
sp|Q9EQH2|ERAP1_MOUSE Endoplasmic reticulum aminopeptidase 1 OS=Mus musculus GN=Erap1 PE=1 SV=2	ALKRQGRTLYGFGG	KRQGRTLYG	16262.4						3.44295e+09
sp|P62806|H4_MOUSE Histone H4 OS=Mus musculus GN=Hist1h4a PE=1 SV=2	VVYALKRQGRTLYG	KRQGRTLYG	16091	8.29117e+08	8.91093e+08										3.8384e+07
tr|A0A0R4J256|A0A0R4J256_MOUSE Proteasome subunit beta type OS=Mus musculus GN=Psmb9 PE=1 SV=1	DVVYALKRQGRTLYG	KRQGRTLYG	15408.1												7.73555e+07
sp|P62806|H4_MOUSE Histone H4 OS=Mus musculus GN=Hist1h4a PE=1 SV=2	MDVVYALKRQGRTLYG	KRQGRTLYG	14612.7	6.46915e+08						5.00893e+07		2.04983e+07
sp|P17742|PPIA_MOUSE Peptidyl-prolyl cis-trans isomerase A OS=Mus musculus GN=Ppia PE=1 SV=2	DVVYALKRQGRTLYGFGG	KRQGRTLYG	12278.1									3.53957e+08
sp|P62806|H4_MOUSE Histone H4 OS=Mus musculus GN=Hist1h4a PE=1 SV=2	MDVVYALKRQGRTLYGFGG	KRQGRTLYG	11651.6		2.77132e+08
tr|Q5SQB5|Q5SQB5_MOUSE Nucleophosmin OS=Mus musculus GN=Npm1 PE=1 SV=1	DELHIVEAEAMNYEGSPIK	LHIVEAEAM	3526.22					1.0796e+07	5.12457e+06
tr|E9PZF0|E9PZF0_MOUSE Nucleoside diphosphate kinase OS=Mus musculus GN=Gm20390 PE=3 SV=1	TVSLGAGAKDELHIVEAEAMNYEGSPIK	LHIVEAEAM	2098.23				8.27927e+07		4.04322e+07
tr|E9PZF0|E9PZF0_MOUSE Nucleoside diphosphate kinase OS=Mus musculus GN=Gm20390 PE=3 SV=1	TVSLGAGAKDELHIVEAEAmNYEGSPIK	LHIVEAEAm	3180.12				5.98563e+07	3.93811e+07	9.09095e+06
sp|Q9Z2T6|KRT85_MOUSE Keratin, type II cuticular Hb5 OS=Mus musculus GN=Krt85 PE=1 SV=2	VGLKFLQASEDL	LKFLQASED	11547.5	6.09871e+07	8.10888e+07	7.05919e+07				3.5394e+07	3.78818e+07	3.86242e+07	5.55776e+07	5.78976e+07	5.64707e+07
sp|P15532|NDKA_MOUSE Nucleoside diphosphate kinase A OS=Mus musculus GN=Nme1 PE=1 SV=1	VGLKFLQASEDLLK	LKFLQASED	6075.18	2.6805e+07	3.83574e+07
tr|E9Q2W9|E9Q2W9_MOUSE Alpha-actinin-4 (Fragment) OS=Mus musculus GN=Actn4 PE=1 SV=1	VGLKFLQASEDLLKEH	LKFLQASED	5995.9		2.4158e+07
sp|Q8JZQ5|AOC1_MOUSE Amiloride-sensitive amine oxidase [copper-containing] OS=Mus musculus GN=Aoc1 PE=2 SV=1	VGLKFLQASEDLLKEHY	LKFLQASED	6162.83	2.09591e+08	1.65127e+08	1.43056e+08
sp|P15532|NDKA_MOUSE Nucleoside diphosphate kinase A OS=Mus musculus GN=Nme1 PE=1 SV=1	VGLKFLQASEDLLKEHYTDLK	LKFLQASED	6282.61	5.18583e+08	2.92123e+08	2.31912e+08
sp|Q61081|CDC37_MOUSE Hsp90 co-chaperone Cdc37 OS=Mus musculus GN=Cdc37 PE=1 SV=1	VGLKFLQASEDLLKEHYTDLKDR	LKFLQASED	6225.83	1.2394e+09	1.24457e+09	9.13608e+08				6.96649e+06	8.66039e+06	1.37793e+07		6.91837e+06	2.04983e+07
sp|P15532|NDKA_MOUSE Nucleoside diphosphate kinase A OS=Mus musculus GN=Nme1 PE=1 SV=1	VGLKFLQASEDLLKEHYTDLKDRPF	LKFLQASED	6113.22	3.17916e+09	6.37156e+09	4.37914e+09						4.26783e+07	2.11635e+08	3.12223e+08	1.87459e+08
tr|Q9CPX4|Q9CPX4_MOUSE Ferritin OS=Mus musculus GN=Ftl1 PE=1 SV=1	VGLKFLQASEDLLKEHYTDLKDRPFF	LKFLQASED	6043.97	4.4155e+08	2.2856e+08	2.27296e+08
sp|P15532|NDKA_MOUSE Nucleoside diphosphate kinase A OS=Mus musculus GN=Nme1 PE=1 SV=1	VGLKFLQASEDLLKEHYTDLKDRPFFT	LKFLQASED	5861.2	2.62352e+07	8.59503e+07	8.64283e+07
sp|P15532|NDKA_MOUSE Nucleoside diphosphate kinase A OS=Mus musculus GN=Nme1 PE=1 SV=1	VGLKFLQASEDLLKEHYTDLKDRPFFTG	LKFLQASED	5829.83		2.12653e+07
sp|P15532|NDKA_MOUSE Nucleoside diphosphate kinase A OS=Mus musculus GN=Nme1 PE=1 SV=1	LQASEDLLKEH	LQASEDLLK	32937	3.67693e+07	3.57391e+07	2.319e+07
sp|Q8BJ25|THAP3_MOUSE THAP domain-containing protein 3 OS=Mus musculus GN=Thap3 PE=2 SV=1	LQASEDLLKEHY	LQASEDLLK	31015.7		2.4361e+08	1.15395e+08
sp|P15532|NDKA_MOUSE Nucleoside diphosphate kinase A OS=Mus musculus GN=Nme1 PE=1 SV=1	LQASEDLLKEHYTDLK	LQASEDLLK	25519.5	2.74823e+07	3.33689e+07	2.54648e+07
sp|Q64525|H2B2B_MOUSE Histone H2B type 2-B OS=Mus musculus GN=Hist2h2bb PE=1 SV=3	KPVSQmRMATPLLMRP	mRMATPLLM	235.99							4.52057e+07		3.66167e+07
sp|Q64525|H2B2B_MOUSE Histone H2B type 2-B OS=Mus musculus GN=Hist2h2bb PE=1 SV=3	KPVSQmRmATPLLMRP	mRmATPLLM	422.58	5.36472e+07							2.80015e+07
sp|Q64525|H2B2B_MOUSE Histone H2B type 2-B OS=Mus musculus GN=Hist2h2bb PE=1 SV=3	KPVSQMRmATPLLmRP	MRmATPLLm	329.87		3.2389e+07	5.89096e+07
sp|Q64525|H2B2B_MOUSE Histone H2B type 2-B OS=Mus musculus GN=Hist2h2bb PE=1 SV=3	KPVSQmRmATPLLmRP	mRmATPLLm	681.75				4.27672e+07	9.94817e+06
sp|P05202|AATM_MOUSE Aspartate aminotransferase, mitochondrial OS=Mus musculus GN=Got2 PE=1 SV=1	KPVSQMRMATPLLMRPM	MRMATPLLM	114.4	3.08153e+09	3.46193e+08	9.69676e+07		3.0388e+07		6.94789e+08	7.06934e+08	6.3536e+08	2.83741e+08	5.38361e+08	2.72749e+08
sp|P05202|AATM_MOUSE Aspartate aminotransferase, mitochondrial OS=Mus musculus GN=Got2 PE=1 SV=1	KPVSQMRmATPLLMRPM	MRmATPLLM	191.85									5.92812e+08
sp|P05202|AATM_MOUSE Aspartate aminotransferase, mitochondrial OS=Mus musculus GN=Got2 PE=1 SV=1	KPVSQMRMATPLLmRPM	MRMATPLLm	182.98							5.23277e+08			3.03264e+08	4.38804e+08	2.17886e+08
sp|P05202|AATM_MOUSE Aspartate aminotransferase, mitochondrial OS=Mus musculus GN=Got2 PE=1 SV=1	KPVSQmRmATPLLMRPM	mRmATPLLM	389.56							5.65911e+08
sp|P05202|AATM_MOUSE Aspartate aminotransferase, mitochondrial OS=Mus musculus GN=Got2 PE=1 SV=1	KPVSQMRmATPLLMRPm	MRmATPLLM	216.45		1.27072e+09	6.86174e+08							2.72183e+08	2.06276e+08
sp|P05202|AATM_MOUSE Aspartate aminotransferase, mitochondrial OS=Mus musculus GN=Got2 PE=1 SV=1	KPVSQmRmATPLLmRPM	mRmATPLLm	627.16												7.74091e+07
sp|P05202|AATM_MOUSE Aspartate aminotransferase, mitochondrial OS=Mus musculus GN=Got2 PE=1 SV=1	KPVSQmRmATPLLMRPm	mRmATPLLM	451.41				2.42095e+08			1.72737e+08	2.56432e+08	2.40924e+08		8.33686e+07
sp|P05202|AATM_MOUSE Aspartate aminotransferase, mitochondrial OS=Mus musculus GN=Got2 PE=1 SV=1	KPVSQmRmATPLLmRPm	mRmATPLLm	720.63	2.57692e+09									8.75134e+07	9.95557e+07
sp|P20029|GRP78_MOUSE 78 kDa glucose-regulated protein OS=Mus musculus GN=Hspa5 PE=1 SV=3	SAKPVSQMRmATPLLMRPm	MRmATPLLM	231.96							1.75018e+07	1.00243e+07
tr|Q5SQB5|Q5SQB5_MOUSE Nucleophosmin OS=Mus musculus GN=Npm1 PE=1 SV=1	MDMSPLRPQNYL	MSPLRPQNY	12172.2	8.14832e+07										2.36937e+07
tr|Q5SQB5|Q5SQB5_MOUSE Nucleophosmin OS=Mus musculus GN=Npm1 PE=1 SV=1	mDmSPLRPQNYLF	mSPLRPQNY	14351				1.25484e+07
tr|Q5SQB5|Q5SQB5_MOUSE Nucleophosmin OS=Mus musculus GN=Npm1 PE=1 SV=1	MDMSPLRPQNYLFG	MSPLRPQNY	8770.95	5.76573e+07						2.66938e+07	2.32867e+07	1.88231e+07	1.50786e+07	2.04132e+07
sp|P70349|HINT1_MOUSE Histidine triad nucleotide-binding protein 1 OS=Mus musculus GN=Hint1 PE=1 SV=3	VVNEGADGGQSVYHIH	NEGADGGQS	11180	2.8709e+07	2.6436e+07	2.39082e+07
sp|P70349|HINT1_MOUSE Histidine triad nucleotide-binding protein 1 OS=Mus musculus GN=Hint1 PE=1 SV=3	VVNEGADGGQSVYHIHL	NEGADGGQS	10653.3			8.88537e+06					1.36085e+07
sp|P04441|HG2A_MOUSE H-2 class II histocompatibility antigen gamma chain OS=Mus musculus GN=Cd74 PE=1 SV=3	VVNEGADGGQSVYHIHLH	NEGADGGQS	10031.7		5.30923e+07
tr|A0A0G2JGY4|A0A0G2JGY4_MOUSE Malate dehydrogenase (Fragment) OS=Mus musculus GN=Mdh2 PE=1 SV=1	VVNEGADGGQSVYHIHLHV	NEGADGGQS	9203.69	1.9541e+07
tr|E9PZF0|E9PZF0_MOUSE Nucleoside diphosphate kinase OS=Mus musculus GN=Gm20390 PE=3 SV=1	VVNEGADGGQSVYHIHLHVLGGR	NEGADGGQS	6972.09	8.81832e+07	6.88045e+07	3.54185e+07	3.88659e+07	4.23835e+07	3.04513e+07	1.15075e+08	1.07146e+08	4.60277e+07		3.93811e+07	3.66167e+07
sp|P50428|ARSA_MOUSE Arylsulfatase A OS=Mus musculus GN=Arsa PE=1 SV=2	DNIQGITKPAIR	NIQGITKPA	10673.7	8.78128e+06	9.25627e+06	4.71557e+06				1.61833e+07	1.40981e+07	1.55456e+07	1.1499e+07	1.28032e+07	1.09392e+07
sp|P62806|H4_MOUSE Histone H4 OS=Mus musculus GN=Hist1h4a PE=1 SV=2	DNIQGITKPAIRR	NIQGITKPA	8847.97											1.71892e+07
sp|Q9Z2W0|DNPEP_MOUSE Aspartyl aminopeptidase OS=Mus musculus GN=Dnpep PE=1 SV=2	RDNIQGITKPAIR	NIQGITKPA	8449.86								3.69207e+06		2.64713e+06		1.59937e+07
sp|P62806|H4_MOUSE Histone H4 OS=Mus musculus GN=Hist1h4a PE=1 SV=2	RDNIQGITKPAIRR	NIQGITKPA	7114.28							7.9365e+07	8.04131e+06	7.73019e+07	3.9082e+07	4.21199e+07	4.45215e+07
sp|O70250|PGAM2_MOUSE Phosphoglycerate mutase 2 OS=Mus musculus GN=Pgam2 PE=1 SV=3	NLPTGIPIVY	NLPTGIPIV	9242.91							8.67283e+07	8.5653e+07		8.36e+07	1.04505e+08	9.53679e+07
sp|O70250|PGAM2_MOUSE Phosphoglycerate mutase 2 OS=Mus musculus GN=Pgam2 PE=1 SV=3	LNLPTGIPIVY	NLPTGIPIV	3717.44			5.90702e+06		2.07413e+07			1.10153e+07
sp|O70250|PGAM2_MOUSE Phosphoglycerate mutase 2 OS=Mus musculus GN=Pgam2 PE=1 SV=3	LNLPTGIPIVYE	NLPTGIPIV	3160.33							2.14132e+07				1.96769e+07	1.6754e+07
sp|P52480|KPYM_MOUSE Pyruvate kinase PKM OS=Mus musculus GN=Pkm PE=1 SV=4	LNLPTGIPIVYEL	NLPTGIPIV	2305.38										2.74062e+07
sp|Q9R1P4|PSA1_MOUSE Proteasome subunit alpha type-1 OS=Mus musculus GN=Psma1 PE=1 SV=1	SGNVGYLAHAIHQ	NVGYLAHAI	3012.16	6.05208e+06	8.99692e+06					1.37889e+07	1.19624e+07	1.0108e+07	8.60653e+06		7.57597e+06
sp|P05202|AATM_MOUSE Aspartate aminotransferase, mitochondrial OS=Mus musculus GN=Got2 PE=1 SV=1	VTSGNVGYLAHAIHQ	NVGYLAHAI	1998.64	1.73568e+07
sp|Q64475|H2B1B_MOUSE Histone H2B type 1-B OS=Mus musculus GN=Hist1h2bb PE=1 SV=3	AGVTSGNVGYLAHAIHQ	NVGYLAHAI	1870.56	1.46365e+08	1.97188e+08	1.12239e+08
sp|P10605|CATB_MOUSE Cathepsin B OS=Mus musculus GN=Ctsb PE=1 SV=2	PEVILPVPAF	PEVILPVPA	8229.07							1.93782e+06
tr|E9PZF0|E9PZF0_MOUSE Nucleoside diphosphate kinase OS=Mus musculus GN=Gm20390 PE=3 SV=1	NPEVILPVPAF	PEVILPVPA	5100.74										5.57678e+06	5.97704e+06
sp|P62806|H4_MOUSE Histone H4 OS=Mus musculus GN=Hist1h4a PE=1 SV=2	AGNPEVILPVPAF	PEVILPVPA	3227.4	9.16053e+06
sp|P17182|ENOA_MOUSE Alpha-enolase OS=Mus musculus GN=Eno1 PE=1 SV=3	HIADLAGNPEVILPVPA	PEVILPVPA	2424.05								2.33501e+06
sp|O70370|CATS_MOUSE Cathepsin S OS=Mus musculus GN=Ctss PE=1 SV=2	APQGSLGEYL	PQGSLGEYL	23357.5	4.28562e+07	3.17885e+07	3.05147e+07	9.13562e+07		6.77163e+07	2.71604e+07	3.27502e+07	2.59999e+07	2.40745e+07	3.15689e+07	4.01807e+07
tr|Q9CPX4|Q9CPX4_MOUSE Ferritin OS=Mus musculus GN=Ftl1 PE=1 SV=1	APQGSLGEYLFERL	PQGSLGEYL	12736.5	2.79433e+07	3.17005e+07	2.70102e+07								4.19721e+06
sp|Q8CGP1|H2B1K_MOUSE Histone H2B type 1-K OS=Mus musculus GN=Hist1h2bk PE=1 SV=3	APQGSLGEYLFERLTLKHD	PQGSLGEYL	10751.9		1.0322e+10	8.05926e+09
tr|Q9CPX4|Q9CPX4_MOUSE Ferritin OS=Mus musculus GN=Ftl1 PE=1 SV=1	GAPQGSLGEYLFERLTLKHD	PQGSLGEYL	9276.37	5.912e+09	6.6837e+09	4.33384e+09
tr|Q9CPX4|Q9CPX4_MOUSE Ferritin OS=Mus musculus GN=Ftl1 PE=1 SV=1	TGAPQGSLGEYLFERLTLKHD	PQGSLGEYL	7587.1							5.93194e+07		5.14975e+07
tr|Q9CPX4|Q9CPX4_MOUSE Ferritin OS=Mus musculus GN=Ftl1 PE=1 SV=1	QTGAPQGSLGEYLFERLTLKHD	PQGSLGEYL	6606.43										5.10684e+06
sp|P10605|CATB_MOUSE Cathepsin B OS=Mus musculus GN=Ctsb PE=1 SV=2	PHPYPALTPEQK	PYPALTPEQ	8002.36			2.98025e+06
sp|P17182|ENOA_MOUSE Alpha-enolase OS=Mus musculus GN=Eno1 PE=1 SV=3	PHPYPALTPEQKKEL	PYPALTPEQ	5069.54		1.91123e+07	1.29012e+07
sp|P49945|FRIL2_MOUSE Ferritin light chain 2 OS=Mus musculus GN=Ftl2 PE=3 SV=2	PHPYPALTPEQKKELSDIAHRIV	PYPALTPEQ	4661.12								9.50991e+06
tr|A6ZI44|A6ZI44_MOUSE Fructose-bisphosphate aldolase OS=Mus musculus GN=Aldoa PE=1 SV=1	PHPYPALTPEQKKELSDIAHRIVAPGKG	PYPALTPEQ	2917.03								7.87115e+08		4.13411e+08	6.50512e+08	6.00671e+08
sp|Q9EQU5-2|SET_MOUSE Isoform 2 of Protein SET OS=Mus musculus GN=Set	QEASEAYLVGL	QEASEAYLV	13965.9				1.62515e+08				1.7418e+08		1.35997e+08	1.75513e+08
sp|P02301|H3C_MOUSE Histone H3.3C OS=Mus musculus GN=H3f3c PE=3 SV=3	LQEASEAYLVGL	QEASEAYLV	7431.43	9.07881e+07	5.83407e+07	2.84909e+07	4.47071e+07							8.32531e+07	7.71413e+07
sp|P02301|H3C_MOUSE Histone H3.3C OS=Mus musculus GN=H3f3c PE=3 SV=3	ALQEASEAYLVGL	QEASEAYLV	5298.23											7.52364e+06
sp|P62806|H4_MOUSE Histone H4 OS=Mus musculus GN=Hist1h4a PE=1 SV=2	IQGITKPAIR	QGITKPAIR	17874.3							2.0006e+06
sp|P62806|H4_MOUSE Histone H4 OS=Mus musculus GN=Hist1h4a PE=1 SV=2	IQGITKPAIRRL	QGITKPAIR	10497.6	3.20096e+07	2.84121e+07	2.55886e+07
tr|E9Q5T3|E9Q5T3_MOUSE Protein Gm5611 OS=Mus musculus GN=Gm5611 PE=4 SV=2	NIQGITKPAIRR	QGITKPAIR	10341.3										1.09083e+06
sp|P62806|H4_MOUSE Histone H4 OS=Mus musculus GN=Hist1h4a PE=1 SV=2	RDNIQGITKPAIRRL	QGITKPAIR	5701.88		5.58092e+07							4.20324e+07	1.78201e+07
sp|P08226|APOE_MOUSE Apolipoprotein E OS=Mus musculus GN=Apoe PE=1 SV=2	ELEEQLGPVAEETR	QLGPVAEET	9594.65	6.171e+07		7.17264e+07	1.60715e+07		1.43048e+07	3.65914e+07	3.6693e+07	2.07988e+07	1.14433e+07	1.70942e+07	1.61385e+07
sp|P21550|ENOB_MOUSE Beta-enolase OS=Mus musculus GN=Eno3 PE=1 SV=3	ELEEQLGPVAEETRA	QLGPVAEET	7415.29	1.84239e+08	1.70005e+08		6.98134e+07	8.69045e+06	3.27956e+07	1.04718e+07	8.88581e+07	1.59384e+07	2.52538e+07		1.80063e+07
sp|P08226|APOE_MOUSE Apolipoprotein E OS=Mus musculus GN=Apoe PE=1 SV=2	KELEEQLGPVAEETR	QLGPVAEET	7995.87	1.20295e+08	1.25577e+08	5.85027e+07	4.44599e+07	2.38585e+07	3.42832e+07	4.57098e+07		4.01251e+07	1.67424e+07	1.69526e+07
sp|P08226|APOE_MOUSE Apolipoprotein E OS=Mus musculus GN=Apoe PE=1 SV=2	ELEEQLGPVAEETRAR	QLGPVAEET	6927.35						2.63445e+07	2.40411e+07
sp|Q9D0F9|PGM1_MOUSE Phosphoglucomutase-1 OS=Mus musculus GN=Pgm1 PE=1 SV=4	KELEEQLGPVAEETRA	QLGPVAEET	6717.5		1.07966e+08	7.27276e+07	1.36273e+07		4.84502e+07	3.78555e+07		3.43546e+07		2.95776e+07	2.75586e+07
sp|P08226|APOE_MOUSE Apolipoprotein E OS=Mus musculus GN=Apoe PE=1 SV=2	KELEEQLGPVAEETRAR	QLGPVAEET	6550.2	3.89487e+08	1.99388e+08	1.39144e+08				6.5455e+07	2.40912e+07	7.96958e+07	1.10688e+07	1.32547e+07	3.10911e+07
sp|P08226|APOE_MOUSE Apolipoprotein E OS=Mus musculus GN=Apoe PE=1 SV=2	KKELEEQLGPVAEETRAR	QLGPVAEET	6306.72		2.64177e+07	4.13677e+07
sp|P20029|GRP78_MOUSE 78 kDa glucose-regulated protein OS=Mus musculus GN=Hspa5 PE=1 SV=3	IGDAAKNQLTSNPENT	QLTSNPENT	10434.6	1.44844e+07	1.63524e+07
tr|Q5SQB0|Q5SQB0_MOUSE Nucleophosmin OS=Mus musculus GN=Npm1 PE=1 SV=1	IGDAAKNQLTSNPENTVFDAKRL	QLTSNPENT	5306.09	1.37323e+08	1.16762e+08	1.27684e+08
sp|P20029|GRP78_MOUSE 78 kDa glucose-regulated protein OS=Mus musculus GN=Hspa5 PE=1 SV=3	VAFTPEGERLIGDAAKNQLTSNPENTVFDAKRL	QLTSNPENT	3254.89		1.3847e+08					1.01436e+08	1.57626e+07		9.07252e+07
sp|O89017|LGMN_MOUSE Legumain OS=Mus musculus GN=Lgmn PE=1 SV=1	TEHAKRKTVTAMDVVYALKRQGRTLYG	RKTVTAMDV	1657.53		1.08116e+08	5.24704e+07
sp|Q91ZJ5-2|UGPA_MOUSE Isoform 2 of UTP--glucose-1-phosphate uridylyltransferase OS=Mus musculus GN=Ugp2	AVTYTEHAKRKTVTAMDVVYALKRQGRTLYG	RKTVTAMDV	1519.62	2.17444e+09	1.48725e+09	1.97883e+09
sp|O70250|PGAM2_MOUSE Phosphoglycerate mutase 2 OS=Mus musculus GN=Pgam2 PE=1 SV=3	VIRDAVTYTEHAKRKTVTAMDVVYALKRQGRTLYG	RKTVTAMDV	1423.6		3.08565e+08
sp|Q8CGP1|H2B1K_MOUSE Histone H2B type 1-K OS=Mus musculus GN=Hist1h2bk PE=1 SV=3	NVIRDAVTYTEHAKRKTVTAMDVVYALKRQGRTLYG	RKTVTAMDV	1403.48	2.7906e+08	1.29742e+09
sp|O70318|E41L2_MOUSE Band 4.1-like protein 2 OS=Mus musculus GN=Epb41l2 PE=1 SV=2	LSASSLTMESFAFLWAGGR	SASSLTMES	2392.23				4.42753e+07	1.01925e+07	1.56746e+06
sp|O70318|E41L2_MOUSE Band 4.1-like protein 2 OS=Mus musculus GN=Epb41l2 PE=1 SV=2	LSASSLTmESFAFLWAGGR	SASSLTmES	3105.62					5.2906e+06	2.91285e+06
sp|Q8VEK3|HNRPU_MOUSE Heterogeneous nuclear ribonucleoprotein U OS=Mus musculus GN=Hnrnpu PE=1 SV=1	DRLSASSLTMESFAFLWAGGR	SASSLTMES	1362.07				1.33654e+07
sp|P70696|H2B1A_MOUSE Histone H2B type 1-A OS=Mus musculus GN=Hist1h2ba PE=1 SV=3	AVSEGTKAVTKYTSSK	SEGTKAVTK	6377.81							6.03951e+06
tr|E0CZ90|E0CZ90_MOUSE Proteasome activator complex subunit 2 (Fragment) OS=Mus musculus GN=Psme2 PE=1 SV=1	HAVSEGTKAVTKYTSS	SEGTKAVTK	4863.7						2.26028e+07
sp|P70349|HINT1_MOUSE Histidine triad nucleotide-binding protein 1 OS=Mus musculus GN=Hint1 PE=1 SV=3	HAVSEGTKAVTKYTSSK	SEGTKAVTK	5175.17												1.0714e+07
sp|Q9JKP5|MBNL1_MOUSE Muscleblind-like protein 1 OS=Mus musculus GN=Mbnl1 PE=1 SV=1	SMGMHTYQVG	SMGMHTYQV	18906.2	6.48229e+07
sp|P26039|TLN1_MOUSE Talin-1 OS=Mus musculus GN=Tln1 PE=1 SV=2	YSMGMHTYQVG	SMGMHTYQV	10985.3	2.38609e+09		1.15801e+09			1.52377e+09	1.55471e+09
sp|P26039|TLN1_MOUSE Talin-1 OS=Mus musculus GN=Tln1 PE=1 SV=2	YSmGMHTYQVG	SmGMHTYQV	13990.6	6.73919e+08	7.90944e+08
sp|P26039|TLN1_MOUSE Talin-1 OS=Mus musculus GN=Tln1 PE=1 SV=2	YSMGmHTYQVG	SMGmHTYQV	15527			2.97435e+08	2.33213e+09	2.92543e+09	2.70129e+09
sp|O70370|CATS_MOUSE Cathepsin S OS=Mus musculus GN=Ctss PE=1 SV=2	YSMGMHTYQVGMN	SMGMHTYQV	6655.5							7.06863e+06	9.86577e+06
sp|P16125|LDHB_MOUSE L-lactate dehydrogenase B chain OS=Mus musculus GN=Ldhb PE=1 SV=2	ISNASDALDKIRL	SNASDALDK	16600.9								2.52714e+07	1.89409e+07
sp|P11499|HS90B_MOUSE Heat shock protein HSP 90-beta OS=Mus musculus GN=Hsp90ab1 PE=1 SV=3	ISNASDALDKIRYESLTD	SNASDALDK	14598.8	6.20961e+07		3.40464e+07
sp|P07901|HS90A_MOUSE Heat shock protein HSP 90-alpha OS=Mus musculus GN=Hsp90aa1 PE=1 SV=4	ISNSSDALDKIRY	SNSSDALDK	20768.9	8.69045e+06
tr|E9PZF0|E9PZF0_MOUSE Nucleoside diphosphate kinase OS=Mus musculus GN=Gm20390 PE=3 SV=1	ISNSSDALDKIRYE	SNSSDALDK	20052.6	1.82324e+07
sp|P07901|HS90A_MOUSE Heat shock protein HSP 90-alpha OS=Mus musculus GN=Hsp90aa1 PE=1 SV=4	ISNSSDALDKIRYESLTD	SNSSDALDK	17126.5	8.69089e+07	8.70898e+07
sp|P62806|H4_MOUSE Histone H4 OS=Mus musculus GN=Hist1h4a PE=1 SV=2	SSRAGLQFPVGR	SRAGLQFPV	8059.28				1.24445e+07	1.43346e+07
sp|O70370|CATS_MOUSE Cathepsin S OS=Mus musculus GN=Ctss PE=1 SV=2	SSRAGLQFPVGRVH	SRAGLQFPV	4719.48	3.73861e+07
tr|Q5SQB0|Q5SQB0_MOUSE Nucleophosmin OS=Mus musculus GN=Npm1 PE=1 SV=1	RSSRAGLQFPVGRVH	SRAGLQFPV	3746.36	2.53591e+07	3.76201e+07
sp|P17182|ENOA_MOUSE Alpha-enolase OS=Mus musculus GN=Eno1 PE=1 SV=3	PSRYITPDQL	SRYITPDQL	18492.2			6.51833e+07
sp|P08226|APOE_MOUSE Apolipoprotein E OS=Mus musculus GN=Apoe PE=1 SV=2	PSRYITPDQLADLYK	SRYITPDQL	6416.5									3.22993e+07	2.80403e+07	3.30009e+07	2.70102e+07
sp|P17182|ENOA_MOUSE Alpha-enolase OS=Mus musculus GN=Eno1 PE=1 SV=3	PSRYITPDQLADLYKSF	SRYITPDQL	6666.17								1.03347e+07	7.94712e+06	8.348e+06	1.25832e+07
sp|P49945|FRIL2_MOUSE Ferritin light chain 2 OS=Mus musculus GN=Ftl2 PE=3 SV=2	VLLPKKSSATVGPKAPAVGK	SSATVGPKA	877.17	4.49579e+08	4.10555e+08	4.05746e+08	2.26667e+08	1.76742e+09	1.75643e+09	9.69725e+08	4.30071e+08	7.91492e+08	7.17797e+08	8.24532e+08	6.54129e+08
tr|A0A0R4J256|A0A0R4J256_MOUSE Proteasome subunit beta type OS=Mus musculus GN=Psmb9 PE=1 SV=1	AVLLPKKSSATVGPKAPAVGK	SSATVGPKA	845.72	8.76348e+07	1.05817e+08	1.39337e+08	2.29991e+08	8.79434e+08	7.0988e+08	3.1309e+08	1.08792e+08	2.67507e+08	2.74837e+08	1.13334e+08	2.48385e+08
sp|Q8CGC7|SYEP_MOUSE Bifunctional glutamate/proline--tRNA ligase OS=Mus musculus GN=Eprs PE=1 SV=4	VLLPKKSSATVGPKAPAVGKK	SSATVGPKA	826.4	5.06479e+07	4.48001e+07	4.04602e+07					2.37924e+07	2.37266e+07	6.08152e+06	1.17406e+07	3.50019e+06
sp|Q9DBJ1|PGAM1_MOUSE Phosphoglycerate mutase 1 OS=Mus musculus GN=Pgam1 PE=1 SV=3	AVLLPKKSSATVGPKAPAVGKK	SSATVGPKA	795.46	2.26028e+07	3.44739e+07	1.89278e+07		3.97631e+06	1.38176e+07			2.43417e+06
sp|P40142|TKT_MOUSE Transketolase OS=Mus musculus GN=Tkt PE=1 SV=1	VLLPKKSSATVGPKAPAVGKKA	SSATVGPKA	775.11		4.64742e+06
sp|P27661|H2AX_MOUSE Histone H2AX OS=Mus musculus GN=H2afx PE=1 SV=2	VLLPKKSSATVGPKAPAVGKKAS	SSATVGPKA	754.02		9.76421e+07	4.77501e+07
sp|Q01853|TERA_MOUSE Transitional endoplasmic reticulum ATPase OS=Mus musculus GN=Vcp PE=1 SV=4	AINEDNSVVSLSQPK	SVVSLSQPK	7351.14		6.63654e+06
sp|P20029|GRP78_MOUSE 78 kDa glucose-regulated protein OS=Mus musculus GN=Hspa5 PE=1 SV=3	EAINEDNSVVSLSQPK	SVVSLSQPK	7013.55		7.23218e+06
sp|Q3U898|MYOV2_MOUSE Myeloma-overexpressed gene 2 protein homolog OS=Mus musculus GN=Myeov2 PE=1 SV=1	IVDEAINEDNSVVSLSQPKmDE	SVVSLSQPK	5402.55								1.79814e+07	1.33099e+07		1.10153e+07	1.05373e+07
sp|P18828-2|SDC1_MOUSE Isoform 2 of Syndecan-1 OS=Mus musculus GN=Sdc1	TAVAAVEPGLR	TAVAAVEPG	6690.59							1.43346e+07	1.20456e+07	1.2592e+07
sp|P18828-2|SDC1_MOUSE Isoform 2 of Syndecan-1 OS=Mus musculus GN=Sdc1	TSGENTAVAAVEPGLR	TAVAAVEPG	1619.91				3.22753e+06	6.02279e+06
sp|P18828-2|SDC1_MOUSE Isoform 2 of Syndecan-1 OS=Mus musculus GN=Sdc1	ETSGENTAVAAVEPGLR	TAVAAVEPG	1674.02	2.96597e+07	6.47331e+07	3.31384e+07	1.11227e+07	1.06548e+07	9.24345e+06	1.4799e+07	6.88011e+06	6.4685e+06		4.60893e+06
sp|P84228|H32_MOUSE Histone H3.2 OS=Mus musculus GN=Hist1h3b PE=1 SV=2	qTVAVGVIKAVDK	TVAVGVIKA	5088.83				6.29162e+06	7.24724e+06
sp|P10126|EF1A1_MOUSE Elongation factor 1-alpha 1 OS=Mus musculus GN=Eef1a1 PE=1 SV=3	RQTVAVGVIKAVDK	TVAVGVIKA	2712.26				1.77945e+06	4.63135e+06
sp|P10126|EF1A1_MOUSE Elongation factor 1-alpha 1 OS=Mus musculus GN=Eef1a1 PE=1 SV=3	RQTVAVGVIKAVDKK	TVAVGVIKA	2733.76					7.95263e+06	1.22646e+07
sp|P10126|EF1A1_MOUSE Elongation factor 1-alpha 1 OS=Mus musculus GN=Eef1a1 PE=1 SV=3	qTVAVGVIKAVDKKAAG	TVAVGVIKA	5885.03						1.06032e+07
sp|Q9Z2U0|PSA7_MOUSE Proteasome subunit alpha type-7 OS=Mus musculus GN=Psma7 PE=1 SV=1	MRQTVAVGVIKAVDKKAAGAGK	TVAVGVIKA	2819.77						1.08035e+07
sp|Q61753|SERA_MOUSE D-3-phosphoglycerate dehydrogenase OS=Mus musculus GN=Phgdh PE=1 SV=3	TGVDNVDLEAATR	VDNVDLEAA	22643.5				5.61557e+06	6.43719e+06
tr|A6ZI44|A6ZI44_MOUSE Fructose-bisphosphate aldolase OS=Mus musculus GN=Aldoa PE=1 SV=1	GTGVDNVDLEAATR	VDNVDLEAA	21101.2				2.10017e+07	1.70586e+07	1.61945e+07	5.14236e+06
sp|Q61753|SERA_MOUSE D-3-phosphoglycerate dehydrogenase OS=Mus musculus GN=Phgdh PE=1 SV=3	AGTGVDNVDLEAATR	VDNVDLEAA	19475.7				2.34812e+07	2.33028e+07	1.97589e+07	1.4285e+07	8.98446e+06	1.08185e+07		5.19971e+06	8.46454e+06
sp|P17182|ENOA_MOUSE Alpha-enolase OS=Mus musculus GN=Eno1 PE=1 SV=3	TVDQIRAIMD	VDQIRAIMD	28297.5										1.63864e+07		1.61609e+07
sp|P58252|EF2_MOUSE Elongation factor 2 OS=Mus musculus GN=Eef2 PE=1 SV=2	TVDQIRAIMDK	VDQIRAIMD	24597.5	1.21378e+07
sp|P58252|EF2_MOUSE Elongation factor 2 OS=Mus musculus GN=Eef2 PE=1 SV=2	TVDQIRAIMDKK	VDQIRAIMD	22869.8										5.25432e+07	6.09448e+07
sp|O08807|PRDX4_MOUSE Peroxiredoxin-4 OS=Mus musculus GN=Prdx4 PE=1 SV=1	EEDVKLLGmSGK	VKLLGmSGK	28462.1						1.14592e+07
sp|Q9EQU5-2|SET_MOUSE Isoform 2 of Protein SET OS=Mus musculus GN=Set	DEEDVKLLGmSGK	VKLLGmSGK	28037.8					1.36179e+07	1.23499e+07
tr|Q5SQB5|Q5SQB5_MOUSE Nucleophosmin OS=Mus musculus GN=Npm1 PE=1 SV=1	EDEDEEDVKLLGMSGK	VKLLGMSGK	25112.2				1.45448e+07	9.23705e+06	7.07844e+06
tr|Q5SQB5|Q5SQB5_MOUSE Nucleophosmin OS=Mus musculus GN=Npm1 PE=1 SV=1	ESEDEDEEDVKLLGmSGK	VKLLGmSGK	27271.9					6.03532e+06
tr|A0A087WRC0|A0A087WRC0_MOUSE Tripeptidyl-peptidase 2 OS=Mus musculus GN=Tpp2 PE=1 SV=1	AESEDEDEEDVKLLGmSGK	VKLLGmSGK	26811.3					3.38582e+07
sp|P62806|H4_MOUSE Histone H4 OS=Mus musculus GN=Hist1h4a PE=1 SV=2	DAESEDEDEEDVKLLGMSGK	VKLLGMSGK	24241.6				7.75702e+07	7.62376e+07	5.70609e+07	4.18559e+06	3.90259e+06
sp|P62806|H4_MOUSE Histone H4 OS=Mus musculus GN=Hist1h4a PE=1 SV=2	DAESEDEDEEDVKLLGmSGK	VKLLGmSGK	26477.8					1.08191e+08	8.43567e+07				4.86497e+06
sp|P62806|H4_MOUSE Histone H4 OS=Mus musculus GN=Hist1h4a PE=1 SV=2	EDAESEDEDEEDVKLLGMSGK	VKLLGMSGK	23815.8				8.2965e+07	9.02235e+07	7.94201e+07	1.36557e+07			6.23086e+06		7.28754e+06
sp|P62806|H4_MOUSE Histone H4 OS=Mus musculus GN=Hist1h4a PE=1 SV=2	EDAESEDEDEEDVKLLGmSGK	VKLLGmSGK	26006.5				1.35802e+07		1.13964e+08	1.45045e+07	1.73208e+07
tr|Q5SQB5|Q5SQB5_MOUSE Nucleophosmin OS=Mus musculus GN=Npm1 PE=1 SV=1	EEDAESEDEDEEDVKLLGMSGK	VKLLGMSGK	23156.9					7.78896e+06
sp|Q8CGP1|H2B1K_MOUSE Histone H2B type 1-K OS=Mus musculus GN=Hist1h2bk PE=1 SV=3	VEEDAESEDEDEEDVKLLGMSGK	VKLLGMSGK	22871.5					1.00666e+08	9.85259e+07	2.1848e+07	2.40578e+07			3.20984e+07	2.35137e+07
sp|Q8CGP1|H2B1K_MOUSE Histone H2B type 1-K OS=Mus musculus GN=Hist1h2bk PE=1 SV=3	VEEDAESEDEDEEDVKLLGmSGK	VKLLGmSGK	24735.2				1.61505e+08	1.8811e+08	2.02873e+08	2.98039e+07	3.88659e+07	2.8709e+07		3.80133e+07	2.78466e+07
tr|J3QNY1|J3QNY1_MOUSE Protein Gm9242 OS=Mus musculus GN=Gm9242 PE=4 SV=1	VAVEEDAESEDEDEEDVKLLGMSGK	VKLLGMSGK	21569.1										2.59099e+07
tr|J3QNY1|J3QNY1_MOUSE Protein Gm9242 OS=Mus musculus GN=Gm9242 PE=4 SV=1	VAVEEDAESEDEDEEDVKLLGmSGK	VKLLGmSGK	23079.9					1.99516e+07		2.83138e+07	3.41883e+07	3.00112e+07
sp|Q8BHK6-4|SLAF7_MOUSE Isoform 4 of SLAM family member 7 OS=Mus musculus GN=Slamf7	IPKVVKSPSSLPAKP	VKSPSSLPA	1132.77	5.96876e+06
tr|Q8VET8|Q8VET8_MOUSE Olfactory receptor OS=Mus musculus GN=Olfr846 PE=2 SV=1	PKVVKSPSSLPAKPL	VKSPSSLPA	889.31			2.22597e+06
sp|P04441|HG2A_MOUSE H-2 class II histocompatibility antigen gamma chain OS=Mus musculus GN=Cd74 PE=1 SV=3	IPKVVKSPSSLPAKPLVP	VKSPSSLPA	707.74	2.29501e+07	3.04091e+07	1.34304e+07
sp|P22752|H2A1_MOUSE Histone H2A type 1 OS=Mus musculus GN=Hist1h2ab PE=1 SV=3	GVLPNIQAVLLPKKTESHHKAK	VLPNIQAVL	6224.35	1.56537e+07	1.11232e+08	1.7095e+08				3.55908e+07	4.73874e+07
sp|P52480|KPYM_MOUSE Pyruvate kinase PKM OS=Mus musculus GN=Pkm PE=1 SV=4	GGVLPNIQAVLLPKKTESHHKAK	VLPNIQAVL	4817.56		2.94752e+07
sp|P14152|MDHC_MOUSE Malate dehydrogenase, cytoplasmic OS=Mus musculus GN=Mdh1 PE=1 SV=3	GVLPNIQAVLLPKKTESHKAKSK	VLPNIQAVL	5174.5	1.95004e+07	2.2107e+07	4.5898e+06
sp|Q8BFU2|H2A3_MOUSE Histone H2A type 3 OS=Mus musculus GN=Hist3h2a PE=1 SV=3	GVLPNIQAVLLPKKTESHHKAKGK	VLPNIQAVL	6058.9	3.21446e+08	6.3536e+08	3.91653e+08	1.24451e+08	1.46365e+08	2.70865e+08	6.13292e+08	7.95893e+08	4.01271e+08	1.83983e+08	5.56575e+08	5.22552e+08
sp|Q91W90|TXND5_MOUSE Thioredoxin domain-containing protein 5 OS=Mus musculus GN=Txndc5 PE=1 SV=2	GVLPNIQAVLLPKKTESHHKPKGK	VLPNIQAVL	6211.03	1.86026e+07	1.31905e+07
sp|P22752|H2A1_MOUSE Histone H2A type 1 OS=Mus musculus GN=Hist1h2ab PE=1 SV=3	GGVLPNIQAVLLPKKTESHHKAKGK	VLPNIQAVL	4710.96	8.12013e+07		1.86284e+07	1.213e+08	9.41201e+07	2.65475e+08	1.5514e+08	1.47793e+08	1.67664e+08		3.19652e+07	6.64608e+07
sp|P22752|H2A1_MOUSE Histone H2A type 1 OS=Mus musculus GN=Hist1h2ab PE=1 SV=3	QGGVLPNIQAVLLPKKTESHHKAKGK	VLPNIQAVL	4004	5.17122e+07	1.27595e+08	1.41177e+07		2.01611e+08	3.95472e+08	3.20984e+07	3.59877e+07	1.86164e+08	3.05343e+06		1.32003e+08
sp|P34884|MIF_MOUSE Macrophage migration inhibitory factor OS=Mus musculus GN=Mif PE=1 SV=2	PMFIVNTNVPRASVPE	VNTNVPRAS	771.42	7.94751e+07
tr|F8WIX8|F8WIX8_MOUSE Histone H2A OS=Mus musculus GN=Hist1h2al PE=3 SV=1	PMFIVNTNVPRASVPEGF	VNTNVPRAS	807.2								6.87092e+07	2.17272e+07	6.09448e+07	6.21823e+07	5.23977e+07
tr|F8WIX8|F8WIX8_MOUSE Histone H2A OS=Mus musculus GN=Hist1h2al PE=3 SV=1	PmFIVNTNVPRASVPEGF	VNTNVPRAS	790.65								4.90245e+07	1.03204e+07			2.93936e+07
sp|P62806|H4_MOUSE Histone H4 OS=Mus musculus GN=Hist1h4a PE=1 SV=2	TVTAmDVVYALKR	VTAmDVVYA	9075.82		2.3875e+07
sp|P97310|MCM2_MOUSE DNA replication licensing factor MCM2 OS=Mus musculus GN=Mcm2 PE=1 SV=3	TVTAMDVVYALKRQGRTLYGFGG	VTAMDVVYA	6775.82	4.70601e+07	6.45091e+07	2.26499e+07
sp|P62806|H4_MOUSE Histone H4 OS=Mus musculus GN=Hist1h4a PE=1 SV=2	KRKTVTAMDVVYALKRQGRTLYGFGG	VTAMDVVYA	2337.81	1.01436e+08
sp|Q9R1P4|PSA1_MOUSE Proteasome subunit alpha type-1 OS=Mus musculus GN=Psma1 PE=1 SV=1	DNDVTVWSPQGRIH	VTVWSPQGR	8658.28							6.96683e+07
sp|Q9R1P4|PSA1_MOUSE Proteasome subunit alpha type-1 OS=Mus musculus GN=Psma1 PE=1 SV=1	DNDVTVWSPQGRIHQ	VTVWSPQGR	7525.78	1.37514e+08	1.45556e+08					1.03424e+08	1.14201e+08
sp|P62806|H4_MOUSE Histone H4 OS=Mus musculus GN=Hist1h4a PE=1 SV=2	YDNDVTVWSPQGRIH	VTVWSPQGR	7535.56							5.96492e+07	4.96744e+07	5.40953e+07		4.7289e+07
sp|Q9R1P4|PSA1_MOUSE Proteasome subunit alpha type-1 OS=Mus musculus GN=Psma1 PE=1 SV=1	YDNDVTVWSPQGRIHQ	VTVWSPQGR	6869.95	3.29551e+07	3.09192e+07						2.77325e+08	2.59292e+08	5.28353e+07		2.41258e+08
sp|Q9R1P4|PSA1_MOUSE Proteasome subunit alpha type-1 OS=Mus musculus GN=Psma1 PE=1 SV=1	NQYDNDVTVWSPQGRIH	VTVWSPQGR	7187.4							9.18688e+08	8.84937e+08	8.55979e+08	6.72519e+08	7.86025e+08	7.32371e+08
sp|Q9R1P4|PSA1_MOUSE Proteasome subunit alpha type-1 OS=Mus musculus GN=Psma1 PE=1 SV=1	NQYDNDVTVWSPQGRIHQ	VTVWSPQGR	6722.23			1.19051e+08				2.53441e+09	2.84543e+09	2.4413e+09	1.94618e+09	1.00392e+09	1.68138e+09
sp|Q9R1P4|PSA1_MOUSE Proteasome subunit alpha type-1 OS=Mus musculus GN=Psma1 PE=1 SV=1	NQYDNDVTVWSPQGRIHQIE	VTVWSPQGR	5777.27											1.30548e+08
sp|P63038|CH60_MOUSE 60 kDa heat shock protein, mitochondrial OS=Mus musculus GN=Hspd1 PE=1 SV=1	GLQVVAVKAPGFGDN	VVAVKAPGF	4888.23						6.78069e+06
tr|E9PZF0|E9PZF0_MOUSE Nucleoside diphosphate kinase OS=Mus musculus GN=Gm20390 PE=3 SV=1	GLQVVAVKAPGFGDNR	VVAVKAPGF	5083.82				4.50493e+07		6.04819e+07
tr|A2AU61|A2AU61_MOUSE RNA-binding protein Raly (Fragment) OS=Mus musculus GN=Raly PE=1 SV=1	VGLQVVAVKAPGFGDNR	VVAVKAPGF	5179.77					7.51359e+07	7.25263e+07
sp|P63038|CH60_MOUSE 60 kDa heat shock protein, mitochondrial OS=Mus musculus GN=Hspd1 PE=1 SV=1	VGLQVVAVKAPGFGDNRKNQ	VVAVKAPGF	5307.99				2.22299e+07
sp|Q80YX1-2|TENA_MOUSE Isoform 2 of Tenascin OS=Mus musculus GN=Tnc	ATVSWRAPTAQVES	WRAPTAQVE	506.74	2.79046e+07	2.38585e+07		1.13485e+07
sp|Q80YX1-2|TENA_MOUSE Isoform 2 of Tenascin OS=Mus musculus GN=Tnc	ATVSWRAPTAQVESF	WRAPTAQVE	352.4	3.83574e+07		3.08122e+07
sp|Q8CGP1|H2B1K_MOUSE Histone H2B type 1-K OS=Mus musculus GN=Hist1h2bk PE=1 SV=3	ATVSWRAPTAQVESFR	WRAPTAQVE	357.09	2.92325e+08	3.07285e+08					67108864	8.78172e+07		3.022e+07	3.69994e+07	2.8353e+07
tr|E9PZF0|E9PZF0_MOUSE Nucleoside diphosphate kinase OS=Mus musculus GN=Gm20390 PE=3 SV=1	AATVSWRAPTAQVESFR	WRAPTAQVE	378.8	2.54471e+07	3.46896e+07
sp|Q9D0L8-3|MCES_MOUSE Isoform 3 of mRNA cap guanine-N7 methyltransferase OS=Mus musculus GN=Rnmt	YEGSPIKVT	YEGSPIKVT	18318.2					1.045e+07
sp|P09411|PGK1_MOUSE Phosphoglycerate kinase 1 OS=Mus musculus GN=Pgk1 PE=1 SV=4	NYEGSPIKVTL	YEGSPIKVT	4503.96			1.05086e+08
tr|Q5SQB5|Q5SQB5_MOUSE Nucleophosmin OS=Mus musculus GN=Npm1 PE=1 SV=1	YEGSPIKVTLA	YEGSPIKVT	5478.19	1.21799e+07
tr|J3QNY1|J3QNY1_MOUSE Protein Gm9242 OS=Mus musculus GN=Gm9242 PE=4 SV=1	AEAMNYEGSPIKVT	YEGSPIKVT	2020.3					6.67344e+06	7.26736e+06
tr|J3QNY1|J3QNY1_MOUSE Protein Gm9242 OS=Mus musculus GN=Gm9242 PE=4 SV=2	AEAmNYEGSPIKVT	YEGSPIKVT	2430.72				1.0796e+07
tr|J3QNY1|J3QNY1_MOUSE Protein Gm9242 OS=Mus musculus GN=Gm9242 PE=4 SV=3	AEAMNYEGSPIKVTL	YEGSPIKVT	1083.77	7.84353e+07
tr|J3QNY1|J3QNY1_MOUSE Protein Gm9242 OS=Mus musculus GN=Gm9242 PE=4 SV=4	AEAmNYEGSPIKVTL	YEGSPIKVT	1267.54	1.80438e+07			2.03426e+07
tr|J3QNY1|J3QNY1_MOUSE Protein Gm9242 OS=Mus musculus GN=Gm9242 PE=4 SV=1	AEAMNYEGSPIKVTLATLK	YEGSPIKVT	773.39			6.5455e+07
tr|J3QNY1|J3QNY1_MOUSE Protein Gm9242 OS=Mus musculus GN=Gm9242 PE=4 SV=1	AEAmNYEGSPIKVTLATLK	YEGSPIKVT	885.64			1.37412e+07	3.78555e+07	5.03679e+07	2.18935e+07
sp|O70370|CATS_MOUSE Cathepsin S OS=Mus musculus GN=Ctss PE=1 SV=2	VKYMHSGPVVA	YMHSGPVVA	397.14							1.96088e+07				1.40299e+07
sp|O70370|CATS_MOUSE Cathepsin S OS=Mus musculus GN=Ctss PE=1 SV=2	VKYMNSGPVVA	YMNSGPVVA	655.12	1.23597e+09	9.88044e+08	7.17797e+08				7.80016e+07	7.07389e+07
sp|O70370|CATS_MOUSE Cathepsin S OS=Mus musculus GN=Ctss PE=1 SV=2	VKYmNSGPVVA	YmNSGPVVA	1271.15			6.37093e+07
tr|Q9CPX4|Q9CPX4_MOUSE Ferritin OS=Mus musculus GN=Ftl1 PE=1 SV=1	VKYMNSGPVVAM	YMNSGPVVA	302.18	2.39924e+08	1.35151e+08
tr|Q9CPX4|Q9CPX4_MOUSE Ferritin OS=Mus musculus GN=Ftl1 PE=1 SV=1	VKYMNSGPVVAm	YMNSGPVVA	370.35			4.92288e+07
tr|E9PZF0|E9PZF0_MOUSE Nucleoside diphosphate kinase OS=Mus musculus GN=Gm20390 PE=3 SV=1	VKYMNSGPVVAMVWEGL	YMNSGPVVA	128.22	2.63994e+07
sp|P01634|KV5A2_MOUSE Ig kappa chain V-V region MOPC 21 OS=Mus musculus PE=1 SV=1	RYQKSTELLIR	YQKSTELLI	13924.7					9.28197e+06	7.66577e+06
sp|P02301|H3C_MOUSE Histone H3.3C OS=Mus musculus GN=H3f3c PE=3 SV=3	IRRYQKSTELLIR	YQKSTELLI	7654.71		1.52256e+07	1.44143e+07
sp|P02301|H3C_MOUSE Histone H3.3C OS=Mus musculus GN=H3f3c PE=3 SV=3	RYQKSTELLIRKL	YQKSTELLI	10332									3.71775e+06
sp|P08226|APOE_MOUSE Apolipoprotein E OS=Mus musculus GN=Apoe PE=1 SV=2	RRYQKSTELLIRKL	YQKSTELLI	7095.6		5.59614e+06
sp|P02301|H3C_MOUSE Histone H3.3C OS=Mus musculus GN=H3f3c PE=3 SV=3	IRRYQKSTELLIRKL	YQKSTELLI	5712.5	1.24623e+08
sp|P02301|H3C_MOUSE Histone H3.3C OS=Mus musculus GN=H3f3c PE=3 SV=3	REIRRYQKSTELLIR	YQKSTELLI	6274.45		3.0367e+07	2.70852e+07
sp|P02301|H3C_MOUSE Histone H3.3C OS=Mus musculus GN=H3f3c PE=3 SV=3	REIRRYQKSTELLIRKL	YQKSTELLI	4971.07	1.74654e+07
sp|P02301|H3C_MOUSE Histone H3.3C OS=Mus musculus GN=H3f3c PE=3 SV=3	LREIRRYQKSTELLIRKL	YQKSTELLI	4892.2	5.65099e+07		4.82491e+07
sp|P02301|H3C_MOUSE Histone H3.3C OS=Mus musculus GN=H3f3c PE=3 SV=3	RYQKSTELLIRKLPFQRL	YQKSTELLI	8398.9	1.18392e+08		1.77716e+08	6.65069e+07	3.12223e+08	1.17819e+08	1.98285e+08	1.25143e+08	2.12222e+08	1.45556e+08	2.14589e+08	2.16982e+08
tr|E9PZF0|E9PZF0_MOUSE Nucleoside diphosphate kinase OS=Mus musculus GN=Gm20390 PE=3 SV=1	IRRYQKSTELLIRKLPFQRL	YQKSTELLI	5269.88		9.93538e+08
sp|P01837|IGKC_MOUSE Ig kappa chain C region OS=Mus musculus PE=1 SV=1	STYSmSSTLTLTKD	YSmSSTLTL	1749.26							2.85502e+07	2.74633e+07	2.52889e+07	1.66729e+07	1.38848e+07	1.56212e+07
sp|P01837|IGKC_MOUSE Ig kappa chain C region OS=Mus musculus PE=1 SV=1	SKDSTYSmSSTLTLTKD	YSmSSTLTL	939.25									1.30089e+07		1.43645e+07
sp|P01837|IGKC_MOUSE Ig kappa chain C region OS=Mus musculus PE=1 SV=1	TDQDSKDSTYSmSSTLTLTKD	YSmSSTLTL	944.6							4.26466e+06		3.58863e+06
sp|P62806|H4_MOUSE Histone H4 OS=Mus musculus GN=Hist1h4a PE=1 SV=2	HYTDLKDRPF	YTDLKDRPF	33894.3	6.904e+06	8.03574e+06
tr|Q5NCC7|Q5NCC7_MOUSE Olfactory receptor OS=Mus musculus GN=Olfr324 PE=2 SV=1	EHYTDLKDRPF	YTDLKDRPF	31593.8	6.02726e+07	5.9732e+07	5.11773e+07
sp|Q8VBV3|EXOS2_MOUSE Exosome complex component RRP4 OS=Mus musculus GN=Exosc2 PE=1 SV=1	KEHYTDLKDRPF	YTDLKDRPF	28721.9	1.37228e+08	1.32095e+08	1.17819e+08					1.88623e+07		2.43767e+07	2.58382e+07
sp|P15532|NDKA_MOUSE Nucleoside diphosphate kinase A OS=Mus musculus GN=Nme1 PE=1 SV=1	LKEHYTDLKDRPF	YTDLKDRPF	27134.4	5.29139e+09	5.5931e+09	5.24756e+09				1.66399e+09	1.56336e+09	1.50697e+09	1.88903e+09	2.07146e+09	1.76497e+09
sp|P15532|NDKA_MOUSE Nucleoside diphosphate kinase A OS=Mus musculus GN=Nme1 PE=1 SV=1	LKEHYTDLKDRPFF	YTDLKDRPF	24856.5	1.16203e+09	1.19222e+09	9.44516e+08				8.09244e+08	7.79514e+08	7.10372e+08	8.65525e+08	1.04077e+09	8.75177e+08
sp|P15532|NDKA_MOUSE Nucleoside diphosphate kinase A OS=Mus musculus GN=Nme1 PE=1 SV=1	LKEHYTDLKDRPFFT	YTDLKDRPF	22064.8	2.4176e+08						1.15715e+08	1.17412e+08	1.23934e+08	1.32554e+08	1.45758e+08	1.31364e+08
sp|Q9CZX8|RS19_MOUSE 40S ribosomal protein S19 OS=Mus musculus GN=Rps19 PE=1 SV=3	LKEHYTDLKDRPFFTG	YTDLKDRPF	21094.1							7.39476e+07	7.50319e+07	4.69646e+08	7.92551e+07		7.37429e+07
tr|A0A0A0MQF6|A0A0A0MQF6_MOUSE Glyceraldehyde-3-phosphate dehydrogenase OS=Mus musculus GN=Gapdh PE=1 SV=1	SEDLLKEHYTDLKDRPF	YTDLKDRPF	23920.1	1.44551e+08	1.4425e+08	7.68211e+07					4.62493e+06
sp|Q9D7Q1-2|CHIT1_MOUSE Isoform 2 of Chitotriosidase-1 OS=Mus musculus GN=Chit1	ASEDLLKEHYTDLKDRPF	YTDLKDRPF	23408.3			1.26276e+08						1.89278e+07
sp|P07901|HS90A_MOUSE Heat shock protein HSP 90-alpha OS=Mus musculus GN=Hsp90aa1 PE=1 SV=4	QASEDLLKEHYTDLKDRPF	YTDLKDRPF	22669.8	9.51698e+07	7.64493e+07	7.30307e+07
sp|P15532|NDKA_MOUSE Nucleoside diphosphate kinase A OS=Mus musculus GN=Nme1 PE=1 SV=1	LQASEDLLKEHYTDLKDRPF	YTDLKDRPF	21307.9	8.72149e+08	1.06411e+09	5.30214e+08				1.61393e+08	1.70005e+08	1.56328e+08	1.79947e+08	1.38662e+08	1.48924e+08
sp|P15532|NDKA_MOUSE Nucleoside diphosphate kinase A OS=Mus musculus GN=Nme1 PE=1 SV=1	LQASEDLLKEHYTDLKDRPFF	YTDLKDRPF	20087.5							6.4778e+07	6.65991e+07			5.50027e+07	5.12483e+07
sp|Q8CGP1|H2B1K_MOUSE Histone H2B type 1-K OS=Mus musculus GN=Hist1h2bk PE=1 SV=3	LQASEDLLKEHYTDLKDRPFFT	YTDLKDRPF	18210.1							1.80563e+07		3.93811e+07	1.73448e+07
sp|P0C0S6|H2AZ_MOUSE Histone H2A.Z OS=Mus musculus GN=H2afz PE=1 SV=2	APGHYTYSSPHSGSIH	YTYSSPHSG	407.06							9.34006e+06	5.3274e+06				6.88965e+06
sp|P52480|KPYM_MOUSE Pyruvate kinase PKM OS=Mus musculus GN=Pkm PE=1 SV=4	APGHYTYSSPHSGSIHSV	YTYSSPHSG	385.01			2.08711e+07
tr|Q504P4|Q504P4_MOUSE Heat shock cognate 71 kDa protein OS=Mus musculus GN=Hspa8 PE=1 SV=1	qPAGAPGHYTYSSPHSGSIH	YTYSSPHSG	466.18		5.39802e+06
sp|Q9QZE7|TSNAX_MOUSE Translin-associated protein X OS=Mus musculus GN=Tsnax PE=1 SV=1	RPDAEYWNSQPEIL	YWNSQPEIL	6202.9		5.2982e+07	8.86077e+06
tr|G3UWV3|G3UWV3_MOUSE Calumenin OS=Mus musculus GN=Calu PE=1 SV=1	RPDAEYWNSQPEILE	YWNSQPEIL	4604.13	2.83924e+07	9.49063e+07		5.62364e+07			6.68767e+07					4.16843e+07
sp|P14483|HB2A_MOUSE H-2 class II histocompatibility antigen, A beta chain OS=Mus musculus GN=H2-Ab1 PE=1 SV=1	RPDAEYWNSQPEILER	YWNSQPEIL	3785.92	6.72519e+08	6.16275e+08	5.06505e+08	2.69928e+08	2.22619e+08		1.83983e+08	1.84622e+08	1.76611e+08	1.14995e+08	1.20045e+08	9.92112e+07
sp|P14483|HB2A_MOUSE H-2 class II histocompatibility antigen, A beta chain OS=Mus musculus GN=H2-Ab1 PE=1 SV=1	GRPDAEYWNSQPEILER	YWNSQPEIL	3924.73		3.88389e+07
sp|P14483|HB2A_MOUSE H-2 class II histocompatibility antigen, A beta chain OS=Mus musculus GN=H2-Ab1 PE=1 SV=1	RPDAEYWNSQPEILERT	YWNSQPEIL	3629.8				8.02461e+06

## Sheet: Splenic B cell
Supplementary Table S3. Details of the eluted peptides having ≥3 peptides/core from three biological replicates of splenic B cells.
Protein Name	Sequence	Predicted Core	Predicted Affinity(nM)	B1.1	B1.2	B1.3	B2.1	B2.2	B2.3	B3.1	B3.2	B3.3
sp|Q8CGP1|H2B1K_MOUSE Histone H2B type 1-K OS=Mus musculus GN=Hist1h2bk PE=1 SV=3	LPGELAKHAVSEGTK	AKHAVSEGT	5860.25									8.52341e+06
sp|Q8CGP1|H2B1K_MOUSE Histone H2B type 1-K OS=Mus musculus GN=Hist1h2bk PE=1 SV=3	LPGELAKHAVSEGTKA	AKHAVSEGT	3836.98	1.78201e+07	6.10294e+07		2.88887e+07	2.72925e+07		9.90738e+07
sp|Q8CGP1|H2B1K_MOUSE Histone H2B type 1-K OS=Mus musculus GN=Hist1h2bk PE=1 SV=3	VRLLLPGELAKHAVSEGTKA	AKHAVSEGT	2610.19	2.14738e+08	3.02634e+08	1.70832e+08		5.59642e+07
tr|F6YBV1|F6YBV1_MOUSE CCR4-NOT transcription complex subunit 3 (Fragment) OS=Mus musculus GN=Cnot3 PE=1 SV=1	APTSALGPKASPAP	ALGPKASPA	975.68	7.79436e+06			7.07354e+06	7.57597e+06	5.76145e+06	7.14251e+06	8.30184e+06
tr|F6YBV1|F6YBV1_MOUSE CCR4-NOT transcription complex subunit 3 (Fragment) OS=Mus musculus GN=Cnot3 PE=1 SV=1	APTSALGPKASPAPS	ALGPKASPA	752.79						8.06923e+06	1.52362e+07		1.72728e+07
tr|F6YBV1|F6YBV1_MOUSE CCR4-NOT transcription complex subunit 3 (Fragment) OS=Mus musculus GN=Cnot3 PE=1 SV=1	TPAAPTSALGPKASPAPSH	ALGPKASPA	690.07	1.05081e+07			9.93439e+06				1.02066e+07
sp|Q920A5|RISC_MOUSE Retinoid-inducible serine carboxypeptidase OS=Mus musculus GN=Scpep1 PE=1 SV=2	KWKALYTDPKSSETA	ALYTDPKSS	3623.72	4.71931e+08	6.50061e+08	6.77666e+08				1.06479e+08
sp|Q920A5|RISC_MOUSE Retinoid-inducible serine carboxypeptidase OS=Mus musculus GN=Scpep1 PE=1 SV=2	WKALYTDPKSSETAA	ALYTDPKSS	3902.16	1.13654e+09
sp|Q920A5|RISC_MOUSE Retinoid-inducible serine carboxypeptidase OS=Mus musculus GN=Scpep1 PE=1 SV=2	KWKALYTDPKSSETAA	ALYTDPKSS	3336.11	5.48912e+08					1.34597e+09
sp|Q920A5|RISC_MOUSE Retinoid-inducible serine carboxypeptidase OS=Mus musculus GN=Scpep1 PE=1 SV=2	KWKALYTDPKSSETAAF	ALYTDPKSS	2634.17			5.12508e+08			2.20316e+08			3.51025e+08
sp|P49945|FRIL2_MOUSE Ferritin light chain 2 OS=Mus musculus GN=Ftl2 PE=3 SV=2	VAQASLGEYLFERLTLKHD	AQASLGEYL	9526.69	1.38094e+09		1.77725e+09	1.36659e+08
sp|P49945|FRIL2_MOUSE Ferritin light chain 2 OS=Mus musculus GN=Ftl2 PE=3 SV=2	GVAQASLGEYLFERLTLKHD	AQASLGEYL	7777.77	9.14241e+08	7.28826e+08	7.46724e+08
sp|P49945|FRIL2_MOUSE Ferritin light chain 2 OS=Mus musculus GN=Ftl2 PE=3 SV=2	TGVAQASLGEYLFERLTLKHD	AQASLGEYL	5377.24	1.58283e+07
sp|P52480|KPYM_MOUSE Pyruvate kinase PKM OS=Mus musculus GN=Pkm PE=1 SV=4	IAREAEAAIYHLQ	AREAEAAIY	5128.35		6.01474e+07	7.58686e+07
sp|P52480|KPYM_MOUSE Pyruvate kinase PKM OS=Mus musculus GN=Pkm PE=1 SV=4	IAREAEAAIYHLQL	AREAEAAIY	4407.26	1.80823e+08	2.65475e+08	4.3668e+08			9.90738e+07	7.56061e+07	8.59503e+07
sp|P52480|KPYM_MOUSE Pyruvate kinase PKM OS=Mus musculus GN=Pkm PE=1 SV=4	IAREAEAAIYHLQLF	AREAEAAIY	4274.08	2.09e+07
sp|P52480|KPYM_MOUSE Pyruvate kinase PKM OS=Mus musculus GN=Pkm PE=1 SV=4	IAREAEAAIYHLQLFEE	AREAEAAIY	4825.28		5.46607e+07
sp|Q62312-2|TGFR2_MOUSE Isoform RII-1 of TGF-beta receptor type-2 OS=Mus musculus GN=Tgfbr2	VGTARYMAPEVL	ARYMAPEVL	2717.84				5.1748e+07
sp|Q62312-2|TGFR2_MOUSE Isoform RII-1 of TGF-beta receptor type-2 OS=Mus musculus GN=Tgfbr2	VGTARYMAPEVLESR	ARYMAPEVL	568.49		5.95666e+07	5.53469e+07				9.79132e+07	6.84715e+07	7.49279e+07
sp|Q62312-2|TGFR2_MOUSE Isoform RII-1 of TGF-beta receptor type-2 OS=Mus musculus GN=Tgfbr2	VGTARYmAPEVLESR	ARYmAPEVL	971.94								6.82312e+06	6.61817e+06
sp|O70370|CATS_MOUSE Cathepsin S OS=Mus musculus GN=Ctss PE=1 SV=2	EAVATKGPVSVG	AVATKGPVS	3685.21							2.57488e+07	2.41916e+07	2.45633e+07
sp|O70370|CATS_MOUSE Cathepsin S OS=Mus musculus GN=Ctss PE=1 SV=2	DEDALKEAVATKGPVS	AVATKGPVS	2519.79			5.25068e+07				7.73516e+06
sp|O70370|CATS_MOUSE Cathepsin S OS=Mus musculus GN=Ctss PE=1 SV=2	DEDALKEAVATKGPVSVG	AVATKGPVS	1494.13	6.98618e+07	8.30801e+07	9.55002e+07
tr|Q5SQB0|Q5SQB0_MOUSE Nucleophosmin OS=Mus musculus GN=Npm1 PE=1 SV=1	VAVEEDAESEDEDEED	AVEEDAESE	30716.1			5.63144e+07
tr|Q5SQB0|Q5SQB0_MOUSE Nucleophosmin OS=Mus musculus GN=Npm1 PE=1 SV=1	VAVEEDAESEDEDEEDVK	AVEEDAESE	29606.3	5.73782e+07	5.62754e+07	1.2795e+08	8.21597e+06		4.8515e+06	3.87026e+06
tr|Q5SQB0|Q5SQB0_MOUSE Nucleophosmin OS=Mus musculus GN=Npm1 PE=1 SV=1	VAVEEDAESEDEDEEDVKL	AVEEDAESE	29270.3				3.11559e+07		2.39579e+07
tr|E9Q5L2|E9Q5L2_MOUSE Inter alpha-trypsin inhibitor, heavy chain 4 OS=Mus musculus GN=Itih4 PE=1 SV=1	GKLQDQGPDVLLAKVS	DQGPDVLLA	8610.82	9.97629e+07						3.7908e+07
tr|E9Q5L2|E9Q5L2_MOUSE Inter alpha-trypsin inhibitor, heavy chain 4 OS=Mus musculus GN=Itih4 PE=1 SV=1	AGKLQDQGPDVLLAKVS	DQGPDVLLA	8201.96	7.99725e+07		5.28353e+07	1.07146e+08
tr|E9Q5L2|E9Q5L2_MOUSE Inter alpha-trypsin inhibitor, heavy chain 4 OS=Mus musculus GN=Itih4 PE=1 SV=1	AGKLQDQGPDVLLAKVSG	DQGPDVLLA	8086.88	1.38278e+08	1.67781e+08				9.55002e+07
tr|Q5SQB0|Q5SQB0_MOUSE Nucleophosmin OS=Mus musculus GN=Npm1 PE=1 SV=1	AESEDEDEEDVKL	ESEDEDEED	38413.1	6.83766e+07	8.19931e+07	1.03138e+08				6.44612e+06	6.76191e+06
tr|Q5SQB0|Q5SQB0_MOUSE Nucleophosmin OS=Mus musculus GN=Npm1 PE=1 SV=1	DAESEDEDEEDVKL	ESEDEDEED	37545.7	2.87887e+07	2.0541e+07	3.46415e+07			6.14082e+06	7.12767e+06
tr|Q5SQB0|Q5SQB0_MOUSE Nucleophosmin OS=Mus musculus GN=Npm1 PE=1 SV=1	EDAESEDEDEEDVKL	ESEDEDEED	36431.2	6.59103e+07	6.15818e+07	6.96201e+07	5.04352e+06		4.80798e+06	1.31267e+07	1.65462e+07	1.16919e+07
tr|D3YZT5|D3YZT5_MOUSE Voltage-dependent anion-selective channel protein 2 (Fragment) OS=Mus musculus GN=Vdac2 PE=1 SV=1	VDFDFAGPAIHGS	FDFAGPAIH	562.14	1.3808e+07								1.02279e+07
tr|D3YZT5|D3YZT5_MOUSE Voltage-dependent anion-selective channel protein 2 (Fragment) OS=Mus musculus GN=Vdac2 PE=1 SV=1	VDFDFAGPAIHGSA	FDFAGPAIH	311.52	1.33198e+08			2.1355e+08	2.22928e+08	2.23547e+08
tr|D3YZT5|D3YZT5_MOUSE Voltage-dependent anion-selective channel protein 2 (Fragment) OS=Mus musculus GN=Vdac2 PE=1 SV=1	DVDFDFAGPAIHGSA	FDFAGPAIH	284.39					1.24531e+07			1.15789e+07
tr|D3YZT5|D3YZT5_MOUSE Voltage-dependent anion-selective channel protein 2 (Fragment) OS=Mus musculus GN=Vdac2 PE=1 SV=1	VDFDFAGPAIHGSAV	FDFAGPAIH	236.8	9.26361e+08	1.18974e+09	9.04158e+08	7.7413e+08	6.94789e+08	7.22789e+08	9.64362e+08	9.44516e+08	9.74441e+08
tr|D3YZT5|D3YZT5_MOUSE Voltage-dependent anion-selective channel protein 2 (Fragment) OS=Mus musculus GN=Vdac2 PE=1 SV=1	DVDFDFAGPAIHGSAV	FDFAGPAIH	270.47	5.62754e+07	1.21715e+07	3.22099e+07	1.09625e+08	8.27927e+07	9.66992e+07	9.58982e+07		9.58982e+07
sp|P51150|RAB7A_MOUSE Ras-related protein Rab-7a OS=Mus musculus GN=Rab7a PE=1 SV=2	VFDVTAPNTFKTLD	FDVTAPNTF	1284.53	2.33028e+07
sp|P51150|RAB7A_MOUSE Ras-related protein Rab-7a OS=Mus musculus GN=Rab7a PE=1 SV=2	LVFDVTAPNTFKTLD	FDVTAPNTF	850.25	8.22778e+07	9.99013e+07						8.42399e+07
sp|P51150|RAB7A_MOUSE Ras-related protein Rab-7a OS=Mus musculus GN=Rab7a PE=1 SV=2	LVFDVTAPNTFKTLDS	FDVTAPNTF	887.98			2.63445e+07
sp|Q08481-4|PECA1_MOUSE Isoform 4 of Platelet endothelial cell adhesion molecule OS=Mus musculus GN=Pecam1	KPSIFHDAKSEIIK	FHDAKSEII	1826.43	1.12551e+08	1.53855e+08	1.76611e+08	1.09929e+08	1.03138e+08	1.0722e+08		7.4876e+07
sp|Q08481-4|PECA1_MOUSE Isoform 4 of Platelet endothelial cell adhesion molecule OS=Mus musculus GN=Pecam1	SKPSIFHDAKSEIIK	FHDAKSEII	1532.76		9.74393e+07		5.87058e+07	4.73874e+07	4.74531e+07		4.95369e+07
sp|Q08481-4|PECA1_MOUSE Isoform 4 of Platelet endothelial cell adhesion molecule OS=Mus musculus GN=Pecam1	KPSIFHDAKSEIIKGHA	FHDAKSEII	1836.97	2.36281e+07	3.75159e+07	3.44023e+07				1.9636e+07	1.94195e+07
sp|Q08481-4|PECA1_MOUSE Isoform 4 of Platelet endothelial cell adhesion molecule OS=Mus musculus GN=Pecam1	SKPSIFHDAKSEIIKGHA	FHDAKSEII	1880.71	4.04602e+07	5.05077e+07	4.60277e+07
sp|P43023|CX6A2_MOUSE Cytochrome c oxidase subunit 6A2, mitochondrial OS=Mus musculus GN=Cox6a2 PE=1 SV=2	HTLFHNPHVNPLPT	FHNPHVNPL	1292.72	9.42554e+08		1.06485e+09
sp|P43023|CX6A2_MOUSE Cytochrome c oxidase subunit 6A2, mitochondrial OS=Mus musculus GN=Cox6a2 PE=1 SV=2	NHTLFHNPHVNPLPT	FHNPHVNPL	1138.21	2.42599e+08		2.84529e+08
sp|P43023|CX6A2_MOUSE Cytochrome c oxidase subunit 6A2, mitochondrial OS=Mus musculus GN=Cox6a2 PE=1 SV=2	DGNHTLFHNPHVNPLPT	FHNPHVNPL	1349			4.83185e+08
sp|P01887|B2MG_MOUSE Beta-2-microglobulin OS=Mus musculus GN=B2m PE=1 SV=2	VTQFHPPHIEIQ	FHPPHIEIQ	4503.57					4.16265e+07
sp|P01887|B2MG_MOUSE Beta-2-microglobulin OS=Mus musculus GN=B2m PE=1 SV=2	VTQFHPPHIEIQML	FHPPHIEIQ	2267.16					2.57144e+08		3.60144e+08
sp|P01887|B2MG_MOUSE Beta-2-microglobulin OS=Mus musculus GN=B2m PE=1 SV=2	VTQFHPPHIEIQMLK	FHPPHIEIQ	2089.21		6.16672e+07	2.44105e+07			1.16111e+07	1.01156e+08	1.03927e+08
sp|P01887|B2MG_MOUSE Beta-2-microglobulin OS=Mus musculus GN=B2m PE=1 SV=2	YVTQFHPPHIEIQML	FHPPHIEIQ	1584.48		2.80431e+09	2.4194e+09	1.2097e+09					1.46983e+09
sp|P01887|B2MG_MOUSE Beta-2-microglobulin OS=Mus musculus GN=B2m PE=1 SV=2	YVTQFHPPHIEIQmL	FHPPHIEIQ	1847.87					1.71909e+09
sp|P01887|B2MG_MOUSE Beta-2-microglobulin OS=Mus musculus GN=B2m PE=1 SV=2	YVTQFHPPHIEIQMLK	FHPPHIEIQ	1565.7	3.26385e+08	3.7207e+08	1.92729e+08	5.03006e+08	5.51582e+08	3.74658e+08	4.38804e+08	5.32424e+08	4.49268e+08
sp|P01887|B2MG_MOUSE Beta-2-microglobulin OS=Mus musculus GN=B2m PE=1 SV=2	YVTQFHPPHIEIQmLK	FHPPHIEIQ	1827.32	1.8145e+08	2.07423e+08	1.91531e+08				2.35312e+08
sp|P56383|AT5G2_MOUSE ATP synthase F(0) complex subunit C2, mitochondrial OS=Mus musculus GN=Atp5g2 PE=2 SV=2	DTAAKFIGAGAATVG	FIGAGAATV	80.95							4.26192e+07	4.36355e+07	4.36355e+07
sp|P56383|AT5G2_MOUSE ATP synthase F(0) complex subunit C2, mitochondrial OS=Mus musculus GN=Atp5g2 PE=2 SV=2	TAAKFIGAGAATVGVA	FIGAGAATV	58.33							5.23977e+07
sp|P56383|AT5G2_MOUSE ATP synthase F(0) complex subunit C2, mitochondrial OS=Mus musculus GN=Atp5g2 PE=2 SV=2	DTAAKFIGAGAATVGVA	FIGAGAATV	65.45						9.44469e+07	9.18642e+07
sp|Q64152-2|BTF3_MOUSE Isoform 2 of Transcription factor BTF3 OS=Mus musculus GN=Btf3	TVIHFNNPKVQAS	FNNPKVQAS	1916.95								2.25402e+07
sp|Q64152-2|BTF3_MOUSE Isoform 2 of Transcription factor BTF3 OS=Mus musculus GN=Btf3	TVIHFNNPKVQASLA	FNNPKVQAS	652.04		6.36683e+08			2.26499e+07	2.04557e+07
sp|Q9CQH7|BT3L4_MOUSE Transcription factor BTF3 homolog 4 OS=Mus musculus GN=Btf3l4 PE=1 SV=1	TVIHFNNPKVQASLS	FNNPKVQAS	752.67			2.12369e+08
sp|Q64152-2|BTF3_MOUSE Isoform 2 of Transcription factor BTF3 OS=Mus musculus GN=Btf3	TVIHFNNPKVQASLAA	FNNPKVQAS	520.96		2.15932e+08	2.27296e+08	1.5237e+08				1.22908e+08
sp|Q9CQH7|BT3L4_MOUSE Transcription factor BTF3 homolog 4 OS=Mus musculus GN=Btf3l4 PE=1 SV=1	TVIHFNNPKVQASLSA	FNNPKVQAS	634.88	4.22955e+07
sp|O89051|ITM2B_MOUSE Integral membrane protein 2B OS=Mus musculus GN=Itm2b PE=1 SV=1	KVTFNSALAQKEAK	FNSALAQKE	325.47	4.05424e+06
sp|O89051|ITM2B_MOUSE Integral membrane protein 2B OS=Mus musculus GN=Itm2b PE=1 SV=1	VTFNSALAQKEAKK	FNSALAQKE	525.03	4.16822e+06
sp|O89051|ITM2B_MOUSE Integral membrane protein 2B OS=Mus musculus GN=Itm2b PE=1 SV=1	KVTFNSALAQKEAKK	FNSALAQKE	278.56				4.23248e+07	2.57309e+07	2.9866e+07	4.81156e+07	4.70601e+07	4.43675e+07
sp|O89051|ITM2B_MOUSE Integral membrane protein 2B OS=Mus musculus GN=Itm2b PE=1 SV=1	VKVTFNSALAQKEAKK	FNSALAQKE	256.55	5.45471e+07	7.44104e+07	7.14287e+07	4.76179e+07		4.98469e+07		5.01936e+07
sp|P84228|H32_MOUSE Histone H3.2 OS=Mus musculus GN=Hist1h3b PE=1 SV=2	RFQSSAVMAL	FQSSAVMAL	637.1	2.37113e+08	2.64923e+08	1.9637e+08
sp|P84228|H32_MOUSE Histone H3.2 OS=Mus musculus GN=Hist1h3b PE=1 SV=2	RFQSSAVmAL	FQSSAVmAL	1011.68			1.30548e+08
sp|P84228|H32_MOUSE Histone H3.2 OS=Mus musculus GN=Hist1h3b PE=1 SV=2	RFQSSAVMALQEASEAY	FQSSAVMAL	216.68			3.28639e+07				3.00946e+07
sp|P84228|H32_MOUSE Histone H3.2 OS=Mus musculus GN=Hist1h3b PE=1 SV=2	RFQSSAVmALQEASEAY	FQSSAVmAL	297.84	1.22476e+07		1.80563e+07
sp|P84228|H32_MOUSE Histone H3.2 OS=Mus musculus GN=Hist1h3b PE=1 SV=2	RFQSSAVMALQEASEAYLVGL	FQSSAVMAL	235.8	1.13093e+07		3.04513e+07
sp|O88307|SORL_MOUSE Sortilin-related receptor OS=Mus musculus GN=Sorl1 PE=1 SV=3	KTLSFRGGSALSHR	FRGGSALSH	259.86								8388608
sp|O88307|SORL_MOUSE Sortilin-related receptor OS=Mus musculus GN=Sorl1 PE=1 SV=3	KTLSFRGGSALSHRV	FRGGSALSH	164.11		1.2189e+08	1.12473e+08
sp|O88307|SORL_MOUSE Sortilin-related receptor OS=Mus musculus GN=Sorl1 PE=1 SV=3	KKTLSFRGGSALSHRV	FRGGSALSH	166.81	8.69648e+06	1.02208e+07
sp|P40124|CAP1_MOUSE Adenylyl cyclase-associated protein 1 OS=Mus musculus GN=Cap1 PE=1 SV=4	GPKPFSAPKPQTSPSPK	FSAPKPQTS	1012.61	1.47274e+07			2.75014e+07	2.96803e+07		3.54676e+07	8.25593e+06	3.12857e+07
sp|P40124|CAP1_MOUSE Adenylyl cyclase-associated protein 1 OS=Mus musculus GN=Cap1 PE=1 SV=4	GPKPFSAPKPQTSPSPKP	FSAPKPQTS	1068.88	1.46772e+08	3.37427e+08	2.56966e+08
sp|P40124|CAP1_MOUSE Adenylyl cyclase-associated protein 1 OS=Mus musculus GN=Cap1 PE=1 SV=4	SGPKPFSAPKPQTSPSPKP	FSAPKPQTS	1035.53	1.4138e+08	2.12664e+08	1.61281e+08		2.57666e+07	1.07667e+08		9.34052e+07	8.72711e+07
sp|P40124|CAP1_MOUSE Adenylyl cyclase-associated protein 1 OS=Mus musculus GN=Cap1 PE=1 SV=4	SGPKPFSAPKPQTSPSPKPA	FSAPKPQTS	987.06			3.26595e+07		1.27589e+07	1.57735e+07			9.14784e+06
sp|Q64697|PTCA_MOUSE Protein tyrosine phosphatase receptor type C-associated protein OS=Mus musculus GN=Ptprcap PE=1 SV=1	DLHAFSGSAAWDDS	FSGSAAWDD	521.21	2.82158e+07			2.47513e+07	2.67864e+07	3.00946e+07	2.39745e+07	2.97214e+07	2.80792e+07
sp|Q64697|PTCA_MOUSE Protein tyrosine phosphatase receptor type C-associated protein OS=Mus musculus GN=Ptprcap PE=1 SV=1	DLHAFSGSAAWDDSA	FSGSAAWDD	391.83			5.01936e+07	9.20555e+07	9.18642e+07	9.13562e+07	7.77856e+07	7.92551e+07
sp|Q64697|PTCA_MOUSE Protein tyrosine phosphatase receptor type C-associated protein OS=Mus musculus GN=Ptprcap PE=1 SV=1	DLHAFSGSAAWDDSAG	FSGSAAWDD	406.03				5.85839e+07	6.32692e+07	6.62308e+07	5.57705e+07	6.41969e+07	5.78174e+07
sp|Q64697|PTCA_MOUSE Protein tyrosine phosphatase receptor type C-associated protein OS=Mus musculus GN=Ptprcap PE=1 SV=1	SDLHAFSGSAAWDDSA	FSGSAAWDD	350.65	3.94357e+07	3.11343e+07		4.92288e+07		5.65491e+07		4.01251e+07
sp|Q64697|PTCA_MOUSE Protein tyrosine phosphatase receptor type C-associated protein OS=Mus musculus GN=Ptprcap PE=1 SV=1	SDLHAFSGSAAWDDSAG	FSGSAAWDD	397.78	8.96003e+07	7.95302e+07	9.35997e+07	1.05597e+08	1.11464e+08	1.22482e+08		8.89814e+07
sp|P11499|HS90B_MOUSE Heat shock protein HSP 90-beta OS=Mus musculus GN=Hsp90ab1 PE=1 SV=3	LSSGFSLEDPQTHSNRIY	FSLEDPQTH	7293.54				5.5232e+07	4.53312e+07	5.34987e+07			4.82157e+07
sp|P11499|HS90B_MOUSE Heat shock protein HSP 90-beta OS=Mus musculus GN=Hsp90ab1 PE=1 SV=3	LSSGFSLEDPQTHSNRIYR	FSLEDPQTH	7094.14			3.52715e+07	2.63263e+07
sp|P07901|HS90A_MOUSE Heat shock protein HSP 90-alpha OS=Mus musculus GN=Hsp90aa1 PE=1 SV=4	LSSGFSLEDPQTHANRIYR	FSLEDPQTH	5650.36		4.43368e+07			5.11773e+07		5.46986e+07
tr|A0A0R4J0I1|A0A0R4J0I1_MOUSE MCG1051009 OS=Mus musculus GN=Serpina3k PE=1 SV=1	DKNIVFSPLSISAA	FSPLSISAA	410.64	5.5079e+07				3.5394e+07
tr|A0A0R4J0I1|A0A0R4J0I1_MOUSE MCG1051009 OS=Mus musculus GN=Serpina3k PE=1 SV=1	DKNIVFSPLSISAAL	FSPLSISAA	242.93		4.44599e+07
tr|A0A0R4J0I1|A0A0R4J0I1_MOUSE MCG1051009 OS=Mus musculus GN=Serpina3k PE=1 SV=1	QDKNIVFSPLSISAA	FSPLSISAA	339.55			1.27595e+08
tr|A0A0R4J0I1|A0A0R4J0I1_MOUSE MCG1051009 OS=Mus musculus GN=Serpina3k PE=1 SV=1	qDKNIVFSPLSISAA	FSPLSISAA	342.91	2.09871e+07	1.82198e+07			2.19848e+07	2.59279e+07
tr|A0A0R4J0I1|A0A0R4J0I1_MOUSE MCG1051009 OS=Mus musculus GN=Serpina3k PE=1 SV=1	qDKNIVFSPLSISAAL	FSPLSISAA	250.43	1.07438e+07
sp|P70158|ASM3A_MOUSE Acid sphingomyelinase-like phosphodiesterase 3a OS=Mus musculus GN=Smpdl3a PE=1 SV=2	FVAPAVTPVKG	FVAPAVTPV	1077.25								6.47299e+06
sp|P70158|ASM3A_MOUSE Acid sphingomyelinase-like phosphodiesterase 3a OS=Mus musculus GN=Smpdl3a PE=1 SV=2	SVFVAPAVTPVK	FVAPAVTPV	310.31		1.02213e+08					7.931e+07	7.62905e+07	7.55014e+07
sp|P70158|ASM3A_MOUSE Acid sphingomyelinase-like phosphodiesterase 3a OS=Mus musculus GN=Smpdl3a PE=1 SV=2	SVFVAPAVTPVKG	FVAPAVTPV	235.69					1.32088e+07		5.23251e+07	5.73385e+07	5.11418e+07
sp|P70158|ASM3A_MOUSE Acid sphingomyelinase-like phosphodiesterase 3a OS=Mus musculus GN=Smpdl3a PE=1 SV=2	SVFVAPAVTPVKGV	FVAPAVTPV	155.1	5.16763e+07	2.96803e+07	2.4958e+07	2.56775e+07	2.12506e+07
sp|P70158|ASM3A_MOUSE Acid sphingomyelinase-like phosphodiesterase 3a OS=Mus musculus GN=Smpdl3a PE=1 SV=2	NPLNSVFVAPAVTPV	FVAPAVTPV	167.22		1.55456e+07
sp|P70158|ASM3A_MOUSE Acid sphingomyelinase-like phosphodiesterase 3a OS=Mus musculus GN=Smpdl3a PE=1 SV=2	SVFVAPAVTPVKGVL	FVAPAVTPV	132.03								4.84167e+07
sp|P70158|ASM3A_MOUSE Acid sphingomyelinase-like phosphodiesterase 3a OS=Mus musculus GN=Smpdl3a PE=1 SV=2	NPLNSVFVAPAVTPVK	FVAPAVTPV	128.78	3.25481e+08	3.44517e+08	3.28655e+08	2.50633e+08	2.23857e+08	2.34011e+08	2.53077e+08	2.55722e+08	2.86111e+08
sp|P70158|ASM3A_MOUSE Acid sphingomyelinase-like phosphodiesterase 3a OS=Mus musculus GN=Smpdl3a PE=1 SV=2	NPLNSVFVAPAVTPVKG	FVAPAVTPV	149.79	1.27861e+08	1.34964e+08	1.24192e+08		8.05846e+07	8.12576e+07	6.01891e+07	7.13792e+07
sp|P70158|ASM3A_MOUSE Acid sphingomyelinase-like phosphodiesterase 3a OS=Mus musculus GN=Smpdl3a PE=1 SV=2	NPLNSVFVAPAVTPVKGV	FVAPAVTPV	148.26			2.55709e+07	8.06404e+07	6.73418e+07	5.83812e+07		1.51625e+07
sp|P70158|ASM3A_MOUSE Acid sphingomyelinase-like phosphodiesterase 3a OS=Mus musculus GN=Smpdl3a PE=1 SV=2	NPLNSVFVAPAVTPVKGVL	FVAPAVTPV	147.88	3.45474e+08	4.04062e+08	2.77517e+08		8.63085e+07
sp|O09126|SEM4D_MOUSE Semaphorin-4D OS=Mus musculus GN=Sema4d PE=1 SV=2	KFVYAGSNSGVVQ	FVYAGSNSG	216.6				2.86295e+07	2.94344e+07		3.32996e+07		3.32074e+07
sp|O09126|SEM4D_MOUSE Semaphorin-4D OS=Mus musculus GN=Sema4d PE=1 SV=2	RKFVYAGSNSGVVQ	FVYAGSNSG	119.57			6.5819e+07	5.70214e+07				5.54237e+07
sp|O09126|SEM4D_MOUSE Semaphorin-4D OS=Mus musculus GN=Sema4d PE=1 SV=2	GRKFVYAGSNSGVVQ	FVYAGSNSG	88.18	1.67781e+08		1.95962e+08	1.51317e+08	1.39337e+08	1.24451e+08
sp|O09126|SEM4D_MOUSE Semaphorin-4D OS=Mus musculus GN=Sema4d PE=1 SV=2	KFVYAGSNSGVVQAP	FVYAGSNSG	134.2	1.73328e+07			1.09316e+07		1.51205e+07			1.71773e+07
sp|O09126|SEM4D_MOUSE Semaphorin-4D OS=Mus musculus GN=Sema4d PE=1 SV=2	RKFVYAGSNSGVVQAP	FVYAGSNSG	100.43	1.13098e+08		1.61729e+08
sp|O09126|SEM4D_MOUSE Semaphorin-4D OS=Mus musculus GN=Sema4d PE=1 SV=2	GRKFVYAGSNSGVVQAP	FVYAGSNSG	96.53	1.73818e+08	2.0386e+08	2.24167e+08	1.46975e+08		1.41772e+08
sp|O09126|SEM4D_MOUSE Semaphorin-4D OS=Mus musculus GN=Sema4d PE=1 SV=2	RKFVYAGSNSGVVQAPL	FVYAGSNSG	111.89	1.47486e+08	1.81828e+08	2.20775e+08
sp|O09126|SEM4D_MOUSE Semaphorin-4D OS=Mus musculus GN=Sema4d PE=1 SV=2	GRKFVYAGSNSGVVQAPL	FVYAGSNSG	102.23	1.13418e+09	1.09024e+09				8.65525e+08
sp|O09126|SEM4D_MOUSE Semaphorin-4D OS=Mus musculus GN=Sema4d PE=1 SV=2	KKGRKFVYAGSNSGVVQAPL	FVYAGSNSG	95.45							1.66267e+07		2.37924e+07
sp|Q9Z0M6-2|CD97_MOUSE Isoform 2 of CD97 antigen OS=Mus musculus GN=Cd97	DFYGSPIPSVSLKL	FYGSPIPSV	138.63	5.73385e+07	4.55832e+07
sp|Q9Z0M6-2|CD97_MOUSE Isoform 2 of CD97 antigen OS=Mus musculus GN=Cd97	LEDFYGSPIPSVSLK	FYGSPIPSV	92.47	1.62966e+08	1.98835e+08		1.47793e+08	1.26101e+08	1.24192e+08
sp|Q9Z0M6-2|CD97_MOUSE Isoform 2 of CD97 antigen OS=Mus musculus GN=Cd97	LEDFYGSPIPSVSLKL	FYGSPIPSV	92.56	1.68246e+08	2.04851e+08	1.83093e+08
sp|P63038|CH60_MOUSE 60 kDa heat shock protein, mitochondrial OS=Mus musculus GN=Hspd1 PE=1 SV=1	IAEDVDGEALSTLVLNRLK	GEALSTLVL	7495.96	9.47701e+06			4.87872e+07	3.27048e+07	3.18326e+07	2.50273e+07	3.45217e+07
sp|P63038|CH60_MOUSE 60 kDa heat shock protein, mitochondrial OS=Mus musculus GN=Hspd1 PE=1 SV=1	IAEDVDGEALSTLVLNRLKVG	GEALSTLVL	6791.38			2.97214e+07
sp|P63038|CH60_MOUSE 60 kDa heat shock protein, mitochondrial OS=Mus musculus GN=Hspd1 PE=1 SV=1	KPLVIIAEDVDGEALSTLVLNR	GEALSTLVL	7431.11		6.22223e+06
sp|P11911|CD79A_MOUSE B-cell antigen receptor complex-associated protein alpha chain OS=Mus musculus GN=Cd79a PE=1 SV=2	TTGQLFFPEVNKN	GQLFFPEVN	10235.5	2.0009e+09	1.51535e+09	9.03532e+08	1.48313e+09	1.36098e+09	1.47595e+09	1.26632e+09	1.28935e+09	1.26545e+09
sp|P11911|CD79A_MOUSE B-cell antigen receptor complex-associated protein alpha chain OS=Mus musculus GN=Cd79a PE=1 SV=2	GTTGQLFFPEVNKN	GQLFFPEVN	9031.74				3.00544e+08	3.03474e+08	3.09207e+08	2.72371e+08	2.71617e+08	2.74837e+08
sp|P11911|CD79A_MOUSE B-cell antigen receptor complex-associated protein alpha chain OS=Mus musculus GN=Cd79a PE=1 SV=2	PGQGTTGQLFFPEVNKN	GQLFFPEVN	7426.93	5.10028e+08	6.05268e+08	3.55186e+08	4.08285e+08	5.91991e+08	4.36982e+08	5.37243e+08	5.40605e+08	5.45121e+08
sp|P11911|CD79A_MOUSE B-cell antigen receptor complex-associated protein alpha chain OS=Mus musculus GN=Cd79a PE=1 SV=2	GPGQGTTGQLFFPEVNKN	GQLFFPEVN	7271.17	4.32762e+08	1.62966e+08		2.2777e+08	2.11781e+08		2.97848e+08
sp|P11911|CD79A_MOUSE B-cell antigen receptor complex-associated protein alpha chain OS=Mus musculus GN=Cd79a PE=1 SV=2	WPPVPLGPGQGTTGQLFFPEVNKN	GQLFFPEVN	4903.54	5.49265e+07	2.46999e+07
sp|P62806|H4_MOUSE Histone H4 OS=Mus musculus GN=Hist1h4a PE=1 SV=2	GRTLYGFGG	GRTLYGFGG	36026.7			9.1483e+07		9.16099e+07				7.81639e+07
sp|P62806|H4_MOUSE Histone H4 OS=Mus musculus GN=Hist1h4a PE=1 SV=2	QGRTLYGFGG	GRTLYGFGG	29862.1						3.49309e+07	2.28707e+07
sp|P62806|H4_MOUSE Histone H4 OS=Mus musculus GN=Hist1h4a PE=1 SV=2	RQGRTLYGFGG	GRTLYGFGG	25752		1.7393e+07	1.59937e+07				1.36557e+07
sp|Q8CGP1|H2B1K_MOUSE Histone H2B type 1-K OS=Mus musculus GN=Hist1h2bk PE=1 SV=3	ELAKHAVSEGTKAVTKY	HAVSEGTKA	2519.1				4.28859e+07
sp|Q8CGP1|H2B1K_MOUSE Histone H2B type 1-K OS=Mus musculus GN=Hist1h2bk PE=1 SV=3	LPGELAKHAVSEGTKAVTK	HAVSEGTKA	2445.84	1.42751e+07	2.33351e+07	2.35954e+07
sp|Q8CGP1|H2B1K_MOUSE Histone H2B type 1-K OS=Mus musculus GN=Hist1h2bk PE=1 SV=3	PGELAKHAVSEGTKAVTKY	HAVSEGTKA	2365.9	4.38782e+07	5.18198e+07	6.5093e+07			3.61126e+07
sp|Q64525|H2B2B_MOUSE Histone H2B type 2-B OS=Mus musculus GN=Hist2h2bb PE=1 SV=3	AKHAVSEGTKAVTKYTSSK	HAVSEGTKA	3312.55								2.69354e+07
sp|Q64525|H2B2B_MOUSE Histone H2B type 2-B OS=Mus musculus GN=Hist2h2bb PE=1 SV=3	LAKHAVSEGTKAVTKYTSSK	HAVSEGTKA	2662.88	6.13687e+07	8.03614e+07	8.19931e+07	9.45124e+07	7.62376e+07	9.92112e+07		9.36646e+07	7.44619e+07
sp|Q8CGP1|H2B1K_MOUSE Histone H2B type 1-K OS=Mus musculus GN=Hist1h2bk PE=1 SV=3	ELAKHAVSEGTKAVTKYTSAK	HAVSEGTKA	2317.23	3.0557e+07	3.69226e+07	3.97651e+07				2.8989e+07	2.85305e+07
sp|Q64525|H2B2B_MOUSE Histone H2B type 2-B OS=Mus musculus GN=Hist2h2bb PE=1 SV=3	ELAKHAVSEGTKAVTKYTSSK	HAVSEGTKA	2415.9	5.55034e+08	2.01192e+08	8.483e+08	9.28933e+08	8.26821e+08	8.25104e+08	7.20788e+08	8.01429e+08	7.35933e+08
sp|Q64525|H2B2B_MOUSE Histone H2B type 2-B OS=Mus musculus GN=Hist2h2bb PE=1 SV=3	GELAKHAVSEGTKAVTKYTSSK	HAVSEGTKA	2177.49				3.2054e+07					2.22299e+07
sp|Q64525|H2B2B_MOUSE Histone H2B type 2-B OS=Mus musculus GN=Hist2h2bb PE=1 SV=3	PGELAKHAVSEGTKAVTKYTSS	HAVSEGTKA	2104.21		4.01807e+07
sp|Q8CGP1|H2B1K_MOUSE Histone H2B type 1-K OS=Mus musculus GN=Hist1h2bk PE=1 SV=3	PGELAKHAVSEGTKAVTKYTSAK	HAVSEGTKA	2001.24		6.79514e+07	5.10002e+07
sp|Q64525|H2B2B_MOUSE Histone H2B type 2-B OS=Mus musculus GN=Hist2h2bb PE=1 SV=3	PGELAKHAVSEGTKAVTKYTSSK	HAVSEGTKA	2079.96	1.2602e+09	1.06632e+09	1.23683e+09	7.60303e+08	6.51866e+08	7.7413e+08	1.56979e+08	6.838e+08	6.47363e+08
sp|Q8CGP1|H2B1K_MOUSE Histone H2B type 1-K OS=Mus musculus GN=Hist1h2bk PE=1 SV=3	VRLLLPGELAKHAVSEGTKAVTKY	HAVSEGTKA	1558.29		7.19754e+07	5.06454e+06
sp|Q64525|H2B2B_MOUSE Histone H2B type 2-B OS=Mus musculus GN=Hist2h2bb PE=1 SV=3	LPGELAKHAVSEGTKAVTKYTSSK	HAVSEGTKA	1989.67	1.48725e+09	3.07924e+08			3.04528e+08		4.20929e+08	5.06505e+08
sp|Q64525|H2B2B_MOUSE Histone H2B type 2-B OS=Mus musculus GN=Hist2h2bb PE=1 SV=3	LLPGELAKHAVSEGTKAVTKYTSSK	HAVSEGTKA	1822.95	1.53217e+08
sp|Q64525|H2B2B_MOUSE Histone H2B type 2-B OS=Mus musculus GN=Hist2h2bb PE=1 SV=3	LLLPGELAKHAVSEGTKAVTKYTSSK	HAVSEGTKA	1652.75	2.29831e+08	6.16703e+08	2.30629e+08
sp|Q8CGP1|H2B1K_MOUSE Histone H2B type 1-K OS=Mus musculus GN=Hist1h2bk PE=1 SV=3	VRLLLPGELAKHAVSEGTKAVTKYTSAK	HAVSEGTKA	1373.29	2.06419e+08	1.09929e+08	4.50493e+07
sp|Q64525|H2B2B_MOUSE Histone H2B type 2-B OS=Mus musculus GN=Hist2h2bb PE=1 SV=3	VRLLLPGELAKHAVSEGTKAVTKYTSSK	HAVSEGTKA	1406.53	1.83356e+09	3.42154e+09	2.69194e+09	3.6644e+08			3.82266e+08	4.14846e+08
sp|Q64525|H2B2B_MOUSE Histone H2B type 2-B OS=Mus musculus GN=Hist2h2bb PE=1 SV=3	AVRLLLPGELAKHAVSEGTKAVTKYTSSK	HAVSEGTKA	1350.42	3.20556e+08	8.45366e+08	1.01723e+09
sp|Q64525|H2B2B_MOUSE Histone H2B type 2-B OS=Mus musculus GN=Hist2h2bb PE=1 SV=3	TAVRLLLPGELAKHAVSEGTKAVTKYTSSK	HAVSEGTKA	1310.7	8.19891e+06	1.33753e+08	1.01015e+08
sp|P22599|A1AT2_MOUSE Alpha-1-antitrypsin 1-2 OS=Mus musculus GN=Serpina1b PE=1 SV=2	EEHTQSPIFVGKVVDPTHK	HTQSPIFVG	4180.95	4.23563e+08	1.56003e+08	5.00571e+08
sp|P22599|A1AT2_MOUSE Alpha-1-antitrypsin 1-2 OS=Mus musculus GN=Serpina1b PE=1 SV=2	IIFEEHTQSPIFVGKVVDPTHK	HTQSPIFVG	2532.11	8.20013e+09	1.01587e+10	9.31559e+09		2.05145e+09	1.17255e+09	8.76999e+08	1.92605e+09	1.81083e+09
sp|P22599|A1AT2_MOUSE Alpha-1-antitrypsin 1-2 OS=Mus musculus GN=Serpina1b PE=1 SV=2	FIIFEEHTQSPIFVGKVVDPTHK	HTQSPIFVG	2289.5	6.53643e+07	1.01789e+08
tr|Q3UP36|Q3UP36_MOUSE B-cell receptor CD22 OS=Mus musculus GN=Cd22 PE=1 SV=1	LDVHYAPKAVTTVI	HYAPKAVTT	1305.69		3.91362e+07
tr|Q3UP36|Q3UP36_MOUSE B-cell receptor CD22 OS=Mus musculus GN=Cd22 PE=1 SV=1	LDVHYAPKAVTTVIQ	HYAPKAVTT	1238.99		1.86681e+08	2.15782e+08		1.11078e+08			1.15956e+08
tr|Q3UP36|Q3UP36_MOUSE B-cell receptor CD22 OS=Mus musculus GN=Cd22 PE=1 SV=1	AKLDVHYAPKAVTTVI	HYAPKAVTT	1325.98	6.5819e+07	7.66616e+07
tr|Q3UP36|Q3UP36_MOUSE B-cell receptor CD22 OS=Mus musculus GN=Cd22 PE=1 SV=1	AKLDVHYAPKAVTTVIQ	HYAPKAVTT	1448.15		6.17558e+08	6.41556e+08	3.93285e+08		3.80415e+08
sp|P27661|H2AX_MOUSE Histone H2AX OS=Mus musculus GN=H2afx PE=1 SV=2	IAQGGVLPNIQA	IAQGGVLPN	4878.46	9.12297e+07
tr|F8WIX8|F8WIX8_MOUSE Histone H2A OS=Mus musculus GN=Hist1h2al PE=3 SV=1	KVTIAQGGVLPNIQ	IAQGGVLPN	1713.79	6.37093e+07		3.96275e+07
sp|P22752|H2A1_MOUSE Histone H2A type 1 OS=Mus musculus GN=Hist1h2ab PE=1 SV=3	RVTIAQGGVLPNIQ	IAQGGVLPN	1694.38	5.98148e+07	7.12309e+07	7.90356e+07			9.8521e+06
tr|F8WIX8|F8WIX8_MOUSE Histone H2A OS=Mus musculus GN=Hist1h2al PE=3 SV=1	KVTIAQGGVLPNIQA	IAQGGVLPN	1409.78	4.53626e+07	5.13906e+07	3.6389e+07
sp|P22752|H2A1_MOUSE Histone H2A type 1 OS=Mus musculus GN=Hist1h2ab PE=1 SV=3	GRVTIAQGGVLPNIQ	IAQGGVLPN	1574.27	3.04091e+07
sp|P22752|H2A1_MOUSE Histone H2A type 1 OS=Mus musculus GN=Hist1h2ab PE=1 SV=3	RVTIAQGGVLPNIQA	IAQGGVLPN	1396.74		4.71254e+07	3.18326e+07
sp|P27661|H2AX_MOUSE Histone H2AX OS=Mus musculus GN=H2afx PE=1 SV=2	VTIAQGGVLPNIQAVLLPK	IAQGGVLPN	1877.24	1.25658e+07
sp|P22752|H2A1_MOUSE Histone H2A type 1 OS=Mus musculus GN=Hist1h2ab PE=1 SV=3	NKLLGRVTIAQGGVLPNIQA	IAQGGVLPN	1471.91	1.79076e+08	1.91663e+08	2.04142e+08
tr|F8WIX8|F8WIX8_MOUSE Histone H2A OS=Mus musculus GN=Hist1h2al PE=3 SV=1	AIRNDEELNKLLGKVTIAQGGVLPNIQ	IAQGGVLPN	1667.08	5.08943e+07
tr|F8WIX8|F8WIX8_MOUSE Histone H2A OS=Mus musculus GN=Hist1h2al PE=3 SV=1	AIRNDEELNKLLGKVTIAQGGVLPNIQA	IAQGGVLPN	1392.27	1.5048e+08	2.73317e+08	1.32095e+08
sp|P22752|H2A1_MOUSE Histone H2A type 1 OS=Mus musculus GN=Hist1h2ab PE=1 SV=3	AIRNDEELNKLLGRVTIAQGGVLPNIQA	IAQGGVLPN	1271.66	1.56871e+08	3.85458e+08
tr|F8WIX8|F8WIX8_MOUSE Histone H2A OS=Mus musculus GN=Hist1h2al PE=3 SV=1	KVTIAQGGVLPNIQAVLLPKKTESHHKAKGK	IAQGGVLPN	1387.14	1.10311e+08		1.19879e+08
sp|P22752|H2A1_MOUSE Histone H2A type 1 OS=Mus musculus GN=Hist1h2ab PE=1 SV=3	RVTIAQGGVLPNIQAVLLPKKTESHHKAKGK	IAQGGVLPN	1378.85	1.62065e+08		8.07523e+07						8.22208e+07
tr|F8WIX8|F8WIX8_MOUSE Histone H2A OS=Mus musculus GN=Hist1h2al PE=3 SV=1	GKVTIAQGGVLPNIQAVLLPKKTESHHKAKGK	IAQGGVLPN	1279.01	3.022e+07
tr|E9PZF0|E9PZF0_MOUSE Nucleoside diphosphate kinase OS=Mus musculus GN=Gm20390 PE=3 SV=1	IAIKPDGVQRGL	IKPDGVQRG	15715.1	1.21042e+07		1.30903e+07
tr|E9PZF0|E9PZF0_MOUSE Nucleoside diphosphate kinase OS=Mus musculus GN=Gm20390 PE=3 SV=1	IAIKPDGVQRGLVG	IKPDGVQRG	11609.1		6.41969e+07
tr|E9PZF0|E9PZF0_MOUSE Nucleoside diphosphate kinase OS=Mus musculus GN=Gm20390 PE=3 SV=1	IAIKPDGVQRGLVGE	IKPDGVQRG	11253.4	1.35339e+08		1.54069e+08
sp|P25918|CD19_MOUSE B-lymphocyte antigen CD19 OS=Mus musculus GN=Cd19 PE=1 SV=3	RGILYAAPQLHSIQ	ILYAAPQLH	311.72	2.43779e+08	2.79835e+08	2.90507e+08	1.79698e+08	1.5862e+08	1.75148e+08	1.42659e+08
sp|P25918|CD19_MOUSE B-lymphocyte antigen CD19 OS=Mus musculus GN=Cd19 PE=1 SV=3	RGILYAAPQLHSIQS	ILYAAPQLH	287.73				3.07482e+07
sp|P25918|CD19_MOUSE B-lymphocyte antigen CD19 OS=Mus musculus GN=Cd19 PE=1 SV=3	GILYAAPQLHSIQSGPS	ILYAAPQLH	560.28								3.09192e+07
sp|P25918|CD19_MOUSE B-lymphocyte antigen CD19 OS=Mus musculus GN=Cd19 PE=1 SV=3	RGILYAAPQLHSIQSGPS	ILYAAPQLH	422.01	7.88207e+08	9.41248e+08	8.70941e+08	5.25094e+08	4.87221e+08		4.17153e+08		4.07154e+08
sp|P84228|H32_MOUSE Histone H3.2 OS=Mus musculus GN=Hist1h3b PE=1 SV=2	LIRKLPFQRL	IRKLPFQRL	25939.3	5.10028e+08		1.48512e+08				6.30066e+07
sp|P84228|H32_MOUSE Histone H3.2 OS=Mus musculus GN=Hist1h3b PE=1 SV=2	KSTELLIRKLPFQRL	IRKLPFQRL	17543.6		4.16554e+07	3.45217e+07
sp|P84228|H32_MOUSE Histone H3.2 OS=Mus musculus GN=Hist1h3b PE=1 SV=2	QKSTELLIRKLPFQRL	IRKLPFQRL	16757.5	1.02563e+07	3.14597e+07	2.14876e+07
sp|P01634|KV5A2_MOUSE Ig kappa chain V-V region MOPC 21 OS=Mus musculus PE=1 SV=1	NIVMTQSPKSM	IVMTQSPKS	4979.62				1.00109e+08	9.33405e+07		1.18803e+08	1.02e+08	1.04216e+08
sp|P01634|KV5A2_MOUSE Ig kappa chain V-V region MOPC 21 OS=Mus musculus PE=1 SV=1	NIVmTQSPKSM	IVmTQSPKS	8058.75					1.05739e+07	4.68624e+06	1.0677e+07		6.17497e+06
sp|P01634|KV5A2_MOUSE Ig kappa chain V-V region MOPC 21 OS=Mus musculus PE=1 SV=1	NIVMTQSPKSMSM	IVMTQSPKS	2362.07					5.51554e+07	5.68635e+07		5.1748e+07	5.85839e+07
sp|P01634|KV5A2_MOUSE Ig kappa chain V-V region MOPC 21 OS=Mus musculus PE=1 SV=1	NIVMTQSPKSMSm	IVMTQSPKS	2937.77							1.75626e+07	1.12623e+07
sp|P01634|KV5A2_MOUSE Ig kappa chain V-V region MOPC 21 OS=Mus musculus PE=1 SV=1	NIVMTQSPKSMSMS	IVMTQSPKS	1811.51							2.08277e+07
sp|P01634|KV5A2_MOUSE Ig kappa chain V-V region MOPC 21 OS=Mus musculus PE=1 SV=1	NIVMTQSPKSMSMSVG	IVMTQSPKS	1373.21						1.08116e+08
sp|P01027|CO3_MOUSE Complement C3 OS=Mus musculus GN=C3 PE=1 SV=3	qQLAFKQPSSAYAA	KQPSSAYAA	382.97			3.10266e+07			4.41528e+07	3.46175e+07	3.85439e+07	3.73085e+07
sp|P01027|CO3_MOUSE Complement C3 OS=Mus musculus GN=C3 PE=1 SV=3	qQLAFKQPSSAYAAF	KQPSSAYAA	212.72	7.21752e+07		6.77163e+07
sp|P01027|CO3_MOUSE Complement C3 OS=Mus musculus GN=C3 PE=1 SV=3	qQLAFKQPSSAYAAFN	KQPSSAYAA	185.74	1.5895e+08		1.57634e+08				2.41091e+08		2.32233e+08
sp|P62806|H4_MOUSE Histone H4 OS=Mus musculus GN=Hist1h4a PE=1 SV=2	VVYALKRQGRTLYG	KRQGRTLYG	16091		7.03512e+08
sp|P62806|H4_MOUSE Histone H4 OS=Mus musculus GN=Hist1h4a PE=1 SV=2	DVVYALKRQGRTLYG	KRQGRTLYG	15408.1							5.74578e+07
sp|P62806|H4_MOUSE Histone H4 OS=Mus musculus GN=Hist1h4a PE=1 SV=2	MDVVYALKRQGRTLYG	KRQGRTLYG	14612.7	2.84135e+08			1.65577e+07			9.34006e+06
sp|P62806|H4_MOUSE Histone H4 OS=Mus musculus GN=Hist1h4a PE=1 SV=2	MDVVYALKRQGRTLYGFGG	KRQGRTLYG	11651.6	1.25664e+08
sp|P14483|HB2A_MOUSE H-2 class II histocompatibility antigen, A beta chain OS=Mus musculus GN=H2-Ab1 PE=1 SV=1	SLRRLEQPNVVISLS	LEQPNVVIS	2247.04	1.213e+08							6.20531e+07
sp|P14483|HB2A_MOUSE H-2 class II histocompatibility antigen, A beta chain OS=Mus musculus GN=H2-Ab1 PE=1 SV=1	SLRRLEQPNVVISLSR	LEQPNVVIS	2101.02	3.40481e+08	3.65678e+08	4.05464e+08		2.73696e+08	2.80223e+08	1.17901e+08	1.30729e+08	2.25883e+08
sp|P14483|HB2A_MOUSE H-2 class II histocompatibility antigen, A beta chain OS=Mus musculus GN=H2-Ab1 PE=1 SV=1	TSLRRLEQPNVVISLSR	LEQPNVVIS	2122.98	3.91381e+08	4.50515e+08			1.43751e+08		2.83152e+08
sp|P11911|CD79A_MOUSE B-cell antigen receptor complex-associated protein alpha chain OS=Mus musculus GN=Cd79a PE=1 SV=2	GQLFFPEVNKN	LFFPEVNKN	13691.2				5.11773e+07		5.42455e+07
sp|P11911|CD79A_MOUSE B-cell antigen receptor complex-associated protein alpha chain OS=Mus musculus GN=Cd79a PE=1 SV=2	GQLFFPEVNKNH	LFFPEVNKN	10696.7	6.03563e+07	6.44644e+07	3.11127e+07		4.44599e+07
sp|P11911|CD79A_MOUSE B-cell antigen receptor complex-associated protein alpha chain OS=Mus musculus GN=Cd79a PE=1 SV=2	GQLFFPEVNKNHR	LFFPEVNKN	8919.87	7.33859e+07	3.31614e+07	4.34544e+07
sp|P11911|CD79A_MOUSE B-cell antigen receptor complex-associated protein alpha chain OS=Mus musculus GN=Cd79a PE=1 SV=2	TGQLFFPEVNKNH	LFFPEVNKN	8947.12	3.09851e+08	2.53955e+08	2.64556e+08	268435456	2.53779e+08	1.90208e+08		1.86293e+08
sp|P11911|CD79A_MOUSE B-cell antigen receptor complex-associated protein alpha chain OS=Mus musculus GN=Cd79a PE=1 SV=2	GQLFFPEVNKNHRG	LFFPEVNKN	7949.2			1.33007e+07
sp|P11911|CD79A_MOUSE B-cell antigen receptor complex-associated protein alpha chain OS=Mus musculus GN=Cd79a PE=1 SV=2	TGQLFFPEVNKNHR	LFFPEVNKN	7279.83	1.72378e+08	1.06258e+08	2.88501e+08		1.54711e+08	2.18491e+08	7.2476e+07	1.89813e+08	1.12006e+08
sp|P11911|CD79A_MOUSE B-cell antigen receptor complex-associated protein alpha chain OS=Mus musculus GN=Cd79a PE=1 SV=2	TTGQLFFPEVNKNH	LFFPEVNKN	7986.02	2.61289e+09	2.76954e+09	2.49951e+09	2.06716e+09	1.67673e+09	2.03164e+09	1.5185e+09	1.61065e+09	1.49552e+09
sp|P11911|CD79A_MOUSE B-cell antigen receptor complex-associated protein alpha chain OS=Mus musculus GN=Cd79a PE=1 SV=2	GTTGQLFFPEVNKNH	LFFPEVNKN	7050.14	4.32463e+08	4.50827e+08	1.79698e+08	4.16575e+08	3.57657e+08	3.99605e+08	2.67136e+08	2.9579e+08	2.92123e+08
sp|P11911|CD79A_MOUSE B-cell antigen receptor complex-associated protein alpha chain OS=Mus musculus GN=Cd79a PE=1 SV=2	TGQLFFPEVNKNHRG	LFFPEVNKN	6390.73	6.32254e+07	8.53566e+07	6.27886e+07					3.56896e+07	4.25602e+07
sp|P11911|CD79A_MOUSE B-cell antigen receptor complex-associated protein alpha chain OS=Mus musculus GN=Cd79a PE=1 SV=2	TTGQLFFPEVNKNHR	LFFPEVNKN	6378.84	1.8838e+09	1.94753e+09	2.66041e+09	2.19717e+09	2.17143e+09	1.55041e+09	1.91673e+09	5.62782e+08	1.84887e+09
sp|P11911|CD79A_MOUSE B-cell antigen receptor complex-associated protein alpha chain OS=Mus musculus GN=Cd79a PE=1 SV=2	GTTGQLFFPEVNKNHR	LFFPEVNKN	5803.4	4.79183e+08	6.29661e+08	4.11695e+08	5.57347e+08	5.87902e+08	5.12508e+08	4.52079e+08	4.82181e+08	4.83185e+08
sp|P11911|CD79A_MOUSE B-cell antigen receptor complex-associated protein alpha chain OS=Mus musculus GN=Cd79a PE=1 SV=2	TTGQLFFPEVNKNHRG	LFFPEVNKN	5857.71	8.80044e+08	5.75404e+08	3.9712e+08	7.40539e+08	5.89534e+08	6.72519e+08	6.73919e+08	5.39856e+08	6.83327e+08
sp|P11911|CD79A_MOUSE B-cell antigen receptor complex-associated protein alpha chain OS=Mus musculus GN=Cd79a PE=1 SV=2	GTTGQLFFPEVNKNHRG	LFFPEVNKN	5629.61			2.99074e+07	1.50898e+08	1.96633e+07
sp|P11911|CD79A_MOUSE B-cell antigen receptor complex-associated protein alpha chain OS=Mus musculus GN=Cd79a PE=1 SV=2	QGTTGQLFFPEVNKNHR	LFFPEVNKN	5737.22				4.55517e+07	4.86859e+07	4.30646e+07	3.50279e+07		3.10051e+07
sp|P11911|CD79A_MOUSE B-cell antigen receptor complex-associated protein alpha chain OS=Mus musculus GN=Cd79a PE=1 SV=2	TTGQLFFPEVNKNHRGL	LFFPEVNKN	5586.16	6.96235e+08	7.57148e+08	6.18415e+08		2.71617e+08				2.95381e+08
sp|P11911|CD79A_MOUSE B-cell antigen receptor complex-associated protein alpha chain OS=Mus musculus GN=Cd79a PE=1 SV=2	GTTGQLFFPEVNKNHRGL	LFFPEVNKN	5379.92	2.56966e+08	7.21252e+07	2.22773e+08	1.98413e+07	1.2733e+08
sp|P11911|CD79A_MOUSE B-cell antigen receptor complex-associated protein alpha chain OS=Mus musculus GN=Cd79a PE=1 SV=2	PGQGTTGQLFFPEVNKNH	LFFPEVNKN	6256.9	1.18645e+09	1.19222e+09	8.6253e+08	7.87115e+08	6.78606e+08	7.68782e+08	6.14995e+08	6.00255e+08	6.02756e+08
sp|P11911|CD79A_MOUSE B-cell antigen receptor complex-associated protein alpha chain OS=Mus musculus GN=Cd79a PE=1 SV=2	GPGQGTTGQLFFPEVNKNH	LFFPEVNKN	6059.75	5.72222e+08	5.88717e+08	6.59593e+08		3.99328e+08	4.26213e+08	3.49811e+08		3.47154e+08
sp|P11911|CD79A_MOUSE B-cell antigen receptor complex-associated protein alpha chain OS=Mus musculus GN=Cd79a PE=1 SV=2	PGQGTTGQLFFPEVNKNHR	LFFPEVNKN	5408.05	2.18805e+09	2.41437e+09	2.24178e+09	1.40508e+09	1.48519e+09	1.76009e+09	1.41583e+09	1.41191e+09	1.32744e+09
sp|P11911|CD79A_MOUSE B-cell antigen receptor complex-associated protein alpha chain OS=Mus musculus GN=Cd79a PE=1 SV=2	GPGQGTTGQLFFPEVNKNHR	LFFPEVNKN	5223.55	4.45546e+08	3.01378e+08	2.7848e+08	7.05955e+08	8.07004e+08	8.43025e+08	5.65519e+08	5.91991e+08
sp|P11911|CD79A_MOUSE B-cell antigen receptor complex-associated protein alpha chain OS=Mus musculus GN=Cd79a PE=1 SV=2	PGQGTTGQLFFPEVNKNHRG	LFFPEVNKN	5175.17	1.09175e+09		1.17255e+09	7.55575e+08	6.6418e+08	1.06043e+09	6.98168e+08	6.18415e+08	8.70941e+08
sp|P11911|CD79A_MOUSE B-cell antigen receptor complex-associated protein alpha chain OS=Mus musculus GN=Cd79a PE=1 SV=2	GPGQGTTGQLFFPEVNKNHRG	LFFPEVNKN	5003.87			5.32424e+08		2.59471e+08	2.58215e+08	2.41425e+08	2.58394e+08
sp|P11911|CD79A_MOUSE B-cell antigen receptor complex-associated protein alpha chain OS=Mus musculus GN=Cd79a PE=1 SV=2	PGQGTTGQLFFPEVNKNHRGL	LFFPEVNKN	4880.73		8.79434e+08	5.94046e+08	4.88912e+08	4.11124e+08	3.96845e+08	3.68988e+08	3.5865e+08	3.66186e+08
sp|P11911|CD79A_MOUSE B-cell antigen receptor complex-associated protein alpha chain OS=Mus musculus GN=Cd79a PE=1 SV=2	GPGQGTTGQLFFPEVNKNHRGL	LFFPEVNKN	4720.25	2.7256e+08			1.54711e+08	9.45779e+07	1.16924e+08	1.30276e+08	1.27066e+08
sp|P11911|CD79A_MOUSE B-cell antigen receptor complex-associated protein alpha chain OS=Mus musculus GN=Cd79a PE=1 SV=2	PGQGTTGQLFFPEVNKNHRGLY	LFFPEVNKN	4723.21	4.77832e+07
sp|P11911|CD79A_MOUSE B-cell antigen receptor complex-associated protein alpha chain OS=Mus musculus GN=Cd79a PE=1 SV=2	WPPVPLGPGQGTTGQLFFPEVNKNHR	LFFPEVNKN	3758.21	1.93926e+07	9.79083e+06	5.98533e+06
sp|Q64697|PTCA_MOUSE Protein tyrosine phosphatase receptor type C-associated protein OS=Mus musculus GN=Ptprcap PE=1 SV=1	DLHAFSGSAAWDD	LHAFSGSAA	758.64		4.20324e+07		5.12128e+07	4.04883e+07	5.08238e+07	4.09398e+07	4.16554e+07
sp|Q64697|PTCA_MOUSE Protein tyrosine phosphatase receptor type C-associated protein OS=Mus musculus GN=Ptprcap PE=1 SV=1	SDLHAFSGSAAWDD	LHAFSGSAA	527.29	3.86242e+07			2.39912e+07	2.47684e+07	2.92108e+07
sp|Q64697|PTCA_MOUSE Protein tyrosine phosphatase receptor type C-associated protein OS=Mus musculus GN=Ptprcap PE=1 SV=1	SDLHAFSGSAAWDDS	LHAFSGSAA	397.7			2.47341e+07	1.61945e+07	1.24186e+07		1.53954e+07	1.32731e+07	1.41569e+07
tr|E9PZF0|E9PZF0_MOUSE Nucleoside diphosphate kinase OS=Mus musculus GN=Gm20390 PE=3 SV=1	VGLKFLQASEDL	LKFLQASED	11547.5	1.09397e+08	1.38951e+08	8.99737e+07	4.87534e+07	4.0014e+07
tr|E9PZF0|E9PZF0_MOUSE Nucleoside diphosphate kinase OS=Mus musculus GN=Gm20390 PE=3 SV=1	VGLKFLQASEDLLK	LKFLQASED	6075.18		3.95178e+07	1.92453e+07
tr|E9PZF0|E9PZF0_MOUSE Nucleoside diphosphate kinase OS=Mus musculus GN=Gm20390 PE=3 SV=1	VGLKFLQASEDLLKEH	LKFLQASED	5995.9	4.5143e+07	1.03711e+08	1.06775e+08
tr|E9PZF0|E9PZF0_MOUSE Nucleoside diphosphate kinase OS=Mus musculus GN=Gm20390 PE=3 SV=1	VGLKFLQASEDLLKEHY	LKFLQASED	6162.83	1.15956e+08		2.29036e+08
tr|E9PZF0|E9PZF0_MOUSE Nucleoside diphosphate kinase OS=Mus musculus GN=Gm20390 PE=3 SV=1	VGLKFLQASEDLLKEHYTD	LKFLQASED	6370.01	2.57131e+07
tr|E9PZF0|E9PZF0_MOUSE Nucleoside diphosphate kinase OS=Mus musculus GN=Gm20390 PE=3 SV=1	VGLKFLQASEDLLKEHYTDLK	LKFLQASED	6282.61	1.38758e+08	4.54908e+08	3.19447e+08
tr|E9PZF0|E9PZF0_MOUSE Nucleoside diphosphate kinase OS=Mus musculus GN=Gm20390 PE=3 SV=1	VGLKFLQASEDLLKEHYTDLKD	LKFLQASED	6266.38		6.77163e+07
tr|E9PZF0|E9PZF0_MOUSE Nucleoside diphosphate kinase OS=Mus musculus GN=Gm20390 PE=3 SV=1	VGLKFLQASEDLLKEHYTDLKDR	LKFLQASED	6225.83	8.05327e+08	1.14683e+09	3.00737e+07
tr|E9PZF0|E9PZF0_MOUSE Nucleoside diphosphate kinase OS=Mus musculus GN=Gm20390 PE=3 SV=1	VGLKFLQASEDLLKEHYTDLKDRPF	LKFLQASED	6113.22	4.01012e+09	3.53975e+09	1.3469e+09
tr|E9PZF0|E9PZF0_MOUSE Nucleoside diphosphate kinase OS=Mus musculus GN=Gm20390 PE=3 SV=1	VGLKFLQASEDLLKEHYTDLKDRPFF	LKFLQASED	6043.97	4.50827e+08	2.41425e+08	3.48825e+07
tr|E9PZF0|E9PZF0_MOUSE Nucleoside diphosphate kinase OS=Mus musculus GN=Gm20390 PE=3 SV=1	VGLKFLQASEDLLKEHYTDLKDRPFFTG	LKFLQASED	5829.83			7.57635e+07
sp|Q99LJ1|FUCO_MOUSE Tissue alpha-L-fucosidase OS=Mus musculus GN=Fuca1 PE=1 SV=1	GIVNLKSPKTTSATK	LKSPKTTSA	3255.77				7.20217e+06			1.41079e+07	2.04274e+07	1.75991e+07
sp|Q99LJ1|FUCO_MOUSE Tissue alpha-L-fucosidase OS=Mus musculus GN=Fuca1 PE=1 SV=1	GIVNLKSPKTTSATKI	LKSPKTTSA	2236.83	2.22916e+07	5.44338e+07	2.8709e+07	1.92987e+07		1.59273e+07
sp|Q99LJ1|FUCO_MOUSE Tissue alpha-L-fucosidase OS=Mus musculus GN=Fuca1 PE=1 SV=1	GIVNLKSPKTTSATKIT	LKSPKTTSA	2061.28	1.99516e+07
sp|O09046-2|OXLA_MOUSE Isoform 2 of L-amino-acid oxidase OS=Mus musculus GN=Il4i1	ALLLNAPVVSITQGR	LLLNAPVVS	1072.03				1.31267e+07		1.07736e+07	1.26532e+07		1.41471e+07
sp|O09046-2|OXLA_MOUSE Isoform 2 of L-amino-acid oxidase OS=Mus musculus GN=Il4i1	GALLLNAPVVSITQGR	LLLNAPVVS	910.92	1.1024e+09	1.35064e+09	9.11078e+08	1.31736e+09	1.12791e+09	1.1556e+09	1.10776e+09	1.15161e+09	1.07523e+09
sp|O09046-2|OXLA_MOUSE Isoform 2 of L-amino-acid oxidase OS=Mus musculus GN=Il4i1	GALLLNAPVVSITQGRN	LLLNAPVVS	1077.39			1.31085e+07	1.72968e+07		1.28476e+07
sp|O09046-2|OXLA_MOUSE Isoform 2 of L-amino-acid oxidase OS=Mus musculus GN=Il4i1	SGALLLNAPVVSITQGR	LLLNAPVVS	905.93								8.14227e+06	6.65497e+06
tr|E9PZF0|E9PZF0_MOUSE Nucleoside diphosphate kinase OS=Mus musculus GN=Gm20390 PE=3 SV=1	LQASEDLLKEHY	LQASEDLLK	31015.7	1.99526e+08	2.29991e+08	2.63276e+08
tr|E9PZF0|E9PZF0_MOUSE Nucleoside diphosphate kinase OS=Mus musculus GN=Gm20390 PE=3 SV=1	LQASEDLLKEHYTDLK	LQASEDLLK	25519.5		3.27275e+07	4.00695e+07
tr|E9PZF0|E9PZF0_MOUSE Nucleoside diphosphate kinase OS=Mus musculus GN=Gm20390 PE=3 SV=1	FLQASEDLLKEHYTDLKDRPF	LQASEDLLK	16403.2			4.21784e+07
sp|P13020-2|GELS_MOUSE Isoform 2 of Gelsolin OS=Mus musculus GN=Gsn	AMLQVLGPKPALPEG	LQVLGPKPA	2218.53		1.30819e+08	1.19879e+08		8.81221e+07		1.29018e+08	1.06627e+08	1.22398e+08
sp|P13020-2|GELS_MOUSE Isoform 2 of Gelsolin OS=Mus musculus GN=Gsn	AmLQVLGPKPALPEG	LQVLGPKPA	2379.04	5.91141e+07	5.65491e+07		3.9082e+07		3.93811e+07
sp|P13020-2|GELS_MOUSE Isoform 2 of Gelsolin OS=Mus musculus GN=Gsn	EPEAMLQVLGPKPALPEG	LQVLGPKPA	2501.12	6.72486e+07	5.07886e+07				7.04941e+07
tr|F6XX07|F6XX07_MOUSE Protein Gm21970 (Fragment) OS=Mus musculus GN=Gm21970 PE=4 SV=1	LHLRFSAPQIENEP	LRFSAPQIE	1442.01	4.62539e+08	6.18415e+08		4.84862e+08	2.98882e+08	4.30966e+08		4.09135e+08
tr|F6XX07|F6XX07_MOUSE Protein Gm21970 (Fragment) OS=Mus musculus GN=Gm21970 PE=4 SV=1	LHLRFSAPQIENEPE	LRFSAPQIE	1323.18	7.79514e+08	8.05327e+08	7.55052e+08
tr|F6XX07|F6XX07_MOUSE Protein Gm21970 (Fragment) OS=Mus musculus GN=Gm21970 PE=4 SV=1	LHLRFSAPQIENEPET	LRFSAPQIE	1337.23	2.14738e+08
tr|Q80ZE3|Q80ZE3_MOUSE Protein Siglecg OS=Mus musculus GN=Siglecg PE=1 SV=1	QVLSWSSPVGSRTL	LSWSSPVGS	448.14	3.56896e+07		3.26143e+07		1.98e+07
tr|Q80ZE3|Q80ZE3_MOUSE Protein Siglecg OS=Mus musculus GN=Siglecg PE=1 SV=1	qVLSWSSPVGSRTL	LSWSSPVGS	458.42		3.38347e+07	3.12424e+07		1.84613e+07
tr|Q80ZE3|Q80ZE3_MOUSE Protein Siglecg OS=Mus musculus GN=Siglecg PE=1 SV=1	DQVLSWSSPVGSRTL	LSWSSPVGS	381.82	1.28655e+07			5.84593e+06		5.96462e+06	7.65515e+06	7.42006e+06
tr|Q80ZE3|Q80ZE3_MOUSE Protein Siglecg OS=Mus musculus GN=Siglecg PE=1 SV=1	QVLSWSSPVGSRTLA	LSWSSPVGS	350.33	4.81489e+07		2.12359e+07	2.31579e+07	2.24156e+07		2.56953e+07		2.75777e+07
tr|Q80ZE3|Q80ZE3_MOUSE Protein Siglecg OS=Mus musculus GN=Siglecg PE=1 SV=1	qVLSWSSPVGSRTLA	LSWSSPVGS	361.88	2.24778e+07	3.04935e+07		3.00737e+07	2.55355e+07	2.44444e+07			3.33227e+07
tr|Q80ZE3|Q80ZE3_MOUSE Protein Siglecg OS=Mus musculus GN=Siglecg PE=1 SV=1	DQVLSWSSPVGSRTLA	LSWSSPVGS	366.22				6.01028e+06	6.79009e+06	6.60442e+06	6.51349e+06		1.03419e+07
tr|Q80ZE3|Q80ZE3_MOUSE Protein Siglecg OS=Mus musculus GN=Siglecg PE=1 SV=1	QVLSWSSPVGSRTLAL	LSWSSPVGS	324.1				3.23201e+06				4.27947e+06
sp|P04441|HG2A_MOUSE H-2 class II histocompatibility antigen gamma chain OS=Mus musculus GN=Cd74 PE=1 SV=3	KPVSQMRMATPLLMR	MRMATPLLM	137.03		1.96234e+08	1.29826e+08				3.91924e+08	5.57733e+08	3.1309e+08
sp|P04441|HG2A_MOUSE H-2 class II histocompatibility antigen gamma chain OS=Mus musculus GN=Cd74 PE=1 SV=3	KPVSQmRmATPLLMR	mRmATPLLM	463					5.33506e+07		6.16245e+07
sp|P04441|HG2A_MOUSE H-2 class II histocompatibility antigen gamma chain OS=Mus musculus GN=Cd74 PE=1 SV=3	KPVSQMRMATPLLMRP	MRMATPLLM	120.92								3.42392e+09
sp|P04441|HG2A_MOUSE H-2 class II histocompatibility antigen gamma chain OS=Mus musculus GN=Cd74 PE=1 SV=3	KPVSQmRMATPLLMRP	mRMATPLLM	235.99								1.36476e+09
sp|P04441|HG2A_MOUSE H-2 class II histocompatibility antigen gamma chain OS=Mus musculus GN=Cd74 PE=1 SV=3	KPVSQmRmATPLLMRP	mRmATPLLM	422.58					4.26509e+08	5.38361e+08
sp|P04441|HG2A_MOUSE H-2 class II histocompatibility antigen gamma chain OS=Mus musculus GN=Cd74 PE=1 SV=3	KPVSQMRmATPLLmRP	MRmATPLLm	329.87		2.95191e+09	2.6402e+09					5.44743e+08	5.40231e+08
sp|P04441|HG2A_MOUSE H-2 class II histocompatibility antigen gamma chain OS=Mus musculus GN=Cd74 PE=1 SV=3	KPVSQmRmATPLLmRP	mRmATPLLm	681.75	3.00142e+09			1.85649e+08				2.55545e+08	1.25664e+08
sp|P04441|HG2A_MOUSE H-2 class II histocompatibility antigen gamma chain OS=Mus musculus GN=Cd74 PE=1 SV=3	KPVSQMRMATPLLMRPM	MRMATPLLM	114.4	2.72574e+09	1.15887e+10	2.37289e+09	1.33859e+10	1.11939e+10	1.32291e+10	2.24345e+10	1.30832e+10	1.81468e+10
sp|P04441|HG2A_MOUSE H-2 class II histocompatibility antigen gamma chain OS=Mus musculus GN=Cd74 PE=1 SV=3	KPVSQmRMATPLLMRPM	mRMATPLLM	217.83	1.96798e+10
sp|P04441|HG2A_MOUSE H-2 class II histocompatibility antigen gamma chain OS=Mus musculus GN=Cd74 PE=1 SV=3	KPVSQMRmATPLLMRPM	MRmATPLLM	191.85									9.81948e+09
sp|P04441|HG2A_MOUSE H-2 class II histocompatibility antigen gamma chain OS=Mus musculus GN=Cd74 PE=1 SV=3	KPVSQMRMATPLLmRPM	MRMATPLLm	182.98				7.60341e+09	1.49145e+10	8.14914e+09		1.19559e+10
sp|P04441|HG2A_MOUSE H-2 class II histocompatibility antigen gamma chain OS=Mus musculus GN=Cd74 PE=1 SV=3	KPVSQMRMATPLLMRPm	MRMATPLLM	127.42							1.69551e+10
sp|P04441|HG2A_MOUSE H-2 class II histocompatibility antigen gamma chain OS=Mus musculus GN=Cd74 PE=1 SV=3	KPVSQmRmATPLLMRPM	mRmATPLLM	389.56			2.03456e+10	8.99827e+09	7.53521e+09		6.80525e+09	5.79837e+09	5.98623e+09
sp|P04441|HG2A_MOUSE H-2 class II histocompatibility antigen gamma chain OS=Mus musculus GN=Cd74 PE=1 SV=3	KPVSQMRmATPLLMRPm	MRmATPLLM	216.45						7.57186e+09
sp|P04441|HG2A_MOUSE H-2 class II histocompatibility antigen gamma chain OS=Mus musculus GN=Cd74 PE=1 SV=3	KPVSQmRmATPLLMRPm	mRmATPLLM	451.41				2.29524e+09	1.31553e+09	2.13857e+09	2.58228e+09	2.36961e+09	2.30801e+09
sp|P04441|HG2A_MOUSE H-2 class II histocompatibility antigen gamma chain OS=Mus musculus GN=Cd74 PE=1 SV=3	KPVSQmRmATPLLmRPm	mRmATPLLm	720.63		2.74674e+10		1.4506e+09	1.05603e+09	1.46677e+09	1.19222e+09	1.45866e+09	1.37902e+09
sp|P04441|HG2A_MOUSE H-2 class II histocompatibility antigen gamma chain OS=Mus musculus GN=Cd74 PE=1 SV=3	AKPVSQMRMATPLLMRPM	MRMATPLLM	118.81							3.58916e+09
sp|P04441|HG2A_MOUSE H-2 class II histocompatibility antigen gamma chain OS=Mus musculus GN=Cd74 PE=1 SV=3	AKPVSQmRmATPLLMRPM	mRmATPLLM	410.45				9.21239e+08				1.70595e+08	1.37323e+08
sp|P04441|HG2A_MOUSE H-2 class II histocompatibility antigen gamma chain OS=Mus musculus GN=Cd74 PE=1 SV=3	AKPVSQMRmATPLLMRPm	MRmATPLLM	228.6			2.73141e+09			6.29225e+08	7.18792e+08
sp|P04441|HG2A_MOUSE H-2 class II histocompatibility antigen gamma chain OS=Mus musculus GN=Cd74 PE=1 SV=3	AKPVSQmRmATPLLmRPm	mRmATPLLm	754.24	3.01184e+09	3.22131e+09
sp|P04441|HG2A_MOUSE H-2 class II histocompatibility antigen gamma chain OS=Mus musculus GN=Cd74 PE=1 SV=3	KPVSQMRMATPLLMRPMSM	MRMATPLLM	120.87							1.56328e+08
sp|P04441|HG2A_MOUSE H-2 class II histocompatibility antigen gamma chain OS=Mus musculus GN=Cd74 PE=1 SV=3	SAKPVSQMRMATPLLMRPM	MRMATPLLM	119.44			1.19216e+08
sp|P04441|HG2A_MOUSE H-2 class II histocompatibility antigen gamma chain OS=Mus musculus GN=Cd74 PE=1 SV=3	SAKPVSQmRMATPLLMRPM	mRMATPLLM	231.44			3.91381e+08				4.67049e+08
sp|P04441|HG2A_MOUSE H-2 class II histocompatibility antigen gamma chain OS=Mus musculus GN=Cd74 PE=1 SV=3	SAKPVSQMRmATPLLMRPM	MRmATPLLM	205.5					4.74555e+08	4.47713e+08		4.02943e+08	3.81471e+08
sp|P04441|HG2A_MOUSE H-2 class II histocompatibility antigen gamma chain OS=Mus musculus GN=Cd74 PE=1 SV=3	SAKPVSQMRMATPLLmRPM	MRMATPLLm	193.16	6.48711e+08
sp|P04441|HG2A_MOUSE H-2 class II histocompatibility antigen gamma chain OS=Mus musculus GN=Cd74 PE=1 SV=3	SAKPVSQmRmATPLLMRPM	mRmATPLLM	414.32							3.12439e+08		2.84924e+08
sp|P04441|HG2A_MOUSE H-2 class II histocompatibility antigen gamma chain OS=Mus musculus GN=Cd74 PE=1 SV=3	SAKPVSQmRMATPLLmRPM	mRMATPLLm	364.01				3.21223e+08		1.15235e+08
sp|P04441|HG2A_MOUSE H-2 class II histocompatibility antigen gamma chain OS=Mus musculus GN=Cd74 PE=1 SV=3	SAKPVSQmRmATPLLMRPm	mRmATPLLM	479.08		6.43783e+08					1.80948e+08	7.89222e+06
sp|P04441|HG2A_MOUSE H-2 class II histocompatibility antigen gamma chain OS=Mus musculus GN=Cd74 PE=1 SV=3	SAKPVSQMRmATPLLmRPm	MRmATPLLm	379.23						5.92372e+07
sp|P04441|HG2A_MOUSE H-2 class II histocompatibility antigen gamma chain OS=Mus musculus GN=Cd74 PE=1 SV=3	LPKSAKPVSQMRMATPLLMRPM	MRMATPLLM	114.1		1.16122e+09	3.7388e+08		5.27648e+08
sp|P04441|HG2A_MOUSE H-2 class II histocompatibility antigen gamma chain OS=Mus musculus GN=Cd74 PE=1 SV=3	LPKSAKPVSQMRmATPLLmRPm	MRmATPLLm	339.82					9.35348e+07
sp|P70349|HINT1_MOUSE Histidine triad nucleotide-binding protein 1 OS=Mus musculus GN=Hint1 PE=1 SV=3	VVNEGADGGQSVYHIH	NEGADGGQS	11180	1.61273e+07	2.28549e+07
sp|P70349|HINT1_MOUSE Histidine triad nucleotide-binding protein 1 OS=Mus musculus GN=Hint1 PE=1 SV=3	VVNEGADGGQSVYHIHL	NEGADGGQS	10653.3			6.55458e+07
sp|P70349|HINT1_MOUSE Histidine triad nucleotide-binding protein 1 OS=Mus musculus GN=Hint1 PE=1 SV=3	VVNEGADGGQSVYHIHLHVLGGR	NEGADGGQS	6972.09	2.52538e+07
tr|Q504P4|Q504P4_MOUSE Heat shock cognate 71 kDa protein OS=Mus musculus GN=Hspa8 PE=1 SV=1	NVLRIINEPTAAAIA	NEPTAAAIA	376.89		2.88486e+07	2.7616e+07		1.86542e+07		2.05695e+07	1.81945e+07	2.077e+07
tr|Q504P4|Q504P4_MOUSE Heat shock cognate 71 kDa protein OS=Mus musculus GN=Hspa8 PE=1 SV=1	VLRIINEPTAAAIAYG	NEPTAAAIA	270.93				4.08264e+07	4.11389e+07	3.59877e+07	3.97376e+07	4.43675e+07	4.20033e+07
tr|Q504P4|Q504P4_MOUSE Heat shock cognate 71 kDa protein OS=Mus musculus GN=Hspa8 PE=1 SV=1	NVLRIINEPTAAAIAYG	NEPTAAAIA	302.81	2.38928e+08	1.77101e+08	7.03965e+07
tr|Q504P4|Q504P4_MOUSE Heat shock cognate 71 kDa protein OS=Mus musculus GN=Hspa8 PE=1 SV=1	RIINEPTAAAIAYGLDKKVGAERN	NEPTAAAIA	377.82							1.94329e+07	1.23928e+07
sp|P62806|H4_MOUSE Histone H4 OS=Mus musculus GN=Hist1h4a PE=1 SV=2	DNIQGITKPAIR	NIQGITKPA	10673.7	1.17162e+07			1.00104e+07		9.7232e+06	9.0595e+06	1.18222e+07
sp|P62806|H4_MOUSE Histone H4 OS=Mus musculus GN=Hist1h4a PE=1 SV=2	RDNIQGITKPAIR	NIQGITKPA	8449.86							4.60574e+06		3.48566e+06
sp|P62806|H4_MOUSE Histone H4 OS=Mus musculus GN=Hist1h4a PE=1 SV=2	RDNIQGITKPAIRR	NIQGITKPA	7114.28				4.41834e+07		3.94357e+07	4.93313e+07	6.28757e+07	6.59103e+07
sp|P14434|HA2B_MOUSE H-2 class II histocompatibility antigen, A-B alpha chain OS=Mus musculus GN=H2-Aa PE=1 SV=2	TPATNEAPQATVFPK	PATNEAPQA	3106.29				2.88287e+07	1.72131e+07	1.44844e+07	3.66167e+07		2.72169e+07
sp|P14434|HA2B_MOUSE H-2 class II histocompatibility antigen, A-B alpha chain OS=Mus musculus GN=H2-Aa PE=1 SV=2	STPATNEAPQATVFPK	PATNEAPQA	2664.26					8.97823e+06	1.05227e+07	1.48196e+07	1.50786e+07	1.67888e+07
sp|P14434|HA2B_MOUSE H-2 class II histocompatibility antigen, A-B alpha chain OS=Mus musculus GN=H2-Aa PE=1 SV=2	TPATNEAPQATVFPKSPV	PATNEAPQA	2456.28				3.43784e+07	2.58203e+07		5.20718e+07	4.67026e+07
sp|Q61233|PLSL_MOUSE Plastin-2 OS=Mus musculus GN=Lcp1 PE=1 SV=4	PKISTSLPV	PKISTSLPV	13229.3								8.43525e+06
sp|Q61233|PLSL_MOUSE Plastin-2 OS=Mus musculus GN=Lcp1 PE=1 SV=4	SIASFKDPKISTSLPV	PKISTSLPV	2039.27	2.24334e+09	1.78837e+09	1.68022e+09				1.25062e+09
sp|Q61233|PLSL_MOUSE Plastin-2 OS=Mus musculus GN=Lcp1 PE=1 SV=4	SIASFKDPKISTSLPVL	PKISTSLPV	1445.87	2.10454e+07
sp|Q61233|PLSL_MOUSE Plastin-2 OS=Mus musculus GN=Lcp1 PE=1 SV=4	SIASFKDPKISTSLPVLD	PKISTSLPV	1342.87		2.27454e+08
sp|P07724|ALBU_MOUSE Serum albumin OS=Mus musculus GN=Alb PE=1 SV=3	YTQKAPQVSTPTLV	PQVSTPTLV	1657.66								4.29156e+07	3.91091e+07
sp|P07724|ALBU_MOUSE Serum albumin OS=Mus musculus GN=Alb PE=1 SV=3	LVRYTQKAPQVSTPTLV	PQVSTPTLV	1009.32					2.39603e+09	2.42611e+09
sp|P07724|ALBU_MOUSE Serum albumin OS=Mus musculus GN=Alb PE=1 SV=3	VRYTQKAPQVSTPTLVE	PQVSTPTLV	1006.7			4.22369e+07
sp|P07724|ALBU_MOUSE Serum albumin OS=Mus musculus GN=Alb PE=1 SV=3	LVRYTQKAPQVSTPTLVE	PQVSTPTLV	990.88								1.80072e+08
sp|P07724|ALBU_MOUSE Serum albumin OS=Mus musculus GN=Alb PE=1 SV=3	ILVRYTQKAPQVSTPTLVE	PQVSTPTLV	972.86				1.31456e+08				1.20796e+08
sp|P97825|HN1_MOUSE Hematological and neurological expressed 1 protein OS=Mus musculus GN=Hn1 PE=1 SV=3	EKPVPAAPVPSPVAPAP	PVPAAPVPS	247.01	1.14116e+07				2.18632e+07	5.28693e+06			1.78943e+07
sp|P97825|HN1_MOUSE Hematological and neurological expressed 1 protein OS=Mus musculus GN=Hn1 PE=1 SV=3	EKPVPAAPVPSPVAPAPV	PVPAAPVPS	242.98							5.80957e+06
sp|P97825|HN1_MOUSE Hematological and neurological expressed 1 protein OS=Mus musculus GN=Hn1 PE=1 SV=3	KPVPAAPVPSPVAPAPVP	PVPAAPVPS	272.52				1.07886e+07				2.14281e+07	5.53442e+06
sp|P97825|HN1_MOUSE Hematological and neurological expressed 1 protein OS=Mus musculus GN=Hn1 PE=1 SV=3	EKPVPAAPVPSPVAPAPVP	PVPAAPVPS	245.81	2.92514e+07
sp|P62806|H4_MOUSE Histone H4 OS=Mus musculus GN=Hist1h4a PE=1 SV=2	IQGITKPAIRRL	QGITKPAIR	10497.6	1.21799e+07	4.83831e+07	4.70601e+07
sp|P62806|H4_MOUSE Histone H4 OS=Mus musculus GN=Hist1h4a PE=1 SV=2	DNIQGITKPAIRRL	QGITKPAIR	6825.42			8.19322e+06
sp|P62806|H4_MOUSE Histone H4 OS=Mus musculus GN=Hist1h4a PE=1 SV=2	RDNIQGITKPAIRRL	QGITKPAIR	5701.88	3.13943e+07		3.4141e+07				2.10454e+07	2.59458e+07
sp|P08226|APOE_MOUSE Apolipoprotein E OS=Mus musculus GN=Apoe PE=1 SV=2	LEEQLGPVAEETR	QLGPVAEET	11487.1				6.29598e+06	5.12102e+06		7.82142e+06	8.34222e+06
sp|P08226|APOE_MOUSE Apolipoprotein E OS=Mus musculus GN=Apoe PE=1 SV=2	ELEEQLGPVAEETR	QLGPVAEET	9594.65	4.13124e+08	4.70624e+08	4.58708e+08	4.14271e+08	4.28286e+08	3.60894e+08	2.60192e+08	3.29796e+08	2.66212e+08
sp|P08226|APOE_MOUSE Apolipoprotein E OS=Mus musculus GN=Apoe PE=1 SV=2	LEEQLGPVAEETRA	QLGPVAEET	8736.19				1.73448e+07	9.83845e+06		1.52891e+07	1.13014e+07
sp|P08226|APOE_MOUSE Apolipoprotein E OS=Mus musculus GN=Apoe PE=1 SV=2	ELEEQLGPVAEETRA	QLGPVAEET	7415.29	1.19636e+09	1.39634e+09	1.3714e+09	8.9171e+08	7.46207e+08	9.23156e+08	7.6825e+08	7.33896e+08	7.82763e+08
sp|P08226|APOE_MOUSE Apolipoprotein E OS=Mus musculus GN=Apoe PE=1 SV=2	KELEEQLGPVAEETR	QLGPVAEET	7995.87	6.2358e+08	6.43783e+08	7.54006e+08	5.33532e+08	4.51453e+08	5.00918e+08	3.39303e+08	3.64413e+08	3.56666e+08
sp|P08226|APOE_MOUSE Apolipoprotein E OS=Mus musculus GN=Apoe PE=1 SV=2	ELEEQLGPVAEETRAR	QLGPVAEET	6927.35				7.14322e+08	6.18844e+08	8.89241e+08	5.50818e+08	5.72619e+08	5.24366e+08
sp|P08226|APOE_MOUSE Apolipoprotein E OS=Mus musculus GN=Apoe PE=1 SV=2	KELEEQLGPVAEETRA	QLGPVAEET	6717.5	7.4776e+08	7.55575e+08	7.11358e+08	6.23148e+08	5.54649e+08	6.09056e+08	4.59026e+08	4.70624e+08	4.69321e+08
sp|P08226|APOE_MOUSE Apolipoprotein E OS=Mus musculus GN=Apoe PE=1 SV=2	KELEEQLGPVAEETRAR	QLGPVAEET	6550.2	1.7443e+09	1.17743e+09	8.48889e+08	1.5786e+09	1.23855e+09	1.31644e+09	1.07822e+09	9.47795e+08	1.14207e+09
sp|P08226|APOE_MOUSE Apolipoprotein E OS=Mus musculus GN=Apoe PE=1 SV=2	KKELEEQLGPVAEETRA	QLGPVAEET	6602.92	9.82482e+06		1.56428e+07				3.67184e+07	3.07269e+07	3.14815e+07
sp|P08226|APOE_MOUSE Apolipoprotein E OS=Mus musculus GN=Apoe PE=1 SV=2	KKELEEQLGPVAEETRAR	QLGPVAEET	6306.72			1.48615e+08	2.78673e+08	2.1355e+08	2.74076e+08		2.41091e+08
sp|P08226|APOE_MOUSE Apolipoprotein E OS=Mus musculus GN=Apoe PE=1 SV=2	KKELEEQLGPVAEETRARL	QLGPVAEET	6072.22		4.14825e+07	6.46434e+07		9.79811e+07
sp|P27808|MGAT1_MOUSE Alpha-1,3-mannosyl-glycoprotein 2-beta-N-acetylglucosaminyltransferase OS=Mus musculus GN=Mgat1 PE=1 SV=1	LAQVYGAPQLQVEK	QVYGAPQLQ	1625.84			4.32741e+07	2.08421e+07		2.48717e+07	2.03144e+07
sp|P27808|MGAT1_MOUSE Alpha-1,3-mannosyl-glycoprotein 2-beta-N-acetylglucosaminyltransferase OS=Mus musculus GN=Mgat1 PE=1 SV=1	LAQVYGAPQLQVEKV	QVYGAPQLQ	1366.01	2.84332e+08	2.76748e+08	2.86309e+08	1.69299e+08	1.57524e+08	3.28867e+07		1.53642e+08	1.743e+08
sp|P27808|MGAT1_MOUSE Alpha-1,3-mannosyl-glycoprotein 2-beta-N-acetylglucosaminyltransferase OS=Mus musculus GN=Mgat1 PE=1 SV=1	LAQVYGAPQLQVEKVR	QVYGAPQLQ	1443.6	8.67885e+07	1.11541e+08	1.00875e+08			3.96275e+07	3.82247e+07	3.90008e+07
sp|P27808|MGAT1_MOUSE Alpha-1,3-mannosyl-glycoprotein 2-beta-N-acetylglucosaminyltransferase OS=Mus musculus GN=Mgat1 PE=1 SV=1	LAQVYGAPQLQVEKVRT	QVYGAPQLQ	1605.55							8.6724e+06
tr|E0CX78|E0CX78_MOUSE Fc receptor-like A (Fragment) OS=Mus musculus GN=Fcrla PE=1 SV=1	GPGSREAASPVAITVQE	REAASPVAI	342.26	6.1114e+07	7.18259e+07	7.33859e+07		6.45539e+07	6.46434e+07		6.94273e+07	6.56367e+07
tr|E0CX78|E0CX78_MOUSE Fc receptor-like A (Fragment) OS=Mus musculus GN=Fcrla PE=1 SV=1	GPGSREAASPVAITVQEL	REAASPVAI	350.62		1.75382e+07	2.15174e+07
tr|E0CX78|E0CX78_MOUSE Fc receptor-like A (Fragment) OS=Mus musculus GN=Fcrla PE=1 SV=1	SPGPGSREAASPVAITVQE	REAASPVAI	353.14					1.14751e+07
sp|Q64525|H2B2B_MOUSE Histone H2B type 2-B OS=Mus musculus GN=Hist2h2bb PE=1 SV=3	AVSEGTKAVTKYTSSK	SEGTKAVTK	6377.81				2.70477e+07		1.22731e+07	1.28394e+08	1.39047e+08	1.23763e+08
sp|Q64525|H2B2B_MOUSE Histone H2B type 2-B OS=Mus musculus GN=Hist2h2bb PE=1 SV=3	HAVSEGTKAVTKYTSS	SEGTKAVTK	4863.7				2.27285e+07	1.62845e+07
sp|Q64525|H2B2B_MOUSE Histone H2B type 2-B OS=Mus musculus GN=Hist2h2bb PE=1 SV=3	HAVSEGTKAVTKYTSSK	SEGTKAVTK	5175.17				2.17724e+07		1.5194e+07	9.70349e+07	1.44952e+08	1.08341e+08
sp|P15864|H12_MOUSE Histone H1.2 OS=Mus musculus GN=Hist1h1c PE=1 SV=2	SLVSKGILVQTK	SKGILVQTK	12235.5				7.08335e+06		5.78546e+06
sp|P43276|H15_MOUSE Histone H1.5 OS=Mus musculus GN=Hist1h1b PE=1 SV=2	SLVSKGTLVQTK	SKGTLVQTK	8971.26				1.35809e+08	1.95284e+08	1.37133e+08	2.13392e+07	3.7568e+07	3.79606e+07
sp|P43276|H15_MOUSE Histone H1.5 OS=Mus musculus GN=Hist1h1b PE=1 SV=2	SLVSKGTLVQTKG	SKGTLVQTK	7740.25				2.15174e+07	1.90594e+07	2.14727e+07
sp|P27661|H2AX_MOUSE Histone H2AX OS=Mus musculus GN=H2afx PE=1 SV=2	VLLPKKSSATVGPKAPAVGK	SSATVGPKA	877.17	3.59895e+08	5.85056e+08	3.40245e+08	3.30941e+08	3.27973e+08	3.47154e+08	3.70013e+08	4.17442e+08
sp|P27661|H2AX_MOUSE Histone H2AX OS=Mus musculus GN=H2afx PE=1 SV=2	AVLLPKKSSATVGPKAPAVGK	SSATVGPKA	845.72	8.91048e+07	1.91796e+08	6.96201e+07	1.70241e+08	8.05846e+07	1.58071e+08	1.07294e+08	2.12222e+08	1.8955e+08
sp|P27661|H2AX_MOUSE Histone H2AX OS=Mus musculus GN=H2afx PE=1 SV=2	VLLPKKSSATVGPKAPAVGKK	SSATVGPKA	826.4		1.55787e+08	1.11309e+08
sp|P27661|H2AX_MOUSE Histone H2AX OS=Mus musculus GN=H2afx PE=1 SV=2	AVLLPKKSSATVGPKAPAVGKK	SSATVGPKA	795.46	2.10892e+07	5.68635e+07	3.64395e+07
sp|P27661|H2AX_MOUSE Histone H2AX OS=Mus musculus GN=H2afx PE=1 SV=2	VLLPKKSSATVGPKAPAVGKKAS	SSATVGPKA	754.02		1.25664e+08
sp|P61982|1433G_MOUSE 14-3-3 protein gamma OS=Mus musculus GN=Ywhag PE=1 SV=2	NVTELNEPLSNEER	TELNEPLSN	12211.6	2.84698e+06			4.36031e+06			3.20524e+06	2.63067e+06
sp|P61982|1433G_MOUSE 14-3-3 protein gamma OS=Mus musculus GN=Ywhag PE=1 SV=2	NVTELNEPLSNEERNL	TELNEPLSN	11050.4		4.62837e+07	2.13392e+07	3.88659e+07	3.13074e+07		2.97833e+07	3.46415e+07	3.06206e+07
sp|P61982|1433G_MOUSE 14-3-3 protein gamma OS=Mus musculus GN=Ywhag PE=1 SV=2	KNVTELNEPLSNEERNL	TELNEPLSN	9650.25	1.10311e+08			4.87196e+07	4.73874e+07	4.33642e+07		4.87872e+07
sp|P43276|H15_MOUSE Histone H1.5 OS=Mus musculus GN=Hist1h1b PE=1 SV=2	GTLVQTKGTGASGSFKLNKK	TKGTGASGS	1330.82		6.41524e+07	1.03634e+07	1.1979e+07	2.23535e+07	8.82399e+06
sp|P43276|H15_MOUSE Histone H1.5 OS=Mus musculus GN=Hist1h1b PE=1 SV=2	SLVSKGTLVQTKGTGASGSFK	TKGTGASGS	1717.23				2.4717e+07	2.45974e+07
sp|P43276|H15_MOUSE Histone H1.5 OS=Mus musculus GN=Hist1h1b PE=1 SV=2	SLVSKGTLVQTKGTGASGSFKLNK	TKGTGASGS	1164.13		3.20762e+07	1.63071e+07	5.71005e+07
sp|P43276|H15_MOUSE Histone H1.5 OS=Mus musculus GN=Hist1h1b PE=1 SV=2	SLVSKGTLVQTKGTGASGSFKLNKK	TKGTGASGS	1122.91					3.59378e+07
sp|P08226|APOE_MOUSE Apolipoprotein E OS=Mus musculus GN=Apoe PE=1 SV=2	ATNPIITPVAQEN	TNPIITPVA	4214.11	3.25465e+07				1.03066e+08		7.81639e+07
sp|P08226|APOE_MOUSE Apolipoprotein E OS=Mus musculus GN=Apoe PE=1 SV=2	ATNPIITPVAQENQ	TNPIITPVA	3527.44	3.50782e+08	3.45713e+08	3.73362e+08	4.44929e+08		4.7095e+08	3.95472e+08		3.95198e+08
sp|P08226|APOE_MOUSE Apolipoprotein E OS=Mus musculus GN=Apoe PE=1 SV=2	VATNPIITPVAQENQ	TNPIITPVA	2619.16			1.65012e+08	2.33525e+08		2.38101e+08	1.68948e+08
tr|Q5SQB0|Q5SQB0_MOUSE Nucleophosmin OS=Mus musculus GN=Npm1 PE=1 SV=1	VEEDAESEDEDEEDVKLLGMSGK	VKLLGMSGK	22871.5				2.33999e+07	2.09e+07			2.00486e+07	2.13688e+07
tr|Q5SQB0|Q5SQB0_MOUSE Nucleophosmin OS=Mus musculus GN=Npm1 PE=1 SV=1	VEEDAESEDEDEEDVKLLGmSGK	VKLLGmSGK	24735.2								1.02847e+07
tr|Q5SQB0|Q5SQB0_MOUSE Nucleophosmin OS=Mus musculus GN=Npm1 PE=1 SV=1	VAVEEDAESEDEDEEDVKLLGMSGK	VKLLGMSGK	21569.1					2.03426e+07	3.60626e+07		2.43598e+07
tr|Q5SQB0|Q5SQB0_MOUSE Nucleophosmin OS=Mus musculus GN=Npm1 PE=1 SV=1	VAVEEDAESEDEDEEDVKLLGmSGK	VKLLGmSGK	23079.9					2.26028e+07		2.42755e+07		2.19848e+07
sp|Q8BHK6|SLAF7_MOUSE SLAM family member 7 OS=Mus musculus GN=Slamf7 PE=1 SV=2	IPKVVKSPSSLPAKP	VKSPSSLPA	1132.77	1.22737e+08	3.7908e+07	4.78495e+07		1.00174e+07			5.97734e+07
sp|Q8BHK6|SLAF7_MOUSE SLAM family member 7 OS=Mus musculus GN=Slamf7 PE=1 SV=2	PKVVKSPSSLPAKPL	VKSPSSLPA	889.31			2.41246e+07			3.64901e+07
sp|Q8BHK6|SLAF7_MOUSE SLAM family member 7 OS=Mus musculus GN=Slamf7 PE=1 SV=2	IPKVVKSPSSLPAKPLVP	VKSPSSLPA	707.74	2.26353e+08	3.48359e+08			2.37277e+08
sp|Q8BHK6|SLAF7_MOUSE SLAM family member 7 OS=Mus musculus GN=Slamf7 PE=1 SV=2	VQIPKVVKSPSSLPAKPLVP	VKSPSSLPA	663.58		2.99074e+07
tr|F8WIX8|F8WIX8_MOUSE Histone H2A OS=Mus musculus GN=Hist1h2al PE=3 SV=1	GVLPNIQAVLLPKKTESHHKAK	VLPNIQAVL	6224.35			7.14287e+07
tr|F8WIX8|F8WIX8_MOUSE Histone H2A OS=Mus musculus GN=Hist1h2al PE=3 SV=1	GVLPNIQAVLLPKKTESHHKAKG	VLPNIQAVL	6125.01	3.11343e+07		2.97214e+07
tr|F8WIX8|F8WIX8_MOUSE Histone H2A OS=Mus musculus GN=Hist1h2al PE=3 SV=1	GVLPNIQAVLLPKKTESHHKAKGK	VLPNIQAVL	6058.9	3.04528e+08	4.54593e+08	7.24258e+07	3.1309e+08				6.05688e+08
tr|F8WIX8|F8WIX8_MOUSE Histone H2A OS=Mus musculus GN=Hist1h2al PE=3 SV=1	GGVLPNIQAVLLPKKTESHHKAKGK	VLPNIQAVL	4710.96	6.78573e+07			7.85441e+07			1.5048e+08
tr|F8WIX8|F8WIX8_MOUSE Histone H2A OS=Mus musculus GN=Hist1h2al PE=3 SV=1	QGGVLPNIQAVLLPKKTESHHKAKGK	VLPNIQAVL	4004		1.39917e+08
tr|A0A075B6A3|A0A075B6A3_MOUSE Protein Igha (Fragment) OS=Mus musculus GN=Igha PE=1 SV=1	DITTVNFPPALASGGG	VNFPPALAS	429.09	4.09682e+07							5.83407e+07
tr|A0A075B6A3|A0A075B6A3_MOUSE Protein Igha (Fragment) OS=Mus musculus GN=Igha PE=1 SV=1	KDITTVNFPPALASGGG	VNFPPALAS	441.58	5.44365e+08	4.96081e+08	8.00874e+08	1.74421e+08	2.12075e+08	2.3127e+08	2.75409e+08	2.50633e+08	2.19706e+08
tr|A0A075B6A3|A0A075B6A3_MOUSE Protein Igha (Fragment) OS=Mus musculus GN=Igha PE=1 SV=1	GKDITTVNFPPALASGGG	VNFPPALAS	461.87					3.67675e+06				1.47888e+07
sp|Q8VD58|EVI2B_MOUSE Protein EVI2B OS=Mus musculus GN=Evi2b PE=1 SV=1	KPTVTVVSPLPNDSIN	VTVVSPLPN	1372.26	1.77584e+07
sp|Q8VD58|EVI2B_MOUSE Protein EVI2B OS=Mus musculus GN=Evi2b PE=1 SV=1	KPTVTVVSPLPNDSINP	VTVVSPLPN	1582.13			2.22453e+07
sp|Q8VD58|EVI2B_MOUSE Protein EVI2B OS=Mus musculus GN=Evi2b PE=1 SV=1	KPTVTVVSPLPNDSINPQ	VTVVSPLPN	1701.91	9.07881e+07	1.38951e+08			5.47365e+07	5.46228e+07
sp|Q8VD58|EVI2B_MOUSE Protein EVI2B OS=Mus musculus GN=Evi2b PE=1 SV=1	KPTVTVVSPLPNDSINPQP	VTVVSPLPN	1749.69	2.54837e+08	2.35312e+08	2.52726e+08	1.37228e+08			2.04001e+08	1.22652e+08	1.55679e+08
sp|Q9R1P4|PSA1_MOUSE Proteasome subunit alpha type-1 OS=Mus musculus GN=Psma1 PE=1 SV=1	DNDVTVWSPQGRIHQ	VTVWSPQGR	7525.78		1.05086e+08			1.48615e+08				1.25751e+08
sp|Q9R1P4|PSA1_MOUSE Proteasome subunit alpha type-1 OS=Mus musculus GN=Psma1 PE=1 SV=1	NQYDNDVTVWSPQGRIH	VTVWSPQGR	7187.4				1.05749e+09	9.21239e+08	1.02573e+09	8.29692e+08	8.55979e+08	8.41857e+08
sp|Q9R1P4|PSA1_MOUSE Proteasome subunit alpha type-1 OS=Mus musculus GN=Psma1 PE=1 SV=1	NQYDNDVTVWSPQGRIHQ	VTVWSPQGR	6722.23	1.12317e+08	7.19754e+07		2.19109e+09	1.98963e+07		2.5169e+09	2.26993e+09	2.3451e+09
sp|P10404|ENV1_MOUSE MLV-related proviral Env polyprotein OS=Mus musculus PE=1 SV=3	KKASWDGPKVWGLR	WDGPKVWGL	7921.56			9.25627e+06
sp|P10404|ENV1_MOUSE MLV-related proviral Env polyprotein OS=Mus musculus PE=1 SV=3	GKKASWDGPKVWGLR	WDGPKVWGL	6970.73	4.67026e+07
sp|P10404|ENV1_MOUSE MLV-related proviral Env polyprotein OS=Mus musculus PE=1 SV=3	GKKASWDGPKVWGLRL	WDGPKVWGL	6014.87	3.62883e+07
sp|Q91W98|S15A4_MOUSE Solute carrier family 15 member 4 OS=Mus musculus GN=Slc15a4 PE=1 SV=1	APFDWEGAQASQA	WEGAQASQA	576.64					1.52785e+07
sp|Q91W98|S15A4_MOUSE Solute carrier family 15 member 4 OS=Mus musculus GN=Slc15a4 PE=1 SV=1	APFDWEGAQASQAL	WEGAQASQA	267.23	1.83347e+08		1.63419e+08
sp|Q91W98|S15A4_MOUSE Solute carrier family 15 member 4 OS=Mus musculus GN=Slc15a4 PE=1 SV=1	APFDWEGAQASQALL	WEGAQASQA	181.84	5.20718e+07	4.3787e+07	4.92288e+07			2.45123e+07
sp|Q91W98|S15A4_MOUSE Solute carrier family 15 member 4 OS=Mus musculus GN=Slc15a4 PE=1 SV=1	APFDWEGAQASQALLL	WEGAQASQA	155.77		2.12653e+07	1.46765e+07
sp|O35516|NOTC2_MOUSE Neurogenic locus notch homolog protein 2 OS=Mus musculus GN=Notch2 PE=1 SV=1	SPDQWSSSSPHSA	WSSSSPHSA	1405.88							8.40025e+06
sp|O35516|NOTC2_MOUSE Neurogenic locus notch homolog protein 2 OS=Mus musculus GN=Notch2 PE=1 SV=1	SPDQWSSSSPHSASDW	WSSSSPHSA	774.59					8.03574e+06
sp|O35516|NOTC2_MOUSE Neurogenic locus notch homolog protein 2 OS=Mus musculus GN=Notch2 PE=1 SV=1	TPSPESPDQWSSSSPHSASD	WSSSSPHSA	1132.88						3.50261e+06
sp|O35516|NOTC2_MOUSE Neurogenic locus notch homolog protein 2 OS=Mus musculus GN=Notch2 PE=1 SV=1	TPSPESPDQWSSSSPHSASDW	WSSSSPHSA	984.73	1.67316e+08	1.32278e+08	3.27048e+07	1.55787e+08		1.38278e+08	8.86121e+07	8.07523e+07
tr|Q3UP36|Q3UP36_MOUSE B-cell receptor CD22 OS=Mus musculus GN=Cd22 PE=1 SV=1	DWTVDHPQTL	WTVDHPQTL	19789.8	2.58574e+08		3.06859e+08				1.19051e+08		1.30457e+08
tr|Q3UP36|Q3UP36_MOUSE B-cell receptor CD22 OS=Mus musculus GN=Cd22 PE=1 SV=1	NDWTVDHPQTL	WTVDHPQTL	17264.5	2.90105e+08		3.54694e+08		1.25143e+08	1.36469e+08	1.60834e+08	1.79325e+08	1.6813e+08
tr|Q3UP36|Q3UP36_MOUSE B-cell receptor CD22 OS=Mus musculus GN=Cd22 PE=1 SV=1	ANDWTVDHPQTL	WTVDHPQTL	14043.6	1.82839e+08	2.15483e+08	1.77224e+08	7.90356e+07		8.67885e+07	7.15774e+07		7.95302e+07
tr|Q3UP36|Q3UP36_MOUSE B-cell receptor CD22 OS=Mus musculus GN=Cd22 PE=1 SV=1	WTVDHPQTLFAWEG	WTVDHPQTL	7882.14		2.52189e+07
tr|Q3UP36|Q3UP36_MOUSE B-cell receptor CD22 OS=Mus musculus GN=Cd22 PE=1 SV=1	DWTVDHPQTLFAWEG	WTVDHPQTL	5933.43	4.48645e+08		5.52347e+08
tr|Q3UP36|Q3UP36_MOUSE B-cell receptor CD22 OS=Mus musculus GN=Cd22 PE=1 SV=1	NDWTVDHPQTLFAWEG	WTVDHPQTL	5089.05	1.40598e+08	6.00671e+08	5.28746e+08			2.16221e+07
tr|Q3UP36|Q3UP36_MOUSE B-cell receptor CD22 OS=Mus musculus GN=Cd22 PE=1 SV=1	ANDWTVDHPQTLFAWEG	WTVDHPQTL	4672.48	2.35312e+08
sp|P13020-2|GELS_MOUSE Isoform 2 of Gelsolin OS=Mus musculus GN=Gsn	YLWVGAGASEAEKT	WVGAGASEA	203.08						3.76201e+07
sp|P13020-2|GELS_MOUSE Isoform 2 of Gelsolin OS=Mus musculus GN=Gsn	AAYLWVGAGASEAEKT	WVGAGASEA	129.05				1.32003e+08	1.23249e+08	1.37038e+08	1.11155e+08	1.08416e+08	1.15875e+08
sp|P13020-2|GELS_MOUSE Isoform 2 of Gelsolin OS=Mus musculus GN=Gsn	TPSAAYLWVGAGASEAEK	WVGAGASEA	145.56				1.21462e+07	1.15549e+07	1.23414e+07
sp|P13020-2|GELS_MOUSE Isoform 2 of Gelsolin OS=Mus musculus GN=Gsn	TPSAAYLWVGAGASEAEKT	WVGAGASEA	138.11	2.10464e+08	2.56966e+08	1.30729e+08	6.20562e+08	5.85868e+08	5.69847e+08	5.53497e+08	5.35756e+08	5.42858e+08
sp|P13020-2|GELS_MOUSE Isoform 2 of Gelsolin OS=Mus musculus GN=Gsn	TPSAAYLWVGAGASEAEKTG	WVGAGASEA	136.7				6.15391e+07	9.47748e+07	2.2982e+07	8.04172e+07	9.26958e+07	2.29501e+07
sp|P60710|ACTB_MOUSE Actin, cytoplasmic 1 OS=Mus musculus GN=Actb PE=1 SV=1	KQEYDESGPSIVH	YDESGPSIV	3500.29	2.37595e+07	1.69291e+07		7.52886e+06					6.25683e+06
sp|P60710|ACTB_MOUSE Actin, cytoplasmic 1 OS=Mus musculus GN=Actb PE=1 SV=1	KQEYDESGPSIVHR	YDESGPSIV	2201.18					5.91932e+06	8.04131e+06	7.08335e+06		9.18597e+06
sp|P60710|ACTB_MOUSE Actin, cytoplasmic 1 OS=Mus musculus GN=Actb PE=1 SV=1	SKQEYDESGPSIVH	YDESGPSIV	2801.43		7.49242e+06
sp|P60710|ACTB_MOUSE Actin, cytoplasmic 1 OS=Mus musculus GN=Actb PE=1 SV=1	ISKQEYDESGPSIVH	YDESGPSIV	2293.04	9.00985e+07	1.06038e+08	1.09549e+08	3.83574e+07	3.445e+07	4.13677e+07	2.98246e+07	3.36243e+07
sp|P60710|ACTB_MOUSE Actin, cytoplasmic 1 OS=Mus musculus GN=Actb PE=1 SV=1	ISKQEYDESGPSIVHR	YDESGPSIV	1778.53	1.29197e+08	2.03577e+08	1.8955e+08	1.06997e+08	1.08641e+08	1.18639e+08	9.79132e+07	1.17575e+08	1.10082e+08
sp|P60710|ACTB_MOUSE Actin, cytoplasmic 1 OS=Mus musculus GN=Actb PE=1 SV=1	ISKQEYDESGPSIVHRK	YDESGPSIV	1699.9	1.3982e+08	7.92551e+07	1.95817e+07		9.99706e+07	1.06258e+08	9.68333e+07	1.05671e+08	9.19917e+07
tr|E9PV93|E9PV93_MOUSE T-lymphocyte surface antigen Ly-9 OS=Mus musculus GN=Ly9 PE=1 SV=1	HLNTYDGSHTLRVS	YDGSHTLRV	2412.54	2.56953e+07	2.97214e+07	2.60179e+07	2.82354e+07	2.38089e+07	2.65646e+07			2.90292e+07
tr|E9PV93|E9PV93_MOUSE T-lymphocyte surface antigen Ly-9 OS=Mus musculus GN=Ly9 PE=1 SV=1	HLNTYDGSHTLRVSQ	YDGSHTLRV	1971.22		1.57517e+07		1.48504e+07			1.14274e+07		1.6217e+07
tr|E9PV93|E9PV93_MOUSE T-lymphocyte surface antigen Ly-9 OS=Mus musculus GN=Ly9 PE=1 SV=1	HLNTYDGSHTLRVSQS	YDGSHTLRV	1582.54	6.30503e+07	7.77317e+07		8.64283e+07	8.35421e+07
sp|O88307|SORL_MOUSE Sortilin-related receptor OS=Mus musculus GN=Sorl1 PE=1 SV=3	DPYDQPNAIYIER	YDQPNAIYI	9539.59	1.40884e+07						2.63994e+07	2.70102e+07
sp|O88307|SORL_MOUSE Sortilin-related receptor OS=Mus musculus GN=Sorl1 PE=1 SV=3	DPYDQPNAIYIERH	YDQPNAIYI	7696.99					1.29819e+07
sp|O88307|SORL_MOUSE Sortilin-related receptor OS=Mus musculus GN=Sorl1 PE=1 SV=3	IDPYDQPNAIYIER	YDQPNAIYI	7066.33	7.43588e+07	8.62487e+07	4.64122e+07		9.47748e+07			7.28285e+07	8.54158e+07
sp|O88307|SORL_MOUSE Sortilin-related receptor OS=Mus musculus GN=Sorl1 PE=1 SV=3	GIDPYDQPNAIYIER	YDQPNAIYI	5667.87	1.88119e+09	1.45765e+09	1.32285e+09	1.3339e+09	1.29473e+09	1.4506e+09	1.19222e+09	1.16768e+09	1.16364e+09
sp|O88307|SORL_MOUSE Sortilin-related receptor OS=Mus musculus GN=Sorl1 PE=1 SV=3	IDPYDQPNAIYIERH	YDQPNAIYI	5782.9	6.22685e+07	7.20253e+07	7.03477e+07
sp|O88307|SORL_MOUSE Sortilin-related receptor OS=Mus musculus GN=Sorl1 PE=1 SV=3	DPYDQPNAIYIERHEP	YDQPNAIYI	6340.1	3.52226e+07		4.57415e+07				2.87688e+07
sp|O88307|SORL_MOUSE Sortilin-related receptor OS=Mus musculus GN=Sorl1 PE=1 SV=3	GIDPYDQPNAIYIERH	YDQPNAIYI	5013.85	4.87221e+08			1.32285e+09		1.27248e+09	9.75117e+08	9.88044e+08	9.77824e+08
sp|O88307|SORL_MOUSE Sortilin-related receptor OS=Mus musculus GN=Sorl1 PE=1 SV=3	WGIDPYDQPNAIYIER	YDQPNAIYI	4986.2		3.48825e+07			2.87289e+07
sp|O88307|SORL_MOUSE Sortilin-related receptor OS=Mus musculus GN=Sorl1 PE=1 SV=3	GIDPYDQPNAIYIERHE	YDQPNAIYI	5024.16	1.47179e+08	1.32554e+08		1.02995e+08	9.71022e+07		7.87622e+07	6.87092e+07
sp|O88307|SORL_MOUSE Sortilin-related receptor OS=Mus musculus GN=Sorl1 PE=1 SV=3	WGIDPYDQPNAIYIERH	YDQPNAIYI	4782.92			1.14359e+08		8.04729e+07	6.35769e+07	7.11815e+07		7.44104e+07
sp|O88307|SORL_MOUSE Sortilin-related receptor OS=Mus musculus GN=Sorl1 PE=1 SV=3	GIDPYDQPNAIYIERHEP	YDQPNAIYI	5110.18	1.6525e+09	1.89822e+09	3.10296e+09	1.11624e+09	1.04293e+09	1.13654e+09	9.58365e+08	9.49768e+08	9.34099e+08
sp|O88307|SORL_MOUSE Sortilin-related receptor OS=Mus musculus GN=Sorl1 PE=1 SV=3	WGIDPYDQPNAIYIERHEP	YDQPNAIYI	4793.54		3.5494e+08		2.59471e+08
sp|P14483|HB2A_MOUSE H-2 class II histocompatibility antigen, A beta chain OS=Mus musculus GN=H2-Ab1 PE=1 SV=1	YEGPETHTSL	YEGPETHTS	25718.3		2.78673e+08	2.46498e+08					7.83267e+07
sp|P14483|HB2A_MOUSE H-2 class II histocompatibility antigen, A beta chain OS=Mus musculus GN=H2-Ab1 PE=1 SV=1	NYEGPETHTSL	YEGPETHTS	17987.8	7.74666e+08	9.21878e+08	1.04221e+09				3.35329e+08		3.44278e+08
sp|P14483|HB2A_MOUSE H-2 class II histocompatibility antigen, A beta chain OS=Mus musculus GN=H2-Ab1 PE=1 SV=1	HNYEGPETHTSL	YEGPETHTS	14120	5.2219e+08	1.61393e+08		1.3695e+09	1.21222e+09	1.26107e+09	1.30826e+09	1.49967e+09	1.40605e+09
sp|P14483|HB2A_MOUSE H-2 class II histocompatibility antigen, A beta chain OS=Mus musculus GN=H2-Ab1 PE=1 SV=1	NYEGPETHTSLR	YEGPETHTS	15334.6				7.3794e+07		3.65154e+07	7.12838e+08	8.70338e+08	7.33387e+08
sp|P14483|HB2A_MOUSE H-2 class II histocompatibility antigen, A beta chain OS=Mus musculus GN=H2-Ab1 PE=1 SV=1	RHNYEGPETHTSL	YEGPETHTS	10355.5							6.80962e+08	8.63727e+08	6.23148e+08
sp|P14483|HB2A_MOUSE H-2 class II histocompatibility antigen, A beta chain OS=Mus musculus GN=H2-Ab1 PE=1 SV=1	RHNYEGPETHTSLR	YEGPETHTS	8045.08			1.80805e+06
sp|P14483|HB2A_MOUSE H-2 class II histocompatibility antigen, A beta chain OS=Mus musculus GN=H2-Ab1 PE=1 SV=1	HNYEGPETHTSLRRL	YEGPETHTS	7518.05	5.53113e+08		7.77895e+08		6.78606e+08		4.99531e+08	5.9487e+08	6.09901e+08
sp|P14483|HB2A_MOUSE H-2 class II histocompatibility antigen, A beta chain OS=Mus musculus GN=H2-Ab1 PE=1 SV=1	HNYEGPETHTSLRRLE	YEGPETHTS	7154.81	1.15081e+09	1.29114e+09	1.50906e+09
sp|P14483|HB2A_MOUSE H-2 class II histocompatibility antigen, A beta chain OS=Mus musculus GN=H2-Ab1 PE=1 SV=1	RHNYEGPETHTSLRRL	YEGPETHTS	5568.06							5.14975e+07
sp|P14483|HB2A_MOUSE H-2 class II histocompatibility antigen, A beta chain OS=Mus musculus GN=H2-Ab1 PE=1 SV=1	RHNYEGPETHTSLRRLE	YEGPETHTS	5740.7	2.07711e+08	2.55545e+08	2.23547e+08
sp|P21855|CD72_MOUSE B-cell differentiation antigen CD72 OS=Mus musculus GN=Cd72 PE=1 SV=2	DGELTYENVQVSPVPG	YENVQVSPV	2296.15	3.92177e+07			4.00973e+07		4.17132e+07
sp|P21855|CD72_MOUSE B-cell differentiation antigen CD72 OS=Mus musculus GN=Cd72 PE=1 SV=2	ELTYENVQVSPVPGGPP	YENVQVSPV	2458.07					2.00904e+07
sp|P21855|CD72_MOUSE B-cell differentiation antigen CD72 OS=Mus musculus GN=Cd72 PE=1 SV=2	ELTYENVQVSPVPGGPPG	YENVQVSPV	2528.33				5.58839e+06
sp|P21855|CD72_MOUSE B-cell differentiation antigen CD72 OS=Mus musculus GN=Cd72 PE=1 SV=2	GELTYENVQVSPVPGGPP	YENVQVSPV	2462.56			1.29466e+08	1.76856e+08					1.57634e+08
sp|P21855|CD72_MOUSE B-cell differentiation antigen CD72 OS=Mus musculus GN=Cd72 PE=1 SV=2	DGELTYENVQVSPVPGGPP	YENVQVSPV	2435.93	2.22928e+08	2.74456e+08			3.21223e+08		2.75218e+08	3.00127e+08	3.49569e+08
sp|P21855|CD72_MOUSE B-cell differentiation antigen CD72 OS=Mus musculus GN=Cd72 PE=1 SV=2	GELTYENVQVSPVPGGPPG	YENVQVSPV	2418.31	1.22652e+08		5.42079e+07		1.26101e+08	1.35715e+08		1.23249e+08	1.28572e+08
sp|P21855|CD72_MOUSE B-cell differentiation antigen CD72 OS=Mus musculus GN=Cd72 PE=1 SV=2	DGELTYENVQVSPVPGGPPG	YENVQVSPV	2356.7		4.30966e+08	9.39293e+08	7.9755e+08	7.26305e+08	1.0088e+09	8.94806e+08	8.9171e+08	8.26821e+08
sp|P21855|CD72_MOUSE B-cell differentiation antigen CD72 OS=Mus musculus GN=Cd72 PE=1 SV=2	EDGELTYENVQVSPVPGGPPG	YENVQVSPV	2292.45					7.79475e+07			4.25307e+07	7.24258e+07
tr|O88325|O88325_MOUSE Alpha-N-acetylglucosaminidase OS=Mus musculus GN=Naglu PE=1 SV=1	RRYGVSQPDAVAAWK	YGVSQPDAV	562.03		1.50891e+07	1.31176e+07
tr|O88325|O88325_MOUSE Alpha-N-acetylglucosaminidase OS=Mus musculus GN=Naglu PE=1 SV=1	IRRYGVSQPDAVAAWK	YGVSQPDAV	469.93					2.07413e+07		2.00904e+07	2.56241e+07	2.23071e+07
tr|O88325|O88325_MOUSE Alpha-N-acetylglucosaminidase OS=Mus musculus GN=Naglu PE=1 SV=1	RRYGVSQPDAVAAWKL	YGVSQPDAV	499.51	2.06123e+07
tr|O88325|O88325_MOUSE Alpha-N-acetylglucosaminidase OS=Mus musculus GN=Naglu PE=1 SV=1	IRRYGVSQPDAVAAWKL	YGVSQPDAV	449.09	6.38862e+07
sp|Q9D7I0-2|SHSA5_MOUSE Isoform 2 of Protein shisa-5 OS=Mus musculus GN=Shisa5	GPPPYHESLAGASQPP	YHESLAGAS	680.11	2.23857e+08		1.52159e+08	1.44751e+08	1.14439e+08	1.11541e+08	1.13255e+08	1.28038e+08	7.94751e+07
sp|Q9D7I0-2|SHSA5_MOUSE Isoform 2 of Protein shisa-5 OS=Mus musculus GN=Shisa5	GPPPYHESLAGASQPPY	YHESLAGAS	669.05	6.49996e+06				4.55517e+07	4.38174e+07	5.06128e+07	5.68635e+07	4.90245e+07
sp|Q9D7I0-2|SHSA5_MOUSE Isoform 2 of Protein shisa-5 OS=Mus musculus GN=Shisa5	qPTGPPPYHESLAGASQPPY	YHESLAGAS	694.05					1.54168e+07	2.89689e+07
sp|P01029|CO4B_MOUSE Complement C4-B OS=Mus musculus GN=C4b PE=1 SV=3	ARYIYGKPVQGVAYTR	YIYGKPVQG	473.1	1.605e+08	2.25726e+08	2.02873e+08	2.35475e+08	1.79449e+08	2.20469e+08	1.68246e+08	2.06562e+08	1.80572e+08
sp|P01029|CO4B_MOUSE Complement C4-B OS=Mus musculus GN=C4b PE=1 SV=3	ARYIYGKPVQGVAYTRF	YIYGKPVQG	526.83		6.26148e+07	5.89913e+07	7.85441e+07	5.55391e+07	8.70898e+07			7.0299e+07
sp|P01029|CO4B_MOUSE Complement C4-B OS=Mus musculus GN=C4b PE=1 SV=3	QARYIYGKPVQGVAYTR	YIYGKPVQG	465.58	1.32639e+07	1.25397e+07	1.55995e+07	8.66639e+06	9.06578e+06	9.24345e+06		5.95636e+06
sp|P01029|CO4B_MOUSE Complement C4-B OS=Mus musculus GN=C4b PE=1 SV=3	qARYIYGKPVQGVAYTR	YIYGKPVQG	491.55	1.73448e+07				1.58722e+07		2.12948e+07
sp|P01029|CO4B_MOUSE Complement C4-B OS=Mus musculus GN=C4b PE=1 SV=3	qARYIYGKPVQGVAYTRF	YIYGKPVQG	516.07	2.73303e+07		2.48028e+07
tr|Q8C4F9|Q8C4F9_MOUSE E3 ubiquitin-protein ligase RNF13 OS=Mus musculus GN=Rnf13 PE=1 SV=1	qRAGYKAAIVHNVD	YKAAIVHNV	305.99	3.55415e+07			5.49646e+07	4.1425e+07	5.58092e+07
tr|Q8C4F9|Q8C4F9_MOUSE E3 ubiquitin-protein ligase RNF13 OS=Mus musculus GN=Rnf13 PE=1 SV=1	QRAGYKAAIVHNVDS	YKAAIVHNV	239.95							3.00737e+07
tr|Q8C4F9|Q8C4F9_MOUSE E3 ubiquitin-protein ligase RNF13 OS=Mus musculus GN=Rnf13 PE=1 SV=1	AQRAGYKAAIVHNVDS	YKAAIVHNV	245.35							8.81221e+07	1.00387e+08	4.48001e+07
sp|Q8VDD5|MYH9_MOUSE Myosin-9 OS=Mus musculus GN=Myh9 PE=1 SV=4	AVKSKYKASIAALEAK	YKASIAALE	108.13	3.35312e+07	4.67998e+07	5.06479e+07
sp|Q8VDD5|MYH9_MOUSE Myosin-9 OS=Mus musculus GN=Myh9 PE=1 SV=4	AVKSKYKASIAALEAKI	YKASIAALE	102.22		1.82839e+08		9.85259e+07		8.73316e+07
sp|Q8VDD5|MYH9_MOUSE Myosin-9 OS=Mus musculus GN=Myh9 PE=1 SV=4	VKSKYKASIAALEAKIA	YKASIAALE	102.42			8.97246e+07
sp|Q62312-2|TGFR2_MOUSE Isoform RII-1 of TGF-beta receptor type-2 OS=Mus musculus GN=Tgfbr2	RYMAPEVLESR	YMAPEVLES	4682.61		1.27943e+07	1.69643e+07		1.44043e+07
sp|Q62312-2|TGFR2_MOUSE Isoform RII-1 of TGF-beta receptor type-2 OS=Mus musculus GN=Tgfbr2	RYmAPEVLESR	YmAPEVLES	7924.9			4.99482e+06
sp|Q62312-2|TGFR2_MOUSE Isoform RII-1 of TGF-beta receptor type-2 OS=Mus musculus GN=Tgfbr2	VGTARYMAPEVLESRM	YMAPEVLES	492.14								1.52362e+07
sp|Q62312-2|TGFR2_MOUSE Isoform RII-1 of TGF-beta receptor type-2 OS=Mus musculus GN=Tgfbr2	VGTARYMAPEVLESRMN	YMAPEVLES	539.85					4.06007e+07
tr|A0A075B5P8|A0A075B5P8_MOUSE Protein Ighv2-2 (Fragment) OS=Mus musculus GN=Ighv2-2 PE=4 SV=1	GSTDYNAAFISRL	YNAAFISRL	885.21				1.053e+07	9.97579e+06		1.36273e+07	1.40396e+07	1.36085e+07
tr|A0A075B5P8|A0A075B5P8_MOUSE Protein Ighv2-2 (Fragment) OS=Mus musculus GN=Ighv2-2 PE=4 SV=1	GSTDYNAAFISRLS	YNAAFISRL	454.24	3.2978e+07			3.0557e+07		3.51739e+07	2.99489e+07	3.36709e+07	3.4307e+07
tr|A0A075B5P8|A0A075B5P8_MOUSE Protein Ighv2-2 (Fragment) OS=Mus musculus GN=Ighv2-2 PE=4 SV=1	GGSTDYNAAFISRLS	YNAAFISRL	369.14				1.93255e+07		1.94869e+07	2.22762e+07	1.95817e+07
sp|Q8R0W6|NFIP1_MOUSE NEDD4 family-interacting protein 1 OS=Mus musculus GN=Ndfip1 PE=1 SV=1	FPKPPSYNVATTLPSYD	YNVATTLPS	237.22	3.51008e+07			1.53536e+08				1.98422e+08
sp|Q8R0W6|NFIP1_MOUSE NEDD4 family-interacting protein 1 OS=Mus musculus GN=Ndfip1 PE=1 SV=1	FPKPPSYNVATTLPSYDE	YNVATTLPS	255.81	1.93274e+09	1.19719e+09	8.12617e+08	8.47713e+08	1.16606e+09	1.12323e+09	1.11701e+09	1.12478e+09	1.02431e+09
sp|Q8R0W6|NFIP1_MOUSE NEDD4 family-interacting protein 1 OS=Mus musculus GN=Ndfip1 PE=1 SV=1	FPKPPSYNVATTLPSYDEA	YNVATTLPS	252.79			6.46915e+08		3.61395e+08		2.96612e+08		3.39774e+08
sp|O88307|SORL_MOUSE Sortilin-related receptor OS=Mus musculus GN=Sorl1 PE=1 SV=3	IPYQGPSSDYVVVK	YQGPSSDYV	4962.41		6.8519e+07		5.11418e+07	7.60266e+07	7.23756e+07		6.171e+07	6.9765e+07
sp|O88307|SORL_MOUSE Sortilin-related receptor OS=Mus musculus GN=Sorl1 PE=1 SV=3	VLIPYQGPSSDYVVVK	YQGPSSDYV	2003.88	3.43087e+08	1.05456e+09	1.01653e+09		5.30214e+08	5.59282e+08	5.73413e+08	5.72619e+08	5.21828e+08
sp|O88307|SORL_MOUSE Sortilin-related receptor OS=Mus musculus GN=Sorl1 PE=1 SV=3	RVLIPYQGPSSDYVVVK	YQGPSSDYV	1732.34	1.52687e+08	1.60167e+08	1.18803e+08	1.01648e+08	9.67662e+07	1.09777e+08	8.60099e+07	9.38595e+07	8.60696e+07
sp|O88307|SORL_MOUSE Sortilin-related receptor OS=Mus musculus GN=Sorl1 PE=1 SV=3	VRVLIPYQGPSSDYVVVK	YQGPSSDYV	1596.19						1.92319e+07			1.75261e+07
sp|Q9D8I1|MZB1_MOUSE Marginal zone B- and B1-cell-specific protein OS=Mus musculus GN=Mzb1 PE=1 SV=2	IYEAYRQGQANLE	YRQGQANLE	3473.13						6.15787e+06
sp|Q9D8I1|MZB1_MOUSE Marginal zone B- and B1-cell-specific protein OS=Mus musculus GN=Mzb1 PE=1 SV=2	IYEAYRQGQANLEAL	YRQGQANLE	1185.54	7.81639e+07	4.34243e+07	3.01781e+07	3.53449e+07		3.56155e+07	2.58382e+07		2.90896e+07
sp|Q9D8I1|MZB1_MOUSE Marginal zone B- and B1-cell-specific protein OS=Mus musculus GN=Mzb1 PE=1 SV=2	IYEAYRQGQANLEALL	YRQGQANLE	966.35	7.35897e+07	4.94683e+07	7.26269e+07		4.29156e+07	3.72568e+07			4.21784e+07
sp|O88307|SORL_MOUSE Sortilin-related receptor OS=Mus musculus GN=Sorl1 PE=1 SV=3	KSIYRYDLASGATE	YRYDLASGA	1352.08		8.30226e+07
sp|O88307|SORL_MOUSE Sortilin-related receptor OS=Mus musculus GN=Sorl1 PE=1 SV=3	KSIYRYDLASGATEQ	YRYDLASGA	978.84				1.1831e+08		1.14201e+08
sp|O88307|SORL_MOUSE Sortilin-related receptor OS=Mus musculus GN=Sorl1 PE=1 SV=3	RKSIYRYDLASGATEQ	YRYDLASGA	908.42			1.50898e+08
tr|A0A1B0GS59|A0A1B0GS59_MOUSE Complement receptor type 2 OS=Mus musculus GN=Cr2 PE=4 SV=1	LPKYSFAKPSIVS	YSFAKPSIV	149.39	1.48203e+08
tr|A0A1B0GS59|A0A1B0GS59_MOUSE Complement receptor type 2 OS=Mus musculus GN=Cr2 PE=4 SV=1	LPKYSFAKPSIVSDK	YSFAKPSIV	92.89	1.20051e+09	4.61258e+08	1.23512e+09	7.49317e+08	5.83436e+08	7.02051e+08	7.36444e+08	7.84392e+08	7.20289e+08
tr|A0A1B0GS59|A0A1B0GS59_MOUSE Complement receptor type 2 OS=Mus musculus GN=Cr2 PE=4 SV=1	LLPKYSFAKPSIVSDK	YSFAKPSIV	83.06	1.48828e+09	1.62749e+09	1.46576e+09	8.54201e+08	8.05327e+08	8.17135e+08	8.02541e+08	8.01985e+08	7.88754e+08
tr|A0A1B0GS59|A0A1B0GS59_MOUSE Complement receptor type 2 OS=Mus musculus GN=Cr2 PE=4 SV=1	LPKYSFAKPSIVSDKS	YSFAKPSIV	90.13	7.44141e+08	7.44141e+08	8.19972e+08		4.30668e+08		4.85872e+08	5.30582e+08	5.12864e+08
tr|A0A1B0GS59|A0A1B0GS59_MOUSE Complement receptor type 2 OS=Mus musculus GN=Cr2 PE=4 SV=1	LLPKYSFAKPSIVSDKS	YSFAKPSIV	90.42	2.97435e+08	3.83859e+08	3.55925e+08	1.63532e+08	1.77839e+08	1.40891e+08	1.8145e+08
tr|A0A1B0GS59|A0A1B0GS59_MOUSE Complement receptor type 2 OS=Mus musculus GN=Cr2 PE=4 SV=1	LPKYSFAKPSIVSDKSEF	YSFAKPSIV	108.35	1.8954e+07
sp|P01027|CO3_MOUSE Complement C3 OS=Mus musculus GN=C3 PE=1 SV=3	IPMYSIITPNVLRLE	YSIITPNVL	317.76		5.16379e+06	1.15709e+07
sp|P01027|CO3_MOUSE Complement C3 OS=Mus musculus GN=C3 PE=1 SV=3	IPMYSIITPNVLRLES	YSIITPNVL	350.66		3.43546e+07	1.6754e+07
sp|P01027|CO3_MOUSE Complement C3 OS=Mus musculus GN=C3 PE=1 SV=3	IPmYSIITPNVLRLES	YSIITPNVL	364.88				7.23218e+06
sp|P01027|CO3_MOUSE Complement C3 OS=Mus musculus GN=C3 PE=1 SV=3	IPMYSIITPNVLRLESE	YSIITPNVL	412.35		9.96888e+06
sp|Q7TQH7|LRP10_MOUSE Low-density lipoprotein receptor-related protein 10 OS=Mus musculus GN=Lrp10 PE=2 SV=2	ITYSYAGARAPMG	YSYAGARAP	156.55							1.1e+07		7.04418e+06
sp|Q7TQH7|LRP10_MOUSE Low-density lipoprotein receptor-related protein 10 OS=Mus musculus GN=Lrp10 PE=2 SV=2	ITYSYAGARAPMGQG	YSYAGARAP	87.25				1.72848e+07	1.76847e+07	1.5632e+07	2.28707e+07		1.88361e+07
sp|Q7TQH7|LRP10_MOUSE Low-density lipoprotein receptor-related protein 10 OS=Mus musculus GN=Lrp10 PE=2 SV=2	ITYSYAGARAPmGQG	YSYAGARAP	120.09				5.05052e+06			3.89718e+06
tr|E9PZF0|E9PZF0_MOUSE Nucleoside diphosphate kinase OS=Mus musculus GN=Gm20390 PE=3 SV=1	KEHYTDLKDRPF	YTDLKDRPF	28721.9	1.91521e+07	1.03711e+08	9.73043e+07
tr|E9PZF0|E9PZF0_MOUSE Nucleoside diphosphate kinase OS=Mus musculus GN=Gm20390 PE=3 SV=1	LKEHYTDLKDRPF	YTDLKDRPF	27134.4	4.72937e+09	5.87524e+09	6.45156e+09	1.32468e+09	2.25726e+08	1.16284e+09	1.14683e+09	1.19885e+09	1.10546e+09
tr|E9PZF0|E9PZF0_MOUSE Nucleoside diphosphate kinase OS=Mus musculus GN=Gm20390 PE=3 SV=1	LKEHYTDLKDRPFF	YTDLKDRPF	24856.5	9.78502e+08	1.07225e+09	1.20719e+09	4.8959e+08	6.41556e+08	5.5273e+08	5.62782e+08	5.83032e+08	5.4173e+08
tr|E9PZF0|E9PZF0_MOUSE Nucleoside diphosphate kinase OS=Mus musculus GN=Gm20390 PE=3 SV=1	LKEHYTDLKDRPFFTG	YTDLKDRPF	21094.1				3.89468e+07	4.17132e+07
tr|E9PZF0|E9PZF0_MOUSE Nucleoside diphosphate kinase OS=Mus musculus GN=Gm20390 PE=3 SV=1	SEDLLKEHYTDLKDRPF	YTDLKDRPF	23920.1	8.19931e+07	6.78102e+07	6.69695e+07
tr|E9PZF0|E9PZF0_MOUSE Nucleoside diphosphate kinase OS=Mus musculus GN=Gm20390 PE=3 SV=1	ASEDLLKEHYTDLKDRPF	YTDLKDRPF	23408.3	1.73208e+07	1.7697e+07	1.75382e+07
tr|E9PZF0|E9PZF0_MOUSE Nucleoside diphosphate kinase OS=Mus musculus GN=Gm20390 PE=3 SV=1	QASEDLLKEHYTDLKDRPF	YTDLKDRPF	22669.8		6.71554e+07
tr|E9PZF0|E9PZF0_MOUSE Nucleoside diphosphate kinase OS=Mus musculus GN=Gm20390 PE=3 SV=1	LQASEDLLKEHYTDLKDRPF	YTDLKDRPF	21307.9	2.19706e+08	8.03098e+08	4.48024e+08	9.86626e+07	7.46169e+07	8.72711e+07
sp|P28665|MUG1_MOUSE Murinoglobulin-1 OS=Mus musculus GN=Mug1 PE=1 SV=3	ISYTGSRPASNMV	YTGSRPASN	244.2	3.76984e+07		3.57639e+07		4.45524e+07	4.32441e+07
sp|P28665|MUG1_MOUSE Murinoglobulin-1 OS=Mus musculus GN=Mug1 PE=1 SV=3	LEISYTGSRPASN	YTGSRPASN	418.56	1.3562e+08	1.4996e+08	1.56436e+08	1.01296e+08	9.02235e+07		6.32254e+07	6.70624e+07
sp|P28665|MUG1_MOUSE Murinoglobulin-1 OS=Mus musculus GN=Mug1 PE=1 SV=3	EISYTGSRPASNMV	YTGSRPASN	158.59					6.34857e+06
sp|P28665|MUG1_MOUSE Murinoglobulin-1 OS=Mus musculus GN=Mug1 PE=1 SV=3	LEISYTGSRPASNM	YTGSRPASN	191.49	1.60604e+07	2.08711e+07			2.62534e+07		1.44543e+07	8.22737e+06	1.11845e+07
sp|P28665|MUG1_MOUSE Murinoglobulin-1 OS=Mus musculus GN=Mug1 PE=1 SV=3	LEISYTGSRPASNm	YTGSRPASN	244.86						2.37418e+06	3.52698e+06
sp|P28665|MUG1_MOUSE Murinoglobulin-1 OS=Mus musculus GN=Mug1 PE=1 SV=3	LEISYTGSRPASNMV	YTGSRPASN	117.02	2.11195e+08	2.99089e+08	1.82333e+08				1.63873e+08	1.45657e+08
sp|P28665|MUG1_MOUSE Murinoglobulin-1 OS=Mus musculus GN=Mug1 PE=1 SV=3	LEISYTGSRPASNmV	YTGSRPASN	150.21	8.01945e+07	8.43567e+07	6.09448e+07	9.55002e+07		9.75068e+07	6.83293e+07	5.84217e+07
sp|P07724|ALBU_MOUSE Serum albumin OS=Mus musculus GN=Alb PE=1 SV=3	VRYTQKAPQVSTPT	YTQKAPQVS	2155.64					3.91381e+08
sp|P07724|ALBU_MOUSE Serum albumin OS=Mus musculus GN=Alb PE=1 SV=3	LVRYTQKAPQVSTPT	YTQKAPQVS	1590.92								7.07915e+08	7.02538e+08
sp|P07724|ALBU_MOUSE Serum albumin OS=Mus musculus GN=Alb PE=1 SV=3	VRYTQKAPQVSTPTL	YTQKAPQVS	1666.76	3.51043e+09			2.37948e+09			2.01063e+09
sp|P07724|ALBU_MOUSE Serum albumin OS=Mus musculus GN=Alb PE=1 SV=3	LVRYTQKAPQVSTPTL	YTQKAPQVS	1466.54	4.90974e+09	4.99556e+09	5.17532e+09	3.10512e+09	2.47881e+09		2.50819e+09	2.36796e+09
sp|P07724|ALBU_MOUSE Serum albumin OS=Mus musculus GN=Alb PE=1 SV=3	AILVRYTQKAPQVSTPTLV	YTQKAPQVS	1029.2		7.79475e+07			2.45974e+07
sp|P28665|MUG1_MOUSE Murinoglobulin-1 OS=Mus musculus GN=Mug1 PE=1 SV=3	KYTYGKPVPGHVKI	YTYGKPVPG	729.1	3.25465e+07	2.5149e+07		3.30925e+07	2.35137e+07	3.46175e+07
sp|P28665|MUG1_MOUSE Murinoglobulin-1 OS=Mus musculus GN=Mug1 PE=1 SV=3	GKYTYGKPVPGHVKI	YTYGKPVPG	505.31		1.17819e+08				6.93311e+07		4.78495e+07
sp|Q61838|PZP_MOUSE Pregnancy zone protein OS=Mus musculus GN=Pzp PE=1 SV=3	GVYTYGKPVPGLVTL	YTYGKPVPG	262.44			8.24491e+07
sp|P28665|MUG1_MOUSE Murinoglobulin-1 OS=Mus musculus GN=Mug1 PE=1 SV=3	GKYTYGKPVPGHVKIN	YTYGKPVPG	535.33		3.39051e+07
sp|Q61838|PZP_MOUSE Pregnancy zone protein OS=Mus musculus GN=Pzp PE=1 SV=3	GVYTYGKPVPGLVTLR	YTYGKPVPG	272.67	5.08943e+07		6.19242e+07
sp|P20029|GRP78_MOUSE 78 kDa glucose-regulated protein OS=Mus musculus GN=Hspa5 PE=1 SV=3	ITPSYVAFTPEGER	YVAFTPEGE	2260.77	3.87046e+07	3.22993e+07	3.97927e+07	5.01588e+07	5.04028e+07	5.76973e+07	4.63158e+07	4.32141e+07	3.98203e+07
sp|P20029|GRP78_MOUSE 78 kDa glucose-regulated protein OS=Mus musculus GN=Hspa5 PE=1 SV=3	ITPSYVAFTPEGERL	YVAFTPEGE	1420.19	1.4415e+08	1.97462e+08	1.27507e+08		8.93522e+07			8.96624e+07	1.03209e+08
sp|P20029|GRP78_MOUSE 78 kDa glucose-regulated protein OS=Mus musculus GN=Hspa5 PE=1 SV=3	ITPSYVAFTPEGERLI	YVAFTPEGE	1159.49	1.12473e+08	1.79449e+08	7.3794e+07	1.17005e+08		1.07667e+08	1.69291e+07
sp|Q00560|IL6RB_MOUSE Interleukin-6 receptor subunit beta OS=Mus musculus GN=Il6st PE=1 SV=2	TNDRYVASLAARNK	YVASLAARN	252.9	3.95178e+07	7.01981e+06			4.15689e+07	4.75519e+07		3.36243e+07	3.34152e+07
sp|Q00560|IL6RB_MOUSE Interleukin-6 receptor subunit beta OS=Mus musculus GN=Il6st PE=1 SV=2	TNDRYVASLAARNKV	YVASLAARN	160.31	8.92903e+07		1.03999e+08		3.17664e+07			4.32741e+07
sp|Q00560|IL6RB_MOUSE Interleukin-6 receptor subunit beta OS=Mus musculus GN=Il6st PE=1 SV=2	TNDRYVASLAARNKVG	YVASLAARN	164.84	3.20112e+08
tr|A0A075B6A0|A0A075B6A0_MOUSE Ig mu chain C region (Fragment) OS=Mus musculus GN=Ighm PE=1 SV=2	KYVTSAPMPEPGAPG	YVTSAPMPE	677.3	3.33227e+07	2.70477e+07	3.3741e+07			4.57732e+07
tr|A0A075B6A0|A0A075B6A0_MOUSE Ig mu chain C region (Fragment) OS=Mus musculus GN=Ighm PE=1 SV=2	LPQEKYVTSAPmPEP	YVTSAPmPE	1181.99					9.59599e+06	1.79689e+07
tr|A0A075B6A0|A0A075B6A0_MOUSE Ig mu chain C region (Fragment) OS=Mus musculus GN=Ighm PE=1 SV=2	EKYVTSAPMPEPGAPG	YVTSAPMPE	553.78	7.36954e+08		7.78434e+08	1.21558e+09	1.03573e+09		1.18316e+09	1.03358e+09	1.06632e+09
tr|A0A075B6A0|A0A075B6A0_MOUSE Ig mu chain C region (Fragment) OS=Mus musculus GN=Ighm PE=1 SV=2	EKYVTSAPmPEPGAPG	YVTSAPmPE	1068.33	2.35312e+08	3.79099e+08	4.21805e+08		3.48359e+08	1.70595e+08	3.25933e+08	2.1061e+08
tr|A0A075B6A0|A0A075B6A0_MOUSE Ig mu chain C region (Fragment) OS=Mus musculus GN=Ighm PE=1 SV=2	LPQEKYVTSAPMPEPG	YVTSAPMPE	525.07	1.53012e+09	1.83738e+09	1.5164e+09	1.2394e+09	1.30012e+09	2.19109e+09	1.2198e+09	1.53331e+09	1.16526e+09
tr|A0A075B6A0|A0A075B6A0_MOUSE Ig mu chain C region (Fragment) OS=Mus musculus GN=Ighm PE=1 SV=2	LPQEKYVTSAPmPEPG	YVTSAPmPE	1106.87	4.52079e+08	3.47154e+08	6.35801e+08	3.52733e+08	4.22976e+08	3.91653e+08	1.48924e+08	3.01796e+08	3.33937e+08
tr|A0A075B6A0|A0A075B6A0_MOUSE Ig mu chain C region (Fragment) OS=Mus musculus GN=Ighm PE=1 SV=2	LPQEKYVTSAPMPEPGAPG	YVTSAPMPE	470.32	6.95788e+09	9.93588e+09	8.39568e+09	1.08276e+10	9.51133e+09	9.62407e+09	9.99805e+09	8.30308e+09	9.11756e+09
tr|A0A075B6A0|A0A075B6A0_MOUSE Ig mu chain C region (Fragment) OS=Mus musculus GN=Ighm PE=1 SV=2	LPQEKYVTSAPmPEPGAPG	YVTSAPmPE	927.52	2.62924e+09	3.58171e+09	3.13974e+09	3.05812e+09	2.31121e+09	1.5797e+09	7.98657e+08	1.45362e+09	9.16145e+08
sp|P14483|HB2A_MOUSE H-2 class II histocompatibility antigen, A beta chain OS=Mus musculus GN=H2-Ab1 PE=1 SV=1	AEYWNSQPEILER	YWNSQPEIL	4913.16				1.24445e+07	1.38271e+07	1.52468e+07	1.58173e+07		1.59494e+07
sp|P14483|HB2A_MOUSE H-2 class II histocompatibility antigen, A beta chain OS=Mus musculus GN=H2-Ab1 PE=1 SV=1	DAEYWNSQPEILER	YWNSQPEIL	4446.97					1.15549e+07	1.13879e+07		1.23756e+07	9.32712e+06
sp|P14483|HB2A_MOUSE H-2 class II histocompatibility antigen, A beta chain OS=Mus musculus GN=H2-Ab1 PE=1 SV=1	RPDAEYWNSQPEIL	YWNSQPEIL	6202.9	1.25584e+09	3.9655e+07	6.96718e+08	6.48711e+08	6.24878e+08	5.37616e+08	4.84862e+08	5.42858e+08	5.27282e+08
sp|P14483|HB2A_MOUSE H-2 class II histocompatibility antigen, A beta chain OS=Mus musculus GN=H2-Ab1 PE=1 SV=1	GRPDAEYWNSQPEIL	YWNSQPEIL	5804.59	1.79938e+07		1.56646e+07					2.3776e+07
sp|P14483|HB2A_MOUSE H-2 class II histocompatibility antigen, A beta chain OS=Mus musculus GN=H2-Ab1 PE=1 SV=1	RPDAEYWNSQPEILE	YWNSQPEIL	4604.13	3.12888e+09	2.60566e+09	2.70129e+09	2.35487e+09	2.26678e+09	2.34185e+09	2.14005e+09	2.18654e+09	2.12086e+09
sp|P14483|HB2A_MOUSE H-2 class II histocompatibility antigen, A beta chain OS=Mus musculus GN=H2-Ab1 PE=1 SV=1	GRPDAEYWNSQPEILE	YWNSQPEIL	4466.4	1.15315e+08	6.19242e+07	8.83055e+07		1.01789e+08	1.06332e+08	1.08641e+08	9.77776e+07
sp|P14483|HB2A_MOUSE H-2 class II histocompatibility antigen, A beta chain OS=Mus musculus GN=H2-Ab1 PE=1 SV=1	RPDAEYWNSQPEILER	YWNSQPEIL	3785.92	1.02011e+10	1.29569e+10	9.76518e+09	7.34441e+09	6.75356e+09	6.65596e+09	5.99453e+09	5.74237e+09	5.8387e+09
sp|P14483|HB2A_MOUSE H-2 class II histocompatibility antigen, A beta chain OS=Mus musculus GN=H2-Ab1 PE=1 SV=1	GRPDAEYWNSQPEILER	YWNSQPEIL	3924.73	6.13292e+08	6.12868e+08	5.49674e+08	3.84924e+08	3.44756e+08	3.52977e+08	3.11358e+08	3.15049e+08	3.15923e+08
sp|P14483|HB2A_MOUSE H-2 class II histocompatibility antigen, A beta chain OS=Mus musculus GN=H2-Ab1 PE=1 SV=1	RPDAEYWNSQPEILERT	YWNSQPEIL	3629.8	1.05092e+09	1.07151e+09	8.75177e+08	6.81435e+08	5.75404e+08	6.29225e+08	5.45499e+08	5.71429e+08	5.38735e+08
sp|P14483|HB2A_MOUSE H-2 class II histocompatibility antigen, A beta chain OS=Mus musculus GN=H2-Ab1 PE=1 SV=1	GRPDAEYWNSQPEILERT	YWNSQPEIL	3711.78	2.19098e+08	2.34335e+08	1.67548e+08

## Sheet: Splenic DC
Supplementary Table S3. Details of the eluted peptides having ≥3 peptides/core from four different preparations of the splenic DCs.
Protein	Peptide	Predicted core	Predicted Affinity (nM)	DC (Flt3L)-1.1	DC (Flt3L)-1.2	DC (Flt3L)-1.3	DC (Flt3L+LPS)-2.1	DC (Flt3L+LPS)-2.2	DC (Flt3L+LPS)-2.3	DC (untreated)-3.1	DC (untreated)-3.2	DC (untreated)-3.3	DC (Flt3L)-4.1	DC (Flt3L)-4.2	DC (Flt3L)-4.3
sp|P14483|HB2A_MOUSE H-2 class II histocompatibility antigen, A beta chain OS=Mus musculus GN=H2-Ab1 PE=1 SV=1	GRPDAEYWNSQPE	AEYWNSQPE	21394.1								26315500
sp|P14483|HB2A_MOUSE H-2 class II histocompatibility antigen, A beta chain OS=Mus musculus GN=H2-Ab1 PE=1 SV=1	RPDAEYWNSQPE	AEYWNSQPE	22208	45101900
sp|P14483|HB2A_MOUSE H-2 class II histocompatibility antigen, A beta chain OS=Mus musculus GN=H2-Ab1 PE=1 SV=1	RPDAEYWNSQPEI	AEYWNSQPE	16038.9										74444200
sp|P70696|H2B1A_MOUSE Histone H2B type 1-A OS=Mus musculus GN=Hist1h2ba PE=1 SV=3	LLLPGELAKHAVSEGTKA	AKHAVSEGT	3302.89									15907200
sp|P70696|H2B1A_MOUSE Histone H2B type 1-A OS=Mus musculus GN=Hist1h2ba PE=1 SV=3	LPGELAKHAVSEGTKA	AKHAVSEGT	3836.98			35820700
sp|P70696|H2B1A_MOUSE Histone H2B type 1-A OS=Mus musculus GN=Hist1h2ba PE=1 SV=3	VRLLLPGELAKHAVSEGTKA	AKHAVSEGT	2610.19								4249660		5675180
tr|F6YBV1|F6YBV1_MOUSE CCR4-NOT transcription complex subunit 3 (Fragment) OS=Mus musculus GN=Cnot3 PE=1 SV=1	APTSALGPKASPAP	ALGPKASPA	975.68	22959600
tr|F6YBV1|F6YBV1_MOUSE CCR4-NOT transcription complex subunit 3 (Fragment) OS=Mus musculus GN=Cnot3 PE=1 SV=1	APTSALGPKASPAPS	ALGPKASPA	752.79										66409300		76704500
tr|F6YBV1|F6YBV1_MOUSE CCR4-NOT transcription complex subunit 3 (Fragment) OS=Mus musculus GN=Cnot3 PE=1 SV=1	TPAAPTSALGPKASPAPS	ALGPKASPA	791.58			21515600
tr|F6YBV1|F6YBV1_MOUSE CCR4-NOT transcription complex subunit 3 (Fragment) OS=Mus musculus GN=Cnot3 PE=1 SV=1	TPAAPTSALGPKASPAPSH	ALGPKASPA	690.07						13434700
sp|Q920A5|RISC_MOUSE Retinoid-inducible serine carboxypeptidase OS=Mus musculus GN=Scpep1 PE=1 SV=2	KALYTDPKSSETAAF	ALYTDPKSS	3395.1							13888000			73927600	66515200	66404400
sp|Q920A5|RISC_MOUSE Retinoid-inducible serine carboxypeptidase OS=Mus musculus GN=Scpep1 PE=1 SV=2	KFNQLKWKALYTDPKSSETAAF	ALYTDPKSS	2065.54							30875100			13141200		11135800
sp|Q920A5|RISC_MOUSE Retinoid-inducible serine carboxypeptidase OS=Mus musculus GN=Scpep1 PE=1 SV=2	KWKALYTDPKSSETA	ALYTDPKSS	3623.72			19240300
sp|Q920A5|RISC_MOUSE Retinoid-inducible serine carboxypeptidase OS=Mus musculus GN=Scpep1 PE=1 SV=2	KWKALYTDPKSSETAA	ALYTDPKSS	3336.11									154658000
sp|Q920A5|RISC_MOUSE Retinoid-inducible serine carboxypeptidase OS=Mus musculus GN=Scpep1 PE=1 SV=2	KWKALYTDPKSSETAAF	ALYTDPKSS	2634.17										19975800
sp|Q920A5|RISC_MOUSE Retinoid-inducible serine carboxypeptidase OS=Mus musculus GN=Scpep1 PE=1 SV=2	LKWKALYTDPKSSETAA	ALYTDPKSS	3214.36									22357100
sp|Q920A5|RISC_MOUSE Retinoid-inducible serine carboxypeptidase OS=Mus musculus GN=Scpep1 PE=1 SV=2	LKWKALYTDPKSSETAAF	ALYTDPKSS	2500.18										95078800
sp|Q920A5|RISC_MOUSE Retinoid-inducible serine carboxypeptidase OS=Mus musculus GN=Scpep1 PE=1 SV=2	WKALYTDPKSSETA	ALYTDPKSS	5114.28												22489800
sp|Q920A5|RISC_MOUSE Retinoid-inducible serine carboxypeptidase OS=Mus musculus GN=Scpep1 PE=1 SV=2	WKALYTDPKSSETAA	ALYTDPKSS	3902.16										18965000
tr|J3QPG5|J3QPG5_MOUSE Prosaposin OS=Mus musculus GN=Psap PE=1 SV=1	DMARVVAPFMSNIP	ARVVAPFMS	1079.77	7099210
tr|J3QPG5|J3QPG5_MOUSE Prosaposin OS=Mus musculus GN=Psap PE=1 SV=1	MARVVAPFMSNIP	ARVVAPFMS	1329.25				32941400
tr|J3QPG5|J3QPG5_MOUSE Prosaposin OS=Mus musculus GN=Psap PE=1 SV=1	VDMARVVAPFMSNIP	ARVVAPFMS	955.92											114923000
tr|J3QPG5|J3QPG5_MOUSE Prosaposin OS=Mus musculus GN=Psap PE=1 SV=1	VDMARVVAPFMSNIPL	ARVVAPFMS	924.31												32413400
sp|Q9CVB6|ARPC2_MOUSE Actin-related protein 2/3 complex subunit 2 OS=Mus musculus GN=Arpc2 PE=1 SV=3	GRRASHTAPQVLFSHREPP	ASHTAPQVL	947.03										27044900	36265900
sp|Q9CVB6|ARPC2_MOUSE Actin-related protein 2/3 complex subunit 2 OS=Mus musculus GN=Arpc2 PE=1 SV=3	RASHTAPQVLFSHREP	ASHTAPQVL	1738.59	239041000
sp|Q9CVB6|ARPC2_MOUSE Actin-related protein 2/3 complex subunit 2 OS=Mus musculus GN=Arpc2 PE=1 SV=3	RASHTAPQVLFSHREPP	ASHTAPQVL	1991.39		243247
sp|Q9CVB6|ARPC2_MOUSE Actin-related protein 2/3 complex subunit 2 OS=Mus musculus GN=Arpc2 PE=1 SV=3	RRASHTAPQVLFSHREP	ASHTAPQVL	1152.14									1171640
sp|Q9CVB6|ARPC2_MOUSE Actin-related protein 2/3 complex subunit 2 OS=Mus musculus GN=Arpc2 PE=1 SV=3	RRASHTAPQVLFSHREPP	ASHTAPQVL	1243.24									179210000	666341000	704783000
tr|A0A0G2LB91|A0A0G2LB91_MOUSE Fas apoptotic inhibitory molecule 3 OS=Mus musculus GN=Fcmr PE=4 SV=1	APASASPASPQVLEAPW	ASPASPQVL	492.3											8961970
tr|A0A0G2LB91|A0A0G2LB91_MOUSE Fas apoptotic inhibitory molecule 3 OS=Mus musculus GN=Fcmr PE=4 SV=1	APASASPASPQVLEAPWP	ASPASPQVL	540.28					3045670
tr|A0A0G2LB91|A0A0G2LB91_MOUSE Fas apoptotic inhibitory molecule 3 OS=Mus musculus GN=Fcmr PE=4 SV=1	APASASPASPQVLEAPWPH	ASPASPQVL	552.62			3763500
tr|A0A0G2LB91|A0A0G2LB91_MOUSE Fas apoptotic inhibitory molecule 3 OS=Mus musculus GN=Fcmr PE=4 SV=1	APASASPASPQVLEAPWPHTP	ASPASPQVL	515.83	4656330
tr|A0A0G2LB91|A0A0G2LB91_MOUSE Fas apoptotic inhibitory molecule 3 OS=Mus musculus GN=Fcmr PE=4 SV=1	APASASPASPQVLEAPWPHTPS	ASPASPQVL	500.15		1119800
sp|O70370|CATS_MOUSE Cathepsin S OS=Mus musculus GN=Ctss PE=1 SV=2	DEDALKEAVATKGPVS	AVATKGPVS	2519.79							157249000	205418000	178855000	1256120000	1272290000	1298830000
sp|O70370|CATS_MOUSE Cathepsin S OS=Mus musculus GN=Ctss PE=1 SV=2	DEDALKEAVATKGPVSVG	AVATKGPVS	1494.13										7503340
sp|O70370|CATS_MOUSE Cathepsin S OS=Mus musculus GN=Ctss PE=1 SV=2	LPFGDEDALKEAVATKGPVS	AVATKGPVS	2633.08	15536700
sp|O55101|SNG2_MOUSE Synaptogyrin-2 OS=Mus musculus GN=Syngr2 PE=2 SV=1	DPTPDPNTAYASYPSASVE	AYASYPSAS	156.17				51224900
sp|O55101|SNG2_MOUSE Synaptogyrin-2 OS=Mus musculus GN=Syngr2 PE=2 SV=1	DPTPDPNTAYASYPSASVEN	AYASYPSAS	144.3	28221700						278346000		247216000	493962000	473523000
sp|O55101|SNG2_MOUSE Synaptogyrin-2 OS=Mus musculus GN=Syngr2 PE=2 SV=1	DPTPDPNTAYASYPSASVENY	AYASYPSAS	125.18	5857190
sp|O55101|SNG2_MOUSE Synaptogyrin-2 OS=Mus musculus GN=Syngr2 PE=2 SV=1	TPDPNTAYASYPSASVEN	AYASYPSAS	142.34							60114400	60556900	57764300	227463000	224296000	214963000
sp|A6X935|ITIH4_MOUSE Inter alpha-trypsin inhibitor, heavy chain 4 OS=Mus musculus GN=Itih4 PE=1 SV=2	AGKLQDQGPDVLLAKVS	DQGPDVLLA	8201.96						25633400
sp|A6X935|ITIH4_MOUSE Inter alpha-trypsin inhibitor, heavy chain 4 OS=Mus musculus GN=Itih4 PE=1 SV=2	AGKLQDQGPDVLLAKVSG	DQGPDVLLA	8086.88						16987500
sp|A6X935|ITIH4_MOUSE Inter alpha-trypsin inhibitor, heavy chain 4 OS=Mus musculus GN=Itih4 PE=1 SV=2	GKLQDQGPDVLLAKVS	DQGPDVLLA	8610.82				106623000
sp|P60710|ACTB_MOUSE Actin, cytoplasmic 1 OS=Mus musculus GN=Actb PE=1 SV=1	DSGDGVTHTVPIYEGYALPHAIL	EGYALPHAI	1148.3									5503600
sp|P60710|ACTB_MOUSE Actin, cytoplasmic 1 OS=Mus musculus GN=Actb PE=1 SV=1	DSGDGVTHTVPIYEGYALPHAILR	EGYALPHAI	945.32											7685390
sp|P60710|ACTB_MOUSE Actin, cytoplasmic 1 OS=Mus musculus GN=Actb PE=1 SV=1	HTVPIYEGYALPHAILR	EGYALPHAI	1079.48	74627300
sp|P60710|ACTB_MOUSE Actin, cytoplasmic 1 OS=Mus musculus GN=Actb PE=1 SV=1	IYEGYALPHAILR	EGYALPHAI	1330.42											15181900
sp|P60710|ACTB_MOUSE Actin, cytoplasmic 1 OS=Mus musculus GN=Actb PE=1 SV=1	IYEGYALPHAILRLD	EGYALPHAI	1006.95								16418000
sp|P60710|ACTB_MOUSE Actin, cytoplasmic 1 OS=Mus musculus GN=Actb PE=1 SV=1	TVPIYEGYALPHAILR	EGYALPHAI	1048.5			17918200
sp|P60710|ACTB_MOUSE Actin, cytoplasmic 1 OS=Mus musculus GN=Actb PE=1 SV=1	VPIYEGYALPHAILR	EGYALPHAI	1045.55		31158200
sp|P60710|ACTB_MOUSE Actin, cytoplasmic 1 OS=Mus musculus GN=Actb PE=1 SV=1	VPIYEGYALPHAILRL	EGYALPHAI	884.57												279700000
sp|P60710|ACTB_MOUSE Actin, cytoplasmic 1 OS=Mus musculus GN=Actb PE=1 SV=1	VPIYEGYALPHAILRLD	EGYALPHAI	945.27								33129300
tr|J3QPG5|J3QPG5_MOUSE Prosaposin OS=Mus musculus GN=Psap PE=1 SV=1	LEQPAPAIVSAL	EQPAPAIVS	811.69										117449000
tr|J3QPG5|J3QPG5_MOUSE Prosaposin OS=Mus musculus GN=Psap PE=1 SV=1	LVEALEQPAPAIVSA	EQPAPAIVS	430.8		8239660
tr|J3QPG5|J3QPG5_MOUSE Prosaposin OS=Mus musculus GN=Psap PE=1 SV=1	LVEALEQPAPAIVSAL	EQPAPAIVS	263.12												110854000
tr|Q6PGJ3|Q6PGJ3_MOUSE L1 cell adhesion molecule OS=Mus musculus GN=L1cam PE=1 SV=1	EPSPVSETVVTPEAAPEKNPV	ETVVTPEAA	2729.63											2990680
tr|Q6PGJ3|Q6PGJ3_MOUSE L1 cell adhesion molecule OS=Mus musculus GN=L1cam PE=1 SV=1	SPVSETVVTPEAAPEK	ETVVTPEAA	2968.64										25722200
tr|Q6PGJ3|Q6PGJ3_MOUSE L1 cell adhesion molecule OS=Mus musculus GN=L1cam PE=1 SV=1	SPVSETVVTPEAAPEKNP	ETVVTPEAA	3083.48							2177520
tr|Q6PGJ3|Q6PGJ3_MOUSE L1 cell adhesion molecule OS=Mus musculus GN=L1cam PE=1 SV=1	SPVSETVVTPEAAPEKNPV	ETVVTPEAA	2982.65								7472410
sp|Q9WUM5|SUCA_MOUSE Succinate--CoA ligase [ADP/GDP-forming] subunit alpha, mitochondrial OS=Mus musculus GN=Suclg1 PE=1 SV=4	VPPPFAAAAINEAID	FAAAAINEA	109.97										17486500
sp|Q9WUM5|SUCA_MOUSE Succinate--CoA ligase [ADP/GDP-forming] subunit alpha, mitochondrial OS=Mus musculus GN=Suclg1 PE=1 SV=4	VPPPFAAAAINEAIDA	FAAAAINEA	100.66										51697400
sp|Q9WUM5|SUCA_MOUSE Succinate--CoA ligase [ADP/GDP-forming] subunit alpha, mitochondrial OS=Mus musculus GN=Suclg1 PE=1 SV=4	VPPPFAAAAINEAIDAE	FAAAAINEA	114.8												23755500
sp|P14869|RLA0_MOUSE 60S acidic ribosomal protein P0 OS=Mus musculus GN=Rplp0 PE=1 SV=3	ADPSAFAAAAPAAAATT	FAAAAPAAA	16.21						60806200
sp|P14869|RLA0_MOUSE 60S acidic ribosomal protein P0 OS=Mus musculus GN=Rplp0 PE=1 SV=3	DPSAFAAAAPAAAAT	FAAAAPAAA	15.19						14493600
sp|P14869|RLA0_MOUSE 60S acidic ribosomal protein P0 OS=Mus musculus GN=Rplp0 PE=1 SV=3	DPSAFAAAAPAAAATT	FAAAAPAAA	15.24		37323300
sp|Q3TXS7|PSMD1_MOUSE 26S proteasome non-ATPase regulatory subunit 1 OS=Mus musculus GN=Psmd1 PE=1 SV=1	KPSTFAYPAPLEVP	FAYPAPLEV	248.05							296133000
sp|Q3TXS7|PSMD1_MOUSE 26S proteasome non-ATPase regulatory subunit 1 OS=Mus musculus GN=Psmd1 PE=1 SV=1	KPSTFAYPAPLEVPK	FAYPAPLEV	177.36							851142000
sp|Q3TXS7|PSMD1_MOUSE 26S proteasome non-ATPase regulatory subunit 1 OS=Mus musculus GN=Psmd1 PE=1 SV=1	KPSTFAYPAPLEVPKE	FAYPAPLEV	189.45							57275600
sp|Q60930|VDAC2_MOUSE Voltage-dependent anion-selective channel protein 2 OS=Mus musculus GN=Vdac2 PE=1 SV=2	DFDFAGPAIHGSA	FDFAGPAIH	492.15											72536000
sp|Q60930|VDAC2_MOUSE Voltage-dependent anion-selective channel protein 2 OS=Mus musculus GN=Vdac2 PE=1 SV=2	DFDFAGPAIHGSAV	FDFAGPAIH	323.81				78384700
sp|Q60930|VDAC2_MOUSE Voltage-dependent anion-selective channel protein 2 OS=Mus musculus GN=Vdac2 PE=1 SV=2	DVDFDFAGPAIHGSA	FDFAGPAIH	284.39				29776100
sp|Q60930|VDAC2_MOUSE Voltage-dependent anion-selective channel protein 2 OS=Mus musculus GN=Vdac2 PE=1 SV=2	DVDFDFAGPAIHGSAV	FDFAGPAIH	270.47											257004000
sp|Q60930|VDAC2_MOUSE Voltage-dependent anion-selective channel protein 2 OS=Mus musculus GN=Vdac2 PE=1 SV=2	VDFDFAGPAIHGS	FDFAGPAIH	562.14		10402900
sp|Q60930|VDAC2_MOUSE Voltage-dependent anion-selective channel protein 2 OS=Mus musculus GN=Vdac2 PE=1 SV=2	VDFDFAGPAIHGSA	FDFAGPAIH	311.52					50432400
sp|Q60930|VDAC2_MOUSE Voltage-dependent anion-selective channel protein 2 OS=Mus musculus GN=Vdac2 PE=1 SV=2	VDFDFAGPAIHGSAV	FDFAGPAIH	236.8		13449500
sp|Q60930|VDAC2_MOUSE Voltage-dependent anion-selective channel protein 2 OS=Mus musculus GN=Vdac2 PE=1 SV=2	VDFDFAGPAIHGSAVF	FDFAGPAIH	236.34					10660400
sp|Q9Z1D1|EIF3G_MOUSE Eukaryotic translation initiation factor 3 subunit G OS=Mus musculus GN=Eif3g PE=1 SV=2	FGNSEFDPPGPNVATTT	FDPPGPNVA	1116.74	95560100	104576000	109295000	108262000	55057600		263585000	299101000	324026000	1736680000	1861180000	1740000000
sp|Q9Z1D1|EIF3G_MOUSE Eukaryotic translation initiation factor 3 subunit G OS=Mus musculus GN=Eif3g PE=1 SV=2	GNSEFDPPGPNVAT	FDPPGPNVA	1654.32										16735000	30930000	22410900
sp|Q9Z1D1|EIF3G_MOUSE Eukaryotic translation initiation factor 3 subunit G OS=Mus musculus GN=Eif3g PE=1 SV=2	GNSEFDPPGPNVATTT	FDPPGPNVA	1036.35										79542900
sp|Q9Z1D1|EIF3G_MOUSE Eukaryotic translation initiation factor 3 subunit G OS=Mus musculus GN=Eif3g PE=1 SV=2	NSEFDPPGPNVAT	FDPPGPNVA	2180.25										38492800	51869400	42999600
sp|Q9Z1D1|EIF3G_MOUSE Eukaryotic translation initiation factor 3 subunit G OS=Mus musculus GN=Eif3g PE=1 SV=2	NSEFDPPGPNVATTT	FDPPGPNVA	1044.71				6983010	7242630	5532710	11728300	11783000	9819390	62687800	37653100	36495600
sp|P51150|RAB7A_MOUSE Ras-related protein Rab-7a OS=Mus musculus GN=Rab7a PE=1 SV=2	LVFDVTAPNTFKTLD	FDVTAPNTF	850.25								7445240
sp|P51150|RAB7A_MOUSE Ras-related protein Rab-7a OS=Mus musculus GN=Rab7a PE=1 SV=2	LVFDVTAPNTFKTLDS	FDVTAPNTF	887.98									12080500
sp|P51150|RAB7A_MOUSE Ras-related protein Rab-7a OS=Mus musculus GN=Rab7a PE=1 SV=2	VFDVTAPNTFKTLD	FDVTAPNTF	1284.53								17569900
sp|P51150|RAB7A_MOUSE Ras-related protein Rab-7a OS=Mus musculus GN=Rab7a PE=1 SV=2	VLVFDVTAPNTFKTLD	FDVTAPNTF	776.6				22947900
sp|P61161|ARP2_MOUSE Actin-related protein 2 OS=Mus musculus GN=Actr2 PE=1 SV=1	GERFEAPEALFQ	FEAPEALFQ	4352.76											266641000
sp|P61161|ARP2_MOUSE Actin-related protein 2 OS=Mus musculus GN=Actr2 PE=1 SV=1	GERFEAPEALFQP	FEAPEALFQ	3417.51											48797400
sp|P61161|ARP2_MOUSE Actin-related protein 2 OS=Mus musculus GN=Actr2 PE=1 SV=1	GERFEAPEALFQPH	FEAPEALFQ	2898.53											24606600
sp|P61161|ARP2_MOUSE Actin-related protein 2 OS=Mus musculus GN=Actr2 PE=1 SV=1	GGERFEAPEALFQP	FEAPEALFQ	2722.69							155980000		193493000
sp|P61161|ARP2_MOUSE Actin-related protein 2 OS=Mus musculus GN=Actr2 PE=1 SV=1	GGERFEAPEALFQPH	FEAPEALFQ	2268.66							281901000	267028000	270253000
sp|P61161|ARP2_MOUSE Actin-related protein 2 OS=Mus musculus GN=Actr2 PE=1 SV=1	VGGERFEAPEALFQP	FEAPEALFQ	2187.26							411126000	62154700	473622000
sp|P61161|ARP2_MOUSE Actin-related protein 2 OS=Mus musculus GN=Actr2 PE=1 SV=1	VGGERFEAPEALFQPH	FEAPEALFQ	1986.4							101984000	115703000	72346900
sp|P61161|ARP2_MOUSE Actin-related protein 2 OS=Mus musculus GN=Actr2 PE=1 SV=1	VGGERFEAPEALFQPHL	FEAPEALFQ	1791.9								60856200	65413300
sp|P26039|TLN1_MOUSE Talin-1 OS=Mus musculus GN=Tln1 PE=1 SV=2	AQYFEPLTLAAVG	FEPLTLAAV	777.66										36195200
sp|P26039|TLN1_MOUSE Talin-1 OS=Mus musculus GN=Tln1 PE=1 SV=2	QMAQYFEPLTLAAVG	FEPLTLAAV	456.94				83701900			3979220		386344000	1109170000	919623000	16956100
sp|P26039|TLN1_MOUSE Talin-1 OS=Mus musculus GN=Tln1 PE=1 SV=2	SQMAQYFEPLTLAAVG	FEPLTLAAV	444.26								19908500	16168400		12058700
sp|P26039|TLN1_MOUSE Talin-1 OS=Mus musculus GN=Tln1 PE=1 SV=2	SQMAQYFEPLTLAAVGAA	FEPLTLAAV	362.09				4681310				86287500	90781500
sp|P01899|HA11_MOUSE H-2 class I histocompatibility antigen, D-B alpha chain OS=Mus musculus GN=H2-D1 PE=1 SV=2	GPHSMRYFETAVSRPGLE	FETAVSRPG	269.74						251966000
sp|P01899|HA11_MOUSE H-2 class I histocompatibility antigen, D-B alpha chain OS=Mus musculus GN=H2-D1 PE=1 SV=2	GPHSMRYFETAVSRPGLEEP	FETAVSRPG	272.73						38810500
sp|P01899|HA11_MOUSE H-2 class I histocompatibility antigen, D-B alpha chain OS=Mus musculus GN=H2-D1 PE=1 SV=2	SMRYFETAVSRPGLEEPR	FETAVSRPG	303.07										118658000		114963000
sp|O35643|AP1B1_MOUSE AP-1 complex subunit beta-1 OS=Mus musculus GN=Ap1b1 PE=1 SV=2	GDSNFGAPSASVAAAP	FGAPSASVA	89.09	241426000	244219000	228446000	292634000	192171000		311977000	322677000	314949000	1875120000	1875390000	1638490000
sp|O35643|AP1B1_MOUSE AP-1 complex subunit beta-1 OS=Mus musculus GN=Ap1b1 PE=1 SV=2	GDSNFGAPSASVAAAPAP	FGAPSASVA	90.3	237548000	232702000	246636000				1036460000	1032720000	1065880000	1789960000	1596730000	1717340000
sp|O35643|AP1B1_MOUSE AP-1 complex subunit beta-1 OS=Mus musculus GN=Ap1b1 PE=1 SV=2	IGDSNFGAPSASVAAAPAP	FGAPSASVA	87.78						56688400
sp|P26039|TLN1_MOUSE Talin-1 OS=Mus musculus GN=Tln1 PE=1 SV=2	GNLPEFGDAIATASK	FGDAIATAS	643.58								9086190
sp|P26039|TLN1_MOUSE Talin-1 OS=Mus musculus GN=Tln1 PE=1 SV=2	GNLPEFGDAIATASKA	FGDAIATAS	404.6											26596200
sp|P26039|TLN1_MOUSE Talin-1 OS=Mus musculus GN=Tln1 PE=1 SV=2	GNLPEFGDAIATASKAL	FGDAIATAS	343.22								89714300			127158000	108891000
sp|P43024|CX6A1_MOUSE Cytochrome c oxidase subunit 6A1, mitochondrial OS=Mus musculus GN=Cox6a1 PE=1 SV=2	DGNHTLFHNPHVNPLP	FHNPHVNPL	1438.81							18092600
sp|P43024|CX6A1_MOUSE Cytochrome c oxidase subunit 6A1, mitochondrial OS=Mus musculus GN=Cox6a1 PE=1 SV=2	DGNHTLFHNPHVNPLPT	FHNPHVNPL	1349											10562400
sp|P43024|CX6A1_MOUSE Cytochrome c oxidase subunit 6A1, mitochondrial OS=Mus musculus GN=Cox6a1 PE=1 SV=2	HTLFHNPHVNPLP	FHNPHVNPL	1815.31												11065300
sp|P43024|CX6A1_MOUSE Cytochrome c oxidase subunit 6A1, mitochondrial OS=Mus musculus GN=Cox6a1 PE=1 SV=2	HTLFHNPHVNPLPT	FHNPHVNPL	1292.72										64361300
sp|P43024|CX6A1_MOUSE Cytochrome c oxidase subunit 6A1, mitochondrial OS=Mus musculus GN=Cox6a1 PE=1 SV=2	NHTLFHNPHVNPLP	FHNPHVNPL	1514.89									25011200
sp|P43024|CX6A1_MOUSE Cytochrome c oxidase subunit 6A1, mitochondrial OS=Mus musculus GN=Cox6a1 PE=1 SV=2	NHTLFHNPHVNPLPT	FHNPHVNPL	1138.21												66748400
sp|P01887|B2MG_MOUSE Beta-2-microglobulin OS=Mus musculus GN=B2m PE=1 SV=2	TQFHPPHIEIQML	FHPPHIEIQ	4179.42											1345250000
sp|P01887|B2MG_MOUSE Beta-2-microglobulin OS=Mus musculus GN=B2m PE=1 SV=2	VTQFHPPHIEIQML	FHPPHIEIQ	2267.16												1115660000
sp|P01887|B2MG_MOUSE Beta-2-microglobulin OS=Mus musculus GN=B2m PE=1 SV=2	YVTQFHPPHIEIQM	FHPPHIEIQ	1956.39												68062200
sp|P01887|B2MG_MOUSE Beta-2-microglobulin OS=Mus musculus GN=B2m PE=1 SV=2	YVTQFHPPHIEIQML	FHPPHIEIQ	1584.48					274123000
sp|P01887|B2MG_MOUSE Beta-2-microglobulin OS=Mus musculus GN=B2m PE=1 SV=2	YVTQFHPPHIEIQMLK	FHPPHIEIQ	1565.7											553908000
sp|P01887|B2MG_MOUSE Beta-2-microglobulin OS=Mus musculus GN=B2m PE=1 SV=2	YVTQFHPPHIEIQMLKN	FHPPHIEIQ	1674.98					105743000
sp|Q07797|LG3BP_MOUSE Galectin-3-binding protein OS=Mus musculus GN=Lgals3bp PE=1 SV=1	DPTFHTPLDLYAYA	FHTPLDLYA	4798.26	5053950
sp|Q07797|LG3BP_MOUSE Galectin-3-binding protein OS=Mus musculus GN=Lgals3bp PE=1 SV=1	DPTFHTPLDLYAYAR	FHTPLDLYA	4128.58											26617000	26553200
sp|Q07797|LG3BP_MOUSE Galectin-3-binding protein OS=Mus musculus GN=Lgals3bp PE=1 SV=1	LPQDPTFHTPLDLYAYAR	FHTPLDLYA	4279.31				11765100
sp|Q07797|LG3BP_MOUSE Galectin-3-binding protein OS=Mus musculus GN=Lgals3bp PE=1 SV=1	LPQDPTFHTPLDLYAYARA	FHTPLDLYA	3951.45					6678020
sp|Q07797|LG3BP_MOUSE Galectin-3-binding protein OS=Mus musculus GN=Lgals3bp PE=1 SV=1	PTFHTPLDLYAYAR	FHTPLDLYA	4528.84							25662900
sp|Q07797|LG3BP_MOUSE Galectin-3-binding protein OS=Mus musculus GN=Lgals3bp PE=1 SV=1	QDPTFHTPLDLYAYAR	FHTPLDLYA	4030.42								81585500
tr|A0A087WQS5|A0A087WQS5_MOUSE ATP synthase F(0) complex subunit C2, mitochondrial (Fragment) OS=Mus musculus GN=Atp5g2 PE=3 SV=1	DIDTAAKFIGAGAATVGVA	FIGAGAATV	70.04										336472000
tr|A0A087WQS5|A0A087WQS5_MOUSE ATP synthase F(0) complex subunit C2, mitochondrial (Fragment) OS=Mus musculus GN=Atp5g2 PE=3 SV=1	DTAAKFIGAGAATVG	FIGAGAATV	80.95											17027200
tr|A0A087WQS5|A0A087WQS5_MOUSE ATP synthase F(0) complex subunit C2, mitochondrial (Fragment) OS=Mus musculus GN=Atp5g2 PE=3 SV=1	DTAAKFIGAGAATVGVA	FIGAGAATV	65.45							3658070
tr|A0A087WQS5|A0A087WQS5_MOUSE ATP synthase F(0) complex subunit C2, mitochondrial (Fragment) OS=Mus musculus GN=Atp5g2 PE=3 SV=1	TAAKFIGAGAATVG	FIGAGAATV	90.96										18746800
tr|A0A087WQS5|A0A087WQS5_MOUSE ATP synthase F(0) complex subunit C2, mitochondrial (Fragment) OS=Mus musculus GN=Atp5g2 PE=3 SV=1	TAAKFIGAGAATVGVA	FIGAGAATV	58.33												436417000
sp|Q05910|ADAM8_MOUSE Disintegrin and metalloproteinase domain-containing protein 8 OS=Mus musculus GN=Adam8 PE=1 SV=3	GVDFIGSTVGLAK	FIGSTVGLA	932.79	245418000	253006000	259125000	101714000	71095900	61631900	761825000	722379000	733349000	2364730000	1690040000	1876910000
sp|Q05910|ADAM8_MOUSE Disintegrin and metalloproteinase domain-containing protein 8 OS=Mus musculus GN=Adam8 PE=1 SV=3	GVDFIGSTVGLAKV	FIGSTVGLA	644.95			8557070	16555600	8814400			55893400		123365000		360010000
sp|Q05910|ADAM8_MOUSE Disintegrin and metalloproteinase domain-containing protein 8 OS=Mus musculus GN=Adam8 PE=1 SV=3	GVDFIGSTVGLAKVS	FIGSTVGLA	526.79									18422500
sp|Q05910|ADAM8_MOUSE Disintegrin and metalloproteinase domain-containing protein 8 OS=Mus musculus GN=Adam8 PE=1 SV=3	GVDFIGSTVGLAKVSA	FIGSTVGLA	558.44										29386900
sp|Q05910|ADAM8_MOUSE Disintegrin and metalloproteinase domain-containing protein 8 OS=Mus musculus GN=Adam8 PE=1 SV=3	ITGVDFIGSTVGLAK	FIGSTVGLA	771.16	139536000		120353000				90939900	87717000	82621700			376255000
sp|Q05910|ADAM8_MOUSE Disintegrin and metalloproteinase domain-containing protein 8 OS=Mus musculus GN=Adam8 PE=1 SV=3	ITGVDFIGSTVGLAKV	FIGSTVGLA	654.48											16743400
sp|Q05910|ADAM8_MOUSE Disintegrin and metalloproteinase domain-containing protein 8 OS=Mus musculus GN=Adam8 PE=1 SV=3	ITGVDFIGSTVGLAKVS	FIGSTVGLA	631.54										12945600
sp|Q05910|ADAM8_MOUSE Disintegrin and metalloproteinase domain-containing protein 8 OS=Mus musculus GN=Adam8 PE=1 SV=3	ITGVDFIGSTVGLAKVSA	FIGSTVGLA	640.95			19408600
sp|Q05910|ADAM8_MOUSE Disintegrin and metalloproteinase domain-containing protein 8 OS=Mus musculus GN=Adam8 PE=1 SV=3	TGVDFIGSTVGLAK	FIGSTVGLA	813.66								17125100
sp|Q05910|ADAM8_MOUSE Disintegrin and metalloproteinase domain-containing protein 8 OS=Mus musculus GN=Adam8 PE=1 SV=3	TGVDFIGSTVGLAKV	FIGSTVGLA	595.22								54137900
sp|Q05910|ADAM8_MOUSE Disintegrin and metalloproteinase domain-containing protein 8 OS=Mus musculus GN=Adam8 PE=1 SV=3	TGVDFIGSTVGLAKVS	FIGSTVGLA	559.39		28650200
sp|Q8K352|SASH3_MOUSE SAM and SH3 domain-containing protein 3 OS=Mus musculus GN=Sash3 PE=1 SV=2	FKFIYVDVLPEEAVGPVRP	FIYVDVLPE	2536.5											16989800
sp|Q8K352|SASH3_MOUSE SAM and SH3 domain-containing protein 3 OS=Mus musculus GN=Sash3 PE=1 SV=2	KFIYVDVLPEEAVGP	FIYVDVLPE	3314.2							3690660
sp|Q8K352|SASH3_MOUSE SAM and SH3 domain-containing protein 3 OS=Mus musculus GN=Sash3 PE=1 SV=2	KFIYVDVLPEEAVGPV	FIYVDVLPE	3091.84							81510500
sp|Q8K352|SASH3_MOUSE SAM and SH3 domain-containing protein 3 OS=Mus musculus GN=Sash3 PE=1 SV=2	KFIYVDVLPEEAVGPVRP	FIYVDVLPE	3032.96											148187000
sp|Q8BMT4-3|NRROS_MOUSE Isoform 3 of Negative regulator of reactive oxygen species OS=Mus musculus GN=Nrros	FPKFKGSLALRTLDL	FKGSLALRT	174								62960200
sp|Q8BMT4-3|NRROS_MOUSE Isoform 3 of Negative regulator of reactive oxygen species OS=Mus musculus GN=Nrros	SFPKFKGSLALRTL	FKGSLALRT	187.07						4137260
sp|Q8BMT4-3|NRROS_MOUSE Isoform 3 of Negative regulator of reactive oxygen species OS=Mus musculus GN=Nrros	SFPKFKGSLALRTLD	FKGSLALRT	185.74											14913200	18700500
sp|Q8BMT4-3|NRROS_MOUSE Isoform 3 of Negative regulator of reactive oxygen species OS=Mus musculus GN=Nrros	SFPKFKGSLALRTLDL	FKGSLALRT	174.12											66302000	75329600
sp|P10148|CCL2_MOUSE C-C motif chemokine 2 OS=Mus musculus GN=Ccl2 PE=1 SV=1	EPTTLFKTASALRSSAP	FKTASALRS	81.86		3987560	10615400	14617700	15458000		4731860	4671300
sp|P10148|CCL2_MOUSE C-C motif chemokine 2 OS=Mus musculus GN=Ccl2 PE=1 SV=1	EPTTLFKTASALRSSAPL	FKTASALRS	83.19	1220210000
sp|P10148|CCL2_MOUSE C-C motif chemokine 2 OS=Mus musculus GN=Ccl2 PE=1 SV=1	SEPTTLFKTASALRSSAP	FKTASALRS	85.79	20721300	18731700	20788700	17733300	14642400	12759800	11083100	8568480	10481900
sp|P70699|LYAG_MOUSE Lysosomal alpha-glucosidase OS=Mus musculus GN=Gaa PE=1 SV=2	DVYVFLGPEPKSVVQ	FLGPEPKSV	770.59				66169400
sp|P70699|LYAG_MOUSE Lysosomal alpha-glucosidase OS=Mus musculus GN=Gaa PE=1 SV=2	LDVYVFLGPEPKSVVQ	FLGPEPKSV	790.1								50499900
sp|P70699|LYAG_MOUSE Lysosomal alpha-glucosidase OS=Mus musculus GN=Gaa PE=1 SV=2	LDVYVFLGPEPKSVVQQ	FLGPEPKSV	940.71	41191800
tr|D3Z038|D3Z038_MOUSE Extracellular matrix protein 1 (Fragment) OS=Mus musculus GN=Ecm1 PE=1 SV=1	DWPTFLNPNVDKAGP	FLNPNVDKA	4954.96	35317000	104563000	150555000	40915000	81188200	84622200	327266000	351987000	337968000	1507860000	1638890000	1490550000
tr|D3Z038|D3Z038_MOUSE Extracellular matrix protein 1 (Fragment) OS=Mus musculus GN=Ecm1 PE=1 SV=1	DWPTFLNPNVDKAGPA	FLNPNVDKA	3965.24											24701900
tr|D3Z038|D3Z038_MOUSE Extracellular matrix protein 1 (Fragment) OS=Mus musculus GN=Ecm1 PE=1 SV=1	EDWPTFLNPNVDKAGPA	FLNPNVDKA	3789.12	26622300	29788300	31116500	95039100		22201800	162325000		156536000	832120000	1136100000	814402000
sp|P10852-2|4F2_MOUSE Isoform 2 of 4F2 cell-surface antigen heavy chain OS=Mus musculus GN=Slc3a2	GQNAWFLPAQADIVATK	FLPAQADIV	365.98	95111500		91513500	94633700				33822900
sp|P10852-2|4F2_MOUSE Isoform 2 of 4F2 cell-surface antigen heavy chain OS=Mus musculus GN=Slc3a2	QNAWFLPAQADIVA	FLPAQADIV	370.23	257163000	305802000	287905000	280889000	209224000	201768000	108234000	94828800	98866000		65630100	66766300
sp|P10852-2|4F2_MOUSE Isoform 2 of 4F2 cell-surface antigen heavy chain OS=Mus musculus GN=Slc3a2	QNAWFLPAQADIVAT	FLPAQADIV	328.46	1128100000	975875000	1423940000	1712670000	1152480000	993752000	961868000	912737000	972352000	756229000	687277000	546291000
sp|P10852-2|4F2_MOUSE Isoform 2 of 4F2 cell-surface antigen heavy chain OS=Mus musculus GN=Slc3a2	QNAWFLPAQADIVATK	FLPAQADIV	339.02	374650000	514556000	486139000	563554000	371430000	396454000	264495000	217013000	206876000	197253000	155910000	182452000
sp|P10852-2|4F2_MOUSE Isoform 2 of 4F2 cell-surface antigen heavy chain OS=Mus musculus GN=Slc3a2	TPNYQGQNAWFLPAQADIVATK	FLPAQADIV	332.05	307190000	32018800	310363000	302478000	190756000	194253000	134381000	150973000	139361000	96821500	104249000	100210000
tr|E9Q6X2|E9Q6X2_MOUSE Serpin B6 (Fragment) OS=Mus musculus GN=Serpinb6a PE=1 SV=1	SKNVFLSPMSISSA	FLSPMSISS	294.51	571414000
tr|E9Q6X2|E9Q6X2_MOUSE Serpin B6 (Fragment) OS=Mus musculus GN=Serpinb6a PE=1 SV=1	SKNVFLSPMSISSAL	FLSPMSISS	226.05	7100210
tr|E9Q6X2|E9Q6X2_MOUSE Serpin B6 (Fragment) OS=Mus musculus GN=Serpinb6a PE=1 SV=1	SSKNVFLSPMSISSA	FLSPMSISS	274.8	4790780
sp|Q8BHN3-2|GANAB_MOUSE Isoform 2 of Neutral alpha-glucosidase AB OS=Mus musculus GN=Ganab	EPSVFNGPEVTMLK	FNGPEVTML	1135.96	7539740
sp|Q8BHN3-2|GANAB_MOUSE Isoform 2 of Neutral alpha-glucosidase AB OS=Mus musculus GN=Ganab	EPSVFNGPEVTMLKD	FNGPEVTML	997.57		25809100
sp|Q8BHN3-2|GANAB_MOUSE Isoform 2 of Neutral alpha-glucosidase AB OS=Mus musculus GN=Ganab	NEPSVFNGPEVTMLK	FNGPEVTML	917.5	21720800
sp|Q9CQH7|BT3L4_MOUSE Transcription factor BTF3 homolog 4 OS=Mus musculus GN=Btf3l4 PE=1 SV=1	DDGTVIHFNNPKVQASLSA	FNNPKVQAS	749.04						7697510
sp|Q64152|BTF3_MOUSE Transcription factor BTF3 OS=Mus musculus GN=Btf3 PE=1 SV=3	TVIHFNNPKVQASLA	FNNPKVQAS	652.04											113126000
sp|Q64152|BTF3_MOUSE Transcription factor BTF3 OS=Mus musculus GN=Btf3 PE=1 SV=3	TVIHFNNPKVQASLAA	FNNPKVQAS	520.96											204300000
sp|Q9CQH7|BT3L4_MOUSE Transcription factor BTF3 homolog 4 OS=Mus musculus GN=Btf3l4 PE=1 SV=1	TVIHFNNPKVQASLS	FNNPKVQAS	752.67						134658000
sp|Q9CQH7|BT3L4_MOUSE Transcription factor BTF3 homolog 4 OS=Mus musculus GN=Btf3l4 PE=1 SV=1	TVIHFNNPKVQASLSA	FNNPKVQAS	634.88				145505000
sp|O89051|ITM2B_MOUSE Integral membrane protein 2B OS=Mus musculus GN=Itm2b PE=1 SV=1	KVTFNSALAQKE	FNSALAQKE	803.12												7957560
sp|O89051|ITM2B_MOUSE Integral membrane protein 2B OS=Mus musculus GN=Itm2b PE=1 SV=1	KVTFNSALAQKEA	FNSALAQKE	423.56										239669000	132026000	25904300
sp|O89051|ITM2B_MOUSE Integral membrane protein 2B OS=Mus musculus GN=Itm2b PE=1 SV=1	KVTFNSALAQKEAK	FNSALAQKE	325.47										3193990000	2530460000	1450960000
sp|O89051|ITM2B_MOUSE Integral membrane protein 2B OS=Mus musculus GN=Itm2b PE=1 SV=1	KVTFNSALAQKEAKK	FNSALAQKE	278.56											9896370
sp|O89051|ITM2B_MOUSE Integral membrane protein 2B OS=Mus musculus GN=Itm2b PE=1 SV=1	KVTFNSALAQKEAKKD	FNSALAQKE	295.33										16933500
sp|O89051|ITM2B_MOUSE Integral membrane protein 2B OS=Mus musculus GN=Itm2b PE=1 SV=1	KVTFNSALAQKEAKKDE	FNSALAQKE	324.21				6260770
sp|O89051|ITM2B_MOUSE Integral membrane protein 2B OS=Mus musculus GN=Itm2b PE=1 SV=1	KVTFNSALAQKEAKKDEP	FNSALAQKE	343.03		1467870
sp|O89051|ITM2B_MOUSE Integral membrane protein 2B OS=Mus musculus GN=Itm2b PE=1 SV=1	KVTFNSALAQKEAKKDEPK	FNSALAQKE	351.12			4489200
sp|O89051|ITM2B_MOUSE Integral membrane protein 2B OS=Mus musculus GN=Itm2b PE=1 SV=1	VKVTFNSALAQKEAKK	FNSALAQKE	256.55										108972000
sp|O89051|ITM2B_MOUSE Integral membrane protein 2B OS=Mus musculus GN=Itm2b PE=1 SV=1	VTFNSALAQKEAKK	FNSALAQKE	525.03				7486400
sp|Q61703|ITIH2_MOUSE Inter-alpha-trypsin inhibitor heavy chain H2 OS=Mus musculus GN=Itih2 PE=1 SV=1	NVQFNYPQASVTDVT	FNYPQASVT	304.3								22875600
sp|Q61703|ITIH2_MOUSE Inter-alpha-trypsin inhibitor heavy chain H2 OS=Mus musculus GN=Itih2 PE=1 SV=1	RNVQFNYPQASVTD	FNYPQASVT	431.06								12577700
sp|Q61703|ITIH2_MOUSE Inter-alpha-trypsin inhibitor heavy chain H2 OS=Mus musculus GN=Itih2 PE=1 SV=1	RNVQFNYPQASVTDVT	FNYPQASVT	268.99								79395500
sp|Q9D074-3|MGRN1_MOUSE Isoform 3 of E3 ubiquitin-protein ligase MGRN1 OS=Mus musculus GN=Mgrn1	RPVQFPYVTPAPHEP	FPYVTPAPH	821.26				3389040
sp|Q9D074-3|MGRN1_MOUSE Isoform 3 of E3 ubiquitin-protein ligase MGRN1 OS=Mus musculus GN=Mgrn1	RPVQFPYVTPAPHEPV	FPYVTPAPH	627.27		6591700
sp|Q9D074-3|MGRN1_MOUSE Isoform 3 of E3 ubiquitin-protein ligase MGRN1 OS=Mus musculus GN=Mgrn1	RPVQFPYVTPAPHEPVK	FPYVTPAPH	636.06				75123000
sp|P16382|IL4RA_MOUSE Interleukin-4 receptor subunit alpha OS=Mus musculus GN=Il4r PE=1 SV=1	DDGHGGYKPFQNPVPNQSPSS	FQNPVPNQS	962.28							7822530
sp|P16382|IL4RA_MOUSE Interleukin-4 receptor subunit alpha OS=Mus musculus GN=Il4r PE=1 SV=1	GYKPFQNPVPNQSPSS	FQNPVPNQS	951.81								2013170
sp|P16382|IL4RA_MOUSE Interleukin-4 receptor subunit alpha OS=Mus musculus GN=Il4r PE=1 SV=1	KPFQNPVPNQSP	FQNPVPNQS	3620.51								27498000
sp|P16382|IL4RA_MOUSE Interleukin-4 receptor subunit alpha OS=Mus musculus GN=Il4r PE=1 SV=1	KPFQNPVPNQSPS	FQNPVPNQS	2576.75					4843240
sp|P16382|IL4RA_MOUSE Interleukin-4 receptor subunit alpha OS=Mus musculus GN=Il4r PE=1 SV=1	YKPFQNPVPNQSPS	FQNPVPNQS	1393.3				8788660
sp|P06332|CD4_MOUSE T-cell surface glycoprotein CD4 OS=Mus musculus GN=Cd4 PE=1 SV=1	AEKDSFFQPWISFSIK	FQPWISFSI	1012.41										29909800
sp|P06332|CD4_MOUSE T-cell surface glycoprotein CD4 OS=Mus musculus GN=Cd4 PE=1 SV=1	AEKDSFFQPWISFSIKN	FQPWISFSI	1005.06										205383000
sp|P06332|CD4_MOUSE T-cell surface glycoprotein CD4 OS=Mus musculus GN=Cd4 PE=1 SV=1	AEKDSFFQPWISFSIKNK	FQPWISFSI	972.75										29364600
sp|Q3UKC1|TAXB1_MOUSE Tax1-binding protein 1 homolog OS=Mus musculus GN=Tax1bp1 PE=1 SV=2	TPFQFRAASPVEE	FRAASPVEE	245.53											10973000
sp|Q3UKC1|TAXB1_MOUSE Tax1-binding protein 1 homolog OS=Mus musculus GN=Tax1bp1 PE=1 SV=2	TPFQFRAASPVEEL	FRAASPVEE	113.68	22165100
sp|Q3UKC1|TAXB1_MOUSE Tax1-binding protein 1 homolog OS=Mus musculus GN=Tax1bp1 PE=1 SV=2	TPFQFRAASPVEELL	FRAASPVEE	75.74							10934400
sp|Q01705|NOTC1_MOUSE Neurogenic locus notch homolog protein 1 OS=Mus musculus GN=Notch1 PE=1 SV=3	KFRFEEPVVLPDLS	FRFEEPVVL	1648.45	38548400	41403500	114317000	42204200		49894800		139606000	123196000	1150100000	1398760000	1391540000
sp|Q01705|NOTC1_MOUSE Neurogenic locus notch homolog protein 1 OS=Mus musculus GN=Notch1 PE=1 SV=3	KKFRFEEPVVLPDL	FRFEEPVVL	1203.22	365874000	365618000		342494000	206188000	218154000	555570000	462610000	462530000	4025180000	3174920000	3430180000
sp|Q01705|NOTC1_MOUSE Neurogenic locus notch homolog protein 1 OS=Mus musculus GN=Notch1 PE=1 SV=3	TKKFRFEEPVVLPDLSD	FRFEEPVVL	860.57				40818800			45970800	48432900	47422600	548833000	530304000	539451000
sp|Q9DCN2-2|NB5R3_MOUSE Isoform 2 of NADH-cytochrome b5 reductase 3 OS=Mus musculus GN=Cyb5r3	DTIEFRGPNGLLVYQ	FRGPNGLLV	1229.18										54994100
sp|Q9DCN2-2|NB5R3_MOUSE Isoform 2 of NADH-cytochrome b5 reductase 3 OS=Mus musculus GN=Cyb5r3	DTIEFRGPNGLLVYQG	FRGPNGLLV	1257.52							60493200
sp|Q9DCN2-2|NB5R3_MOUSE Isoform 2 of NADH-cytochrome b5 reductase 3 OS=Mus musculus GN=Cyb5r3	DTIEFRGPNGLLVYQGK	FRGPNGLLV	1383.2										7134320
sp|Q9DCN2-2|NB5R3_MOUSE Isoform 2 of NADH-cytochrome b5 reductase 3 OS=Mus musculus GN=Cyb5r3	GDTIEFRGPNGLLVYQG	FRGPNGLLV	1330.92									6840850
sp|Q9DCN2-2|NB5R3_MOUSE Isoform 2 of NADH-cytochrome b5 reductase 3 OS=Mus musculus GN=Cyb5r3	IGDTIEFRGPNGLLVYQG	FRGPNGLLV	1373.52												22565200
sp|Q9DCN2-2|NB5R3_MOUSE Isoform 2 of NADH-cytochrome b5 reductase 3 OS=Mus musculus GN=Cyb5r3	IGDTIEFRGPNGLLVYQGK	FRGPNGLLV	1379.24											66420000
sp|Q9DCN2-2|NB5R3_MOUSE Isoform 2 of NADH-cytochrome b5 reductase 3 OS=Mus musculus GN=Cyb5r3	TIEFRGPNGLLVYQG	FRGPNGLLV	1253.2										33752500
sp|E9PV24|FIBA_MOUSE Fibrinogen alpha chain OS=Mus musculus GN=Fga PE=1 SV=1	DSGNFRPANPNWG	FRPANPNWG	1410.08										40577400
sp|E9PV24|FIBA_MOUSE Fibrinogen alpha chain OS=Mus musculus GN=Fga PE=1 SV=1	DSGNFRPANPNWGVF	FRPANPNWG	315										21341000
sp|E9PV24|FIBA_MOUSE Fibrinogen alpha chain OS=Mus musculus GN=Fga PE=1 SV=1	SDSGNFRPANPNWG	FRPANPNWG	1097.36				1698750
sp|E9PV24|FIBA_MOUSE Fibrinogen alpha chain OS=Mus musculus GN=Fga PE=1 SV=1	SDSGNFRPANPNWGVFSE	FRPANPNWG	361.46									371864000
sp|E9PV24|FIBA_MOUSE Fibrinogen alpha chain OS=Mus musculus GN=Fga PE=1 SV=1	SGNFRPANPNWG	FRPANPNWG	1622											32353100
sp|E9PV24|FIBA_MOUSE Fibrinogen alpha chain OS=Mus musculus GN=Fga PE=1 SV=1	SGNFRPANPNWGVF	FRPANPNWG	361.27								373285000
sp|E9PV24|FIBA_MOUSE Fibrinogen alpha chain OS=Mus musculus GN=Fga PE=1 SV=1	SGNFRPANPNWGVFS	FRPANPNWG	278.05											20872100
sp|E9PV24|FIBA_MOUSE Fibrinogen alpha chain OS=Mus musculus GN=Fga PE=1 SV=1	SGNFRPANPNWGVFSE	FRPANPNWG	301.57		162888000
tr|Q792F9|Q792F9_MOUSE Alpha-4 integrin OS=Mus musculus GN=Itga4 PE=1 SV=1	GAGHFRSPHTTEVVGGAP	FRSPHTTEV	819.4												8547480
tr|Q792F9|Q792F9_MOUSE Alpha-4 integrin OS=Mus musculus GN=Itga4 PE=1 SV=1	GAGHFRSPHTTEVVGGAPQ	FRSPHTTEV	792.92									15357900
tr|Q792F9|Q792F9_MOUSE Alpha-4 integrin OS=Mus musculus GN=Itga4 PE=1 SV=1	VGAGHFRSPHTTEVVG	FRSPHTTEV	789.74									4633110
tr|Q792F9|Q792F9_MOUSE Alpha-4 integrin OS=Mus musculus GN=Itga4 PE=1 SV=1	VGAGHFRSPHTTEVVGGAP	FRSPHTTEV	787.29											25165300
tr|Q792F9|Q792F9_MOUSE Alpha-4 integrin OS=Mus musculus GN=Itga4 PE=1 SV=1	VGAGHFRSPHTTEVVGGAPQ	FRSPHTTEV	744.99												55529100
sp|Q64467|G3PT_MOUSE Glyceraldehyde-3-phosphate dehydrogenase, testis-specific OS=Mus musculus GN=Gapdhs PE=1 SV=1	GKLTGMAFRVPTPNVSVVDL	FRVPTPNVS	302.81										21419400
sp|Q64467|G3PT_MOUSE Glyceraldehyde-3-phosphate dehydrogenase, testis-specific OS=Mus musculus GN=Gapdhs PE=1 SV=1	GKLTGMAFRVPTPNVSVVDLT	FRVPTPNVS	294.53												2876380
sp|Q64467|G3PT_MOUSE Glyceraldehyde-3-phosphate dehydrogenase, testis-specific OS=Mus musculus GN=Gapdhs PE=1 SV=1	GMAFRVPTPNVSVV	FRVPTPNVS	193.11	29315700	14853600	41480100				168192000	164103000	147395000	702964000	889391000	594746000
sp|Q64467|G3PT_MOUSE Glyceraldehyde-3-phosphate dehydrogenase, testis-specific OS=Mus musculus GN=Gapdhs PE=1 SV=1	GMAFRVPTPNVSVVD	FRVPTPNVS	222.54												476862000
sp|Q64467|G3PT_MOUSE Glyceraldehyde-3-phosphate dehydrogenase, testis-specific OS=Mus musculus GN=Gapdhs PE=1 SV=1	GMAFRVPTPNVSVVDL	FRVPTPNVS	275.76	36100100	48197800	32828000	66903800	39726700	43701000	92648300	13864000	92200600	75900600	348578000	342555000
sp|Q64467|G3PT_MOUSE Glyceraldehyde-3-phosphate dehydrogenase, testis-specific OS=Mus musculus GN=Gapdhs PE=1 SV=1	LTGMAFRVPTPNVSVVD	FRVPTPNVS	307.34	54771700	39597300	42489200	145221000	65162900		155891000	177890000	32199400	525697000	570275000	550636000
sp|Q64467|G3PT_MOUSE Glyceraldehyde-3-phosphate dehydrogenase, testis-specific OS=Mus musculus GN=Gapdhs PE=1 SV=1	MAFRVPTPNVSVVD	FRVPTPNVS	250.72					18303000
sp|Q64467|G3PT_MOUSE Glyceraldehyde-3-phosphate dehydrogenase, testis-specific OS=Mus musculus GN=Gapdhs PE=1 SV=1	TGMAFRVPTPNVSVV	FRVPTPNVS	192.66										34771500		41603300
sp|Q64467|G3PT_MOUSE Glyceraldehyde-3-phosphate dehydrogenase, testis-specific OS=Mus musculus GN=Gapdhs PE=1 SV=1	TGMAFRVPTPNVSVVD	FRVPTPNVS	270.24								6291680
sp|Q64467|G3PT_MOUSE Glyceraldehyde-3-phosphate dehydrogenase, testis-specific OS=Mus musculus GN=Gapdhs PE=1 SV=1	TGMAFRVPTPNVSVVDL	FRVPTPNVS	308.42							59993600	67911100	67993800	90135000	91601000	76316000
sp|P40124|CAP1_MOUSE Adenylyl cyclase-associated protein 1 OS=Mus musculus GN=Cap1 PE=1 SV=4	GPKPFSAPKPQTSPS	FSAPKPQTS	864.43		70571800
sp|P40124|CAP1_MOUSE Adenylyl cyclase-associated protein 1 OS=Mus musculus GN=Cap1 PE=1 SV=4	GPKPFSAPKPQTSPSP	FSAPKPQTS	908.95		82656000
sp|P40124|CAP1_MOUSE Adenylyl cyclase-associated protein 1 OS=Mus musculus GN=Cap1 PE=1 SV=4	GPKPFSAPKPQTSPSPK	FSAPKPQTS	1012.61	66610300			39537200					89650500	466276000
sp|P40124|CAP1_MOUSE Adenylyl cyclase-associated protein 1 OS=Mus musculus GN=Cap1 PE=1 SV=4	GPKPFSAPKPQTSPSPKP	FSAPKPQTS	1068.88	75154100			43634700					41873800	233680000
sp|P40124|CAP1_MOUSE Adenylyl cyclase-associated protein 1 OS=Mus musculus GN=Cap1 PE=1 SV=4	GPKPFSAPKPQTSPSPKPA	FSAPKPQTS	1042.45					27591500
sp|P40124|CAP1_MOUSE Adenylyl cyclase-associated protein 1 OS=Mus musculus GN=Cap1 PE=1 SV=4	SGPKPFSAPKPQTSPSPK	FSAPKPQTS	1034.52					32885300
sp|P40124|CAP1_MOUSE Adenylyl cyclase-associated protein 1 OS=Mus musculus GN=Cap1 PE=1 SV=4	SGPKPFSAPKPQTSPSPKP	FSAPKPQTS	1035.53											472968000
sp|P40124|CAP1_MOUSE Adenylyl cyclase-associated protein 1 OS=Mus musculus GN=Cap1 PE=1 SV=4	SGPKPFSAPKPQTSPSPKPA	FSAPKPQTS	987.06											222037000
sp|Q69ZN7|MYOF_MOUSE Myoferlin OS=Mus musculus GN=Myof PE=1 SV=2	DKDSFSDPYAHVSFL	FSDPYAHVS	1951.14	2914650
sp|Q69ZN7|MYOF_MOUSE Myoferlin OS=Mus musculus GN=Myof PE=1 SV=2	DKDSFSDPYAHVSFLH	FSDPYAHVS	1739.22		35858200
sp|Q69ZN7|MYOF_MOUSE Myoferlin OS=Mus musculus GN=Myof PE=1 SV=2	KDSFSDPYAHVSFLH	FSDPYAHVS	1673.37	12664000
sp|Q69ZN7|MYOF_MOUSE Myoferlin OS=Mus musculus GN=Myof PE=1 SV=2	LDKDSFSDPYAHVSFLH	FSDPYAHVS	1831.67	4941720
sp|Q64697|PTCA_MOUSE Protein tyrosine phosphatase receptor type C-associated protein OS=Mus musculus GN=Ptprcap PE=1 SV=1	DLHAFSGSAAWDDS	FSGSAAWDD	521.21	11242600			51332500	31516100	36489800		17550100	25066200	333365000	306344000
sp|Q64697|PTCA_MOUSE Protein tyrosine phosphatase receptor type C-associated protein OS=Mus musculus GN=Ptprcap PE=1 SV=1	DLHAFSGSAAWDDSA	FSGSAAWDD	391.83										33711200		39894100
sp|Q64697|PTCA_MOUSE Protein tyrosine phosphatase receptor type C-associated protein OS=Mus musculus GN=Ptprcap PE=1 SV=1	DLHAFSGSAAWDDSAG	FSGSAAWDD	406.03					1868170
sp|Q64697|PTCA_MOUSE Protein tyrosine phosphatase receptor type C-associated protein OS=Mus musculus GN=Ptprcap PE=1 SV=1	SDLHAFSGSAAWDDSA	FSGSAAWDD	350.65						4102700
sp|Q64697|PTCA_MOUSE Protein tyrosine phosphatase receptor type C-associated protein OS=Mus musculus GN=Ptprcap PE=1 SV=1	SDLHAFSGSAAWDDSAG	FSGSAAWDD	397.78	9562940	10660900	12035500	31778200	22438400	20116600	20150800			186637000	190300000	188217000
sp|P06745|G6PI_MOUSE Glucose-6-phosphate isomerase OS=Mus musculus GN=Gpi PE=1 SV=4	AARDNMFSGSKINYTENR	FSGSKINYT	922.84											88770300
sp|P06745|G6PI_MOUSE Glucose-6-phosphate isomerase OS=Mus musculus GN=Gpi PE=1 SV=4	ARDNMFSGSKINYTENR	FSGSKINYT	866.02						25452000
sp|P06745|G6PI_MOUSE Glucose-6-phosphate isomerase OS=Mus musculus GN=Gpi PE=1 SV=4	DNMFSGSKINYTENR	FSGSKINYT	765.14											272022000
sp|P06745|G6PI_MOUSE Glucose-6-phosphate isomerase OS=Mus musculus GN=Gpi PE=1 SV=4	RDNMFSGSKINYTEN	FSGSKINYT	735.82										75294200
sp|P06745|G6PI_MOUSE Glucose-6-phosphate isomerase OS=Mus musculus GN=Gpi PE=1 SV=4	RDNMFSGSKINYTENR	FSGSKINYT	771.02				34162700
sp|P07901|HS90A_MOUSE Heat shock protein HSP 90-alpha OS=Mus musculus GN=Hsp90aa1 PE=1 SV=4	LSSGFSLEDPQTHANRIY	FSLEDPQTH	5850.81										118021000
sp|P07901|HS90A_MOUSE Heat shock protein HSP 90-alpha OS=Mus musculus GN=Hsp90aa1 PE=1 SV=4	LSSGFSLEDPQTHANRIYR	FSLEDPQTH	5650.36	56338700
sp|P11499|HS90B_MOUSE Heat shock protein HSP 90-beta OS=Mus musculus GN=Hsp90ab1 PE=1 SV=3	LSSGFSLEDPQTHSNRIY	FSLEDPQTH	7293.54											24243600
sp|P11499|HS90B_MOUSE Heat shock protein HSP 90-beta OS=Mus musculus GN=Hsp90ab1 PE=1 SV=3	LSSGFSLEDPQTHSNRIYR	FSLEDPQTH	7094.14	7115460	120217000	124660000	123230000	72269600	67179200		107060000	132946000	133838000	130340000	121509000
sp|Q8BG07|PLD4_MOUSE Phospholipase D4 OS=Mus musculus GN=Pld4 PE=1 SV=1	AFSNPSAGISVDVK	FSNPSAGIS	1242.66												221835000
sp|Q8BG07|PLD4_MOUSE Phospholipase D4 OS=Mus musculus GN=Pld4 PE=1 SV=1	LQAFSNPSAGISVDVK	FSNPSAGIS	395.3											196778000
sp|Q8BG07|PLD4_MOUSE Phospholipase D4 OS=Mus musculus GN=Pld4 PE=1 SV=1	QAFSNPSAGISVDVK	FSNPSAGIS	616.51									332045000
tr|A0A0R4J0I1|A0A0R4J0I1_MOUSE MCG1051009 OS=Mus musculus GN=Serpina3k PE=1 SV=1	DKNIVFSPLSISAA	FSPLSISAA	410.64			12389500
tr|A0A0R4J0I1|A0A0R4J0I1_MOUSE MCG1051009 OS=Mus musculus GN=Serpina3k PE=1 SV=1	DKNIVFSPLSISAAL	FSPLSISAA	242.93	15016500
tr|A0A0R4J0I1|A0A0R4J0I1_MOUSE MCG1051009 OS=Mus musculus GN=Serpina3k PE=1 SV=1	KNIVFSPLSISAA	FSPLSISAA	496.24											276745000
tr|A0A0R4J0I1|A0A0R4J0I1_MOUSE MCG1051009 OS=Mus musculus GN=Serpina3k PE=1 SV=1	KNIVFSPLSISAAL	FSPLSISAA	288.94												282387000
tr|A0A0R4J0I1|A0A0R4J0I1_MOUSE MCG1051009 OS=Mus musculus GN=Serpina3k PE=1 SV=1	KNIVFSPLSISAALA	FSPLSISAA	175.82										224790000
tr|G3X8T9|G3X8T9_MOUSE Serine (Or cysteine) peptidase inhibitor, clade A, member 3N, isoform CRA_a OS=Mus musculus GN=Serpina3n PE=1 SV=1	NPDKNIVFSPLSISAA	FSPLSISAA	348.15				21990200		14493600				12670900		17942900
tr|A0A0R4J0I1|A0A0R4J0I1_MOUSE MCG1051009 OS=Mus musculus GN=Serpina3k PE=1 SV=1	NQDKNIVFSPLSISAA	FSPLSISAA	345.33									115994000
tr|A0A0R4J0I1|A0A0R4J0I1_MOUSE MCG1051009 OS=Mus musculus GN=Serpina3k PE=1 SV=1	NQDKNIVFSPLSISAAL	FSPLSISAA	275.78							5163640
tr|A0A0R4J0I1|A0A0R4J0I1_MOUSE MCG1051009 OS=Mus musculus GN=Serpina3k PE=1 SV=1	NQDKNIVFSPLSISAALA	FSPLSISAA	206.94							4990620
tr|A0A0R4J0I1|A0A0R4J0I1_MOUSE MCG1051009 OS=Mus musculus GN=Serpina3k PE=1 SV=1	QDKNIVFSPLSISAA	FSPLSISAA	339.55		111303000	103268000	127503000				55382700	61511400	65916400
sp|P29699|FETUA_MOUSE Alpha-2-HS-glycoprotein OS=Mus musculus GN=Ahsg PE=1 SV=1	DLRHAFSPVASVESA	FSPVASVES	98.71	1375590000	881150000	1253360000	527758000	352642000	203334000	1407940000	1310640000	1361210000	5012460000	4913100000	4169100000
sp|P29699|FETUA_MOUSE Alpha-2-HS-glycoprotein OS=Mus musculus GN=Ahsg PE=1 SV=1	DLRHAFSPVASVESAS	FSPVASVES	93.08							51221000			72692800		3858440
sp|P29699|FETUA_MOUSE Alpha-2-HS-glycoprotein OS=Mus musculus GN=Ahsg PE=1 SV=1	HDLRHAFSPVASVESA	FSPVASVES	95.36	10391300		12749500						7848830	18558100
sp|P29699|FETUA_MOUSE Alpha-2-HS-glycoprotein OS=Mus musculus GN=Ahsg PE=1 SV=1	HDLRHAFSPVASVESAS	FSPVASVES	100.33	1316540000	1263280000	1260780000	564764000	334935000	358985000	705412000	735225000	734454000	3215870000	3169280000	3085490000
sp|Q9QUR8|SEM7A_MOUSE Semaphorin-7A OS=Mus musculus GN=Sema7a PE=1 SV=1	DHVDFSQPEPHTVLF	FSQPEPHTV	2229.8	125089000
sp|Q9QUR8|SEM7A_MOUSE Semaphorin-7A OS=Mus musculus GN=Sema7a PE=1 SV=1	DHVDFSQPEPHTVLFH	FSQPEPHTV	2102.5					74442900
sp|Q9QUR8|SEM7A_MOUSE Semaphorin-7A OS=Mus musculus GN=Sema7a PE=1 SV=1	QDHVDFSQPEPHTVLFH	FSQPEPHTV	2120		134473000
tr|Q5RKN9|Q5RKN9_MOUSE Capping protein (Actin filament) muscle Z-line, alpha 1 OS=Mus musculus GN=Capza1 PE=1 SV=1	KFTITPPSAQVVG	FTITPPSAQ	267.08							22364000			20536800	97169900	68028600
tr|Q5RKN9|Q5RKN9_MOUSE Capping protein (Actin filament) muscle Z-line, alpha 1 OS=Mus musculus GN=Capza1 PE=1 SV=1	KFTITPPSAQVVGV	FTITPPSAQ	192.61	7930850
tr|Q5RKN9|Q5RKN9_MOUSE Capping protein (Actin filament) muscle Z-line, alpha 1 OS=Mus musculus GN=Capza1 PE=1 SV=1	WKFTITPPSAQVVG	FTITPPSAQ	122.15												43710200
tr|Q5RKN9|Q5RKN9_MOUSE Capping protein (Actin filament) muscle Z-line, alpha 1 OS=Mus musculus GN=Capza1 PE=1 SV=1	WKFTITPPSAQVVGV	FTITPPSAQ	102.53										103355000
tr|A8DUK4|A8DUK4_MOUSE Beta-globin OS=Mus musculus GN=Hbbt1 PE=1 SV=1	GHHLGKDFTPAAQAAFQK	FTPAAQAAF	362.13									12395400
tr|A8DUK4|A8DUK4_MOUSE Beta-globin OS=Mus musculus GN=Hbbt1 PE=1 SV=1	GHHLGKDFTPAAQAAFQKVV	FTPAAQAAF	296.21									77530500
tr|A8DUK4|A8DUK4_MOUSE Beta-globin OS=Mus musculus GN=Hbbt1 PE=1 SV=1	HHLGKDFTPAAQAAFQK	FTPAAQAAF	343.32									15952800
tr|A8DUK4|A8DUK4_MOUSE Beta-globin OS=Mus musculus GN=Hbbt1 PE=1 SV=1	LGKDFTPAAQAAFQK	FTPAAQAAF	309.17							73781800
sp|Q9QXH4|ITAX_MOUSE Integrin alpha-X OS=Mus musculus GN=Itgax PE=1 SV=1	SPTVHFTPAEISRSV	FTPAEISRS	168.3												94389300
sp|Q9QXH4|ITAX_MOUSE Integrin alpha-X OS=Mus musculus GN=Itgax PE=1 SV=1	SPTVHFTPAEISRSVF	FTPAEISRS	145.08									23484300
sp|Q9QXH4|ITAX_MOUSE Integrin alpha-X OS=Mus musculus GN=Itgax PE=1 SV=1	SPTVHFTPAEISRSVFE	FTPAEISRS	169.95								24853500
tr|Q91VB8|Q91VB8_MOUSE Alpha globin 1 OS=Mus musculus GN=Hba-a2 PE=1 SV=1	ASHHPADFTPAVHASLDK	FTPAVHASL	763.19									16028100	28276800
tr|Q91VB8|Q91VB8_MOUSE Alpha globin 1 OS=Mus musculus GN=Hba-a2 PE=1 SV=1	ASHHPADFTPAVHASLDKF	FTPAVHASL	716.53									17212600			89259600
tr|Q91VB8|Q91VB8_MOUSE Alpha globin 1 OS=Mus musculus GN=Hba-a2 PE=1 SV=1	HHPADFTPAVHASLDK	FTPAVHASL	738.48									2588410			20765900
tr|Q91VB8|Q91VB8_MOUSE Alpha globin 1 OS=Mus musculus GN=Hba-a2 PE=1 SV=1	HHPADFTPAVHASLDKF	FTPAVHASL	774.54												23479900
tr|Q91VB8|Q91VB8_MOUSE Alpha globin 1 OS=Mus musculus GN=Hba-a2 PE=1 SV=1	HPADFTPAVHASLDK	FTPAVHASL	739.24											15310900
tr|Q91VB8|Q91VB8_MOUSE Alpha globin 1 OS=Mus musculus GN=Hba-a2 PE=1 SV=1	LASHHPADFTPAVHASLDK	FTPAVHASL	733.08											36772400
tr|Q91VB8|Q91VB8_MOUSE Alpha globin 1 OS=Mus musculus GN=Hba-a2 PE=1 SV=1	SHHPADFTPAVHASLDK	FTPAVHASL	753.72							8150300		8441530	35174600		42230800
tr|Q91VB8|Q91VB8_MOUSE Alpha globin 1 OS=Mus musculus GN=Hba-a2 PE=1 SV=1	SHHPADFTPAVHASLDKF	FTPAVHASL	751.22									8061560
sp|B2RXS4|PLXB2_MOUSE Plexin-B2 OS=Mus musculus GN=Plxnb2 PE=1 SV=1	PPHVQFTYQQPQPLSVEPR	FTYQQPQPL	453.04									9943980	69896300		67123200
sp|B2RXS4|PLXB2_MOUSE Plexin-B2 OS=Mus musculus GN=Plxnb2 PE=1 SV=1	SPPHVQFTYQQPQPLS	FTYQQPQPL	1045.76									60891700	4728650		120926000
sp|B2RXS4|PLXB2_MOUSE Plexin-B2 OS=Mus musculus GN=Plxnb2 PE=1 SV=1	SPPHVQFTYQQPQPLSVEP	FTYQQPQPL	468.85										387394000	401586000	403633000
sp|B2RXS4|PLXB2_MOUSE Plexin-B2 OS=Mus musculus GN=Plxnb2 PE=1 SV=1	SPPHVQFTYQQPQPLSVEPR	FTYQQPQPL	444.02									65276900
sp|B2RXS4|PLXB2_MOUSE Plexin-B2 OS=Mus musculus GN=Plxnb2 PE=1 SV=1	VQFTYQQPQPLSVEPR	FTYQQPQPL	482.71										22237700
sp|P70158|ASM3A_MOUSE Acid sphingomyelinase-like phosphodiesterase 3a OS=Mus musculus GN=Smpdl3a PE=1 SV=2	FVAPAVTPVK	FVAPAVTPV	1481.91							2787320				43494500	45718500
sp|P70158|ASM3A_MOUSE Acid sphingomyelinase-like phosphodiesterase 3a OS=Mus musculus GN=Smpdl3a PE=1 SV=2	FVAPAVTPVKG	FVAPAVTPV	1077.25								25294400	23659200
sp|P70158|ASM3A_MOUSE Acid sphingomyelinase-like phosphodiesterase 3a OS=Mus musculus GN=Smpdl3a PE=1 SV=2	GNPLNSVFVAPAVTPVKGVL	FVAPAVTPV	145.2							40973600	49009600	51458800	59202800	65851400	73495300
sp|P70158|ASM3A_MOUSE Acid sphingomyelinase-like phosphodiesterase 3a OS=Mus musculus GN=Smpdl3a PE=1 SV=2	NPLNSVFVAPAVTPV	FVAPAVTPV	167.22							1942680
sp|P70158|ASM3A_MOUSE Acid sphingomyelinase-like phosphodiesterase 3a OS=Mus musculus GN=Smpdl3a PE=1 SV=2	NPLNSVFVAPAVTPVK	FVAPAVTPV	128.78	4267840									62656500	56382600
sp|P70158|ASM3A_MOUSE Acid sphingomyelinase-like phosphodiesterase 3a OS=Mus musculus GN=Smpdl3a PE=1 SV=2	NPLNSVFVAPAVTPVKG	FVAPAVTPV	149.79											81737700
sp|P70158|ASM3A_MOUSE Acid sphingomyelinase-like phosphodiesterase 3a OS=Mus musculus GN=Smpdl3a PE=1 SV=2	NPLNSVFVAPAVTPVKGV	FVAPAVTPV	148.26								9187340	9111640		13651900	13335500
sp|P70158|ASM3A_MOUSE Acid sphingomyelinase-like phosphodiesterase 3a OS=Mus musculus GN=Smpdl3a PE=1 SV=2	NPLNSVFVAPAVTPVKGVL	FVAPAVTPV	147.88				1687220				32358300		92037800	83823300
sp|P70158|ASM3A_MOUSE Acid sphingomyelinase-like phosphodiesterase 3a OS=Mus musculus GN=Smpdl3a PE=1 SV=2	NSVFVAPAVTPVK	FVAPAVTPV	202.73	38170500	45017100		67078400			519312000	553260000	540783000	1989260000	2113790000	1873610000
sp|P70158|ASM3A_MOUSE Acid sphingomyelinase-like phosphodiesterase 3a OS=Mus musculus GN=Smpdl3a PE=1 SV=2	NSVFVAPAVTPVKG	FVAPAVTPV	148.84							91826600	84057900	60198100	309602000	331136000	322696000
sp|P70158|ASM3A_MOUSE Acid sphingomyelinase-like phosphodiesterase 3a OS=Mus musculus GN=Smpdl3a PE=1 SV=2	SVFVAPAVTPV	FVAPAVTPV	632.36							8473890	8029320	8108720
sp|P70158|ASM3A_MOUSE Acid sphingomyelinase-like phosphodiesterase 3a OS=Mus musculus GN=Smpdl3a PE=1 SV=2	SVFVAPAVTPVK	FVAPAVTPV	310.31										8024710	9705420	6225310
sp|P70158|ASM3A_MOUSE Acid sphingomyelinase-like phosphodiesterase 3a OS=Mus musculus GN=Smpdl3a PE=1 SV=2	SVFVAPAVTPVKG	FVAPAVTPV	235.69									29926800	54789700		27517100
sp|P70158|ASM3A_MOUSE Acid sphingomyelinase-like phosphodiesterase 3a OS=Mus musculus GN=Smpdl3a PE=1 SV=2	SVFVAPAVTPVKGV	FVAPAVTPV	155.1												65612900
sp|P70158|ASM3A_MOUSE Acid sphingomyelinase-like phosphodiesterase 3a OS=Mus musculus GN=Smpdl3a PE=1 SV=2	SVFVAPAVTPVKGVL	FVAPAVTPV	132.03		21880800		27209300				46936700	47483200		359822000
sp|O09126|SEM4D_MOUSE Semaphorin-4D OS=Mus musculus GN=Sema4d PE=1 SV=2	GRKFVYAGSNSGVVQ	FVYAGSNSG	88.18								203726000
sp|O09126|SEM4D_MOUSE Semaphorin-4D OS=Mus musculus GN=Sema4d PE=1 SV=2	GRKFVYAGSNSGVVQAP	FVYAGSNSG	96.53									97617100
sp|O09126|SEM4D_MOUSE Semaphorin-4D OS=Mus musculus GN=Sema4d PE=1 SV=2	GRKFVYAGSNSGVVQAPL	FVYAGSNSG	102.23	95320700
sp|O09126|SEM4D_MOUSE Semaphorin-4D OS=Mus musculus GN=Sema4d PE=1 SV=2	KFVYAGSNSGVVQ	FVYAGSNSG	216.6							14572500
sp|O09126|SEM4D_MOUSE Semaphorin-4D OS=Mus musculus GN=Sema4d PE=1 SV=2	KFVYAGSNSGVVQA	FVYAGSNSG	154.58											141478000	147238000
sp|O09126|SEM4D_MOUSE Semaphorin-4D OS=Mus musculus GN=Sema4d PE=1 SV=2	KFVYAGSNSGVVQAP	FVYAGSNSG	134.2			37020600
sp|O09126|SEM4D_MOUSE Semaphorin-4D OS=Mus musculus GN=Sema4d PE=1 SV=2	KGRKFVYAGSNSGVVQ	FVYAGSNSG	87.55											68613400
sp|O09126|SEM4D_MOUSE Semaphorin-4D OS=Mus musculus GN=Sema4d PE=1 SV=2	KGRKFVYAGSNSGVVQAPL	FVYAGSNSG	97.84										23215500	32783000
sp|O09126|SEM4D_MOUSE Semaphorin-4D OS=Mus musculus GN=Sema4d PE=1 SV=2	RKFVYAGSNSGVVQ	FVYAGSNSG	119.57										273825000		288102000
sp|O09126|SEM4D_MOUSE Semaphorin-4D OS=Mus musculus GN=Sema4d PE=1 SV=2	RKFVYAGSNSGVVQAP	FVYAGSNSG	100.43												1072170000
sp|O09126|SEM4D_MOUSE Semaphorin-4D OS=Mus musculus GN=Sema4d PE=1 SV=2	RKFVYAGSNSGVVQAPL	FVYAGSNSG	111.89											100792000
tr|Q8C483|Q8C483_MOUSE Serine--tRNA ligase, cytoplasmic OS=Mus musculus GN=Sars PE=1 SV=1	EQFVYSSPHDNKSWE	FVYSSPHDN	1004.18										127777000
tr|Q8C483|Q8C483_MOUSE Serine--tRNA ligase, cytoplasmic OS=Mus musculus GN=Sars PE=1 SV=1	EQFVYSSPHDNKSWEM	FVYSSPHDN	991.33											36482800
tr|Q8C483|Q8C483_MOUSE Serine--tRNA ligase, cytoplasmic OS=Mus musculus GN=Sars PE=1 SV=1	IEQFVYSSPHDNKSWEM	FVYSSPHDN	823.84												95608500
sp|Q8C708|CP054_MOUSE Transmembrane protein C16orf54 homolog OS=Mus musculus PE=1 SV=1	VPAQSTFWRPQTQEERP	FWRPQTQEE	6880.06								4806690
sp|Q8C708|CP054_MOUSE Transmembrane protein C16orf54 homolog OS=Mus musculus PE=1 SV=1	VPAQSTFWRPQTQEERPH	FWRPQTQEE	6776.48	13880900		17898300	23262600		16492200
sp|Q8C708|CP054_MOUSE Transmembrane protein C16orf54 homolog OS=Mus musculus PE=1 SV=1	VPAQSTFWRPQTQEERPHD	FWRPQTQEE	6740.94			16971300
sp|Q8C708|CP054_MOUSE Transmembrane protein C16orf54 homolog OS=Mus musculus PE=1 SV=1	VPAQSTFWRPQTQEERPHDT	FWRPQTQEE	6638.53	248661000		10540100	172854000	88821100	68253400
sp|Q9Z0M6-2|CD97_MOUSE Isoform 2 of CD97 antigen OS=Mus musculus GN=Cd97	DFYGSPIPSVSLK	FYGSPIPSV	196.46	2743330
sp|Q9Z0M6-2|CD97_MOUSE Isoform 2 of CD97 antigen OS=Mus musculus GN=Cd97	DFYGSPIPSVSLKL	FYGSPIPSV	138.63											9759940
sp|Q9Z0M6-2|CD97_MOUSE Isoform 2 of CD97 antigen OS=Mus musculus GN=Cd97	EDFYGSPIPSVSLK	FYGSPIPSV	125.61								27595500
sp|Q9Z0M6-2|CD97_MOUSE Isoform 2 of CD97 antigen OS=Mus musculus GN=Cd97	EDFYGSPIPSVSLKL	FYGSPIPSV	99.26										44594400		45322100
sp|Q9Z0M6-2|CD97_MOUSE Isoform 2 of CD97 antigen OS=Mus musculus GN=Cd97	LEDFYGSPIPSVSLK	FYGSPIPSV	92.47									26860200
sp|Q9Z0M6-2|CD97_MOUSE Isoform 2 of CD97 antigen OS=Mus musculus GN=Cd97	LEDFYGSPIPSVSLKL	FYGSPIPSV	92.56										11809600
sp|Q9Z0M6-2|CD97_MOUSE Isoform 2 of CD97 antigen OS=Mus musculus GN=Cd97	SLEDFYGSPIPSVSLK	FYGSPIPSV	95.85	95714400	92850000	69183100	121537000	57910200	72493100	168967000	164063000	142219000	570749000	533091000	562105000
sp|Q9Z0M6-2|CD97_MOUSE Isoform 2 of CD97 antigen OS=Mus musculus GN=Cd97	SLEDFYGSPIPSVSLKL	FYGSPIPSV	99.65		37517600	44242900	151723000	101948000	103033000	137272000	145617000	149449000	675820000	569311000	604190000
sp|Q920A5|RISC_MOUSE Retinoid-inducible serine carboxypeptidase OS=Mus musculus GN=Scpep1 PE=1 SV=2	KGFYKEATQLWGK	FYKEATQLW	6358.65	6097080
sp|Q920A5|RISC_MOUSE Retinoid-inducible serine carboxypeptidase OS=Mus musculus GN=Scpep1 PE=1 SV=2	NKGFYKEATQLWGK	FYKEATQLW	5457.01												11818600
sp|Q920A5|RISC_MOUSE Retinoid-inducible serine carboxypeptidase OS=Mus musculus GN=Scpep1 PE=1 SV=2	NKGFYKEATQLWGKAE	FYKEATQLW	4333.54						14808800
sp|Q920A5|RISC_MOUSE Retinoid-inducible serine carboxypeptidase OS=Mus musculus GN=Scpep1 PE=1 SV=2	NKGFYKEATQLWGKAEM	FYKEATQLW	4367.62			23980900
sp|Q920A5|RISC_MOUSE Retinoid-inducible serine carboxypeptidase OS=Mus musculus GN=Scpep1 PE=1 SV=2	VNKGFYKEATQLWGK	FYKEATQLW	4877.72	24056600
sp|Q920A5|RISC_MOUSE Retinoid-inducible serine carboxypeptidase OS=Mus musculus GN=Scpep1 PE=1 SV=2	VNKGFYKEATQLWGKA	FYKEATQLW	4065.11		24834700
sp|Q920A5|RISC_MOUSE Retinoid-inducible serine carboxypeptidase OS=Mus musculus GN=Scpep1 PE=1 SV=2	VNKGFYKEATQLWGKAE	FYKEATQLW	4255.57										34374400	22584400
sp|Q920A5|RISC_MOUSE Retinoid-inducible serine carboxypeptidase OS=Mus musculus GN=Scpep1 PE=1 SV=2	VNKGFYKEATQLWGKAEM	FYKEATQLW	4200.77				22022600
sp|Q91VN0|LRP5_MOUSE Low-density lipoprotein receptor-related protein 5 OS=Mus musculus GN=Lrp5 PE=1 SV=3	DVFYSSGIPATARP	FYSSGIPAT	57.28							22880900
sp|Q91VN0|LRP5_MOUSE Low-density lipoprotein receptor-related protein 5 OS=Mus musculus GN=Lrp5 PE=1 SV=3	DVFYSSGIPATARPYRP	FYSSGIPAT	60.6												70970500
sp|Q91VN0|LRP5_MOUSE Low-density lipoprotein receptor-related protein 5 OS=Mus musculus GN=Lrp5 PE=1 SV=3	VDVFYSSGIPATARP	FYSSGIPAT	45.31							635370000
sp|Q91VN0|LRP5_MOUSE Low-density lipoprotein receptor-related protein 5 OS=Mus musculus GN=Lrp5 PE=1 SV=3	VDVFYSSGIPATARPY	FYSSGIPAT	45.61							189319000
sp|Q91VN0|LRP5_MOUSE Low-density lipoprotein receptor-related protein 5 OS=Mus musculus GN=Lrp5 PE=1 SV=3	VDVFYSSGIPATARPYR	FYSSGIPAT	54.19				37123700
sp|Q91VN0|LRP5_MOUSE Low-density lipoprotein receptor-related protein 5 OS=Mus musculus GN=Lrp5 PE=1 SV=3	VDVFYSSGIPATARPYRP	FYSSGIPAT	60.61							76967700
sp|O08573|LEG9_MOUSE Galectin-9 OS=Mus musculus GN=Lgals9 PE=1 SV=1	IPFYTPIPNGL	FYTPIPNGL	1892.82							19088900
sp|O08573|LEG9_MOUSE Galectin-9 OS=Mus musculus GN=Lgals9 PE=1 SV=1	IPFYTPIPNGLY	FYTPIPNGL	1012.26							4658170
sp|O08573|LEG9_MOUSE Galectin-9 OS=Mus musculus GN=Lgals9 PE=1 SV=1	IPFYTPIPNGLYP	FYTPIPNGL	831.58												75883900
sp|O08573|LEG9_MOUSE Galectin-9 OS=Mus musculus GN=Lgals9 PE=1 SV=1	IPFYTPIPNGLYPS	FYTPIPNGL	592.17												33424700
sp|O08573|LEG9_MOUSE Galectin-9 OS=Mus musculus GN=Lgals9 PE=1 SV=1	YPTPAYTIPFYTPIPNGLYPS	FYTPIPNGL	337.1										2451610000	2050680000
sp|P11911|CD79A_MOUSE B-cell antigen receptor complex-associated protein alpha chain OS=Mus musculus GN=Cd79a PE=1 SV=2	GPGQGTTGQLFFPEVNKN	GQLFFPEVN	7271.17	21804600	27162100			16707100	16373300
sp|P11911|CD79A_MOUSE B-cell antigen receptor complex-associated protein alpha chain OS=Mus musculus GN=Cd79a PE=1 SV=2	GTTGQLFFPEVNKN	GQLFFPEVN	9031.74	17397700	12916500	15212800	27909400	38461100	26147200
sp|P11911|CD79A_MOUSE B-cell antigen receptor complex-associated protein alpha chain OS=Mus musculus GN=Cd79a PE=1 SV=2	PGQGTTGQLFFPEVNKN	GQLFFPEVN	7426.93				3727860	5428810	3668350	94357400	80026500	67959100	77388800	55198500	59139600
sp|P11911|CD79A_MOUSE B-cell antigen receptor complex-associated protein alpha chain OS=Mus musculus GN=Cd79a PE=1 SV=2	QGTTGQLFFPEVNKN	GQLFFPEVN	8069.31					36500500
sp|P11911|CD79A_MOUSE B-cell antigen receptor complex-associated protein alpha chain OS=Mus musculus GN=Cd79a PE=1 SV=2	TTGQLFFPEVNKN	GQLFFPEVN	10235.5		12696600
sp|P11911|CD79A_MOUSE B-cell antigen receptor complex-associated protein alpha chain OS=Mus musculus GN=Cd79a PE=1 SV=2	WPPVPLGPGQGTTGQLFFPEVNKN	GQLFFPEVN	4903.54			30670300				67523500	68092200	69953300	197312000	168194000	204658000
sp|P62806|H4_MOUSE Histone H4 OS=Mus musculus GN=Hist1h4a PE=1 SV=2	GRTLYGFGG	GRTLYGFGG	36026.7									19480800
sp|P62806|H4_MOUSE Histone H4 OS=Mus musculus GN=Hist1h4a PE=1 SV=2	QGRTLYGFGG	GRTLYGFGG	29862.1												12725900
sp|P62806|H4_MOUSE Histone H4 OS=Mus musculus GN=Hist1h4a PE=1 SV=2	RQGRTLYGFGG	GRTLYGFGG	25752					19321500
sp|P70696|H2B1A_MOUSE Histone H2B type 1-A OS=Mus musculus GN=Hist1h2ba PE=1 SV=3	AVRLLLPGELAKHAVSEGTKAVTKYTSSK	HAVSEGTKA	1350.42											16244800
sp|P70696|H2B1A_MOUSE Histone H2B type 1-A OS=Mus musculus GN=Hist1h2ba PE=1 SV=3	ELAKHAVSEGTKAVTKY	HAVSEGTKA	2519.1						43294000
sp|P70696|H2B1A_MOUSE Histone H2B type 1-A OS=Mus musculus GN=Hist1h2ba PE=1 SV=3	ELAKHAVSEGTKAVTKYTSSK	HAVSEGTKA	2415.9	4331790
sp|P70696|H2B1A_MOUSE Histone H2B type 1-A OS=Mus musculus GN=Hist1h2ba PE=1 SV=3	LAKHAVSEGTKAVTKYTSSK	HAVSEGTKA	2662.88								36715200		134166000	163435000	145035000
sp|Q8CGP1|H2B1K_MOUSE Histone H2B type 1-K OS=Mus musculus GN=Hist1h2bk PE=1 SV=3	LPGELAKHAVSEGTKAVTKYTSAK	HAVSEGTKA	1927.06												41045300
sp|P70696|H2B1A_MOUSE Histone H2B type 1-A OS=Mus musculus GN=Hist1h2ba PE=1 SV=3	LPGELAKHAVSEGTKAVTKYTSSK	HAVSEGTKA	1989.67	16588000
sp|P70696|H2B1A_MOUSE Histone H2B type 1-A OS=Mus musculus GN=Hist1h2ba PE=1 SV=3	PGELAKHAVSEGTKAVTKY	HAVSEGTKA	2365.9					41159200
sp|P70696|H2B1A_MOUSE Histone H2B type 1-A OS=Mus musculus GN=Hist1h2ba PE=1 SV=3	PGELAKHAVSEGTKAVTKYTSSK	HAVSEGTKA	2079.96												19286600
sp|P70696|H2B1A_MOUSE Histone H2B type 1-A OS=Mus musculus GN=Hist1h2ba PE=1 SV=3	VRLLLPGELAKHAVSEGTKAVTKY	HAVSEGTKA	1558.29									469644000
sp|P70696|H2B1A_MOUSE Histone H2B type 1-A OS=Mus musculus GN=Hist1h2ba PE=1 SV=3	VRLLLPGELAKHAVSEGTKAVTKYTSSK	HAVSEGTKA	1406.53										5024400	207838000	182992000
sp|Q80U93|NU214_MOUSE Nuclear pore complex protein Nup214 OS=Mus musculus GN=Nup214 PE=1 SV=2	APGPSHTVAAPQAAAAA	HTVAAPQAA	140.91										7910010
sp|Q80U93|NU214_MOUSE Nuclear pore complex protein Nup214 OS=Mus musculus GN=Nup214 PE=1 SV=2	APGPSHTVAAPQAAAAAA	HTVAAPQAA	131.26										207901000
sp|Q80U93|NU214_MOUSE Nuclear pore complex protein Nup214 OS=Mus musculus GN=Nup214 PE=1 SV=2	APGPSHTVAAPQAAAAAAL	HTVAAPQAA	105.02										203513000
tr|Q3UP36|Q3UP36_MOUSE B-cell receptor CD22 OS=Mus musculus GN=Cd22 PE=1 SV=1	AKLDVHYAPKAVTTVIQ	HYAPKAVTT	1448.15							47062900
tr|Q3UP36|Q3UP36_MOUSE B-cell receptor CD22 OS=Mus musculus GN=Cd22 PE=1 SV=1	LDVHYAPKAVTTVI	HYAPKAVTT	1305.69											94082100
tr|Q3UP36|Q3UP36_MOUSE B-cell receptor CD22 OS=Mus musculus GN=Cd22 PE=1 SV=1	LDVHYAPKAVTTVIQ	HYAPKAVTT	1238.99											112959000
sp|P22752|H2A1_MOUSE Histone H2A type 1 OS=Mus musculus GN=Hist1h2ab PE=1 SV=3	AIRNDEELNKLLGRVTIAQGGVLPNIQ	IAQGGVLPN	1507.71				7582650
sp|P22752|H2A1_MOUSE Histone H2A type 1 OS=Mus musculus GN=Hist1h2ab PE=1 SV=3	GRVTIAQGGVLPNIQ	IAQGGVLPN	1574.27							8211700
sp|P22752|H2A1_MOUSE Histone H2A type 1 OS=Mus musculus GN=Hist1h2ab PE=1 SV=3	IAQGGVLPNIQ	IAQGGVLPN	6966.05							21353200
sp|P22752|H2A1_MOUSE Histone H2A type 1 OS=Mus musculus GN=Hist1h2ab PE=1 SV=3	IAQGGVLPNIQAV	IAQGGVLPN	3695.07								16623600	14652400	47375300	66832100
sp|Q64523|H2A2C_MOUSE Histone H2A type 2-C OS=Mus musculus GN=Hist2h2ac PE=1 SV=3	KVTIAQGGVLPNIQAV	IAQGGVLPN	1470.73										106189000	123227000	113524000
sp|P22752|H2A1_MOUSE Histone H2A type 1 OS=Mus musculus GN=Hist1h2ab PE=1 SV=3	RVTIAQGGVLPNIQ	IAQGGVLPN	1694.38							47694300
sp|P22752|H2A1_MOUSE Histone H2A type 1 OS=Mus musculus GN=Hist1h2ab PE=1 SV=3	RVTIAQGGVLPNIQA	IAQGGVLPN	1396.74										100330000		73322100
sp|P22752|H2A1_MOUSE Histone H2A type 1 OS=Mus musculus GN=Hist1h2ab PE=1 SV=3	RVTIAQGGVLPNIQAV	IAQGGVLPN	1455.31								10683100
sp|Q80X71|T106B_MOUSE Transmembrane protein 106B OS=Mus musculus GN=Tmem106b PE=1 SV=1	KQIDYTVPTVIAE	IDYTVPTVI	1541.87	4313370
sp|Q80X71|T106B_MOUSE Transmembrane protein 106B OS=Mus musculus GN=Tmem106b PE=1 SV=1	KQIDYTVPTVIAEE	IDYTVPTVI	1190.33					21934800
sp|Q80X71|T106B_MOUSE Transmembrane protein 106B OS=Mus musculus GN=Tmem106b PE=1 SV=1	KQIDYTVPTVIAEEM	IDYTVPTVI	912.27					49422200
tr|A0A0G2JGS3|A0A0G2JGS3_MOUSE Alcohol dehydrogenase class-3 OS=Mus musculus GN=Adh5 PE=1 SV=1	EEIEVAPPKAHEVR	IEVAPPKAH	2665.19							63755500	62783600	64216300			164230000
tr|A0A0G2JGS3|A0A0G2JGS3_MOUSE Alcohol dehydrogenase class-3 OS=Mus musculus GN=Adh5 PE=1 SV=1	EEIEVAPPKAHEVRIK	IEVAPPKAH	2230.45							3675290
tr|A0A0G2JGS3|A0A0G2JGS3_MOUSE Alcohol dehydrogenase class-3 OS=Mus musculus GN=Adh5 PE=1 SV=1	IEEIEVAPPKAHEVR	IEVAPPKAH	2243.86								8986890	6759050			20705600
tr|E9Q1Y3|E9Q1Y3_MOUSE Apolipoprotein B-100 (Fragment) OS=Mus musculus GN=Apob PE=1 SV=1	LIEVSSPITLQAL	IEVSSPITL	1305.22										154708000
tr|E9Q1Y3|E9Q1Y3_MOUSE Apolipoprotein B-100 (Fragment) OS=Mus musculus GN=Apob PE=1 SV=1	LIEVSSPITLQALVQ	IEVSSPITL	693.19						196230000
tr|E9Q1Y3|E9Q1Y3_MOUSE Apolipoprotein B-100 (Fragment) OS=Mus musculus GN=Apob PE=1 SV=1	LPQLIEVSSPITLQA	IEVSSPITL	801.87										265263000
tr|E9Q1Y3|E9Q1Y3_MOUSE Apolipoprotein B-100 (Fragment) OS=Mus musculus GN=Apob PE=1 SV=1	LPQLIEVSSPITLQAL	IEVSSPITL	568.56										68967300
tr|E9Q1Y3|E9Q1Y3_MOUSE Apolipoprotein B-100 (Fragment) OS=Mus musculus GN=Apob PE=1 SV=1	LPQLIEVSSPITLQALVQ	IEVSSPITL	595.14										479969000
sp|P05480|SRC_MOUSE Neuronal proto-oncogene tyrosine-protein kinase Src OS=Mus musculus GN=Src PE=1 SV=4	FPIKWTAPEAALYG	IKWTAPEAA	172.33				38651200
sp|P05480|SRC_MOUSE Neuronal proto-oncogene tyrosine-protein kinase Src OS=Mus musculus GN=Src PE=1 SV=4	FPIKWTAPEAALYGR	IKWTAPEAA	146.16											10932900
sp|P05480|SRC_MOUSE Neuronal proto-oncogene tyrosine-protein kinase Src OS=Mus musculus GN=Src PE=1 SV=4	FPIKWTAPEAALYGRF	IKWTAPEAA	155.89												29644700
sp|P08103|HCK_MOUSE Tyrosine-protein kinase HCK OS=Mus musculus GN=Hck PE=1 SV=4	FPIKWTAPEAINF	IKWTAPEAI	442.52										879838000	638410000	571967000
sp|P08103|HCK_MOUSE Tyrosine-protein kinase HCK OS=Mus musculus GN=Hck PE=1 SV=4	FPIKWTAPEAINFG	IKWTAPEAI	346.05	5707060									84240100	77732100	78834900
sp|P08103|HCK_MOUSE Tyrosine-protein kinase HCK OS=Mus musculus GN=Hck PE=1 SV=4	FPIKWTAPEAINFGS	IKWTAPEAI	292.7		75847500									24069000	459217000
sp|Q8C0Z1|F234A_MOUSE Protein FAM234A OS=Mus musculus GN=Fam234a PE=1 SV=1	GSILWSQPLPSLPGGPP	ILWSQPLPS	317.44									107913000
sp|Q8C0Z1|F234A_MOUSE Protein FAM234A OS=Mus musculus GN=Fam234a PE=1 SV=1	GSILWSQPLPSLPGGPPS	ILWSQPLPS	344.78							44635500
sp|Q8C0Z1|F234A_MOUSE Protein FAM234A OS=Mus musculus GN=Fam234a PE=1 SV=1	SILWSQPLPSLPGGPP	ILWSQPLPS	380.01				44059200		31951400
tr|A0A0X1KG58|A0A0X1KG58_MOUSE B-lymphocyte antigen CD19 OS=Mus musculus GN=Cd19 PE=1 SV=1	GILYAAPQLHSIQ	ILYAAPQLH	526.3	34973900	23961600
tr|A0A0X1KG58|A0A0X1KG58_MOUSE B-lymphocyte antigen CD19 OS=Mus musculus GN=Cd19 PE=1 SV=1	GILYAAPQLHSIQSGPS	ILYAAPQLH	560.28							8620050
tr|A0A0X1KG58|A0A0X1KG58_MOUSE B-lymphocyte antigen CD19 OS=Mus musculus GN=Cd19 PE=1 SV=1	RGILYAAPQLHSIQ	ILYAAPQLH	311.72	47003400		47561900			42883700
sp|O08573|LEG9_MOUSE Galectin-9 OS=Mus musculus GN=Lgals9 PE=1 SV=1	QSPYINPIIPFTGP	INPIIPFTG	1553.24												35357600
sp|O08573|LEG9_MOUSE Galectin-9 OS=Mus musculus GN=Lgals9 PE=1 SV=1	QSPYINPIIPFTGPI	INPIIPFTG	1179.68											30091400
sp|O08573|LEG9_MOUSE Galectin-9 OS=Mus musculus GN=Lgals9 PE=1 SV=1	SPYINPIIPFTGP	INPIIPFTG	2192.52										23350900	13669900
sp|O08573|LEG9_MOUSE Galectin-9 OS=Mus musculus GN=Lgals9 PE=1 SV=1	SPYINPIIPFTGPI	INPIIPFTG	1490.82										54924800
sp|P01634|KV5A2_MOUSE Ig kappa chain V-V region MOPC 21 OS=Mus musculus PE=1 SV=1	NIVMTQSPKSM	IVMTQSPKS	4979.62												31526800
sp|P01634|KV5A2_MOUSE Ig kappa chain V-V region MOPC 21 OS=Mus musculus PE=1 SV=1	NIVMTQSPKSMS	IVMTQSPKS	3552.68											27307100
sp|P01634|KV5A2_MOUSE Ig kappa chain V-V region MOPC 21 OS=Mus musculus PE=1 SV=1	NIVMTQSPKSMSM	IVMTQSPKS	2362.07											23012400
sp|P01634|KV5A2_MOUSE Ig kappa chain V-V region MOPC 21 OS=Mus musculus PE=1 SV=1	NIVMTQSPKSMSMSVG	IVMTQSPKS	1373.21			74363500
sp|O88188|LY86_MOUSE Lymphocyte antigen 86 OS=Mus musculus GN=Ly86 PE=1 SV=1	EQIYYAGPVNNPGLD	IYYAGPVNN	212.09		50488900
sp|O88188|LY86_MOUSE Lymphocyte antigen 86 OS=Mus musculus GN=Ly86 PE=1 SV=1	EQIYYAGPVNNPGLDVP	IYYAGPVNN	257.57		75008800
sp|O88188|LY86_MOUSE Lymphocyte antigen 86 OS=Mus musculus GN=Ly86 PE=1 SV=1	EQIYYAGPVNNPGLDVPQ	IYYAGPVNN	287.68		132934000
sp|O88188|LY86_MOUSE Lymphocyte antigen 86 OS=Mus musculus GN=Ly86 PE=1 SV=1	RKGEQIYYAGPVNNPGLDVPQ	IYYAGPVNN	230.8						15406000
sp|P01027|CO3_MOUSE Complement C3 OS=Mus musculus GN=C3 PE=1 SV=3	QQLAFKQPSSAYAA	KQPSSAYAA	381.61	24442100		24342600	40409800	28736800
sp|P01027|CO3_MOUSE Complement C3 OS=Mus musculus GN=C3 PE=1 SV=3	QQLAFKQPSSAYAAF	KQPSSAYAA	210.73										107877000
sp|P01027|CO3_MOUSE Complement C3 OS=Mus musculus GN=C3 PE=1 SV=3	QQLAFKQPSSAYAAFN	KQPSSAYAA	184.05				4452360
sp|P01027|CO3_MOUSE Complement C3 OS=Mus musculus GN=C3 PE=1 SV=3	QQLAFKQPSSAYAAFNNRPP	KQPSSAYAA	206.75												115557000
sp|P01027|CO3_MOUSE Complement C3 OS=Mus musculus GN=C3 PE=1 SV=3	QQLAFKQPSSAYAAFNNRPPS	KQPSSAYAA	202.95												73994900
sp|P01027|CO3_MOUSE Complement C3 OS=Mus musculus GN=C3 PE=1 SV=3	TQQLAFKQPSSAYAAFN	KQPSSAYAA	201.18					35491600
sp|Q61288|ACVL1_MOUSE Serine/threonine-protein kinase receptor R3 OS=Mus musculus GN=Acvrl1 PE=1 SV=2	GTKRYMAPEVLDEHIR	KRYMAPEVL	1928.37								61427000
sp|Q61288|ACVL1_MOUSE Serine/threonine-protein kinase receptor R3 OS=Mus musculus GN=Acvrl1 PE=1 SV=2	TKRYMAPEVLDEHIR	KRYMAPEVL	2311.83									62177600
sp|Q61288|ACVL1_MOUSE Serine/threonine-protein kinase receptor R3 OS=Mus musculus GN=Acvrl1 PE=1 SV=2	TKRYMAPEVLDEHIRT	KRYMAPEVL	2413.79											784152000
sp|Q61288|ACVL1_MOUSE Serine/threonine-protein kinase receptor R3 OS=Mus musculus GN=Acvrl1 PE=1 SV=2	VGTKRYMAPEVLDEHIR	KRYMAPEVL	1798.44								11459700
sp|Q61288|ACVL1_MOUSE Serine/threonine-protein kinase receptor R3 OS=Mus musculus GN=Acvrl1 PE=1 SV=2	VGTKRYMAPEVLDEHIRT	KRYMAPEVL	1858.34											159045000
sp|Q61271|ACV1B_MOUSE Activin receptor type-1B OS=Mus musculus GN=Acvr1b PE=1 SV=1	VGTKRYMAPEVLDETIN	KRYMAPEVL	1716.89			6268340
sp|P42082|CD86_MOUSE T-lymphocyte activation antigen CD86 OS=Mus musculus GN=Cd86 PE=2 SV=1	INLKELEPQIASAKP	LEPQIASAK	3281.3												226544000
sp|P42082|CD86_MOUSE T-lymphocyte activation antigen CD86 OS=Mus musculus GN=Cd86 PE=2 SV=1	INLKELEPQIASAKPN	LEPQIASAK	2136.21												441304000
sp|P42082|CD86_MOUSE T-lymphocyte activation antigen CD86 OS=Mus musculus GN=Cd86 PE=2 SV=1	NLKELEPQIASAKP	LEPQIASAK	4004.6												64834900
sp|P06345|HB2S_MOUSE H-2 class II histocompatibility antigen, A-S beta chain OS=Mus musculus GN=H2-Ab1 PE=1 SV=1	SLRRLEQPNVVISLSR	LEQPNVVIS	2101.02												251394000
sp|P06345|HB2S_MOUSE H-2 class II histocompatibility antigen, A-S beta chain OS=Mus musculus GN=H2-Ab1 PE=1 SV=1	SLRRLEQPNVVISLSRT	LEQPNVVIS	2121.19											11810100
sp|P06345|HB2S_MOUSE H-2 class II histocompatibility antigen, A-S beta chain OS=Mus musculus GN=H2-Ab1 PE=1 SV=1	TSLRRLEQPNVVISLSR	LEQPNVVIS	2122.98											93728300
sp|P06345|HB2S_MOUSE H-2 class II histocompatibility antigen, A-S beta chain OS=Mus musculus GN=H2-Ab1 PE=1 SV=1	TSLRRLEQPNVVISLSRT	LEQPNVVIS	2103.89							13579200
sp|P11911|CD79A_MOUSE B-cell antigen receptor complex-associated protein alpha chain OS=Mus musculus GN=Cd79a PE=1 SV=2	GPGQGTTGQLFFPEVNKNH	LFFPEVNKN	6059.75	118128000	80421300	63891400	194174000	178664000	159421000	132290000		113635000		92791900
sp|P11911|CD79A_MOUSE B-cell antigen receptor complex-associated protein alpha chain OS=Mus musculus GN=Cd79a PE=1 SV=2	GPGQGTTGQLFFPEVNKNHR	LFFPEVNKN	5223.55	5406320	7372700		5863980
sp|P11911|CD79A_MOUSE B-cell antigen receptor complex-associated protein alpha chain OS=Mus musculus GN=Cd79a PE=1 SV=2	GPGQGTTGQLFFPEVNKNHRG	LFFPEVNKN	5003.87	250419000	250589000	271253000	265330000	193254000	192077000	128004000	112619000	149998000
sp|P11911|CD79A_MOUSE B-cell antigen receptor complex-associated protein alpha chain OS=Mus musculus GN=Cd79a PE=1 SV=2	GPGQGTTGQLFFPEVNKNHRGL	LFFPEVNKN	4720.25	32578000	165133000	80091600	251793000	94719100	100266000	74131400	273656000	275176000	279079000	292379000	93751200
sp|P11911|CD79A_MOUSE B-cell antigen receptor complex-associated protein alpha chain OS=Mus musculus GN=Cd79a PE=1 SV=2	GQLFFPEVNKN	LFFPEVNKN	13691.2		12486300		9854200		9230650	11156800
sp|P11911|CD79A_MOUSE B-cell antigen receptor complex-associated protein alpha chain OS=Mus musculus GN=Cd79a PE=1 SV=2	GQLFFPEVNKNHR	LFFPEVNKN	8919.87	3118820000	3502720000	3407090000	3451800000	2503080000	2411710000	1442110000	1317380000	1399550000	1388330000	1343550000	1373280000
sp|P11911|CD79A_MOUSE B-cell antigen receptor complex-associated protein alpha chain OS=Mus musculus GN=Cd79a PE=1 SV=2	GTTGQLFFPEVNKNH	LFFPEVNKN	7050.14	51328500	46381900			35148300		18551500	16334500	18237700
sp|P11911|CD79A_MOUSE B-cell antigen receptor complex-associated protein alpha chain OS=Mus musculus GN=Cd79a PE=1 SV=2	GTTGQLFFPEVNKNHR	LFFPEVNKN	5803.4	271759000	285160000		263344000		192486000	124543000		102763000	106065000	104882000	99224700
sp|P11911|CD79A_MOUSE B-cell antigen receptor complex-associated protein alpha chain OS=Mus musculus GN=Cd79a PE=1 SV=2	GTTGQLFFPEVNKNHRG	LFFPEVNKN	5629.61	77878800		69336300
sp|P11911|CD79A_MOUSE B-cell antigen receptor complex-associated protein alpha chain OS=Mus musculus GN=Cd79a PE=1 SV=2	GTTGQLFFPEVNKNHRGL	LFFPEVNKN	5379.92	28042300000	35354900000	36046700000	37020800000	24955400000	24465900000	17487000000	13504800000	15082000000	15999900000	1318520000	14155600000
sp|P11911|CD79A_MOUSE B-cell antigen receptor complex-associated protein alpha chain OS=Mus musculus GN=Cd79a PE=1 SV=2	PGQGTTGQLFFPEVNKNH	LFFPEVNKN	6256.9	8507320	10074800	8945040	10884700	6161910	6365660
sp|P11911|CD79A_MOUSE B-cell antigen receptor complex-associated protein alpha chain OS=Mus musculus GN=Cd79a PE=1 SV=2	PGQGTTGQLFFPEVNKNHR	LFFPEVNKN	5408.05	60346600000	63853400000	63141300000	69429600000	46850000000	46230500000	23429800000	25058300000	25845100000	22801300000	24247000000	24169900000
sp|P11911|CD79A_MOUSE B-cell antigen receptor complex-associated protein alpha chain OS=Mus musculus GN=Cd79a PE=1 SV=2	PGQGTTGQLFFPEVNKNHRG	LFFPEVNKN	5175.17		7816560			5994050	5312540
sp|P11911|CD79A_MOUSE B-cell antigen receptor complex-associated protein alpha chain OS=Mus musculus GN=Cd79a PE=1 SV=2	PGQGTTGQLFFPEVNKNHRGL	LFFPEVNKN	4880.73										39911400
sp|P11911|CD79A_MOUSE B-cell antigen receptor complex-associated protein alpha chain OS=Mus musculus GN=Cd79a PE=1 SV=2	QGTTGQLFFPEVNKNHR	LFFPEVNKN	5737.22					35865300
sp|P11911|CD79A_MOUSE B-cell antigen receptor complex-associated protein alpha chain OS=Mus musculus GN=Cd79a PE=1 SV=2	TGQLFFPEVNKN	LFFPEVNKN	11379.5						35583400
sp|P11911|CD79A_MOUSE B-cell antigen receptor complex-associated protein alpha chain OS=Mus musculus GN=Cd79a PE=1 SV=2	TGQLFFPEVNKNH	LFFPEVNKN	8947.12				60287800
sp|P11911|CD79A_MOUSE B-cell antigen receptor complex-associated protein alpha chain OS=Mus musculus GN=Cd79a PE=1 SV=2	TGQLFFPEVNKNHR	LFFPEVNKN	7279.83				59128800
sp|P11911|CD79A_MOUSE B-cell antigen receptor complex-associated protein alpha chain OS=Mus musculus GN=Cd79a PE=1 SV=2	TTGQLFFPEVNKNH	LFFPEVNKN	7986.02		44249700
sp|P11911|CD79A_MOUSE B-cell antigen receptor complex-associated protein alpha chain OS=Mus musculus GN=Cd79a PE=1 SV=2	TTGQLFFPEVNKNHR	LFFPEVNKN	6378.84			12692200						4549280
sp|P11911|CD79A_MOUSE B-cell antigen receptor complex-associated protein alpha chain OS=Mus musculus GN=Cd79a PE=1 SV=2	TTGQLFFPEVNKNHRG	LFFPEVNKN	5857.71											11522500
sp|P11911|CD79A_MOUSE B-cell antigen receptor complex-associated protein alpha chain OS=Mus musculus GN=Cd79a PE=1 SV=2	TTGQLFFPEVNKNHRGL	LFFPEVNKN	5586.16										59472100
sp|P11911|CD79A_MOUSE B-cell antigen receptor complex-associated protein alpha chain OS=Mus musculus GN=Cd79a PE=1 SV=2	WPPVPLGPGQGTTGQLFFPEVNKNH	LFFPEVNKN	4221.55							9975750	10810600	9369560	3327110
sp|P11911|CD79A_MOUSE B-cell antigen receptor complex-associated protein alpha chain OS=Mus musculus GN=Cd79a PE=1 SV=2	WPPVPLGPGQGTTGQLFFPEVNKNHR	LFFPEVNKN	3758.21								33494800	24505600	67489900	52352800	28791900
sp|O35516|NOTC2_MOUSE Neurogenic locus notch homolog protein 2 OS=Mus musculus GN=Notch2 PE=1 SV=1	SALHWAAAVNNVEA	LHWAAAVNN	262.78											33185100
sp|O35516|NOTC2_MOUSE Neurogenic locus notch homolog protein 2 OS=Mus musculus GN=Notch2 PE=1 SV=1	SALHWAAAVNNVEAT	LHWAAAVNN	247.63							5417710
sp|O35516|NOTC2_MOUSE Neurogenic locus notch homolog protein 2 OS=Mus musculus GN=Notch2 PE=1 SV=1	SALHWAAAVNNVEATL	LHWAAAVNN	281.37							16872300
sp|Q9CX00|IST1_MOUSE IST1 homolog OS=Mus musculus GN=Ist1 PE=1 SV=1	STLIWAAPRLQSEVA	LIWAAPRLQ	974.19				2262260
sp|Q9CX00|IST1_MOUSE IST1 homolog OS=Mus musculus GN=Ist1 PE=1 SV=1	VSTLIWAAPRLQSEVA	LIWAAPRLQ	936.13		234350000
sp|Q9CX00|IST1_MOUSE IST1 homolog OS=Mus musculus GN=Ist1 PE=1 SV=1	VSTLIWAAPRLQSEVAE	LIWAAPRLQ	1085.92		383280
tr|A0A1B0GSX0|A0A1B0GSX0_MOUSE L-lactate dehydrogenase A chain OS=Mus musculus GN=Ldha PE=4 SV=1	GSLFLKTPKIVSSKD	LKTPKIVSS	2630.89			125823000
tr|A0A1B0GSX0|A0A1B0GSX0_MOUSE L-lactate dehydrogenase A chain OS=Mus musculus GN=Ldha PE=4 SV=1	GSLFLKTPKIVSSKDY	LKTPKIVSS	2568.2									39972500
tr|A0A1B0GSX0|A0A1B0GSX0_MOUSE L-lactate dehydrogenase A chain OS=Mus musculus GN=Ldha PE=4 SV=1	HGSLFLKTPKIVSSKDY	LKTPKIVSS	2642.25											108453000
sp|O88342|WDR1_MOUSE WD repeat-containing protein 1 OS=Mus musculus GN=Wdr1 PE=1 SV=3	DEGKLLEAKGPVTDVAYSHDG	LLEAKGPVT	2820.54										67927500		55137200
sp|O88342|WDR1_MOUSE WD repeat-containing protein 1 OS=Mus musculus GN=Wdr1 PE=1 SV=3	GKLLEAKGPVTDVAYSHD	LLEAKGPVT	3085.09										71036400	35345900	28262200
sp|O88342|WDR1_MOUSE WD repeat-containing protein 1 OS=Mus musculus GN=Wdr1 PE=1 SV=3	KLLEAKGPVTDVAYSHD	LLEAKGPVT	3466.71										306273000	242141000	290121000
tr|D3Z4E0|D3Z4E0_MOUSE L-amino-acid oxidase OS=Mus musculus GN=Il4i1 PE=1 SV=1	GALLLNAPVVSITQ	LLLNAPVVS	845.19										15304500	15677500	17398200
tr|D3Z4E0|D3Z4E0_MOUSE L-amino-acid oxidase OS=Mus musculus GN=Il4i1 PE=1 SV=1	GALLLNAPVVSITQG	LLLNAPVVS	807.86	196987000	199861000	189167000		128429000	132417000	220421000	187888000	206335000	404296000	1498320000	813017000
tr|D3Z4E0|D3Z4E0_MOUSE L-amino-acid oxidase OS=Mus musculus GN=Il4i1 PE=1 SV=1	GALLLNAPVVSITQGR	LLLNAPVVS	910.92					11634900				15425400		207221000	197619000
tr|D3Z4E0|D3Z4E0_MOUSE L-amino-acid oxidase OS=Mus musculus GN=Il4i1 PE=1 SV=1	GALLLNAPVVSITQGRN	LLLNAPVVS	1077.39	132780000	123905000	107480000	99893700	76979600	82519400	161714000	151157000	153037000	312254000	949806000
sp|P12023-3|A4_MOUSE Isoform APP751 of Amyloid beta A4 protein OS=Mus musculus GN=App	LSLLYNVPAVAEEIQ	LLYNVPAVA	388.92										100306000		165564000
sp|P12023-3|A4_MOUSE Isoform APP751 of Amyloid beta A4 protein OS=Mus musculus GN=App	SLLYNVPAVAEEIQ	LLYNVPAVA	472.85	11189600		13227700					12365100	17268900		56472300	72153700
sp|P12023-3|A4_MOUSE Isoform APP751 of Amyloid beta A4 protein OS=Mus musculus GN=App	SLLYNVPAVAEEIQD	LLYNVPAVA	495.61									6445470	6903010		13819900
sp|P14152|MDHC_MOUSE Malate dehydrogenase, cytoplasmic OS=Mus musculus GN=Mdh1 PE=1 SV=3	DLLYSFPVVIKNK	LLYSFPVVI	2032.44			18082700
sp|P14152|MDHC_MOUSE Malate dehydrogenase, cytoplasmic OS=Mus musculus GN=Mdh1 PE=1 SV=3	DLLYSFPVVIKNKT	LLYSFPVVI	1700.99							22534800	15461500		19340200		26075800
sp|P14152|MDHC_MOUSE Malate dehydrogenase, cytoplasmic OS=Mus musculus GN=Mdh1 PE=1 SV=3	VPDDLLYSFPVVIKNK	LLYSFPVVI	1391.04										118786000
sp|P14152|MDHC_MOUSE Malate dehydrogenase, cytoplasmic OS=Mus musculus GN=Mdh1 PE=1 SV=3	VPDDLLYSFPVVIKNKT	LLYSFPVVI	1470.14				36884900
sp|Q05910|ADAM8_MOUSE Disintegrin and metalloproteinase domain-containing protein 8 OS=Mus musculus GN=Adam8 PE=1 SV=3	DTNLNDLGPRALEIY	LNDLGPRAL	6704.79	169754000	165578000		175783000	96361900	111468000	727751000	802225000	811413000	2643540000	2776360000	2544480000
sp|Q05910|ADAM8_MOUSE Disintegrin and metalloproteinase domain-containing protein 8 OS=Mus musculus GN=Adam8 PE=1 SV=3	DTNLNDLGPRALEIYR	LNDLGPRAL	6538.73	663502000	480670000	684061000	450610000	415218000	283821000	2604540000	2707380000	2600680000	9291880000	9234110000	9316650000
sp|Q05910|ADAM8_MOUSE Disintegrin and metalloproteinase domain-containing protein 8 OS=Mus musculus GN=Adam8 PE=1 SV=3	TNLNDLGPRALEIYR	LNDLGPRAL	6244.59		4199350
sp|P20934|EVI2A_MOUSE Protein EVI2A OS=Mus musculus GN=Evi2a PE=1 SV=2	GSNLLLQSPGVLTAARE	LQSPGVLTA	874.23										176242000
sp|P20934|EVI2A_MOUSE Protein EVI2A OS=Mus musculus GN=Evi2a PE=1 SV=2	NLLLQSPGVLTAAR	LQSPGVLTA	934.76												68004200
sp|P20934|EVI2A_MOUSE Protein EVI2A OS=Mus musculus GN=Evi2a PE=1 SV=2	NLLLQSPGVLTAARE	LQSPGVLTA	836.95												21469400
sp|P20934|EVI2A_MOUSE Protein EVI2A OS=Mus musculus GN=Evi2a PE=1 SV=2	SNLLLQSPGVLTAAR	LQSPGVLTA	788.12												348451000
sp|P20934|EVI2A_MOUSE Protein EVI2A OS=Mus musculus GN=Evi2a PE=1 SV=2	SNLLLQSPGVLTAARE	LQSPGVLTA	816.02										336949000
sp|P13020-2|GELS_MOUSE Isoform 2 of Gelsolin OS=Mus musculus GN=Gsn	AMLQVLGPKPALPEG	LQVLGPKPA	2218.53							28530200	28885100	24475300
sp|P13020-2|GELS_MOUSE Isoform 2 of Gelsolin OS=Mus musculus GN=Gsn	EPEAMLQVLGPKPALPEG	LQVLGPKPA	2501.12				7744420
sp|P13020-2|GELS_MOUSE Isoform 2 of Gelsolin OS=Mus musculus GN=Gsn	EPEAMLQVLGPKPALPEGT	LQVLGPKPA	1995.85					38466400
tr|F6XX07|F6XX07_MOUSE Protein Gm21970 (Fragment) OS=Mus musculus GN=Gm21970 PE=4 SV=1	HLRFSAPQIENEPE	LRFSAPQIE	2086.32								14982600
tr|F6XX07|F6XX07_MOUSE Protein Gm21970 (Fragment) OS=Mus musculus GN=Gm21970 PE=4 SV=1	LHLRFSAPQIENEP	LRFSAPQIE	1442.01											69034300
tr|F6XX07|F6XX07_MOUSE Protein Gm21970 (Fragment) OS=Mus musculus GN=Gm21970 PE=4 SV=1	LHLRFSAPQIENEPE	LRFSAPQIE	1323.18								36503700
tr|F6XX07|F6XX07_MOUSE Protein Gm21970 (Fragment) OS=Mus musculus GN=Gm21970 PE=4 SV=1	LHLRFSAPQIENEPET	LRFSAPQIE	1337.23											123025000
tr|F6XX07|F6XX07_MOUSE Protein Gm21970 (Fragment) OS=Mus musculus GN=Gm21970 PE=4 SV=1	SLHLRFSAPQIENEP	LRFSAPQIE	1102.3										163044000		122743000
tr|F6XX07|F6XX07_MOUSE Protein Gm21970 (Fragment) OS=Mus musculus GN=Gm21970 PE=4 SV=1	SLHLRFSAPQIENEPE	LRFSAPQIE	1133.52											136512000
tr|F6XX07|F6XX07_MOUSE Protein Gm21970 (Fragment) OS=Mus musculus GN=Gm21970 PE=4 SV=1	SLHLRFSAPQIENEPET	LRFSAPQIE	1220.22												22409800
tr|Q80ZE3|Q80ZE3_MOUSE Protein Siglecg OS=Mus musculus GN=Siglecg PE=1 SV=1	DQVLSWSSPVGSRTL	LSWSSPVGS	381.82										13975200
tr|Q80ZE3|Q80ZE3_MOUSE Protein Siglecg OS=Mus musculus GN=Siglecg PE=1 SV=1	DQVLSWSSPVGSRTLA	LSWSSPVGS	366.22												9457110
tr|Q80ZE3|Q80ZE3_MOUSE Protein Siglecg OS=Mus musculus GN=Siglecg PE=1 SV=1	DQVLSWSSPVGSRTLAL	LSWSSPVGS	367.27									9694270
tr|Q80ZE3|Q80ZE3_MOUSE Protein Siglecg OS=Mus musculus GN=Siglecg PE=1 SV=1	QVLSWSSPVGSRTL	LSWSSPVGS	448.14										24089600
tr|Q80ZE3|Q80ZE3_MOUSE Protein Siglecg OS=Mus musculus GN=Siglecg PE=1 SV=1	QVLSWSSPVGSRTLA	LSWSSPVGS	350.33									25351900
tr|Q80ZE3|Q80ZE3_MOUSE Protein Siglecg OS=Mus musculus GN=Siglecg PE=1 SV=1	QVLSWSSPVGSRTLAL	LSWSSPVGS	324.1									26984600
sp|O09159|MA2B1_MOUSE Lysosomal alpha-mannosidase OS=Mus musculus GN=Man2b1 PE=1 SV=4	EALVGPEANVGPYG	LVGPEANVG	5100.02						92926900
sp|O09159|MA2B1_MOUSE Lysosomal alpha-mannosidase OS=Mus musculus GN=Man2b1 PE=1 SV=4	LEALVGPEANVGPYG	LVGPEANVG	2688.65			123019000
sp|O09159|MA2B1_MOUSE Lysosomal alpha-mannosidase OS=Mus musculus GN=Man2b1 PE=1 SV=4	NQLEALVGPEANVGPYG	LVGPEANVG	2263.81											40883400
sp|O09159|MA2B1_MOUSE Lysosomal alpha-mannosidase OS=Mus musculus GN=Man2b1 PE=1 SV=4	QLEALVGPEANVGP	LVGPEANVG	2580.23											423500000	356918000
sp|O09159|MA2B1_MOUSE Lysosomal alpha-mannosidase OS=Mus musculus GN=Man2b1 PE=1 SV=4	QLEALVGPEANVGPY	LVGPEANVG	2112.49										114640000	102237000	120601000
sp|O09159|MA2B1_MOUSE Lysosomal alpha-mannosidase OS=Mus musculus GN=Man2b1 PE=1 SV=4	QLEALVGPEANVGPYG	LVGPEANVG	2252.37										45647400	46931500	47405600
tr|E9Q958|E9Q958_MOUSE Fc receptor-like protein 1 OS=Mus musculus GN=Fcrl1 PE=4 SV=1	SLVYHTPQVLEPAA	LVYHTPQVL	1390.6				95494400
tr|E9Q958|E9Q958_MOUSE Fc receptor-like protein 1 OS=Mus musculus GN=Fcrl1 PE=4 SV=1	YSLVYHTPQVLEPA	LVYHTPQVL	1181.97				1019760000
tr|E9Q958|E9Q958_MOUSE Fc receptor-like protein 1 OS=Mus musculus GN=Fcrl1 PE=4 SV=1	YSLVYHTPQVLEPAA	LVYHTPQVL	951.43	46451100
tr|D3Z627|D3Z627_MOUSE Integrin alpha-L OS=Mus musculus GN=Itgal PE=1 SV=1	KHFHLYGSKASEAQV	LYGSKASEA	206.75										11074700
tr|D3Z627|D3Z627_MOUSE Integrin alpha-L OS=Mus musculus GN=Itgal PE=1 SV=1	KHFHLYGSKASEAQVL	LYGSKASEA	165.45										521829000
tr|D3Z627|D3Z627_MOUSE Integrin alpha-L OS=Mus musculus GN=Itgal PE=1 SV=1	SKHFHLYGSKASEAQV	LYGSKASEA	196.35						3091120
tr|D3Z627|D3Z627_MOUSE Integrin alpha-L OS=Mus musculus GN=Itgal PE=1 SV=1	SKHFHLYGSKASEAQVL	LYGSKASEA	172.06												18196900
tr|D3Z627|D3Z627_MOUSE Integrin alpha-L OS=Mus musculus GN=Itgal PE=1 SV=1	SSKHFHLYGSKASEAQVL	LYGSKASEA	181.47				6510220
sp|P04441|HG2A_MOUSE H-2 class II histocompatibility antigen gamma chain OS=Mus musculus GN=Cd74 PE=1 SV=3	AKPVSQMRMATPLLMRPM	MRMATPLLM	118.81							115732000		108676000
sp|P04441|HG2A_MOUSE H-2 class II histocompatibility antigen gamma chain OS=Mus musculus GN=Cd74 PE=1 SV=3	KLPKSAKPVSQMRMATPLLMRPM	MRMATPLLM	111.94							15294600
sp|P04441|HG2A_MOUSE H-2 class II histocompatibility antigen gamma chain OS=Mus musculus GN=Cd74 PE=1 SV=3	KPVSQMRMATPLLM	MRMATPLLM	284.95									6657090
sp|P04441|HG2A_MOUSE H-2 class II histocompatibility antigen gamma chain OS=Mus musculus GN=Cd74 PE=1 SV=3	KPVSQMRMATPLLMR	MRMATPLLM	137.03	4454740							68828900			56972500
sp|P04441|HG2A_MOUSE H-2 class II histocompatibility antigen gamma chain OS=Mus musculus GN=Cd74 PE=1 SV=3	KPVSQMRMATPLLMRP	MRMATPLLM	120.92									10673500
sp|P04441|HG2A_MOUSE H-2 class II histocompatibility antigen gamma chain OS=Mus musculus GN=Cd74 PE=1 SV=3	KPVSQMRMATPLLMRPM	MRMATPLLM	114.4	10627100	9221850	5926620	14149700			130939000	105119000		255999000	172083000	243749000
sp|P04441|HG2A_MOUSE H-2 class II histocompatibility antigen gamma chain OS=Mus musculus GN=Cd74 PE=1 SV=3	KPVSQMRMATPLLMRPMS	MRMATPLLM	120.28										15534700
sp|P04441|HG2A_MOUSE H-2 class II histocompatibility antigen gamma chain OS=Mus musculus GN=Cd74 PE=1 SV=3	KPVSQMRMATPLLMRPMSM	MRMATPLLM	120.87								89450300	82085200		95286800
sp|P04441|HG2A_MOUSE H-2 class II histocompatibility antigen gamma chain OS=Mus musculus GN=Cd74 PE=1 SV=3	LPKSAKPVSQMRMATPLLMRPM	MRMATPLLM	114.1							70324600	62468600	59928400	64204300	55230500	57778000
sp|P04441|HG2A_MOUSE H-2 class II histocompatibility antigen gamma chain OS=Mus musculus GN=Cd74 PE=1 SV=3	SAKPVSQMRMATPLLMRPM	MRMATPLLM	119.44							10116500
sp|P04441|HG2A_MOUSE H-2 class II histocompatibility antigen gamma chain OS=Mus musculus GN=Cd74 PE=1 SV=3	VSQMRMATPLLMRPM	MRMATPLLM	123.56	11238400	4614150					225863000	347942000	270393000	326378000	283762000	71151800
sp|P17879|HS71B_MOUSE Heat shock 70 kDa protein 1B OS=Mus musculus GN=Hspa1b PE=1 SV=3	AGLNVLRIINEPTAAAIAYG	NEPTAAAIA	320.93											97185000	118083000
sp|P17156|HSP72_MOUSE Heat shock-related 70 kDa protein 2 OS=Mus musculus GN=Hspa2 PE=1 SV=2	LNVLRIINEPTAAAIAYG	NEPTAAAIA	317.43										149748000	166461000	133414000
sp|P20029|GRP78_MOUSE 78 kDa glucose-regulated protein OS=Mus musculus GN=Hspa5 PE=1 SV=3	LNVMRIINEPTAAAIAYG	NEPTAAAIA	310.72								22012000
sp|P17156|HSP72_MOUSE Heat shock-related 70 kDa protein 2 OS=Mus musculus GN=Hspa2 PE=1 SV=2	NVLRIINEPTAAAIA	NEPTAAAIA	376.89											87300800	79549100
sp|P17156|HSP72_MOUSE Heat shock-related 70 kDa protein 2 OS=Mus musculus GN=Hspa2 PE=1 SV=2	NVLRIINEPTAAAIAY	NEPTAAAIA	286.44										27490900	18640900	22249200
sp|P17156|HSP72_MOUSE Heat shock-related 70 kDa protein 2 OS=Mus musculus GN=Hspa2 PE=1 SV=2	NVLRIINEPTAAAIAYG	NEPTAAAIA	302.81										458578000	528260000	471947000
sp|P20029|GRP78_MOUSE 78 kDa glucose-regulated protein OS=Mus musculus GN=Hspa5 PE=1 SV=3	NVMRIINEPTAAAIAYG	NEPTAAAIA	297.87											33153400
sp|P17156|HSP72_MOUSE Heat shock-related 70 kDa protein 2 OS=Mus musculus GN=Hspa2 PE=1 SV=2	RIINEPTAAAIA	NEPTAAAIA	953.46										128927000		101079000
sp|P63017|HSP7C_MOUSE Heat shock cognate 71 kDa protein OS=Mus musculus GN=Hspa8 PE=1 SV=1	RIINEPTAAAIAYGLDKKVGAERN	NEPTAAAIA	377.82				29292600
sp|P17156|HSP72_MOUSE Heat shock-related 70 kDa protein 2 OS=Mus musculus GN=Hspa2 PE=1 SV=2	VLRIINEPTAAAIA	NEPTAAAIA	435.67					24895500
sp|P17156|HSP72_MOUSE Heat shock-related 70 kDa protein 2 OS=Mus musculus GN=Hspa2 PE=1 SV=2	VLRIINEPTAAAIAYG	NEPTAAAIA	270.93										43687400	46701900	46083900
sp|P62806|H4_MOUSE Histone H4 OS=Mus musculus GN=Hist1h4a PE=1 SV=2	DNIQGITKPAIR	NIQGITKPA	10673.7							43396500	160296000	158259000	45476200
sp|P62806|H4_MOUSE Histone H4 OS=Mus musculus GN=Hist1h4a PE=1 SV=2	RDNIQGITKPAIR	NIQGITKPA	8449.86											12795400
sp|P62806|H4_MOUSE Histone H4 OS=Mus musculus GN=Hist1h4a PE=1 SV=2	RDNIQGITKPAIRR	NIQGITKPA	7114.28											13114200
sp|Q9DBH0|WWP2_MOUSE NEDD4-like E3 ubiquitin-protein ligase WWP2 OS=Mus musculus GN=Wwp2 PE=1 SV=1	LPAAAQAPDALPA	PAAAQAPDA	1340.59												58705400
sp|Q9DBH0|WWP2_MOUSE NEDD4-like E3 ubiquitin-protein ligase WWP2 OS=Mus musculus GN=Wwp2 PE=1 SV=1	LPAAAQAPDALPAG	PAAAQAPDA	1021.34											484270000	513746000
sp|Q9DBH0|WWP2_MOUSE NEDD4-like E3 ubiquitin-protein ligase WWP2 OS=Mus musculus GN=Wwp2 PE=1 SV=1	LPAAAQAPDALPAGWE	PAAAQAPDA	1026.22		644668000
sp|P14434|HA2B_MOUSE H-2 class II histocompatibility antigen, A-B alpha chain OS=Mus musculus GN=H2-Aa PE=1 SV=2	STPATNEAPQATVFPK	PATNEAPQA	2664.26												48116600
sp|P14434|HA2B_MOUSE H-2 class II histocompatibility antigen, A-B alpha chain OS=Mus musculus GN=H2-Aa PE=1 SV=2	TPATNEAPQATVFP	PATNEAPQA	3943.33									131853000
sp|P14434|HA2B_MOUSE H-2 class II histocompatibility antigen, A-B alpha chain OS=Mus musculus GN=H2-Aa PE=1 SV=2	TPATNEAPQATVFPK	PATNEAPQA	3106.29											65670300
sp|P14434|HA2B_MOUSE H-2 class II histocompatibility antigen, A-B alpha chain OS=Mus musculus GN=H2-Aa PE=1 SV=2	TPATNEAPQATVFPKSPV	PATNEAPQA	2456.28									84502200
sp|Q8CFG0|SULF2_MOUSE Extracellular sulfatase Sulf-2 OS=Mus musculus GN=Sulf2 PE=2 SV=2	GGLPDYSAPNPIK	PDYSAPNPI	3151.69										201312000
sp|Q8CFG0|SULF2_MOUSE Extracellular sulfatase Sulf-2 OS=Mus musculus GN=Sulf2 PE=2 SV=2	GGLPDYSAPNPIKV	PDYSAPNPI	902.72										130887000
sp|Q8CFG0|SULF2_MOUSE Extracellular sulfatase Sulf-2 OS=Mus musculus GN=Sulf2 PE=2 SV=2	GLPDYSAPNPIK	PDYSAPNPI	4019.23										31996800
sp|Q8CFG0|SULF2_MOUSE Extracellular sulfatase Sulf-2 OS=Mus musculus GN=Sulf2 PE=2 SV=2	GLPDYSAPNPIKV	PDYSAPNPI	1227.62					17005900
sp|Q8CFG0|SULF2_MOUSE Extracellular sulfatase Sulf-2 OS=Mus musculus GN=Sulf2 PE=2 SV=2	LPDYSAPNPIK	PDYSAPNPI	5520.37										3890490000
sp|Q61233|PLSL_MOUSE Plastin-2 OS=Mus musculus GN=Lcp1 PE=1 SV=4	ASFKDPKISTSLPV	PKISTSLPV	2467.47								26789300
sp|Q61233|PLSL_MOUSE Plastin-2 OS=Mus musculus GN=Lcp1 PE=1 SV=4	IASFKDPKISTSLPV	PKISTSLPV	2046.54											73728400
sp|Q61233|PLSL_MOUSE Plastin-2 OS=Mus musculus GN=Lcp1 PE=1 SV=4	PKISTSLPV	PKISTSLPV	13229.3			22371900
sp|Q61233|PLSL_MOUSE Plastin-2 OS=Mus musculus GN=Lcp1 PE=1 SV=4	SIASFKDPKISTSLPV	PKISTSLPV	2039.27				18158900
sp|Q61233|PLSL_MOUSE Plastin-2 OS=Mus musculus GN=Lcp1 PE=1 SV=4	SIASFKDPKISTSLPVL	PKISTSLPV	1445.87					25288800
sp|Q61233|PLSL_MOUSE Plastin-2 OS=Mus musculus GN=Lcp1 PE=1 SV=4	SIASFKDPKISTSLPVLD	PKISTSLPV	1342.87						28395100
sp|Q61233|PLSL_MOUSE Plastin-2 OS=Mus musculus GN=Lcp1 PE=1 SV=4	SSIASFKDPKISTSLPV	PKISTSLPV	2074.3				38188700
sp|Q920A5|RISC_MOUSE Retinoid-inducible serine carboxypeptidase OS=Mus musculus GN=Scpep1 PE=1 SV=2	KWKALYTDPKSSETAAFV	PKSSETAAF	2259.2				16092000
sp|Q920A5|RISC_MOUSE Retinoid-inducible serine carboxypeptidase OS=Mus musculus GN=Scpep1 PE=1 SV=2	WKALYTDPKSSETAAFVK	PKSSETAAF	2239.1										17589800
sp|Q920A5|RISC_MOUSE Retinoid-inducible serine carboxypeptidase OS=Mus musculus GN=Scpep1 PE=1 SV=2	YTDPKSSETAAFVK	PKSSETAAF	4689.2											13796800
sp|P07724|ALBU_MOUSE Serum albumin OS=Mus musculus GN=Alb PE=1 SV=3	AILVRYTQKAPQVSTPTLVE	PQVSTPTLV	956.86					34971000
sp|P07724|ALBU_MOUSE Serum albumin OS=Mus musculus GN=Alb PE=1 SV=3	ILVRYTQKAPQVSTPTLVE	PQVSTPTLV	972.86		74908600
sp|P07724|ALBU_MOUSE Serum albumin OS=Mus musculus GN=Alb PE=1 SV=3	LVRYTQKAPQVSTPTLV	PQVSTPTLV	1009.32										48365100	56160400	43240900
sp|P07724|ALBU_MOUSE Serum albumin OS=Mus musculus GN=Alb PE=1 SV=3	LVRYTQKAPQVSTPTLVE	PQVSTPTLV	990.88									8320830	35269500		13989400
sp|P07724|ALBU_MOUSE Serum albumin OS=Mus musculus GN=Alb PE=1 SV=3	RYTQKAPQVSTPTLV	PQVSTPTLV	1036.14							30042200	33513000	50145300	460730000	392383000	194621000
sp|P07724|ALBU_MOUSE Serum albumin OS=Mus musculus GN=Alb PE=1 SV=3	RYTQKAPQVSTPTLVE	PQVSTPTLV	991.56							10035700			60371800	43350400	26664600
sp|P07724|ALBU_MOUSE Serum albumin OS=Mus musculus GN=Alb PE=1 SV=3	VRYTQKAPQVSTPTLV	PQVSTPTLV	985.24							11690400
sp|P07724|ALBU_MOUSE Serum albumin OS=Mus musculus GN=Alb PE=1 SV=3	VRYTQKAPQVSTPTLVE	PQVSTPTLV	1006.7											95732000
sp|P07724|ALBU_MOUSE Serum albumin OS=Mus musculus GN=Alb PE=1 SV=3	YTQKAPQVSTPTLV	PQVSTPTLV	1657.66					54792700
sp|P27773|PDIA3_MOUSE Protein disulfide-isomerase A3 OS=Mus musculus GN=Pdia3 PE=1 SV=2	DGEEAGAYDGPRTADGIVS	PRTADGIVS	4204.63									34357000			40121700
sp|P27773|PDIA3_MOUSE Protein disulfide-isomerase A3 OS=Mus musculus GN=Pdia3 PE=1 SV=2	EAGAYDGPRTADGIVS	PRTADGIVS	4137.8												9042180
sp|P27773|PDIA3_MOUSE Protein disulfide-isomerase A3 OS=Mus musculus GN=Pdia3 PE=1 SV=2	EEAGAYDGPRTADGIVS	PRTADGIVS	4222.55								62096900
sp|P97825|HN1_MOUSE Hematological and neurological expressed 1 protein OS=Mus musculus GN=Hn1 PE=1 SV=3	EEKPVPAAPVPSPVAPAPVP	PVPAAPVPS	226.91												45121900
sp|P97825|HN1_MOUSE Hematological and neurological expressed 1 protein OS=Mus musculus GN=Hn1 PE=1 SV=3	EKPVPAAPVPSPVAPAPVP	PVPAAPVPS	245.81												131515000
sp|P97825|HN1_MOUSE Hematological and neurological expressed 1 protein OS=Mus musculus GN=Hn1 PE=1 SV=3	EKPVPAAPVPSPVAPAPVPS	PVPAAPVPS	233.51										30027200
sp|P97825|HN1_MOUSE Hematological and neurological expressed 1 protein OS=Mus musculus GN=Hn1 PE=1 SV=3	KPVPAAPVPSPVAPAP	PVPAAPVPS	238.31										28354300
sp|P97825|HN1_MOUSE Hematological and neurological expressed 1 protein OS=Mus musculus GN=Hn1 PE=1 SV=3	KPVPAAPVPSPVAPAPVP	PVPAAPVPS	272.52										320425000
sp|Q9QZC7|PKHB2_MOUSE Pleckstrin homology domain-containing family B member 2 OS=Mus musculus GN=Plekhb2 PE=1 SV=1	SPPPYAAYATPTPEVY	PYAAYATPT	177.27										40958700	39893400	44262900
sp|Q9QZC7|PKHB2_MOUSE Pleckstrin homology domain-containing family B member 2 OS=Mus musculus GN=Plekhb2 PE=1 SV=1	SPPPYAAYATPTPEVYG	PYAAYATPT	188.38		16809100								115390000
sp|Q9QZC7|PKHB2_MOUSE Pleckstrin homology domain-containing family B member 2 OS=Mus musculus GN=Plekhb2 PE=1 SV=1	SPPPYAAYATPTPEVYGY	PYAAYATPT	187.59	24347700	15693400		7419540						28826200	28645600
sp|Q9QZC7|PKHB2_MOUSE Pleckstrin homology domain-containing family B member 2 OS=Mus musculus GN=Plekhb2 PE=1 SV=1	SPPPYAAYATPTPEVYGYG	PYAAYATPT	191.42		35507200		68092300		47345600
sp|Q9R1P1|PSB3_MOUSE Proteasome subunit beta type-3 OS=Mus musculus GN=Psmb3 PE=1 SV=1	FGPYYTEPVIAGLDPK	PYYTEPVIA	620.8										68433200
sp|Q9R1P1|PSB3_MOUSE Proteasome subunit beta type-3 OS=Mus musculus GN=Psmb3 PE=1 SV=1	GPYYTEPVIAGLDP	PYYTEPVIA	1235.34												34526100
sp|Q9R1P1|PSB3_MOUSE Proteasome subunit beta type-3 OS=Mus musculus GN=Psmb3 PE=1 SV=1	GPYYTEPVIAGLDPK	PYYTEPVIA	985.97									34330200
sp|Q3UMW7-3|MAPK3_MOUSE Isoform 3 of MAP kinase-activated protein kinase 3 OS=Mus musculus GN=Mapkapk3	TPYYVAPEVLGP	PYYVAPEVL	2551.58							149138000	167356000	157341000
sp|Q3UMW7-3|MAPK3_MOUSE Isoform 3 of MAP kinase-activated protein kinase 3 OS=Mus musculus GN=Mapkapk3	TPYYVAPEVLGPE	PYYVAPEVL	2131.96							7266680		7260350
sp|Q3UMW7-3|MAPK3_MOUSE Isoform 3 of MAP kinase-activated protein kinase 3 OS=Mus musculus GN=Mapkapk3	TPYYVAPEVLGPEK	PYYVAPEVL	1727.53										10288400
sp|Q3UMW7-3|MAPK3_MOUSE Isoform 3 of MAP kinase-activated protein kinase 3 OS=Mus musculus GN=Mapkapk3	YTPYYVAPEVLGPEK	PYYVAPEVL	920.22							19368700	23595900	23214500
sp|Q8BG07|PLD4_MOUSE Phospholipase D4 OS=Mus musculus GN=Pld4 PE=1 SV=1	SLQAFSNPSAGISVD	QAFSNPSAG	347.92										203542000
sp|Q8BG07|PLD4_MOUSE Phospholipase D4 OS=Mus musculus GN=Pld4 PE=1 SV=1	SLQAFSNPSAGISVDV	QAFSNPSAG	325.57								322093000
sp|Q8BG07|PLD4_MOUSE Phospholipase D4 OS=Mus musculus GN=Pld4 PE=1 SV=1	SLQAFSNPSAGISVDVK	QAFSNPSAG	371.32			14040400
sp|O09159|MA2B1_MOUSE Lysosomal alpha-mannosidase OS=Mus musculus GN=Man2b1 PE=1 SV=4	AEQEVLAPQVVLSLG	QEVLAPQVV	2448.59												42665100
sp|O09159|MA2B1_MOUSE Lysosomal alpha-mannosidase OS=Mus musculus GN=Man2b1 PE=1 SV=4	AEQEVLAPQVVLSLGG	QEVLAPQVV	2657.38										36490000
sp|O09159|MA2B1_MOUSE Lysosomal alpha-mannosidase OS=Mus musculus GN=Man2b1 PE=1 SV=4	AEQEVLAPQVVLSLGGS	QEVLAPQVV	2918.8					86823100
sp|O09159|MA2B1_MOUSE Lysosomal alpha-mannosidase OS=Mus musculus GN=Man2b1 PE=1 SV=4	EQEVLAPQVVLSLGGS	QEVLAPQVV	2972.92			10646300
sp|P62806|H4_MOUSE Histone H4 OS=Mus musculus GN=Hist1h4a PE=1 SV=2	RDNIQGITKPAIRRL	QGITKPAIR	5701.88										31480400
sp|P62806|H4_MOUSE Histone H4 OS=Mus musculus GN=Hist1h4a PE=1 SV=2	RDNIQGITKPAIRRLA	QGITKPAIR	4931.26		50924300
sp|P62806|H4_MOUSE Histone H4 OS=Mus musculus GN=Hist1h4a PE=1 SV=2	RDNIQGITKPAIRRLAR	QGITKPAIR	4882.63						49577800
sp|P08226|APOE_MOUSE Apolipoprotein E OS=Mus musculus GN=Apoe PE=1 SV=2	EEQLGPVAEETR	QLGPVAEET	16588.7											20729300
sp|P08226|APOE_MOUSE Apolipoprotein E OS=Mus musculus GN=Apoe PE=1 SV=2	ELEEQLGPVAEETR	QLGPVAEET	9594.65										20435200
sp|P08226|APOE_MOUSE Apolipoprotein E OS=Mus musculus GN=Apoe PE=1 SV=2	ELEEQLGPVAEETRA	QLGPVAEET	7415.29												18711600
sp|P08226|APOE_MOUSE Apolipoprotein E OS=Mus musculus GN=Apoe PE=1 SV=2	ELEEQLGPVAEETRAR	QLGPVAEET	6927.35	7101470	7860680	8613860	7213220	6291050	5227180
sp|P08226|APOE_MOUSE Apolipoprotein E OS=Mus musculus GN=Apoe PE=1 SV=2	KELEEQLGPVAEETR	QLGPVAEET	7995.87		10735900					3105040	3342490	3033710
sp|P08226|APOE_MOUSE Apolipoprotein E OS=Mus musculus GN=Apoe PE=1 SV=2	KELEEQLGPVAEETRA	QLGPVAEET	6717.5	27663500000	29453000000	28170200000	29910300000	22491200000	21054900000	12552000000	12477800000	13380200000	10841200000	10254400000	10634400000
sp|P08226|APOE_MOUSE Apolipoprotein E OS=Mus musculus GN=Apoe PE=1 SV=2	KELEEQLGPVAEETRAR	QLGPVAEET	6550.2		9688840										7680610
sp|P08226|APOE_MOUSE Apolipoprotein E OS=Mus musculus GN=Apoe PE=1 SV=2	KELEEQLGPVAEETRARL	QLGPVAEET	6433.11	408296000	361338000	316528000	602103000	513160000	475469000	382882000	363613000	335388000	288611000	178313000	60020100
sp|P08226|APOE_MOUSE Apolipoprotein E OS=Mus musculus GN=Apoe PE=1 SV=2	KKELEEQLGPVAEETRA	QLGPVAEET	6602.92			18757400	19603100	10856500	11786800
sp|P08226|APOE_MOUSE Apolipoprotein E OS=Mus musculus GN=Apoe PE=1 SV=2	KKELEEQLGPVAEETRAR	QLGPVAEET	6306.72		193760000			152470000		104852000		116423000
sp|P08226|APOE_MOUSE Apolipoprotein E OS=Mus musculus GN=Apoe PE=1 SV=2	KKELEEQLGPVAEETRARL	QLGPVAEET	6072.22	7019110	6497740		10059900
sp|P08226|APOE_MOUSE Apolipoprotein E OS=Mus musculus GN=Apoe PE=1 SV=2	LEEQLGPVAEETR	QLGPVAEET	11487.1	8830500000	10724500000	10975800000	10827200000	7126810000	7605330000	6565700000	5622330000	6185550000	7144500000	6568280000	6313800000
sp|P08226|APOE_MOUSE Apolipoprotein E OS=Mus musculus GN=Apoe PE=1 SV=2	LEEQLGPVAEETRA	QLGPVAEET	8736.19		38142400					183136000	188343000	199332000	250193000	304088000	21509600
sp|P63038|CH60_MOUSE 60 kDa heat shock protein, mitochondrial OS=Mus musculus GN=Hspd1 PE=1 SV=1	IEQSWGSPKVTKDG	QSWGSPKVT	5867.74										374770000	337620000	323466000
sp|P63038|CH60_MOUSE 60 kDa heat shock protein, mitochondrial OS=Mus musculus GN=Hspd1 PE=1 SV=1	IEQSWGSPKVTKDGVT	QSWGSPKVT	4870.02										586354000	502054000
sp|P63038|CH60_MOUSE 60 kDa heat shock protein, mitochondrial OS=Mus musculus GN=Hspd1 PE=1 SV=1	IIEQSWGSPKVTKDGVT	QSWGSPKVT	4075.85											64891700	93820300
sp|P27808|MGAT1_MOUSE Alpha-1,3-mannosyl-glycoprotein 2-beta-N-acetylglucosaminyltransferase OS=Mus musculus GN=Mgat1 PE=1 SV=1	LAQVYGAPQLQVEK	QVYGAPQLQ	1625.84					22411600
sp|P27808|MGAT1_MOUSE Alpha-1,3-mannosyl-glycoprotein 2-beta-N-acetylglucosaminyltransferase OS=Mus musculus GN=Mgat1 PE=1 SV=1	LAQVYGAPQLQVEKV	QVYGAPQLQ	1366.01		6480250
sp|P27808|MGAT1_MOUSE Alpha-1,3-mannosyl-glycoprotein 2-beta-N-acetylglucosaminyltransferase OS=Mus musculus GN=Mgat1 PE=1 SV=1	LAQVYGAPQLQVEKVR	QVYGAPQLQ	1443.6		65340800
sp|P27808|MGAT1_MOUSE Alpha-1,3-mannosyl-glycoprotein 2-beta-N-acetylglucosaminyltransferase OS=Mus musculus GN=Mgat1 PE=1 SV=1	LAQVYGAPQLQVEKVRT	QVYGAPQLQ	1605.55					4583170
tr|E0CX78|E0CX78_MOUSE Fc receptor-like A (Fragment) OS=Mus musculus GN=Fcrla PE=1 SV=1	GPGSREAASPVAITVQE	REAASPVAI	342.26								19997700
tr|E0CX78|E0CX78_MOUSE Fc receptor-like A (Fragment) OS=Mus musculus GN=Fcrla PE=1 SV=1	GPGSREAASPVAITVQEL	REAASPVAI	350.62												17165400
tr|E0CX78|E0CX78_MOUSE Fc receptor-like A (Fragment) OS=Mus musculus GN=Fcrla PE=1 SV=1	SPGPGSREAASPVAITVQEL	REAASPVAI	336.3					26296000
sp|P20029|GRP78_MOUSE 78 kDa glucose-regulated protein OS=Mus musculus GN=Hspa5 PE=1 SV=3	GRTWNDPSVQQDIK	RTWNDPSVQ	10285.9												119457000
sp|P20029|GRP78_MOUSE 78 kDa glucose-regulated protein OS=Mus musculus GN=Hspa5 PE=1 SV=3	IGRTWNDPSVQQDIK	RTWNDPSVQ	8057.18												33309700
sp|P20029|GRP78_MOUSE 78 kDa glucose-regulated protein OS=Mus musculus GN=Hspa5 PE=1 SV=3	IGRTWNDPSVQQDIKFLP	RTWNDPSVQ	8172.46										160377000
sp|P19221|THRB_MOUSE Prothrombin OS=Mus musculus GN=F2 PE=1 SV=1	KPVPFSDYIHPVCLPDK	SDYIHPVCL	4184.66			17190500
sp|P19221|THRB_MOUSE Prothrombin OS=Mus musculus GN=F2 PE=1 SV=1	KPVPFSDYIHPVCLPDKQ	SDYIHPVCL	4162.85		16443900
sp|P19221|THRB_MOUSE Prothrombin OS=Mus musculus GN=F2 PE=1 SV=1	KPVPFSDYIHPVCLPDKQT	SDYIHPVCL	4086.67											160462000
sp|P22752|H2A1_MOUSE Histone H2A type 1 OS=Mus musculus GN=Hist1h2ab PE=1 SV=3	RSSRAGLQFPVGR	SRAGLQFPV	5886.56										20311000
sp|P22752|H2A1_MOUSE Histone H2A type 1 OS=Mus musculus GN=Hist1h2ab PE=1 SV=3	RSSRAGLQFPVGRVH	SRAGLQFPV	3746.36								26182900	24724900	138781000	185790000	192128000
sp|P22752|H2A1_MOUSE Histone H2A type 1 OS=Mus musculus GN=Hist1h2ab PE=1 SV=3	SSRAGLQFPVGR	SRAGLQFPV	8059.28										63878800	13678400
sp|P22752|H2A1_MOUSE Histone H2A type 1 OS=Mus musculus GN=Hist1h2ab PE=1 SV=3	SSRAGLQFPVGRVH	SRAGLQFPV	4719.48									8749710
sp|Q07797|LG3BP_MOUSE Galectin-3-binding protein OS=Mus musculus GN=Lgals3bp PE=1 SV=1	LTTSSYSNPTIGYENR	SSYSNPTIG	1398.73			17770300
sp|Q07797|LG3BP_MOUSE Galectin-3-binding protein OS=Mus musculus GN=Lgals3bp PE=1 SV=1	TSSYSNPTIGYENR	SSYSNPTIG	3509.73	3605360			16205700	8771630		87376800		27069600	89991400	68697100	32740000
sp|Q07797|LG3BP_MOUSE Galectin-3-binding protein OS=Mus musculus GN=Lgals3bp PE=1 SV=1	TSSYSNPTIGYENRV	SSYSNPTIG	2509.77										30847700	20293900
sp|Q07797|LG3BP_MOUSE Galectin-3-binding protein OS=Mus musculus GN=Lgals3bp PE=1 SV=1	TTSSYSNPTIGYENR	SSYSNPTIG	2000.72							16282600		17431300
sp|Q07797|LG3BP_MOUSE Galectin-3-binding protein OS=Mus musculus GN=Lgals3bp PE=1 SV=1	TTSSYSNPTIGYENRV	SSYSNPTIG	1793.35										327058000	299142000	303139000
sp|O35643|AP1B1_MOUSE AP-1 complex subunit beta-1 OS=Mus musculus GN=Ap1b1 PE=1 SV=2	GGLDSLIGDSNFGAPSASVAAAPAPAR	SVAAAPAPA	56.43						201789000
sp|O35643|AP1B1_MOUSE AP-1 complex subunit beta-1 OS=Mus musculus GN=Ap1b1 PE=1 SV=2	GGLDSLIGDSNFGAPSASVAAAPAPARL	SVAAAPAPA	47.33	129482000	128077000	123951000	183837000	148273000		266165000	253948000	277191000	833570000	803517000	854169000
sp|O35643|AP1B1_MOUSE AP-1 complex subunit beta-1 OS=Mus musculus GN=Ap1b1 PE=1 SV=2	GGLDSLIGDSNFGAPSASVAAAPAPARLG	SVAAAPAPA	46.69	178749000	141106000	173991000	321007000	212208000			104895000		1163730000	1148370000	1128620000
tr|Q8VCQ8|Q8VCQ8_MOUSE Caldesmon 1 OS=Mus musculus GN=Cald1 PE=1 SV=1	EKGSVFSAPSASGTPNK	SVFSAPSAS	125.33										47836400	51182700	50055300
tr|Q8VCQ8|Q8VCQ8_MOUSE Caldesmon 1 OS=Mus musculus GN=Cald1 PE=1 SV=1	KGSVFSAPSASGTP	SVFSAPSAS	143.74	178176000	170359000	175535000	151300000	109568000		38088300	36670300	35542800	791400000	712220000	708657000
tr|Q8VCQ8|Q8VCQ8_MOUSE Caldesmon 1 OS=Mus musculus GN=Cald1 PE=1 SV=1	KGSVFSAPSASGTPN	SVFSAPSAS	115.01										11296300	13557000	10754900
tr|Q8VCQ8|Q8VCQ8_MOUSE Caldesmon 1 OS=Mus musculus GN=Cald1 PE=1 SV=1	KGSVFSAPSASGTPNK	SVFSAPSAS	114.89	14364800			12002600	8775350	7670830	4569760
tr|E0CYR5|E0CYR5_MOUSE Lipopolysaccharide-induced tumor necrosis factor-alpha factor homolog (Fragment) OS=Mus musculus GN=Litaf PE=4 SV=1	NPPSYYTQPVPVPN	SYYTQPVPV	665.62					24019600
tr|E0CYR5|E0CYR5_MOUSE Lipopolysaccharide-induced tumor necrosis factor-alpha factor homolog (Fragment) OS=Mus musculus GN=Litaf PE=4 SV=1	NPPSYYTQPVPVPNA	SYYTQPVPV	304.71	45408900	76471500				49925500
tr|E0CYR5|E0CYR5_MOUSE Lipopolysaccharide-induced tumor necrosis factor-alpha factor homolog (Fragment) OS=Mus musculus GN=Litaf PE=4 SV=1	NPPSYYTQPVPVPNAN	SYYTQPVPV	301.83				69149300
tr|E0CYR5|E0CYR5_MOUSE Lipopolysaccharide-induced tumor necrosis factor-alpha factor homolog (Fragment) OS=Mus musculus GN=Litaf PE=4 SV=1	NPPSYYTQPVPVPNANA	SYYTQPVPV	305.33	34878800	37944300				45261500
tr|E0CYR5|E0CYR5_MOUSE Lipopolysaccharide-induced tumor necrosis factor-alpha factor homolog (Fragment) OS=Mus musculus GN=Litaf PE=4 SV=1	PPSYYTQPVPVPNAN	SYYTQPVPV	303.16				83808800
sp|P61982|1433G_MOUSE 14-3-3 protein gamma OS=Mus musculus GN=Ywhag PE=1 SV=2	KNVTELNEPLSNEER	TELNEPLSN	10047.8							5291760		3769120
sp|P61982|1433G_MOUSE 14-3-3 protein gamma OS=Mus musculus GN=Ywhag PE=1 SV=2	KNVTELNEPLSNEERNL	TELNEPLSN	9650.25							232316000	197082000	208750000		43776200
sp|P61982|1433G_MOUSE 14-3-3 protein gamma OS=Mus musculus GN=Ywhag PE=1 SV=2	NVTELNEPLSNEER	TELNEPLSN	12211.6							434141000	420064000	417204000	75570100
sp|P61982|1433G_MOUSE 14-3-3 protein gamma OS=Mus musculus GN=Ywhag PE=1 SV=2	NVTELNEPLSNEERN	TELNEPLSN	11450.4								47504100	53832500
sp|P61982|1433G_MOUSE 14-3-3 protein gamma OS=Mus musculus GN=Ywhag PE=1 SV=2	NVTELNEPLSNEERNL	TELNEPLSN	11050.4							936826000	961332000	887230000			107627000
sp|P29533|VCAM1_MOUSE Vascular cell adhesion protein 1 OS=Mus musculus GN=Vcam1 PE=1 SV=1	APKETTIWVSPSPI	TIWVSPSPI	1476.47										75747700	69488600
sp|P29533|VCAM1_MOUSE Vascular cell adhesion protein 1 OS=Mus musculus GN=Vcam1 PE=1 SV=1	APKETTIWVSPSPIL	TIWVSPSPI	580.34							314604000	303267000	320059000	541839000	619865000
sp|P29533|VCAM1_MOUSE Vascular cell adhesion protein 1 OS=Mus musculus GN=Vcam1 PE=1 SV=1	APKETTIWVSPSPILE	TIWVSPSPI	450.36												38652400
sp|P29533|VCAM1_MOUSE Vascular cell adhesion protein 1 OS=Mus musculus GN=Vcam1 PE=1 SV=1	APKETTIWVSPSPILEEG	TIWVSPSPI	501.39												29136400
sp|P29533|VCAM1_MOUSE Vascular cell adhesion protein 1 OS=Mus musculus GN=Vcam1 PE=1 SV=1	APKETTIWVSPSPILEEGSPV	TIWVSPSPI	479.73										31902000
sp|P29533|VCAM1_MOUSE Vascular cell adhesion protein 1 OS=Mus musculus GN=Vcam1 PE=1 SV=1	ETTIWVSPSPILE	TIWVSPSPI	713.21	480655000	759666000	699895000	113983000	260531000	283592000	714068000	719046000	757762000	3655500000	3718050000	3310230000
sp|P08226|APOE_MOUSE Apolipoprotein E OS=Mus musculus GN=Apoe PE=1 SV=2	ATNPIITPVAQEN	TNPIITPVA	4214.11											21319400
sp|P08226|APOE_MOUSE Apolipoprotein E OS=Mus musculus GN=Apoe PE=1 SV=2	ATNPIITPVAQENQ	TNPIITPVA	3527.44												22830000
sp|P08226|APOE_MOUSE Apolipoprotein E OS=Mus musculus GN=Apoe PE=1 SV=2	VATNPIITPVAQENQ	TNPIITPVA	2619.16	12361500	17753300	10391100	12528200		10412300
sp|P14869|RLA0_MOUSE 60S acidic ribosomal protein P0 OS=Mus musculus GN=Rplp0 PE=1 SV=3	APAAAATTAAPAAAAAPA	TTAAPAAAA	75.11		53690600
sp|P14869|RLA0_MOUSE 60S acidic ribosomal protein P0 OS=Mus musculus GN=Rplp0 PE=1 SV=3	APAAAATTAAPAAAAAPAK	TTAAPAAAA	73.78						46896100
sp|P14869|RLA0_MOUSE 60S acidic ribosomal protein P0 OS=Mus musculus GN=Rplp0 PE=1 SV=3	APAAAATTAAPAAAAAPAKAE	TTAAPAAAA	63.95						37591700
tr|Q91VB8|Q91VB8_MOUSE Alpha globin 1 OS=Mus musculus GN=Hba-a2 PE=1 SV=1	GHGKKVADALANAAGHL	VADALANAA	853.44												3368560
tr|Q91VB8|Q91VB8_MOUSE Alpha globin 1 OS=Mus musculus GN=Hba-a2 PE=1 SV=1	HGKKVADALANAAGHL	VADALANAA	800.01										27588100	55246600	11619000
tr|Q91VB8|Q91VB8_MOUSE Alpha globin 1 OS=Mus musculus GN=Hba-a2 PE=1 SV=1	KGHGKKVADALANAAGHL	VADALANAA	886.03	36270000	43930000	39677900		7081920	8022760	22670500	25039500	22773600	141705000	145939000	154151000
tr|E9Q616|E9Q616_MOUSE Protein Ahnak OS=Mus musculus GN=Ahnak PE=1 SV=1	GPEVDVSLPKANIDVS	VDVSLPKAN	5131.18									29009000
tr|E9Q616|E9Q616_MOUSE Protein Ahnak OS=Mus musculus GN=Ahnak PE=1 SV=1	GPEVDVSLPKANIDVSGP	VDVSLPKAN	5434.26									22747800
tr|E9Q616|E9Q616_MOUSE Protein Ahnak OS=Mus musculus GN=Ahnak PE=1 SV=1	GPEVDVSLPKANIDVSGPK	VDVSLPKAN	5397								67561700
sp|P28078|DMA_MOUSE Class II histocompatibility antigen, M alpha chain OS=Mus musculus GN=H2-DMa PE=1 SV=1	APVEGASPTSISAVDG	VEGASPTSI	999.96				56450200
sp|P28078|DMA_MOUSE Class II histocompatibility antigen, M alpha chain OS=Mus musculus GN=H2-DMa PE=1 SV=1	APVEGASPTSISAVDGLT	VEGASPTSI	1133.61									30057000
sp|P28078|DMA_MOUSE Class II histocompatibility antigen, M alpha chain OS=Mus musculus GN=H2-DMa PE=1 SV=1	SAPVEGASPTSISAVDG	VEGASPTSI	929.21								24114800
sp|Q8VCI0|PLBL1_MOUSE Phospholipase B-like 1 OS=Mus musculus GN=Plbd1 PE=1 SV=1	DPTGVHCATAYWSPE	VHCATAYWS	2920.63				19960900
sp|Q8VCI0|PLBL1_MOUSE Phospholipase B-like 1 OS=Mus musculus GN=Plbd1 PE=1 SV=1	DPTGVHCATAYWSPES	VHCATAYWS	2239.86					20327200
sp|Q8VCI0|PLBL1_MOUSE Phospholipase B-like 1 OS=Mus musculus GN=Plbd1 PE=1 SV=1	SDPTGVHCATAYWSPES	VHCATAYWS	2150.17				33947900
sp|Q8VCI0|PLBL1_MOUSE Phospholipase B-like 1 OS=Mus musculus GN=Plbd1 PE=1 SV=1	SDPTGVHCATAYWSPESK	VHCATAYWS	1934.14			26959300
sp|O08749|DLDH_MOUSE Dihydrolipoyl dehydrogenase, mitochondrial OS=Mus musculus GN=Dld PE=1 SV=2	VPSVIYTHPEVAWVG	VIYTHPEVA	575.2											39222100
sp|O08749|DLDH_MOUSE Dihydrolipoyl dehydrogenase, mitochondrial OS=Mus musculus GN=Dld PE=1 SV=2	VPSVIYTHPEVAWVGK	VIYTHPEVA	539.59			8278230
sp|O08749|DLDH_MOUSE Dihydrolipoyl dehydrogenase, mitochondrial OS=Mus musculus GN=Dld PE=1 SV=2	VPSVIYTHPEVAWVGKS	VIYTHPEVA	553.4										2692590
tr|Q5SQB5|Q5SQB5_MOUSE Nucleophosmin OS=Mus musculus GN=Npm1 PE=1 SV=1	DAESEDEDEEDVKLLGMSGK	VKLLGMSGK	24241.6							251869000				524494000
tr|Q5SQB5|Q5SQB5_MOUSE Nucleophosmin OS=Mus musculus GN=Npm1 PE=1 SV=1	EDAESEDEDEEDVKLLGMSGK	VKLLGMSGK	23815.8									8769430
tr|Q5SQB5|Q5SQB5_MOUSE Nucleophosmin OS=Mus musculus GN=Npm1 PE=1 SV=1	EEDAESEDEDEEDVKLLGMSGK	VKLLGMSGK	23156.9								8977540
tr|Q5SQB5|Q5SQB5_MOUSE Nucleophosmin OS=Mus musculus GN=Npm1 PE=1 SV=1	VAVEEDAESEDEDEEDVKLLGMSGK	VKLLGMSGK	21569.1											110152000
tr|Q5SQB5|Q5SQB5_MOUSE Nucleophosmin OS=Mus musculus GN=Npm1 PE=1 SV=1	VEEDAESEDEDEEDVKLLGMSGK	VKLLGMSGK	22871.5										55771500		31303300
sp|Q8BHK6-4|SLAF7_MOUSE Isoform 4 of SLAM family member 7 OS=Mus musculus GN=Slamf7	IPKVVKSPSSLPAKP	VKSPSSLPA	1132.77									41367900
sp|Q8BHK6-4|SLAF7_MOUSE Isoform 4 of SLAM family member 7 OS=Mus musculus GN=Slamf7	IPKVVKSPSSLPAKPL	VKSPSSLPA	856.95						15372500
sp|Q8BHK6-4|SLAF7_MOUSE Isoform 4 of SLAM family member 7 OS=Mus musculus GN=Slamf7	IPKVVKSPSSLPAKPLVP	VKSPSSLPA	707.74					3243490
sp|Q8BHK6-4|SLAF7_MOUSE Isoform 4 of SLAM family member 7 OS=Mus musculus GN=Slamf7	PKVVKSPSSLPAKPL	VKSPSSLPA	889.31			19788900
sp|Q8BHK6-4|SLAF7_MOUSE Isoform 4 of SLAM family member 7 OS=Mus musculus GN=Slamf7	QIPKVVKSPSSLPAKP	VKSPSSLPA	1143.79				9503760
sp|Q8BHK6-4|SLAF7_MOUSE Isoform 4 of SLAM family member 7 OS=Mus musculus GN=Slamf7	QIPKVVKSPSSLPAKPL	VKSPSSLPA	921.32				3552130
sp|Q8BHK6-4|SLAF7_MOUSE Isoform 4 of SLAM family member 7 OS=Mus musculus GN=Slamf7	QIPKVVKSPSSLPAKPLVP	VKSPSSLPA	690.63							29948200
sp|Q8BHK6-4|SLAF7_MOUSE Isoform 4 of SLAM family member 7 OS=Mus musculus GN=Slamf7	QIPKVVKSPSSLPAKPLVPR	VKSPSSLPA	641.18							41161200
sp|Q8BHK6-4|SLAF7_MOUSE Isoform 4 of SLAM family member 7 OS=Mus musculus GN=Slamf7	VQIPKVVKSPSSLPAKP	VKSPSSLPA	1190.28								33088500
sp|Q8BHK6-4|SLAF7_MOUSE Isoform 4 of SLAM family member 7 OS=Mus musculus GN=Slamf7	VQIPKVVKSPSSLPAKPLVP	VKSPSSLPA	663.58								48065500
sp|Q8BHK6-4|SLAF7_MOUSE Isoform 4 of SLAM family member 7 OS=Mus musculus GN=Slamf7	VQIPKVVKSPSSLPAKPLVPR	VKSPSSLPA	612.43	30397600
sp|P05532|KIT_MOUSE Mast/stem cell growth factor receptor Kit OS=Mus musculus GN=Kit PE=1 SV=3	LPVKWMAPESIFS	VKWMAPESI	1017.55											191883000	315637000
tr|Q3UEW6|Q3UEW6_MOUSE Receptor-type tyrosine-protein kinase FLT3 OS=Mus musculus GN=Flt3 PE=2 SV=1	LPVKWMAPESLFE	VKWMAPESL	1794.89									7909710
tr|Q3UEW6|Q3UEW6_MOUSE Receptor-type tyrosine-protein kinase FLT3 OS=Mus musculus GN=Flt3 PE=2 SV=1	LPVKWMAPESLFEG	VKWMAPESL	1502.74							6392680
sp|O09159|MA2B1_MOUSE Lysosomal alpha-mannosidase OS=Mus musculus GN=Man2b1 PE=1 SV=4	EQEVLAPQVVLSLG	VLAPQVVLS	2870.53				125868000
sp|O09159|MA2B1_MOUSE Lysosomal alpha-mannosidase OS=Mus musculus GN=Man2b1 PE=1 SV=4	EQEVLAPQVVLSLGG	VLAPQVVLS	2833.69	98621700
sp|O09159|MA2B1_MOUSE Lysosomal alpha-mannosidase OS=Mus musculus GN=Man2b1 PE=1 SV=4	QEVLAPQVVLSLG	VLAPQVVLS	4017.45		115046000
sp|O09159|MA2B1_MOUSE Lysosomal alpha-mannosidase OS=Mus musculus GN=Man2b1 PE=1 SV=4	QEVLAPQVVLSLGG	VLAPQVVLS	3745.71								16557400	13439700	429550000	228554000	420937000
sp|Q08857|CD36_MOUSE Platelet glycoprotein 4 OS=Mus musculus GN=Cd36 PE=1 SV=2	GIPVYRFVLPANAFASP	VLPANAFAS	97.02											61897100
sp|Q08857|CD36_MOUSE Platelet glycoprotein 4 OS=Mus musculus GN=Cd36 PE=1 SV=2	IPVYRFVLPANAFASP	VLPANAFAS	85.14				19997200
sp|Q08857|CD36_MOUSE Platelet glycoprotein 4 OS=Mus musculus GN=Cd36 PE=1 SV=2	KGIPVYRFVLPANAFASP	VLPANAFAS	104.86									300858000
sp|Q07797|LG3BP_MOUSE Galectin-3-binding protein OS=Mus musculus GN=Lgals3bp PE=1 SV=1	DGDMRLVNGASANEGR	VNGASANEG	958.11							1563880
sp|Q07797|LG3BP_MOUSE Galectin-3-binding protein OS=Mus musculus GN=Lgals3bp PE=1 SV=1	DGDMRLVNGASANEGRVE	VNGASANEG	928.43	5041650			17857900	12210700		55356900		57364200	122894000	103334000	107374000
sp|Q07797|LG3BP_MOUSE Galectin-3-binding protein OS=Mus musculus GN=Lgals3bp PE=1 SV=1	DMRLVNGASANEGRVE	VNGASANEG	799.92				12805300	11794200		25348500		28110200	90152800	78344800	72974100
sp|Q07797|LG3BP_MOUSE Galectin-3-binding protein OS=Mus musculus GN=Lgals3bp PE=1 SV=1	EDGDMRLVNGASANEGRVE	VNGASANEG	941.67		26416300
sp|Q07797|LG3BP_MOUSE Galectin-3-binding protein OS=Mus musculus GN=Lgals3bp PE=1 SV=1	GDMRLVNGASANEGRVE	VNGASANEG	853.84						8691300
sp|Q80X90|FLNB_MOUSE Filamin-B OS=Mus musculus GN=Flnb PE=1 SV=3	APLNVQFSSPLPGEAVKD	VQFSSPLPG	361.35		46583600
sp|Q80X90|FLNB_MOUSE Filamin-B OS=Mus musculus GN=Flnb PE=1 SV=3	APLNVQFSSPLPGEAVKDL	VQFSSPLPG	362.31		18575500
sp|Q80X90|FLNB_MOUSE Filamin-B OS=Mus musculus GN=Flnb PE=1 SV=3	NVQFSSPLPGEAVK	VQFSSPLPG	383.28		10535700
sp|Q80X90|FLNB_MOUSE Filamin-B OS=Mus musculus GN=Flnb PE=1 SV=3	NVQFSSPLPGEAVKD	VQFSSPLPG	369.81	13880900
sp|Q08857|CD36_MOUSE Platelet glycoprotein 4 OS=Mus musculus GN=Cd36 PE=1 SV=2	DPEDHTVSFVQPNGAIF	VSFVQPNGA	1112.82										63030400
sp|Q08857|CD36_MOUSE Platelet glycoprotein 4 OS=Mus musculus GN=Cd36 PE=1 SV=2	DPEDHTVSFVQPNGAIFE	VSFVQPNGA	991.86										79874400
sp|Q08857|CD36_MOUSE Platelet glycoprotein 4 OS=Mus musculus GN=Cd36 PE=1 SV=2	DPEDHTVSFVQPNGAIFEPS	VSFVQPNGA	792.78										20434600
sp|Q08857|CD36_MOUSE Platelet glycoprotein 4 OS=Mus musculus GN=Cd36 PE=1 SV=2	HTVSFVQPNGAIFEPS	VSFVQPNGA	754.58											60389100
sp|P15261|INGR1_MOUSE Interferon gamma receptor 1 OS=Mus musculus GN=Ifngr1 PE=1 SV=3	SLVTPHQPAVLESE	VTPHQPAVL	2126.87					10213900
sp|P15261|INGR1_MOUSE Interferon gamma receptor 1 OS=Mus musculus GN=Ifngr1 PE=1 SV=3	SLVTPHQPAVLESET	VTPHQPAVL	1910.66						413280000
sp|P15261|INGR1_MOUSE Interferon gamma receptor 1 OS=Mus musculus GN=Ifngr1 PE=1 SV=3	SLVTPHQPAVLESETV	VTPHQPAVL	1887.56					486248000
sp|P15261|INGR1_MOUSE Interferon gamma receptor 1 OS=Mus musculus GN=Ifngr1 PE=1 SV=3	YSLVTPHQPAVLESET	VTPHQPAVL	1227.31						10762000
sp|P15261|INGR1_MOUSE Interferon gamma receptor 1 OS=Mus musculus GN=Ifngr1 PE=1 SV=3	YSLVTPHQPAVLESETV	VTPHQPAVL	1290.72					11109200
sp|Q7TQH7|LRP10_MOUSE Low-density lipoprotein receptor-related protein 10 OS=Mus musculus GN=Lrp10 PE=2 SV=2	APETRSQVTPSVPSEALDD	VTPSVPSEA	537.73										17188100
sp|Q7TQH7|LRP10_MOUSE Low-density lipoprotein receptor-related protein 10 OS=Mus musculus GN=Lrp10 PE=2 SV=2	APETRSQVTPSVPSEALDDS	VTPSVPSEA	528.6												62899700
sp|Q7TQH7|LRP10_MOUSE Low-density lipoprotein receptor-related protein 10 OS=Mus musculus GN=Lrp10 PE=2 SV=2	RSQVTPSVPSEALDDS	VTPSVPSEA	567.77												12954200
sp|Q7TQH7|LRP10_MOUSE Low-density lipoprotein receptor-related protein 10 OS=Mus musculus GN=Lrp10 PE=2 SV=2	TPARAPETRSQVTPSVPSEALDDS	VTPSVPSEA	477.42												17446800
sp|Q7TQH7|LRP10_MOUSE Low-density lipoprotein receptor-related protein 10 OS=Mus musculus GN=Lrp10 PE=2 SV=2	TPARAPETRSQVTPSVPSEALDDST	VTPSVPSEA	464.96											21440300
sp|Q7TQH7|LRP10_MOUSE Low-density lipoprotein receptor-related protein 10 OS=Mus musculus GN=Lrp10 PE=2 SV=2	TRSQVTPSVPSEALDD	VTPSVPSEA	479.04							15831600
sp|Q7TQH7|LRP10_MOUSE Low-density lipoprotein receptor-related protein 10 OS=Mus musculus GN=Lrp10 PE=2 SV=2	TRSQVTPSVPSEALDDS	VTPSVPSEA	569.7											115124000
sp|Q8VD58|EVI2B_MOUSE Protein EVI2B OS=Mus musculus GN=Evi2b PE=1 SV=1	KPTVTVVSPLPNDS	VTVVSPLPN	1926.12										190154000
sp|Q8VD58|EVI2B_MOUSE Protein EVI2B OS=Mus musculus GN=Evi2b PE=1 SV=1	KPTVTVVSPLPNDSIN	VTVVSPLPN	1372.26										74298300
sp|Q8VD58|EVI2B_MOUSE Protein EVI2B OS=Mus musculus GN=Evi2b PE=1 SV=1	KPTVTVVSPLPNDSINP	VTVVSPLPN	1582.13												789182000
sp|Q8VD58|EVI2B_MOUSE Protein EVI2B OS=Mus musculus GN=Evi2b PE=1 SV=1	KPTVTVVSPLPNDSINPQ	VTVVSPLPN	1701.91										129154000
sp|Q8VD58|EVI2B_MOUSE Protein EVI2B OS=Mus musculus GN=Evi2b PE=1 SV=1	KPTVTVVSPLPNDSINPQP	VTVVSPLPN	1749.69										159829000
sp|Q8VD58|EVI2B_MOUSE Protein EVI2B OS=Mus musculus GN=Evi2b PE=1 SV=1	KPTVTVVSPLPNDSINPQPS	VTVVSPLPN	1716.3										820085000
sp|Q8VD58|EVI2B_MOUSE Protein EVI2B OS=Mus musculus GN=Evi2b PE=1 SV=1	LPNKPTVTVVSPLPNDSINPQP	VTVVSPLPN	1205.93										29842200
sp|Q8VD58|EVI2B_MOUSE Protein EVI2B OS=Mus musculus GN=Evi2b PE=1 SV=1	LPNKPTVTVVSPLPNDSINPQPSP	VTVVSPLPN	1158.1											108832000
sp|Q8VD58|EVI2B_MOUSE Protein EVI2B OS=Mus musculus GN=Evi2b PE=1 SV=1	LPNKPTVTVVSPLPNDSINPQPSPD	VTVVSPLPN	1144.55											33921200
sp|Q9R1P4|PSA1_MOUSE Proteasome subunit alpha type-1 OS=Mus musculus GN=Psma1 PE=1 SV=1	DNDVTVWSPQGR	VTVWSPQGR	15681.6										10964000
sp|Q9R1P4|PSA1_MOUSE Proteasome subunit alpha type-1 OS=Mus musculus GN=Psma1 PE=1 SV=1	DNDVTVWSPQGRIH	VTVWSPQGR	8658.28												11259700
sp|Q9R1P4|PSA1_MOUSE Proteasome subunit alpha type-1 OS=Mus musculus GN=Psma1 PE=1 SV=1	NQYDNDVTVWSPQGRIH	VTVWSPQGR	7187.4											9600630
sp|Q9R1P4|PSA1_MOUSE Proteasome subunit alpha type-1 OS=Mus musculus GN=Psma1 PE=1 SV=1	NQYDNDVTVWSPQGRIHQ	VTVWSPQGR	6722.23											35805700
sp|Q9R1P4|PSA1_MOUSE Proteasome subunit alpha type-1 OS=Mus musculus GN=Psma1 PE=1 SV=1	NQYDNDVTVWSPQGRIHQIE	VTVWSPQGR	5777.27		93300700
sp|Q9R1P4|PSA1_MOUSE Proteasome subunit alpha type-1 OS=Mus musculus GN=Psma1 PE=1 SV=1	YDNDVTVWSPQGRIH	VTVWSPQGR	7535.56											34978000
sp|Q9R1P4|PSA1_MOUSE Proteasome subunit alpha type-1 OS=Mus musculus GN=Psma1 PE=1 SV=1	YDNDVTVWSPQGRIHQ	VTVWSPQGR	6869.95											11753800
sp|O70493|SNX12_MOUSE Sorting nexin-12 OS=Mus musculus GN=Snx12 PE=1 SV=1	DSKIVVPPLPGKAL	VVPPLPGKA	2374.47		16041800
sp|O70492|SNX3_MOUSE Sorting nexin-3 OS=Mus musculus GN=Snx3 PE=1 SV=3	ESKVVVPPLPGKAF	VVPPLPGKA	2214.79			104888000
sp|O70492|SNX3_MOUSE Sorting nexin-3 OS=Mus musculus GN=Snx3 PE=1 SV=3	ESKVVVPPLPGKAFLR	VVPPLPGKA	1783.04		13080400
sp|Q9R100|CAD17_MOUSE Cadherin-17 OS=Mus musculus GN=Cdh17 PE=1 SV=1	GDTEGRLEVVTDPTTNAGYVK	VVTDPTTNA	5211.87									28684100
sp|Q9R100|CAD17_MOUSE Cadherin-17 OS=Mus musculus GN=Cdh17 PE=1 SV=1	GRLEVVTDPTTNAGYVK	VVTDPTTNA	5463.09				66697100
sp|Q9R100|CAD17_MOUSE Cadherin-17 OS=Mus musculus GN=Cdh17 PE=1 SV=1	LEVVTDPTTNAGYVK	VVTDPTTNA	6951.82					39852800
sp|Q9R100|CAD17_MOUSE Cadherin-17 OS=Mus musculus GN=Cdh17 PE=1 SV=1	RLEVVTDPTTNAGYVK	VVTDPTTNA	5673.27										32333200
tr|D6REF7|D6REF7_MOUSE Sphingosine-1-phosphate lyase 1 OS=Mus musculus GN=Sgpl1 PE=1 SV=1	GGVYASPSIAGSRPG	VYASPSIAG	219.89											15345600
tr|D6REF7|D6REF7_MOUSE Sphingosine-1-phosphate lyase 1 OS=Mus musculus GN=Sgpl1 PE=1 SV=1	QGGVYASPSIAGSRPG	VYASPSIAG	199.11											42465700
tr|D6REF7|D6REF7_MOUSE Sphingosine-1-phosphate lyase 1 OS=Mus musculus GN=Sgpl1 PE=1 SV=1	WQGGVYASPSIAGSRPG	VYASPSIAG	201.22									21307000
sp|Q9JHU9|INO1_MOUSE Inositol-3-phosphate synthase 1 OS=Mus musculus GN=Isyna1 PE=1 SV=1	DSPDVVYSPETIEAR	VYSPETIEA	3924.05									16406400
sp|Q9JHU9|INO1_MOUSE Inositol-3-phosphate synthase 1 OS=Mus musculus GN=Isyna1 PE=1 SV=1	DSPDVVYSPETIEARYE	VYSPETIEA	3019.21									83728700
sp|Q9JHU9|INO1_MOUSE Inositol-3-phosphate synthase 1 OS=Mus musculus GN=Isyna1 PE=1 SV=1	DSPDVVYSPETIEARYEY	VYSPETIEA	2924.99								8703540		23783400	30923200	28640700
sp|Q9JHU9|INO1_MOUSE Inositol-3-phosphate synthase 1 OS=Mus musculus GN=Isyna1 PE=1 SV=1	SPDVVYSPETIEARYE	VYSPETIEA	2946.46								76356600		119871000		127518000
tr|E9Q6L4|E9Q6L4_MOUSE TBC1 domain family member 1 OS=Mus musculus GN=Tbc1d1 PE=1 SV=1	RRTDWEAPTGQPSAPGP	WEAPTGQPS	2511.13							137018000
tr|E9Q6L4|E9Q6L4_MOUSE TBC1 domain family member 1 OS=Mus musculus GN=Tbc1d1 PE=1 SV=1	RRTDWEAPTGQPSAPGPR	WEAPTGQPS	2378.12							55442300
tr|E9Q6L4|E9Q6L4_MOUSE TBC1 domain family member 1 OS=Mus musculus GN=Tbc1d1 PE=1 SV=1	RTDWEAPTGQPSAPGP	WEAPTGQPS	2469.05	217070000
sp|Q91W98|S15A4_MOUSE Solute carrier family 15 member 4 OS=Mus musculus GN=Slc15a4 PE=1 SV=1	APFDWEGAQASQAL	WEGAQASQA	267.23		160770000
sp|Q91W98|S15A4_MOUSE Solute carrier family 15 member 4 OS=Mus musculus GN=Slc15a4 PE=1 SV=1	APFDWEGAQASQALL	WEGAQASQA	181.84					18002000
sp|Q91W98|S15A4_MOUSE Solute carrier family 15 member 4 OS=Mus musculus GN=Slc15a4 PE=1 SV=1	APFDWEGAQASQALLL	WEGAQASQA	155.77				75501700
sp|Q64343|ABCG1_MOUSE ATP-binding cassette sub-family G member 1 OS=Mus musculus GN=Abcg1 PE=1 SV=1	SIVYWMTSQPSDAVR	WMTSQPSDA	249.14										245400000
sp|Q64343|ABCG1_MOUSE ATP-binding cassette sub-family G member 1 OS=Mus musculus GN=Abcg1 PE=1 SV=1	SIVYWMTSQPSDAVRF	WMTSQPSDA	219.52										395183000
sp|Q64343|ABCG1_MOUSE ATP-binding cassette sub-family G member 1 OS=Mus musculus GN=Abcg1 PE=1 SV=1	VYWMTSQPSDAVR	WMTSQPSDA	462.7												151209000
sp|P57716|NICA_MOUSE Nicastrin OS=Mus musculus GN=Ncstn PE=1 SV=3	RSFFWNVAPGAESAVAS	WNVAPGAES	87.11							12415400
sp|P57716|NICA_MOUSE Nicastrin OS=Mus musculus GN=Ncstn PE=1 SV=3	SFFWNVAPGAESAVA	WNVAPGAES	94.25							15707900
sp|P57716|NICA_MOUSE Nicastrin OS=Mus musculus GN=Ncstn PE=1 SV=3	SFFWNVAPGAESAVAS	WNVAPGAES	94.27									8588690
sp|Q6P8G8|ORAI3_MOUSE Protein orai-3 OS=Mus musculus GN=Orai3 PE=1 SV=1	HGPGWQAAMASTAIM	WQAAMASTA	74.88										21927400	29652500	25335700
sp|Q6P8G8|ORAI3_MOUSE Protein orai-3 OS=Mus musculus GN=Orai3 PE=1 SV=1	HGPGWQAAMASTAIMVP	WQAAMASTA	75.96							21422400		20951300	63269500	56606600	58031300
sp|Q6P8G8|ORAI3_MOUSE Protein orai-3 OS=Mus musculus GN=Orai3 PE=1 SV=1	HGPGWQAAMASTAIMVPV	WQAAMASTA	81.63							98596000		83317600	387117000	382607000	403933000
sp|Q9DBH0|WWP2_MOUSE NEDD4-like E3 ubiquitin-protein ligase WWP2 OS=Mus musculus GN=Wwp2 PE=1 SV=1	RTTTWQRPTAEYVR	WQRPTAEYV	2241.04									362005000
sp|Q9DBH0|WWP2_MOUSE NEDD4-like E3 ubiquitin-protein ligase WWP2 OS=Mus musculus GN=Wwp2 PE=1 SV=1	RTTTWQRPTAEYVRNY	WQRPTAEYV	1937.47						519214000
sp|Q9DBH0|WWP2_MOUSE NEDD4-like E3 ubiquitin-protein ligase WWP2 OS=Mus musculus GN=Wwp2 PE=1 SV=1	RTTTWQRPTAEYVRNYE	WQRPTAEYV	2107.21												73479900
sp|Q9DBH0|WWP2_MOUSE NEDD4-like E3 ubiquitin-protein ligase WWP2 OS=Mus musculus GN=Wwp2 PE=1 SV=1	TTTWQRPTAEYVRNY	WQRPTAEYV	2208.21				78512100
sp|Q00941|CSF2R_MOUSE Granulocyte-macrophage colony-stimulating factor receptor subunit alpha OS=Mus musculus GN=Csf2ra PE=2 SV=2	EVQWQSAEPGSTP	WQSAEPGST	1500.09												11448500
sp|Q00941|CSF2R_MOUSE Granulocyte-macrophage colony-stimulating factor receptor subunit alpha OS=Mus musculus GN=Csf2ra PE=2 SV=2	EVQWQSAEPGSTPR	WQSAEPGST	1020.04										21376700
sp|Q00941|CSF2R_MOUSE Granulocyte-macrophage colony-stimulating factor receptor subunit alpha OS=Mus musculus GN=Csf2ra PE=2 SV=2	FEVQWQSAEPGSTPR	WQSAEPGST	744.44		14767400		5211730	2953650		36700000	42876200	38859500	461029000	516032000	459325000
sp|Q00941|CSF2R_MOUSE Granulocyte-macrophage colony-stimulating factor receptor subunit alpha OS=Mus musculus GN=Csf2ra PE=2 SV=2	FEVQWQSAEPGSTPRK	WQSAEPGST	733.45						4512630				49232600		22117200
sp|Q9JJ28|FLII_MOUSE Protein flightless-1 homolog OS=Mus musculus GN=Flii PE=1 SV=1	DIYVWRGAQATLSN	WRGAQATLS	106.14											9111010
sp|Q9JJ28|FLII_MOUSE Protein flightless-1 homolog OS=Mus musculus GN=Flii PE=1 SV=1	DIYVWRGAQATLSNT	WRGAQATLS	91.86										15220100
sp|Q9JJ28|FLII_MOUSE Protein flightless-1 homolog OS=Mus musculus GN=Flii PE=1 SV=1	DIYVWRGAQATLSNTT	WRGAQATLS	104.05												8990080
sp|Q9JJ28|FLII_MOUSE Protein flightless-1 homolog OS=Mus musculus GN=Flii PE=1 SV=1	LDIYVWRGAQATLSNTT	WRGAQATLS	120.7								15910300			31800400	29036800
sp|Q9JJ28|FLII_MOUSE Protein flightless-1 homolog OS=Mus musculus GN=Flii PE=1 SV=1	YVWRGAQATLSN	WRGAQATLS	235.39												15423500
sp|Q9JJ28|FLII_MOUSE Protein flightless-1 homolog OS=Mus musculus GN=Flii PE=1 SV=1	YVWRGAQATLSNT	WRGAQATLS	172.5											16632200
sp|Q9JJ28|FLII_MOUSE Protein flightless-1 homolog OS=Mus musculus GN=Flii PE=1 SV=1	YVWRGAQATLSNTT	WRGAQATLS	134.79									3994310
sp|O35516|NOTC2_MOUSE Neurogenic locus notch homolog protein 2 OS=Mus musculus GN=Notch2 PE=1 SV=1	DQWSSSSPHSASDW	WSSSSPHSA	702.26	52546000
sp|O35516|NOTC2_MOUSE Neurogenic locus notch homolog protein 2 OS=Mus musculus GN=Notch2 PE=1 SV=1	ESPDQWSSSSPHSA	WSSSSPHSA	1198.32									17327900
sp|O35516|NOTC2_MOUSE Neurogenic locus notch homolog protein 2 OS=Mus musculus GN=Notch2 PE=1 SV=1	ESPDQWSSSSPHSAS	WSSSSPHSA	669.41					44396500
sp|O35516|NOTC2_MOUSE Neurogenic locus notch homolog protein 2 OS=Mus musculus GN=Notch2 PE=1 SV=1	ESPDQWSSSSPHSASD	WSSSSPHSA	880.75										32163700
sp|O35516|NOTC2_MOUSE Neurogenic locus notch homolog protein 2 OS=Mus musculus GN=Notch2 PE=1 SV=1	ESPDQWSSSSPHSASDW	WSSSSPHSA	916.47												217773000
sp|O35516|NOTC2_MOUSE Neurogenic locus notch homolog protein 2 OS=Mus musculus GN=Notch2 PE=1 SV=1	ESPDQWSSSSPHSASDWS	WSSSSPHSA	969.2				60769000
sp|O35516|NOTC2_MOUSE Neurogenic locus notch homolog protein 2 OS=Mus musculus GN=Notch2 PE=1 SV=1	SPDQWSSSSPHSASDW	WSSSSPHSA	774.59												29968900
sp|O35516|NOTC2_MOUSE Neurogenic locus notch homolog protein 2 OS=Mus musculus GN=Notch2 PE=1 SV=1	SPESPDQWSSSSPHSAS	WSSSSPHSA	926.87									15499300
sp|O35516|NOTC2_MOUSE Neurogenic locus notch homolog protein 2 OS=Mus musculus GN=Notch2 PE=1 SV=1	SPESPDQWSSSSPHSASD	WSSSSPHSA	1112.96								111564000
sp|O35516|NOTC2_MOUSE Neurogenic locus notch homolog protein 2 OS=Mus musculus GN=Notch2 PE=1 SV=1	SPESPDQWSSSSPHSASDW	WSSSSPHSA	1001.15										239776000	185792000	156446000
sp|O35516|NOTC2_MOUSE Neurogenic locus notch homolog protein 2 OS=Mus musculus GN=Notch2 PE=1 SV=1	TPSPESPDQWSSSSPHSA	WSSSSPHSA	1527.07												20346200
sp|O35516|NOTC2_MOUSE Neurogenic locus notch homolog protein 2 OS=Mus musculus GN=Notch2 PE=1 SV=1	TPSPESPDQWSSSSPHSAS	WSSSSPHSA	1029.05											207922000
sp|O35516|NOTC2_MOUSE Neurogenic locus notch homolog protein 2 OS=Mus musculus GN=Notch2 PE=1 SV=1	TPSPESPDQWSSSSPHSASD	WSSSSPHSA	1132.88										223718000
sp|O35516|NOTC2_MOUSE Neurogenic locus notch homolog protein 2 OS=Mus musculus GN=Notch2 PE=1 SV=1	TPSPESPDQWSSSSPHSASDW	WSSSSPHSA	984.73							17118000
sp|O35516|NOTC2_MOUSE Neurogenic locus notch homolog protein 2 OS=Mus musculus GN=Notch2 PE=1 SV=1	TPSPESPDQWSSSSPHSASDWS	WSSSSPHSA	938.03												19154300
tr|Q3UP36|Q3UP36_MOUSE B-cell receptor CD22 OS=Mus musculus GN=Cd22 PE=1 SV=1	ANDWTVDHPQTL	WTVDHPQTL	14043.6					14687100
tr|Q3UP36|Q3UP36_MOUSE B-cell receptor CD22 OS=Mus musculus GN=Cd22 PE=1 SV=1	ANDWTVDHPQTLFAWEG	WTVDHPQTL	4672.48												114230000
tr|Q3UP36|Q3UP36_MOUSE B-cell receptor CD22 OS=Mus musculus GN=Cd22 PE=1 SV=1	DWTVDHPQTL	WTVDHPQTL	19789.8							73354000
tr|Q3UP36|Q3UP36_MOUSE B-cell receptor CD22 OS=Mus musculus GN=Cd22 PE=1 SV=1	DWTVDHPQTLFAWEG	WTVDHPQTL	5933.43										15322100
tr|Q3UP36|Q3UP36_MOUSE B-cell receptor CD22 OS=Mus musculus GN=Cd22 PE=1 SV=1	DWTVDHPQTLFAWEGA	WTVDHPQTL	5210.34										87605400
tr|Q3UP36|Q3UP36_MOUSE B-cell receptor CD22 OS=Mus musculus GN=Cd22 PE=1 SV=1	NDWTVDHPQTL	WTVDHPQTL	17264.5								65759900
tr|Q3UP36|Q3UP36_MOUSE B-cell receptor CD22 OS=Mus musculus GN=Cd22 PE=1 SV=1	NDWTVDHPQTLFAWEG	WTVDHPQTL	5089.05									62766500
tr|Q3UP36|Q3UP36_MOUSE B-cell receptor CD22 OS=Mus musculus GN=Cd22 PE=1 SV=1	WTVDHPQTLFAWEG	WTVDHPQTL	7882.14											34220700
sp|P01027|CO3_MOUSE Complement C3 OS=Mus musculus GN=C3 PE=1 SV=3	DTWVEHWPEAEECQDQ	WVEHWPEAE	10381	651389000		378052000	1183520000	610329000	663513000
sp|P01027|CO3_MOUSE Complement C3 OS=Mus musculus GN=C3 PE=1 SV=3	KDTWVEHWPEAEECQDQ	WVEHWPEAE	9093.52	33717000
sp|P01027|CO3_MOUSE Complement C3 OS=Mus musculus GN=C3 PE=1 SV=3	KDTWVEHWPEAEECQDQK	WVEHWPEAE	9178.73										122434000
sp|P01027|CO3_MOUSE Complement C3 OS=Mus musculus GN=C3 PE=1 SV=3	WVEHWPEAEECQDQ	WVEHWPEAE	18523.3					30848800
sp|P13020-2|GELS_MOUSE Isoform 2 of Gelsolin OS=Mus musculus GN=Gsn	AAYLWVGAGASEAEK	WVGAGASEA	125.93									5325910
sp|P13020-2|GELS_MOUSE Isoform 2 of Gelsolin OS=Mus musculus GN=Gsn	AAYLWVGAGASEAEKT	WVGAGASEA	129.05							12552900		9302790
sp|P13020-2|GELS_MOUSE Isoform 2 of Gelsolin OS=Mus musculus GN=Gsn	AYLWVGAGASEAEKT	WVGAGASEA	132.47											29779400
sp|P13020-2|GELS_MOUSE Isoform 2 of Gelsolin OS=Mus musculus GN=Gsn	TPSAAYLWVGAGASEAEK	WVGAGASEA	145.56										58219100
sp|P13020-2|GELS_MOUSE Isoform 2 of Gelsolin OS=Mus musculus GN=Gsn	TPSAAYLWVGAGASEAEKT	WVGAGASEA	138.11			18189500
sp|P13020-2|GELS_MOUSE Isoform 2 of Gelsolin OS=Mus musculus GN=Gsn	TPSAAYLWVGAGASEAEKTG	WVGAGASEA	136.7	70363700
sp|P13020-2|GELS_MOUSE Isoform 2 of Gelsolin OS=Mus musculus GN=Gsn	YLWVGAGASEAEK	WVGAGASEA	257.83									20662800
sp|P13020-2|GELS_MOUSE Isoform 2 of Gelsolin OS=Mus musculus GN=Gsn	YLWVGAGASEAEKT	WVGAGASEA	203.08			43639600
sp|Q61646|HPT_MOUSE Haptoglobin OS=Mus musculus GN=Hp PE=1 SV=1	EDTWYAAGILSFDK	WYAAGILSF	898.81							30196600
sp|Q61646|HPT_MOUSE Haptoglobin OS=Mus musculus GN=Hp PE=1 SV=1	EDTWYAAGILSFDKS	WYAAGILSF	836.09							189988000
sp|Q61646|HPT_MOUSE Haptoglobin OS=Mus musculus GN=Hp PE=1 SV=1	EEDTWYAAGILSFDK	WYAAGILSF	883.95							57126900
sp|Q80VA0-3|GALT7_MOUSE Isoform 3 of N-acetylgalactosaminyltransferase 7 OS=Mus musculus GN=Galnt7	AVNWYAPLVAPISKD	YAPLVAPIS	181.32			8523690
sp|Q80VA0-3|GALT7_MOUSE Isoform 3 of N-acetylgalactosaminyltransferase 7 OS=Mus musculus GN=Galnt7	VAVNWYAPLVAPISK	YAPLVAPIS	156.12			17898300
sp|Q80VA0-3|GALT7_MOUSE Isoform 3 of N-acetylgalactosaminyltransferase 7 OS=Mus musculus GN=Galnt7	VAVNWYAPLVAPISKD	YAPLVAPIS	179.66						10996400
sp|O89017|LGMN_MOUSE Legumain OS=Mus musculus GN=Lgmn PE=1 SV=1	LPDDINVYATTAANPKE	YATTAANPK	359.33										73547600	69337900	63832100
sp|O89017|LGMN_MOUSE Legumain OS=Mus musculus GN=Lgmn PE=1 SV=1	LPDDINVYATTAANPKES	YATTAANPK	325.45											28963100	26338200
sp|O89017|LGMN_MOUSE Legumain OS=Mus musculus GN=Lgmn PE=1 SV=1	LPDDINVYATTAANPKESS	YATTAANPK	300.71										797665000		745644000
sp|O89017|LGMN_MOUSE Legumain OS=Mus musculus GN=Lgmn PE=1 SV=1	LPDDINVYATTAANPKESSY	YATTAANPK	281.58												18996500
sp|O89017|LGMN_MOUSE Legumain OS=Mus musculus GN=Lgmn PE=1 SV=1	LPDDINVYATTAANPKESSYA	YATTAANPK	267.52										16603900		26799500
sp|Q9D771|TM206_MOUSE Transmembrane protein 206 OS=Mus musculus GN=Tmem206 PE=1 SV=1	DRYDAPGIAFYPG	YDAPGIAFY	4758.55		234943000
sp|Q9D771|TM206_MOUSE Transmembrane protein 206 OS=Mus musculus GN=Tmem206 PE=1 SV=1	EVDRYDAPGIAFYP	YDAPGIAFY	3576.24					315447000
sp|Q9D771|TM206_MOUSE Transmembrane protein 206 OS=Mus musculus GN=Tmem206 PE=1 SV=1	EVDRYDAPGIAFYPG	YDAPGIAFY	3087.82	29166500
sp|Q80X90|FLNB_MOUSE Filamin-B OS=Mus musculus GN=Flnb PE=1 SV=3	KVLPTYDASKVTASGPG	YDASKVTAS	593.17		31861500
sp|Q80X90|FLNB_MOUSE Filamin-B OS=Mus musculus GN=Flnb PE=1 SV=3	LPTYDASKVTASGPG	YDASKVTAS	552.21	55091500
sp|Q80X90|FLNB_MOUSE Filamin-B OS=Mus musculus GN=Flnb PE=1 SV=3	VLPTYDASKVTASGPG	YDASKVTAS	535.35	9356370
sp|P60710|ACTB_MOUSE Actin, cytoplasmic 1 OS=Mus musculus GN=Actb PE=1 SV=1	ISKQEYDESGPSIVH	YDESGPSIV	2293.04						50646100
sp|P60710|ACTB_MOUSE Actin, cytoplasmic 1 OS=Mus musculus GN=Actb PE=1 SV=1	ISKQEYDESGPSIVHR	YDESGPSIV	1778.53		31425600
sp|P60710|ACTB_MOUSE Actin, cytoplasmic 1 OS=Mus musculus GN=Actb PE=1 SV=1	ISKQEYDESGPSIVHRK	YDESGPSIV	1699.9					19648800
sp|P60710|ACTB_MOUSE Actin, cytoplasmic 1 OS=Mus musculus GN=Actb PE=1 SV=1	KQEYDESGPSIVH	YDESGPSIV	3500.29							21645300
sp|P60710|ACTB_MOUSE Actin, cytoplasmic 1 OS=Mus musculus GN=Actb PE=1 SV=1	KQEYDESGPSIVHR	YDESGPSIV	2201.18						33967400
sp|P60710|ACTB_MOUSE Actin, cytoplasmic 1 OS=Mus musculus GN=Actb PE=1 SV=1	SKQEYDESGPSIVH	YDESGPSIV	2801.43				31855800
sp|P60710|ACTB_MOUSE Actin, cytoplasmic 1 OS=Mus musculus GN=Actb PE=1 SV=1	SKQEYDESGPSIVHR	YDESGPSIV	1785.16	32567300
tr|E9PV93|E9PV93_MOUSE T-lymphocyte surface antigen Ly-9 OS=Mus musculus GN=Ly9 PE=1 SV=1	HLNTYDGSHTLRVS	YDGSHTLRV	2412.54		78029600				74681900
tr|E9PV93|E9PV93_MOUSE T-lymphocyte surface antigen Ly-9 OS=Mus musculus GN=Ly9 PE=1 SV=1	HLNTYDGSHTLRVSQ	YDGSHTLRV	1971.22		14368100
tr|E9PV93|E9PV93_MOUSE T-lymphocyte surface antigen Ly-9 OS=Mus musculus GN=Ly9 PE=1 SV=1	HLNTYDGSHTLRVSQS	YDGSHTLRV	1582.54		21862600				25729800
sp|O88307|SORL_MOUSE Sortilin-related receptor OS=Mus musculus GN=Sorl1 PE=1 SV=3	DPYDQPNAIYIE	YDQPNAIYI	11753.1							13381800
sp|O88307|SORL_MOUSE Sortilin-related receptor OS=Mus musculus GN=Sorl1 PE=1 SV=3	DPYDQPNAIYIER	YDQPNAIYI	9539.59							47222600
sp|O88307|SORL_MOUSE Sortilin-related receptor OS=Mus musculus GN=Sorl1 PE=1 SV=3	DPYDQPNAIYIERH	YDQPNAIYI	7696.99							45688500
sp|O88307|SORL_MOUSE Sortilin-related receptor OS=Mus musculus GN=Sorl1 PE=1 SV=3	DPYDQPNAIYIERHEP	YDQPNAIYI	6340.1							9293230
sp|O88307|SORL_MOUSE Sortilin-related receptor OS=Mus musculus GN=Sorl1 PE=1 SV=3	DPYDQPNAIYIERHEPF	YDQPNAIYI	6150.44							3436740
sp|O88307|SORL_MOUSE Sortilin-related receptor OS=Mus musculus GN=Sorl1 PE=1 SV=3	GIDPYDQPNAIYIE	YDQPNAIYI	7404.47									59074000
sp|O88307|SORL_MOUSE Sortilin-related receptor OS=Mus musculus GN=Sorl1 PE=1 SV=3	GIDPYDQPNAIYIER	YDQPNAIYI	5667.87						69169800
sp|O88307|SORL_MOUSE Sortilin-related receptor OS=Mus musculus GN=Sorl1 PE=1 SV=3	GIDPYDQPNAIYIERH	YDQPNAIYI	5013.85						38958600
sp|O88307|SORL_MOUSE Sortilin-related receptor OS=Mus musculus GN=Sorl1 PE=1 SV=3	GIDPYDQPNAIYIERHE	YDQPNAIYI	5024.16									29696800
sp|O88307|SORL_MOUSE Sortilin-related receptor OS=Mus musculus GN=Sorl1 PE=1 SV=3	GIDPYDQPNAIYIERHEP	YDQPNAIYI	5110.18						9935240
sp|O88307|SORL_MOUSE Sortilin-related receptor OS=Mus musculus GN=Sorl1 PE=1 SV=3	GIDPYDQPNAIYIERHEPF	YDQPNAIYI	4919.59									42347100
sp|O88307|SORL_MOUSE Sortilin-related receptor OS=Mus musculus GN=Sorl1 PE=1 SV=3	GIDPYDQPNAIYIERHEPFG	YDQPNAIYI	4821.52									1514360
sp|O88307|SORL_MOUSE Sortilin-related receptor OS=Mus musculus GN=Sorl1 PE=1 SV=3	IDPYDQPNAIYIER	YDQPNAIYI	7066.33									8103330
sp|O88307|SORL_MOUSE Sortilin-related receptor OS=Mus musculus GN=Sorl1 PE=1 SV=3	IDPYDQPNAIYIERH	YDQPNAIYI	5782.9									256689000
sp|O88307|SORL_MOUSE Sortilin-related receptor OS=Mus musculus GN=Sorl1 PE=1 SV=3	IDPYDQPNAIYIERHE	YDQPNAIYI	5355.81								5076940
sp|O88307|SORL_MOUSE Sortilin-related receptor OS=Mus musculus GN=Sorl1 PE=1 SV=3	IDPYDQPNAIYIERHEP	YDQPNAIYI	5371.37								47476600
sp|O88307|SORL_MOUSE Sortilin-related receptor OS=Mus musculus GN=Sorl1 PE=1 SV=3	IDPYDQPNAIYIERHEPF	YDQPNAIYI	5279.64								12576300
sp|O88307|SORL_MOUSE Sortilin-related receptor OS=Mus musculus GN=Sorl1 PE=1 SV=3	WGIDPYDQPNAIYIER	YDQPNAIYI	4986.2				2734440
sp|O88307|SORL_MOUSE Sortilin-related receptor OS=Mus musculus GN=Sorl1 PE=1 SV=3	WGIDPYDQPNAIYIERH	YDQPNAIYI	4782.92				41338500
sp|O88307|SORL_MOUSE Sortilin-related receptor OS=Mus musculus GN=Sorl1 PE=1 SV=3	WGIDPYDQPNAIYIERHE	YDQPNAIYI	4815.06				6308840
sp|O88307|SORL_MOUSE Sortilin-related receptor OS=Mus musculus GN=Sorl1 PE=1 SV=3	WGIDPYDQPNAIYIERHEP	YDQPNAIYI	4793.54											16002900
sp|O88307|SORL_MOUSE Sortilin-related receptor OS=Mus musculus GN=Sorl1 PE=1 SV=3	WGIDPYDQPNAIYIERHEPF	YDQPNAIYI	4577.81										107791000	116527000	253629000
sp|O35516|NOTC2_MOUSE Neurogenic locus notch homolog protein 2 OS=Mus musculus GN=Notch2 PE=1 SV=1	AAREGSYEAAKILLDHFA	YEAAKILLD	1452.7									130463000
sp|O35516|NOTC2_MOUSE Neurogenic locus notch homolog protein 2 OS=Mus musculus GN=Notch2 PE=1 SV=1	AREGSYEAAKILLDHFA	YEAAKILLD	1480.69									5210830
sp|O35516|NOTC2_MOUSE Neurogenic locus notch homolog protein 2 OS=Mus musculus GN=Notch2 PE=1 SV=1	EGSYEAAKILLDH	YEAAKILLD	3275.77							17138300	16438300	16538200	23306600	22846200	22641500
sp|O35516|NOTC2_MOUSE Neurogenic locus notch homolog protein 2 OS=Mus musculus GN=Notch2 PE=1 SV=1	REGSYEAAKILLDH	YEAAKILLD	2497.2								68079000		47239400
sp|O35516|NOTC2_MOUSE Neurogenic locus notch homolog protein 2 OS=Mus musculus GN=Notch2 PE=1 SV=1	REGSYEAAKILLDHF	YEAAKILLD	1760.57											27462600
sp|O35516|NOTC2_MOUSE Neurogenic locus notch homolog protein 2 OS=Mus musculus GN=Notch2 PE=1 SV=1	REGSYEAAKILLDHFA	YEAAKILLD	1496.14								17785500
sp|Q61982|NOTC3_MOUSE Neurogenic locus notch homolog protein 3 OS=Mus musculus GN=Notch3 PE=1 SV=1	EGSYEAAKLLLDH	YEAAKLLLD	6434.78									12308300
sp|Q61982|NOTC3_MOUSE Neurogenic locus notch homolog protein 3 OS=Mus musculus GN=Notch3 PE=1 SV=1	REGSYEAAKLLLDH	YEAAKLLLD	5055.46										16889500
tr|Q3UEW6|Q3UEW6_MOUSE Receptor-type tyrosine-protein kinase FLT3 OS=Mus musculus GN=Flt3 PE=2 SV=1	APRRQSEGTVYEAATVEVAESG	YEAATVEVA	274.34												14360200
tr|Q3UEW6|Q3UEW6_MOUSE Receptor-type tyrosine-protein kinase FLT3 OS=Mus musculus GN=Flt3 PE=2 SV=1	APRRQSEGTVYEAATVEVAESGS	YEAATVEVA	265.27							8135860
tr|Q3UEW6|Q3UEW6_MOUSE Receptor-type tyrosine-protein kinase FLT3 OS=Mus musculus GN=Flt3 PE=2 SV=1	EGTVYEAATVEVAES	YEAATVEVA	223.35									52065000
tr|Q3UEW6|Q3UEW6_MOUSE Receptor-type tyrosine-protein kinase FLT3 OS=Mus musculus GN=Flt3 PE=2 SV=1	EGTVYEAATVEVAESG	YEAATVEVA	247.47								51141600
tr|Q3UEW6|Q3UEW6_MOUSE Receptor-type tyrosine-protein kinase FLT3 OS=Mus musculus GN=Flt3 PE=2 SV=1	SEGTVYEAATVEVAESG	YEAATVEVA	272.69									18942200
tr|Q3UEW6|Q3UEW6_MOUSE Receptor-type tyrosine-protein kinase FLT3 OS=Mus musculus GN=Flt3 PE=2 SV=1	TVYEAATVEVAE	YEAATVEVA	629.01												43173800
tr|Q3UEW6|Q3UEW6_MOUSE Receptor-type tyrosine-protein kinase FLT3 OS=Mus musculus GN=Flt3 PE=2 SV=1	TVYEAATVEVAESG	YEAATVEVA	348.45								17157300
sp|P14483|HB2A_MOUSE H-2 class II histocompatibility antigen, A beta chain OS=Mus musculus GN=H2-Ab1 PE=1 SV=1	HNYEGPETHTSL	YEGPETHTS	14120												75589600
sp|P14483|HB2A_MOUSE H-2 class II histocompatibility antigen, A beta chain OS=Mus musculus GN=H2-Ab1 PE=1 SV=1	HNYEGPETHTSLR	YEGPETHTS	11756.7				56338800
sp|P14483|HB2A_MOUSE H-2 class II histocompatibility antigen, A beta chain OS=Mus musculus GN=H2-Ab1 PE=1 SV=1	HNYEGPETHTSLRRL	YEGPETHTS	7518.05				21990200
sp|P14483|HB2A_MOUSE H-2 class II histocompatibility antigen, A beta chain OS=Mus musculus GN=H2-Ab1 PE=1 SV=1	NYEGPETHTSL	YEGPETHTS	17987.8				88070200
sp|P14483|HB2A_MOUSE H-2 class II histocompatibility antigen, A beta chain OS=Mus musculus GN=H2-Ab1 PE=1 SV=1	NYEGPETHTSLRRLE	YEGPETHTS	9072.58				15750400
sp|P14483|HB2A_MOUSE H-2 class II histocompatibility antigen, A beta chain OS=Mus musculus GN=H2-Ab1 PE=1 SV=1	RHNYEGPETHTSL	YEGPETHTS	10355.5				69358600
sp|P14483|HB2A_MOUSE H-2 class II histocompatibility antigen, A beta chain OS=Mus musculus GN=H2-Ab1 PE=1 SV=1	RHNYEGPETHTSLR	YEGPETHTS	8045.08	51650500
sp|P14483|HB2A_MOUSE H-2 class II histocompatibility antigen, A beta chain OS=Mus musculus GN=H2-Ab1 PE=1 SV=1	RHNYEGPETHTSLRRL	YEGPETHTS	5568.06	12842400
sp|P14483|HB2A_MOUSE H-2 class II histocompatibility antigen, A beta chain OS=Mus musculus GN=H2-Ab1 PE=1 SV=1	RHNYEGPETHTSLRRLE	YEGPETHTS	5740.7	40278700
sp|P14483|HB2A_MOUSE H-2 class II histocompatibility antigen, A beta chain OS=Mus musculus GN=H2-Ab1 PE=1 SV=1	YEGPETHTSL	YEGPETHTS	25718.3		12223400
sp|Q05910|ADAM8_MOUSE Disintegrin and metalloproteinase domain-containing protein 8 OS=Mus musculus GN=Adam8 PE=1 SV=3	GHVEGYEGSAASIST	YEGSAASIS	151.56	1768220000	1833060000	1715880000	1327780000	793653000	806997000	9561150000	7904180000	8270550000	29613500000	23369200000	23224500000
sp|Q05910|ADAM8_MOUSE Disintegrin and metalloproteinase domain-containing protein 8 OS=Mus musculus GN=Adam8 PE=1 SV=3	HVEGYEGSAASIS	YEGSAASIS	412.86								122226000	122125000	176242000	180183000	348451000
sp|Q05910|ADAM8_MOUSE Disintegrin and metalloproteinase domain-containing protein 8 OS=Mus musculus GN=Adam8 PE=1 SV=3	HVEGYEGSAASIST	YEGSAASIS	193.24								148165000	38640800	336949000	63996100
sp|P21855|CD72_MOUSE B-cell differentiation antigen CD72 OS=Mus musculus GN=Cd72 PE=1 SV=2	DGELTYENVQVSPVPGGPP	YENVQVSPV	2435.93								148165000
sp|P21855|CD72_MOUSE B-cell differentiation antigen CD72 OS=Mus musculus GN=Cd72 PE=1 SV=2	DGELTYENVQVSPVPGGPPG	YENVQVSPV	2356.7								122226000
sp|P21855|CD72_MOUSE B-cell differentiation antigen CD72 OS=Mus musculus GN=Cd72 PE=1 SV=2	EDGELTYENVQVSPVPGGPPG	YENVQVSPV	2292.45									38640800
sp|P21855|CD72_MOUSE B-cell differentiation antigen CD72 OS=Mus musculus GN=Cd72 PE=1 SV=2	ELTYENVQVSPVPGGPP	YENVQVSPV	2458.07									51624000
sp|P21855|CD72_MOUSE B-cell differentiation antigen CD72 OS=Mus musculus GN=Cd72 PE=1 SV=2	GELTYENVQVSPVPGGPP	YENVQVSPV	2462.56									122125000
sp|P21855|CD72_MOUSE B-cell differentiation antigen CD72 OS=Mus musculus GN=Cd72 PE=1 SV=2	GELTYENVQVSPVPGGPPG	YENVQVSPV	2418.31								75147800
sp|P97484|LIRB3_MOUSE Leukocyte immunoglobulin-like receptor subfamily B member 3 OS=Mus musculus GN=Lilrb3 PE=1 SV=1	GIYEYYEPRLSVLPS	YEYYEPRLS	1215.35		18019400
sp|P97484|LIRB3_MOUSE Leukocyte immunoglobulin-like receptor subfamily B member 3 OS=Mus musculus GN=Lilrb3 PE=1 SV=1	GIYEYYEPRLSVLPSP	YEYYEPRLS	1269.31							55423600
sp|P97484|LIRB3_MOUSE Leukocyte immunoglobulin-like receptor subfamily B member 3 OS=Mus musculus GN=Lilrb3 PE=1 SV=1	GIYEYYEPRLSVLPSPV	YEYYEPRLS	998.78							31180700
tr|D3YWR2|D3YWR2_MOUSE B-cell linker protein OS=Mus musculus GN=Blnk PE=1 SV=1	GEEYFGSVVEIVNSH	YFGSVVEIV	1024.28						15328800
tr|D3YWR2|D3YWR2_MOUSE B-cell linker protein OS=Mus musculus GN=Blnk PE=1 SV=1	NGEEYFGSVVEIVNSH	YFGSVVEIV	1055.48					14761000
tr|D3YWR2|D3YWR2_MOUSE B-cell linker protein OS=Mus musculus GN=Blnk PE=1 SV=1	NGEEYFGSVVEIVNSHQ	YFGSVVEIV	1254.79				24522300
sp|Q9D7I0-2|SHSA5_MOUSE Isoform 2 of Protein shisa-5 OS=Mus musculus GN=Shisa5	GPPPYHESLAGASQ	YHESLAGAS	905.04	337503000
sp|Q9D7I0-2|SHSA5_MOUSE Isoform 2 of Protein shisa-5 OS=Mus musculus GN=Shisa5	GPPPYHESLAGASQP	YHESLAGAS	710.31						9266360
sp|Q9D7I0-2|SHSA5_MOUSE Isoform 2 of Protein shisa-5 OS=Mus musculus GN=Shisa5	GPPPYHESLAGASQPP	YHESLAGAS	680.11			295283000
sp|Q9D7I0-2|SHSA5_MOUSE Isoform 2 of Protein shisa-5 OS=Mus musculus GN=Shisa5	GPPPYHESLAGASQPPY	YHESLAGAS	669.05						336297000
sp|Q9D7I0-2|SHSA5_MOUSE Isoform 2 of Protein shisa-5 OS=Mus musculus GN=Shisa5	QPTGPPPYHESLAGASQPP	YHESLAGAS	808.87				16001400
sp|Q9D7I0-2|SHSA5_MOUSE Isoform 2 of Protein shisa-5 OS=Mus musculus GN=Shisa5	QPTGPPPYHESLAGASQPPY	YHESLAGAS	692.32	9570860
sp|Q61702|ITIH1_MOUSE Inter-alpha-trypsin inhibitor heavy chain H1 OS=Mus musculus GN=Itih1 PE=1 SV=2	DYHFVTPLTSLTIR	YHFVTPLTS	318									19095700
sp|Q61704|ITIH3_MOUSE Inter-alpha-trypsin inhibitor heavy chain H3 OS=Mus musculus GN=Itih3 PE=1 SV=3	KYHFVTPLTSMVVTKP	YHFVTPLTS	160.53										113733000
sp|Q61704|ITIH3_MOUSE Inter-alpha-trypsin inhibitor heavy chain H3 OS=Mus musculus GN=Itih3 PE=1 SV=3	LKYHFVTPLTSMVVTKP	YHFVTPLTS	153.92										318440000
sp|Q61704|ITIH3_MOUSE Inter-alpha-trypsin inhibitor heavy chain H3 OS=Mus musculus GN=Itih3 PE=1 SV=3	SLKYHFVTPLTSMVVTKP	YHFVTPLTS	142.43										68068200
sp|Q4PZA2-2|ECE1_MOUSE Isoform A of Endothelin-converting enzyme 1 OS=Mus musculus GN=Ece1	DEELIYHKVTAAELQ	YHKVTAAEL	540.66												185835000
sp|Q4PZA2-2|ECE1_MOUSE Isoform A of Endothelin-converting enzyme 1 OS=Mus musculus GN=Ece1	DEELIYHKVTAAELQT	YHKVTAAEL	476.74											181812000
sp|Q4PZA2-2|ECE1_MOUSE Isoform A of Endothelin-converting enzyme 1 OS=Mus musculus GN=Ece1	RDEELIYHKVTAAELQ	YHKVTAAEL	532.5										194801000
sp|Q4PZA2-2|ECE1_MOUSE Isoform A of Endothelin-converting enzyme 1 OS=Mus musculus GN=Ece1	RRDEELIYHKVTAAELQ	YHKVTAAEL	591.92											4932290
sp|P70460|VASP_MOUSE Vasodilator-stimulated phosphoprotein OS=Mus musculus GN=Vasp PE=1 SV=4	RVQIYHNPTANSFR	YHNPTANSF	786.32										33959600	46408400	38683900
sp|P70460|VASP_MOUSE Vasodilator-stimulated phosphoprotein OS=Mus musculus GN=Vasp PE=1 SV=4	RVQIYHNPTANSFRV	YHNPTANSF	493.88								8555850		45663700	51502800	57233100
sp|P70460|VASP_MOUSE Vasodilator-stimulated phosphoprotein OS=Mus musculus GN=Vasp PE=1 SV=4	SRVQIYHNPTANSF	YHNPTANSF	1005.35						11550700
sp|P70460|VASP_MOUSE Vasodilator-stimulated phosphoprotein OS=Mus musculus GN=Vasp PE=1 SV=4	SRVQIYHNPTANSFR	YHNPTANSF	635		3125960
sp|P70460|VASP_MOUSE Vasodilator-stimulated phosphoprotein OS=Mus musculus GN=Vasp PE=1 SV=4	SRVQIYHNPTANSFRV	YHNPTANSF	470.51		173811000				137376000
sp|P70460|VASP_MOUSE Vasodilator-stimulated phosphoprotein OS=Mus musculus GN=Vasp PE=1 SV=4	SRVQIYHNPTANSFRVV	YHNPTANSF	451.63	4123330
sp|P70460|VASP_MOUSE Vasodilator-stimulated phosphoprotein OS=Mus musculus GN=Vasp PE=1 SV=4	VQIYHNPTANSFR	YHNPTANSF	1182.48								625146000		765059000	681054000	720543000
sp|P70460|VASP_MOUSE Vasodilator-stimulated phosphoprotein OS=Mus musculus GN=Vasp PE=1 SV=4	VQIYHNPTANSFRV	YHNPTANSF	703.14						3827420
sp|Q8R420|ABCA3_MOUSE ATP-binding cassette sub-family A member 3 OS=Mus musculus GN=Abca3 PE=1 SV=3	FNNQAYHSPATALAIVD	YHSPATALA	70.75							306077000	276827000	222075000	443551000	346645000	440238000
sp|Q8R420|ABCA3_MOUSE ATP-binding cassette sub-family A member 3 OS=Mus musculus GN=Abca3 PE=1 SV=3	NNQAYHSPATALA	YHSPATALA	262.29										45678000		41645400
sp|Q8R420|ABCA3_MOUSE ATP-binding cassette sub-family A member 3 OS=Mus musculus GN=Abca3 PE=1 SV=3	NNQAYHSPATALAIV	YHSPATALA	59.33		37595700
sp|Q8R420|ABCA3_MOUSE ATP-binding cassette sub-family A member 3 OS=Mus musculus GN=Abca3 PE=1 SV=3	NNQAYHSPATALAIVD	YHSPATALA	66.51							48610000				48234100
sp|Q8R420|ABCA3_MOUSE ATP-binding cassette sub-family A member 3 OS=Mus musculus GN=Abca3 PE=1 SV=3	NNQAYHSPATALAIVDN	YHSPATALA	77.22	28592800
sp|Q8R420|ABCA3_MOUSE ATP-binding cassette sub-family A member 3 OS=Mus musculus GN=Abca3 PE=1 SV=3	NQAYHSPATALAIVD	YHSPATALA	65.95							22880900		45273300	29842200	32798400
tr|Q1MX41|Q1MX41_MOUSE Protein kinase C delta type OS=Mus musculus GN=Prkcd PE=1 SV=1	GTPDYIAPEILQGLK	YIAPEILQG	3132.41					215256000
tr|Q1MX41|Q1MX41_MOUSE Protein kinase C delta type OS=Mus musculus GN=Prkcd PE=1 SV=1	TPDYIAPEILQG	YIAPEILQG	7151.4		293225000
tr|Q1MX41|Q1MX41_MOUSE Protein kinase C delta type OS=Mus musculus GN=Prkcd PE=1 SV=1	TPDYIAPEILQGLK	YIAPEILQG	3755.61				352003000
sp|Q80VQ0|AL3B1_MOUSE Aldehyde dehydrogenase family 3 member B1 OS=Mus musculus GN=Aldh3b1 PE=1 SV=1	DEGERYIAPTVLVDVQ	YIAPTVLVD	652.77				69761800
sp|Q80VQ0|AL3B1_MOUSE Aldehyde dehydrogenase family 3 member B1 OS=Mus musculus GN=Aldh3b1 PE=1 SV=1	DEGERYIAPTVLVDVQE	YIAPTVLVD	770.73				35098200
sp|Q80VQ0|AL3B1_MOUSE Aldehyde dehydrogenase family 3 member B1 OS=Mus musculus GN=Aldh3b1 PE=1 SV=1	DEGERYIAPTVLVDVQET	YIAPTVLVD	834.09				9055930
sp|Q80VQ0|AL3B1_MOUSE Aldehyde dehydrogenase family 3 member B1 OS=Mus musculus GN=Aldh3b1 PE=1 SV=1	EGERYIAPTVLVDVQ	YIAPTVLVD	591.6				28226400
sp|Q80VQ0|AL3B1_MOUSE Aldehyde dehydrogenase family 3 member B1 OS=Mus musculus GN=Aldh3b1 PE=1 SV=1	EGERYIAPTVLVDVQE	YIAPTVLVD	668.61						21864500
sp|Q80VQ0|AL3B1_MOUSE Aldehyde dehydrogenase family 3 member B1 OS=Mus musculus GN=Aldh3b1 PE=1 SV=1	ERYIAPTVLVDVQ	YIAPTVLVD	1396.48				23262600
sp|Q80VQ0|AL3B1_MOUSE Aldehyde dehydrogenase family 3 member B1 OS=Mus musculus GN=Aldh3b1 PE=1 SV=1	ERYIAPTVLVDVQE	YIAPTVLVD	1233.02				19699700
sp|Q80VQ0|AL3B1_MOUSE Aldehyde dehydrogenase family 3 member B1 OS=Mus musculus GN=Aldh3b1 PE=1 SV=1	GERYIAPTVLVDVQ	YIAPTVLVD	733.68				14204400
sp|Q80VQ0|AL3B1_MOUSE Aldehyde dehydrogenase family 3 member B1 OS=Mus musculus GN=Aldh3b1 PE=1 SV=1	GERYIAPTVLVDVQE	YIAPTVLVD	677.18					21113500
sp|Q80VQ0|AL3B1_MOUSE Aldehyde dehydrogenase family 3 member B1 OS=Mus musculus GN=Aldh3b1 PE=1 SV=1	RYIAPTVLVDVQ	YIAPTVLVD	2937.17					32558400
sp|Q80VQ0|AL3B1_MOUSE Aldehyde dehydrogenase family 3 member B1 OS=Mus musculus GN=Aldh3b1 PE=1 SV=1	RYIAPTVLVDVQE	YIAPTVLVD	2695.32						16492200
sp|Q9R111|GUAD_MOUSE Guanine deaminase OS=Mus musculus GN=Gda PE=1 SV=1	KTHDLYIQSHISENRE	YIQSHISEN	2713.08											22239900
sp|Q9R111|GUAD_MOUSE Guanine deaminase OS=Mus musculus GN=Gda PE=1 SV=1	THDLYIQSHISENRE	YIQSHISEN	2728.59											23904400
sp|Q9R111|GUAD_MOUSE Guanine deaminase OS=Mus musculus GN=Gda PE=1 SV=1	THDLYIQSHISENREE	YIQSHISEN	2877.03												42605000
sp|P08103|HCK_MOUSE Tyrosine-protein kinase HCK OS=Mus musculus GN=Hck PE=1 SV=4	DSGGFYISPRSTFSS	YISPRSTFS	645.49	86988100	90512000			64451000	70409900	80923100	67433500	72813500	138612000	122001000	1262620000
sp|P08103|HCK_MOUSE Tyrosine-protein kinase HCK OS=Mus musculus GN=Hck PE=1 SV=4	DSGGFYISPRSTFSSL	YISPRSTFS	540.5	8205130			33036900	128883000	94552200	54714100	32358700	22991400	56693200	200751000	214966000
sp|P08103|HCK_MOUSE Tyrosine-protein kinase HCK OS=Mus musculus GN=Hck PE=1 SV=4	DSGGFYISPRSTFSSLQ	YISPRSTFS	585.88	52742300	43002700		54471400	37079300	37661000	45748800	45016200	46793800	842089000	741813000	757978000
sp|P08103|HCK_MOUSE Tyrosine-protein kinase HCK OS=Mus musculus GN=Hck PE=1 SV=4	SGGFYISPRSTFSSLQ	YISPRSTFS	511.45									11987400		488004000	160292000
sp|P01029|CO4B_MOUSE Complement C4-B OS=Mus musculus GN=C4b PE=1 SV=3	ARYIYGKPVQGVAYTR	YIYGKPVQG	473.1					4381870
sp|P01029|CO4B_MOUSE Complement C4-B OS=Mus musculus GN=C4b PE=1 SV=3	ARYIYGKPVQGVAYTRF	YIYGKPVQG	526.83		44675200
sp|P01029|CO4B_MOUSE Complement C4-B OS=Mus musculus GN=C4b PE=1 SV=3	QARYIYGKPVQGVAYTR	YIYGKPVQG	465.58				44038700
sp|P01029|CO4B_MOUSE Complement C4-B OS=Mus musculus GN=C4b PE=1 SV=3	QARYIYGKPVQGVAYTRF	YIYGKPVQG	489.31				4730270
sp|P12804|FGL2_MOUSE Fibroleukin OS=Mus musculus GN=Fgl2 PE=1 SV=1	EWKDYKAGFGNLER	YKAGFGNLE	2672.84											84403300
sp|P12804|FGL2_MOUSE Fibroleukin OS=Mus musculus GN=Fgl2 PE=1 SV=1	EWKDYKAGFGNLERE	YKAGFGNLE	2524.21	7156290						11031400				8868870
sp|P12804|FGL2_MOUSE Fibroleukin OS=Mus musculus GN=Fgl2 PE=1 SV=1	EWKDYKAGFGNLEREF	YKAGFGNLE	2269.4											28873600	26602700
sp|P12804|FGL2_MOUSE Fibroleukin OS=Mus musculus GN=Fgl2 PE=1 SV=1	REWKDYKAGFGNLER	YKAGFGNLE	2495.04							9512070	10216200
sp|P12804|FGL2_MOUSE Fibroleukin OS=Mus musculus GN=Fgl2 PE=1 SV=1	REWKDYKAGFGNLERE	YKAGFGNLE	2668.16										30513100		14812800
sp|P12804|FGL2_MOUSE Fibroleukin OS=Mus musculus GN=Fgl2 PE=1 SV=1	REWKDYKAGFGNLEREF	YKAGFGNLE	2440.42												120598000
sp|P12804|FGL2_MOUSE Fibroleukin OS=Mus musculus GN=Fgl2 PE=1 SV=1	REWKDYKAGFGNLEREFW	YKAGFGNLE	2573.4										122412000
sp|P12804|FGL2_MOUSE Fibroleukin OS=Mus musculus GN=Fgl2 PE=1 SV=1	TREWKDYKAGFGNLEREFW	YKAGFGNLE	2568.28							159512000	165738000	172186000
sp|Q8VDD5|MYH9_MOUSE Myosin-9 OS=Mus musculus GN=Myh9 PE=1 SV=4	AVKSKYKASIAALE	YKASIAALE	269.06											74997500
sp|Q8VDD5|MYH9_MOUSE Myosin-9 OS=Mus musculus GN=Myh9 PE=1 SV=4	AVKSKYKASIAALEA	YKASIAALE	129.48								22921900
sp|Q8VDD5|MYH9_MOUSE Myosin-9 OS=Mus musculus GN=Myh9 PE=1 SV=4	AVKSKYKASIAALEAK	YKASIAALE	108.13											181571000
sp|Q8VDD5|MYH9_MOUSE Myosin-9 OS=Mus musculus GN=Myh9 PE=1 SV=4	AVKSKYKASIAALEAKI	YKASIAALE	102.22											691104000
sp|Q8VDD5|MYH9_MOUSE Myosin-9 OS=Mus musculus GN=Myh9 PE=1 SV=4	KSKYKASIAALE	YKASIAALE	447.17								32641200
sp|Q8VDD5|MYH9_MOUSE Myosin-9 OS=Mus musculus GN=Myh9 PE=1 SV=4	KSKYKASIAALEA	YKASIAALE	224.64								53622000
sp|Q8VDD5|MYH9_MOUSE Myosin-9 OS=Mus musculus GN=Myh9 PE=1 SV=4	KSKYKASIAALEAK	YKASIAALE	154.53											32798400
sp|Q8VDD5|MYH9_MOUSE Myosin-9 OS=Mus musculus GN=Myh9 PE=1 SV=4	KSKYKASIAALEAKI	YKASIAALE	108.45								175627000
sp|Q8VDD5|MYH9_MOUSE Myosin-9 OS=Mus musculus GN=Myh9 PE=1 SV=4	VKSKYKASIAALEAK	YKASIAALE	116.93								75296200
sp|Q8VDD5|MYH9_MOUSE Myosin-9 OS=Mus musculus GN=Myh9 PE=1 SV=4	VKSKYKASIAALEAKI	YKASIAALE	97.85								302143000
sp|Q920A5|RISC_MOUSE Retinoid-inducible serine carboxypeptidase OS=Mus musculus GN=Scpep1 PE=1 SV=2	KGFYKEATQLWGKA	YKEATQLWG	4756.39						8312040
sp|Q920A5|RISC_MOUSE Retinoid-inducible serine carboxypeptidase OS=Mus musculus GN=Scpep1 PE=1 SV=2	KGFYKEATQLWGKAE	YKEATQLWG	4559.71							8946930
sp|Q920A5|RISC_MOUSE Retinoid-inducible serine carboxypeptidase OS=Mus musculus GN=Scpep1 PE=1 SV=2	KGFYKEATQLWGKAEM	YKEATQLWG	4505.04							12203800
sp|Q920A5|RISC_MOUSE Retinoid-inducible serine carboxypeptidase OS=Mus musculus GN=Scpep1 PE=1 SV=2	NKGFYKEATQLWGKA	YKEATQLWG	4199.41					14187000
sp|P62852|RS25_MOUSE 40S ribosomal protein S25 OS=Mus musculus GN=Rps25 PE=1 SV=1	EVPNYKLITPAVVSERL	YKLITPAVV	234.86			40532200
sp|P62852|RS25_MOUSE 40S ribosomal protein S25 OS=Mus musculus GN=Rps25 PE=1 SV=1	VPNYKLITPAVVSER	YKLITPAVV	240.69								41787600
sp|P62852|RS25_MOUSE 40S ribosomal protein S25 OS=Mus musculus GN=Rps25 PE=1 SV=1	VPNYKLITPAVVSERL	YKLITPAVV	222.02			9248590
tr|E9Q2M9|E9Q2M9_MOUSE Protein Wdfy4 OS=Mus musculus GN=Wdfy4 PE=1 SV=1	FGYKQQGPAAVEAVNT	YKQQGPAAV	255.36					684899000
tr|E9Q2M9|E9Q2M9_MOUSE Protein Wdfy4 OS=Mus musculus GN=Wdfy4 PE=1 SV=1	FGYKQQGPAAVEAVNTFHP	YKQQGPAAV	282.22					50687400
tr|E9Q2M9|E9Q2M9_MOUSE Protein Wdfy4 OS=Mus musculus GN=Wdfy4 PE=1 SV=1	GYKQQGPAAVEAVNT	YKQQGPAAV	405.69					24419700
tr|E9Q2M9|E9Q2M9_MOUSE Protein Wdfy4 OS=Mus musculus GN=Wdfy4 PE=1 SV=1	IFGYKQQGPAAVEAVNTFHP	YKQQGPAAV	234.76								26826900
tr|E9Q2M9|E9Q2M9_MOUSE Protein Wdfy4 OS=Mus musculus GN=Wdfy4 PE=1 SV=1	YKQQGPAAVEAVNT	YKQQGPAAV	881.42					21539400
sp|Q9JHJ8-2|ICOSL_MOUSE Isoform 2 of ICOS ligand OS=Mus musculus GN=Icoslg	LPYKSPGINVD	YKSPGINVD	7304.05				37507700
sp|Q9JHJ8-2|ICOSL_MOUSE Isoform 2 of ICOS ligand OS=Mus musculus GN=Icoslg	LPYKSPGINVDS	YKSPGINVD	4589.51				21872300
sp|Q9JHJ8-2|ICOSL_MOUSE Isoform 2 of ICOS ligand OS=Mus musculus GN=Icoslg	LPYKSPGINVDSS	YKSPGINVD	3243.89	32709900
sp|Q9JHJ8-2|ICOSL_MOUSE Isoform 2 of ICOS ligand OS=Mus musculus GN=Icoslg	LPYKSPGINVDSSY	YKSPGINVD	2414.21	24897700
sp|Q9JHJ8-2|ICOSL_MOUSE Isoform 2 of ICOS ligand OS=Mus musculus GN=Icoslg	YLPYKSPGINVD	YKSPGINVD	3356.9				14737100
sp|Q9JHJ8-2|ICOSL_MOUSE Isoform 2 of ICOS ligand OS=Mus musculus GN=Icoslg	YLPYKSPGINVDSS	YKSPGINVD	1544.33	11846500
sp|Q9JHJ8-2|ICOSL_MOUSE Isoform 2 of ICOS ligand OS=Mus musculus GN=Icoslg	YYLPYKSPGINVDSS	YKSPGINVD	917.82						17649300
sp|Q9JHJ8-2|ICOSL_MOUSE Isoform 2 of ICOS ligand OS=Mus musculus GN=Icoslg	YYLPYKSPGINVDSSY	YKSPGINVD	902.98						10119200
sp|Q9QXH4|ITAX_MOUSE Integrin alpha-X OS=Mus musculus GN=Itgax PE=1 SV=1	EMYKVHNPVPLIVG	YKVHNPVPL	550.34												55344200
sp|Q9QXH4|ITAX_MOUSE Integrin alpha-X OS=Mus musculus GN=Itgax PE=1 SV=1	LEMYKVHNPVPLIVG	YKVHNPVPL	423.99										33100300
sp|Q9QXH4|ITAX_MOUSE Integrin alpha-X OS=Mus musculus GN=Itgax PE=1 SV=1	VLEMYKVHNPVPLIVG	YKVHNPVPL	447.73							19979000
sp|P05132|KAPCA_MOUSE cAMP-dependent protein kinase catalytic subunit alpha OS=Mus musculus GN=Prkaca PE=1 SV=3	GTPEYLAPEIILSK	YLAPEIILS	1434.85										8049030
sp|P05132|KAPCA_MOUSE cAMP-dependent protein kinase catalytic subunit alpha OS=Mus musculus GN=Prkaca PE=1 SV=3	GTPEYLAPEIILSKG	YLAPEIILS	1214.53							192601000	183497000	191720000	281288000	326220000	273924000
sp|P05132|KAPCA_MOUSE cAMP-dependent protein kinase catalytic subunit alpha OS=Mus musculus GN=Prkaca PE=1 SV=3	GTPEYLAPEIILSKGYN	YLAPEIILS	1285.06							37033900		37022500
sp|P05132|KAPCA_MOUSE cAMP-dependent protein kinase catalytic subunit alpha OS=Mus musculus GN=Prkaca PE=1 SV=3	TPEYLAPEIILS	YLAPEIILS	2894.96						24820200
sp|P05132|KAPCA_MOUSE cAMP-dependent protein kinase catalytic subunit alpha OS=Mus musculus GN=Prkaca PE=1 SV=3	TPEYLAPEIILSK	YLAPEIILS	1894.25								24700800
sp|P05132|KAPCA_MOUSE cAMP-dependent protein kinase catalytic subunit alpha OS=Mus musculus GN=Prkaca PE=1 SV=3	TPEYLAPEIILSKG	YLAPEIILS	1524.7											7669030
sp|P05132|KAPCA_MOUSE cAMP-dependent protein kinase catalytic subunit alpha OS=Mus musculus GN=Prkaca PE=1 SV=3	TPEYLAPEIILSKGYN	YLAPEIILS	1300.28							36401800
tr|G3X8Q5|G3X8Q5_MOUSE Ceruloplasmin OS=Mus musculus GN=Cp PE=1 SV=1	KEFYLFPTVFDENE	YLFPTVFDE	4179.87				23721700
tr|G3X8Q5|G3X8Q5_MOUSE Ceruloplasmin OS=Mus musculus GN=Cp PE=1 SV=1	VDKEFYLFPTVFDEN	YLFPTVFDE	3884.97				56338800						74444200
tr|G3X8Q5|G3X8Q5_MOUSE Ceruloplasmin OS=Mus musculus GN=Cp PE=1 SV=1	VDKEFYLFPTVFDENE	YLFPTVFDE	4068.76											5137960
sp|P14434|HA2B_MOUSE H-2 class II histocompatibility antigen, A-B alpha chain OS=Mus musculus GN=H2-Aa PE=1 SV=2	FHKLSYLTFIPSDDDIY	YLTFIPSDD	3058.53												93626500
sp|P14434|HA2B_MOUSE H-2 class II histocompatibility antigen, A-B alpha chain OS=Mus musculus GN=H2-Aa PE=1 SV=2	FHKLSYLTFIPSDDDIYD	YLTFIPSDD	3088.76												155862000
sp|P14434|HA2B_MOUSE H-2 class II histocompatibility antigen, A-B alpha chain OS=Mus musculus GN=H2-Aa PE=1 SV=2	HKLSYLTFIPSDDDI	YLTFIPSDD	3594.32												20426100
sp|P14434|HA2B_MOUSE H-2 class II histocompatibility antigen, A-B alpha chain OS=Mus musculus GN=H2-Aa PE=1 SV=2	HKLSYLTFIPSDDDIY	YLTFIPSDD	3084.28							608175000	567122000	658510000	1043000000	1066310000	411008000
sp|P14434|HA2B_MOUSE H-2 class II histocompatibility antigen, A-B alpha chain OS=Mus musculus GN=H2-Aa PE=1 SV=2	HKLSYLTFIPSDDDIYD	YLTFIPSDD	3142.02									82615300
sp|Q61288|ACVL1_MOUSE Serine/threonine-protein kinase receptor R3 OS=Mus musculus GN=Acvrl1 PE=1 SV=2	KRYMAPEVLDEH	YMAPEVLDE	6134.36											76062800
sp|Q61288|ACVL1_MOUSE Serine/threonine-protein kinase receptor R3 OS=Mus musculus GN=Acvrl1 PE=1 SV=2	KRYMAPEVLDEHIR	YMAPEVLDE	4204.41								32052500
sp|Q61288|ACVL1_MOUSE Serine/threonine-protein kinase receptor R3 OS=Mus musculus GN=Acvrl1 PE=1 SV=2	KRYMAPEVLDEHIRT	YMAPEVLDE	4033.04											84157300
sp|Q61271|ACV1B_MOUSE Activin receptor type-1B OS=Mus musculus GN=Acvr1b PE=1 SV=1	KRYMAPEVLDETIN	YMAPEVLDE	4073.34			9017690
sp|Q61288|ACVL1_MOUSE Serine/threonine-protein kinase receptor R3 OS=Mus musculus GN=Acvrl1 PE=1 SV=2	RYMAPEVLDEHIR	YMAPEVLDE	9845.89									12919400
sp|Q61288|ACVL1_MOUSE Serine/threonine-protein kinase receptor R3 OS=Mus musculus GN=Acvrl1 PE=1 SV=2	RYMAPEVLDEHIRT	YMAPEVLDE	9380.12											64273600
sp|Q61271|ACV1B_MOUSE Activin receptor type-1B OS=Mus musculus GN=Acvr1b PE=1 SV=1	RYMAPEVLDETIN	YMAPEVLDE	9644.09	27257500
sp|Q62312|TGFR2_MOUSE TGF-beta receptor type-2 OS=Mus musculus GN=Tgfbr2 PE=1 SV=1	GTARYMAPEVLESR	YMAPEVLES	685.81												213060000
sp|Q62312|TGFR2_MOUSE TGF-beta receptor type-2 OS=Mus musculus GN=Tgfbr2 PE=1 SV=1	GTARYMAPEVLESRM	YMAPEVLES	527.04					31685000
sp|Q62312|TGFR2_MOUSE TGF-beta receptor type-2 OS=Mus musculus GN=Tgfbr2 PE=1 SV=1	RYMAPEVLESR	YMAPEVLES	4682.61						38460200
sp|Q62312|TGFR2_MOUSE TGF-beta receptor type-2 OS=Mus musculus GN=Tgfbr2 PE=1 SV=1	RYMAPEVLESRM	YMAPEVLES	3277.76	16455700
sp|Q62312|TGFR2_MOUSE TGF-beta receptor type-2 OS=Mus musculus GN=Tgfbr2 PE=1 SV=1	TARYMAPEVLESR	YMAPEVLES	984.19												6367840
sp|Q62312|TGFR2_MOUSE TGF-beta receptor type-2 OS=Mus musculus GN=Tgfbr2 PE=1 SV=1	TARYMAPEVLESRM	YMAPEVLES	709.53										213386000
sp|Q62312|TGFR2_MOUSE TGF-beta receptor type-2 OS=Mus musculus GN=Tgfbr2 PE=1 SV=1	VGTARYMAPEVLESRM	YMAPEVLES	492.14					38329400
sp|Q62312|TGFR2_MOUSE TGF-beta receptor type-2 OS=Mus musculus GN=Tgfbr2 PE=1 SV=1	VGTARYMAPEVLESRMN	YMAPEVLES	539.85					7154610
sp|P22682|CBL_MOUSE E3 ubiquitin-protein ligase CBL OS=Mus musculus GN=Cbl PE=1 SV=3	EDTEYMTPTSRPVG	YMTPTSRPV	1645.1										78288700
sp|P22682|CBL_MOUSE E3 ubiquitin-protein ligase CBL OS=Mus musculus GN=Cbl PE=1 SV=3	EDTEYMTPTSRPVGVQ	YMTPTSRPV	1143.52												89175900
sp|P22682|CBL_MOUSE E3 ubiquitin-protein ligase CBL OS=Mus musculus GN=Cbl PE=1 SV=3	EEDTEYMTPTSRPVG	YMTPTSRPV	1523.52												17106700
sp|A6X935|ITIH4_MOUSE Inter alpha-trypsin inhibitor, heavy chain 4 OS=Mus musculus GN=Itih4 PE=1 SV=2	LKYNFVTPLTHMVVT	YNFVTPLTH	239.23							149284000
sp|A6X935|ITIH4_MOUSE Inter alpha-trypsin inhibitor, heavy chain 4 OS=Mus musculus GN=Itih4 PE=1 SV=2	SLKYNFVTPLTHMVVTKP	YNFVTPLTH	249.19							11935900
sp|A6X935|ITIH4_MOUSE Inter alpha-trypsin inhibitor, heavy chain 4 OS=Mus musculus GN=Itih4 PE=1 SV=2	SLKYNFVTPLTHMVVTKPE	YNFVTPLTH	257.63										33201900
sp|Q61418|CLCN4_MOUSE H(+)/Cl(-) exchange transporter 4 OS=Mus musculus GN=Clcn4 PE=2 SV=2	ETDYNGFPVLVSRDSE	YNGFPVLVS	1220.55												59676000
sp|Q61418|CLCN4_MOUSE H(+)/Cl(-) exchange transporter 4 OS=Mus musculus GN=Clcn4 PE=2 SV=2	IKETDYNGFPVLVSRDS	YNGFPVLVS	1092												92124200
sp|Q61418|CLCN4_MOUSE H(+)/Cl(-) exchange transporter 4 OS=Mus musculus GN=Clcn4 PE=2 SV=2	KETDYNGFPVLVSRDSE	YNGFPVLVS	1158.53												74852600
sp|P27784|CCL6_MOUSE C-C motif chemokine 6 OS=Mus musculus GN=Ccl6 PE=1 SV=1	EDRRYNPPIIHQG	YNPPIIHQG	4434.33	48582600
sp|P27784|CCL6_MOUSE C-C motif chemokine 6 OS=Mus musculus GN=Ccl6 PE=1 SV=1	EDRRYNPPIIHQGF	YNPPIIHQG	2611.8	6610320
sp|P27784|CCL6_MOUSE C-C motif chemokine 6 OS=Mus musculus GN=Ccl6 PE=1 SV=1	EDRRYNPPIIHQGFQ	YNPPIIHQG	2271.48									13070400
sp|P27784|CCL6_MOUSE C-C motif chemokine 6 OS=Mus musculus GN=Ccl6 PE=1 SV=1	RRYNPPIIHQGFQ	YNPPIIHQG	3802.3			36377000
sp|O70400|PDLI1_MOUSE PDZ and LIM domain protein 1 OS=Mus musculus GN=Pdlim1 PE=1 SV=4	ITNQYNSPTGLYSSEN	YNSPTGLYS	1168.2			49248500
sp|O70400|PDLI1_MOUSE PDZ and LIM domain protein 1 OS=Mus musculus GN=Pdlim1 PE=1 SV=4	TNQYNSPTGLYSSEN	YNSPTGLYS	1257.17	99784200
sp|O70400|PDLI1_MOUSE PDZ and LIM domain protein 1 OS=Mus musculus GN=Pdlim1 PE=1 SV=4	VITNQYNSPTGLYSSEN	YNSPTGLYS	1215.69			71721800
sp|Q8R0W6|NFIP1_MOUSE NEDD4 family-interacting protein 1 OS=Mus musculus GN=Ndfip1 PE=1 SV=1	FPKPPSYNVATTLPSYD	YNVATTLPS	237.22	30955700	39045800	30028000	9560090	16563100		139350000	7082050	10118200	124782000	137163000	116441000
sp|Q8R0W6|NFIP1_MOUSE NEDD4 family-interacting protein 1 OS=Mus musculus GN=Ndfip1 PE=1 SV=1	FPKPPSYNVATTLPSYDE	YNVATTLPS	255.81						19068900
sp|Q8R0W6|NFIP1_MOUSE NEDD4 family-interacting protein 1 OS=Mus musculus GN=Ndfip1 PE=1 SV=1	FPKPPSYNVATTLPSYDEA	YNVATTLPS	252.79							20590000	22921900	23918600	129154000	108832000
sp|Q8R0W6|NFIP1_MOUSE NEDD4 family-interacting protein 1 OS=Mus musculus GN=Ndfip1 PE=1 SV=1	KPPSYNVATTLPSYD	YNVATTLPS	235.64							48062800	53622000	71364400
sp|Q8R0W6|NFIP1_MOUSE NEDD4 family-interacting protein 1 OS=Mus musculus GN=Ndfip1 PE=1 SV=1	KPPSYNVATTLPSYDE	YNVATTLPS	235.23		67566100	62175200	69636300			327973000	361335000	447034000	640415000	609760000	613906000
sp|Q8R0W6|NFIP1_MOUSE NEDD4 family-interacting protein 1 OS=Mus musculus GN=Ndfip1 PE=1 SV=1	KPPSYNVATTLPSYDEA	YNVATTLPS	251.21	28592800	37595700	29835400				68568000	32641200		159829000	33921200	136043000
sp|Q63918|SDPR_MOUSE Serum deprivation-response protein OS=Mus musculus GN=Sdpr PE=1 SV=3	KLSKYQASTSNTVSKL	YQASTSNTV	107.79									5783980
sp|Q63918|SDPR_MOUSE Serum deprivation-response protein OS=Mus musculus GN=Sdpr PE=1 SV=3	NDLTKLSKYQASTSNTVSK	YQASTSNTV	140.88										15433200
sp|Q63918|SDPR_MOUSE Serum deprivation-response protein OS=Mus musculus GN=Sdpr PE=1 SV=3	NDLTKLSKYQASTSNTVSKL	YQASTSNTV	116.29											7731920
sp|Q63918|SDPR_MOUSE Serum deprivation-response protein OS=Mus musculus GN=Sdpr PE=1 SV=3	TKLSKYQASTSNTVSKL	YQASTSNTV	113.77							6272270
sp|P99024|TBB5_MOUSE Tubulin beta-5 chain OS=Mus musculus GN=Tubb5 PE=1 SV=1	EYQQYQDATAEEEE	YQDATAEEE	9166.22										46866100
sp|P99024|TBB5_MOUSE Tubulin beta-5 chain OS=Mus musculus GN=Tubb5 PE=1 SV=1	EYQQYQDATAEEEED	YQDATAEEE	9037.51										142674000
sp|P99024|TBB5_MOUSE Tubulin beta-5 chain OS=Mus musculus GN=Tubb5 PE=1 SV=1	EYQQYQDATAEEEEDF	YQDATAEEE	8143.6											397817000
sp|P99024|TBB5_MOUSE Tubulin beta-5 chain OS=Mus musculus GN=Tubb5 PE=1 SV=1	EYQQYQDATAEEEEDFG	YQDATAEEE	8114.31											341346000
sp|P57780|ACTN4_MOUSE Alpha-actinin-4 OS=Mus musculus GN=Actn4 PE=1 SV=1	ARMAPYQGPDAAPGALD	YQGPDAAPG	1610.77								37630100
sp|P57780|ACTN4_MOUSE Alpha-actinin-4 OS=Mus musculus GN=Actn4 PE=1 SV=1	RMAPYQGPDAAPGAL	YQGPDAAPG	1556.44								9422680
sp|P57780|ACTN4_MOUSE Alpha-actinin-4 OS=Mus musculus GN=Actn4 PE=1 SV=1	RMAPYQGPDAAPGALD	YQGPDAAPG	1621.94							35653400
sp|O88307|SORL_MOUSE Sortilin-related receptor OS=Mus musculus GN=Sorl1 PE=1 SV=3	IPYQGPSSDYVVVK	YQGPSSDYV	4962.41								128056000
sp|O88307|SORL_MOUSE Sortilin-related receptor OS=Mus musculus GN=Sorl1 PE=1 SV=3	RVLIPYQGPSSDYVVVK	YQGPSSDYV	1732.34					16892800
sp|O88307|SORL_MOUSE Sortilin-related receptor OS=Mus musculus GN=Sorl1 PE=1 SV=3	VLIPYQGPSSDYVVVK	YQGPSSDYV	2003.88				8953690
sp|O88307|SORL_MOUSE Sortilin-related receptor OS=Mus musculus GN=Sorl1 PE=1 SV=3	VRVLIPYQGPSSDYVVVK	YQGPSSDYV	1596.19				138140000
tr|A2A6J4|A2A6J4_MOUSE Lymphocyte-specific protein 1 OS=Mus musculus GN=Lsp1 PE=1 SV=1	LSYREPDPEDAVGGS	YREPDPEDA	15873.5									2434850000
tr|A2A6J4|A2A6J4_MOUSE Lymphocyte-specific protein 1 OS=Mus musculus GN=Lsp1 PE=1 SV=1	SNLSYREPDPEDAVG	YREPDPEDA	14368.7											2633560000
tr|A2A6J4|A2A6J4_MOUSE Lymphocyte-specific protein 1 OS=Mus musculus GN=Lsp1 PE=1 SV=1	SNLSYREPDPEDAVGG	YREPDPEDA	13712.1								1672670000
tr|A2A6J4|A2A6J4_MOUSE Lymphocyte-specific protein 1 OS=Mus musculus GN=Lsp1 PE=1 SV=1	SNLSYREPDPEDAVGGS	YREPDPEDA	13340.6										3761680000
sp|Q08857|CD36_MOUSE Platelet glycoprotein 4 OS=Mus musculus GN=Cd36 PE=1 SV=2	GIPVYRFVLPANAF	YRFVLPANA	369.54											1079950000
sp|Q08857|CD36_MOUSE Platelet glycoprotein 4 OS=Mus musculus GN=Cd36 PE=1 SV=2	GIPVYRFVLPANAFA	YRFVLPANA	223												1079240000
sp|Q08857|CD36_MOUSE Platelet glycoprotein 4 OS=Mus musculus GN=Cd36 PE=1 SV=2	IPVYRFVLPANAF	YRFVLPANA	444.09											23249700
sp|Q08857|CD36_MOUSE Platelet glycoprotein 4 OS=Mus musculus GN=Cd36 PE=1 SV=2	IPVYRFVLPANAFA	YRFVLPANA	254.46												389189000
sp|Q08857|CD36_MOUSE Platelet glycoprotein 4 OS=Mus musculus GN=Cd36 PE=1 SV=2	KGIPVYRFVLPANAFA	YRFVLPANA	232.98									875972000
sp|Q9CQD1|RAB5A_MOUSE Ras-related protein Rab-5A OS=Mus musculus GN=Rab5a PE=1 SV=1	APMYYRGAQAAIV	YRGAQAAIV	185.38										56325700
sp|Q9CQD1|RAB5A_MOUSE Ras-related protein Rab-5A OS=Mus musculus GN=Rab5a PE=1 SV=1	APMYYRGAQAAIVV	YRGAQAAIV	102.34											54204900
sp|Q9CQD1|RAB5A_MOUSE Ras-related protein Rab-5A OS=Mus musculus GN=Rab5a PE=1 SV=1	APMYYRGAQAAIVVY	YRGAQAAIV	85.04											225203000
sp|Q9CQD1|RAB5A_MOUSE Ras-related protein Rab-5A OS=Mus musculus GN=Rab5a PE=1 SV=1	APMYYRGAQAAIVVYD	YRGAQAAIV	94											133173000
sp|Q9CQD1|RAB5A_MOUSE Ras-related protein Rab-5A OS=Mus musculus GN=Rab5a PE=1 SV=1	APMYYRGAQAAIVVYDI	YRGAQAAIV	100.73		101001000
sp|Q9CQD1|RAB5A_MOUSE Ras-related protein Rab-5A OS=Mus musculus GN=Rab5a PE=1 SV=1	LAPMYYRGAQAAIVVYD	YRGAQAAIV	96.75					94421300
sp|P52480|KPYM_MOUSE Pyruvate kinase PKM OS=Mus musculus GN=Pkm PE=1 SV=4	ARYRPRAPIIAVTRNPQ	YRPRAPIIA	440.79		13558100
sp|P52480|KPYM_MOUSE Pyruvate kinase PKM OS=Mus musculus GN=Pkm PE=1 SV=4	RYRPRAPIIAVTR	YRPRAPIIA	574.5							31056400
sp|P52480|KPYM_MOUSE Pyruvate kinase PKM OS=Mus musculus GN=Pkm PE=1 SV=4	RYRPRAPIIAVTRNPQ	YRPRAPIIA	506.91				22852900
sp|P52480|KPYM_MOUSE Pyruvate kinase PKM OS=Mus musculus GN=Pkm PE=1 SV=4	VARYRPRAPIIAVTR	YRPRAPIIA	284.49			16547600
sp|P52480|KPYM_MOUSE Pyruvate kinase PKM OS=Mus musculus GN=Pkm PE=1 SV=4	VARYRPRAPIIAVTRNPQ	YRPRAPIIA	392.93	14115500
sp|Q9D8I1|MZB1_MOUSE Marginal zone B- and B1-cell-specific protein OS=Mus musculus GN=Mzb1 PE=1 SV=2	IYEAYRQGQANLE	YRQGQANLE	3473.13									400467000
sp|Q9D8I1|MZB1_MOUSE Marginal zone B- and B1-cell-specific protein OS=Mus musculus GN=Mzb1 PE=1 SV=2	IYEAYRQGQANLEA	YRQGQANLE	1850.09								518263000
sp|Q9D8I1|MZB1_MOUSE Marginal zone B- and B1-cell-specific protein OS=Mus musculus GN=Mzb1 PE=1 SV=2	IYEAYRQGQANLEAL	YRQGQANLE	1185.54								10864000
sp|Q9D8I1|MZB1_MOUSE Marginal zone B- and B1-cell-specific protein OS=Mus musculus GN=Mzb1 PE=1 SV=2	IYEAYRQGQANLEALL	YRQGQANLE	966.35									284848000
sp|P08101|FCGR2_MOUSE Low affinity immunoglobulin gamma Fc region receptor II OS=Mus musculus GN=Fcgr2 PE=1 SV=2	LPEEVGEYRQPSGGSVP	YRQPSGGSV	6439.87										460448000	561394000	94348500
sp|P08101|FCGR2_MOUSE Low affinity immunoglobulin gamma Fc region receptor II OS=Mus musculus GN=Fcgr2 PE=1 SV=2	LPEEVGEYRQPSGGSVPV	YRQPSGGSV	4294.24		18265300
sp|P08101|FCGR2_MOUSE Low affinity immunoglobulin gamma Fc region receptor II OS=Mus musculus GN=Fcgr2 PE=1 SV=2	LPEEVGEYRQPSGGSVPVSPG	YRQPSGGSV	1773.15									95772400
sp|P47757|CAPZB_MOUSE F-actin-capping protein subunit beta OS=Mus musculus GN=Capzb PE=1 SV=3	DGDSYRSPWSNKYD	YRSPWSNKY	7941.9			14751100
sp|P47757|CAPZB_MOUSE F-actin-capping protein subunit beta OS=Mus musculus GN=Capzb PE=1 SV=3	DGDSYRSPWSNKYDP	YRSPWSNKY	7452.29							23380100
sp|P47757|CAPZB_MOUSE F-actin-capping protein subunit beta OS=Mus musculus GN=Capzb PE=1 SV=3	DGDSYRSPWSNKYDPP	YRSPWSNKY	7067.63	22749500
sp|P47757|CAPZB_MOUSE F-actin-capping protein subunit beta OS=Mus musculus GN=Capzb PE=1 SV=3	DGDSYRSPWSNKYDPPL	YRSPWSNKY	6663.21				23009400
sp|P47757|CAPZB_MOUSE F-actin-capping protein subunit beta OS=Mus musculus GN=Capzb PE=1 SV=3	DSYRSPWSNKYDPP	YRSPWSNKY	9333.55		48185800
sp|Q8CFG0|SULF2_MOUSE Extracellular sulfatase Sulf-2 OS=Mus musculus GN=Sulf2 PE=2 SV=2	GGLPDYSAPNPIKVT	YSAPNPIKV	524.26								182252000
sp|Q8CFG0|SULF2_MOUSE Extracellular sulfatase Sulf-2 OS=Mus musculus GN=Sulf2 PE=2 SV=2	GGLPDYSAPNPIKVTH	YSAPNPIKV	495.98			140760000
sp|Q8CFG0|SULF2_MOUSE Extracellular sulfatase Sulf-2 OS=Mus musculus GN=Sulf2 PE=2 SV=2	GGLPDYSAPNPIKVTHR	YSAPNPIKV	504.52						644417000
sp|Q8CFG0|SULF2_MOUSE Extracellular sulfatase Sulf-2 OS=Mus musculus GN=Sulf2 PE=2 SV=2	GLPDYSAPNPIKVT	YSAPNPIKV	680.75					236525000
sp|Q8CFG0|SULF2_MOUSE Extracellular sulfatase Sulf-2 OS=Mus musculus GN=Sulf2 PE=2 SV=2	GLPDYSAPNPIKVTH	YSAPNPIKV	525.61										564306000
sp|Q8CFG0|SULF2_MOUSE Extracellular sulfatase Sulf-2 OS=Mus musculus GN=Sulf2 PE=2 SV=2	GLPDYSAPNPIKVTHR	YSAPNPIKV	490.78										426105000
sp|Q8CFG0|SULF2_MOUSE Extracellular sulfatase Sulf-2 OS=Mus musculus GN=Sulf2 PE=2 SV=2	LPDYSAPNPIKVT	YSAPNPIKV	980.56												469112000
sp|Q8CFG0|SULF2_MOUSE Extracellular sulfatase Sulf-2 OS=Mus musculus GN=Sulf2 PE=2 SV=2	LPDYSAPNPIKVTH	YSAPNPIKV	716.76												408640000
sp|Q8CFG0|SULF2_MOUSE Extracellular sulfatase Sulf-2 OS=Mus musculus GN=Sulf2 PE=2 SV=2	LPDYSAPNPIKVTHR	YSAPNPIKV	549.09												10937900000
tr|A0A1B0GS59|A0A1B0GS59_MOUSE Complement receptor type 2 OS=Mus musculus GN=Cr2 PE=4 SV=1	LLPKYSFAKPSIVSD	YSFAKPSIV	89.88								9731410
tr|A0A1B0GS59|A0A1B0GS59_MOUSE Complement receptor type 2 OS=Mus musculus GN=Cr2 PE=4 SV=1	LLPKYSFAKPSIVSDK	YSFAKPSIV	83.06			20711100
tr|A0A1B0GS59|A0A1B0GS59_MOUSE Complement receptor type 2 OS=Mus musculus GN=Cr2 PE=4 SV=1	LLPKYSFAKPSIVSDKS	YSFAKPSIV	90.42									11571700
tr|A0A1B0GS59|A0A1B0GS59_MOUSE Complement receptor type 2 OS=Mus musculus GN=Cr2 PE=4 SV=1	LPKYSFAKPSIVS	YSFAKPSIV	149.39									9413170
tr|A0A1B0GS59|A0A1B0GS59_MOUSE Complement receptor type 2 OS=Mus musculus GN=Cr2 PE=4 SV=1	LPKYSFAKPSIVSD	YSFAKPSIV	122.83							4073910			46652200		29415000
tr|A0A1B0GS59|A0A1B0GS59_MOUSE Complement receptor type 2 OS=Mus musculus GN=Cr2 PE=4 SV=1	LPKYSFAKPSIVSDK	YSFAKPSIV	92.89						12644900
tr|A0A1B0GS59|A0A1B0GS59_MOUSE Complement receptor type 2 OS=Mus musculus GN=Cr2 PE=4 SV=1	LPKYSFAKPSIVSDKS	YSFAKPSIV	90.13							15859500			83982000		83461300
tr|A0A1B0GS59|A0A1B0GS59_MOUSE Complement receptor type 2 OS=Mus musculus GN=Cr2 PE=4 SV=1	LPKYSFAKPSIVSDKSE	YSFAKPSIV	100.03											20422600
tr|A0A075B6D5|A0A075B6D5_MOUSE Protein Igkv19-93 OS=Mus musculus GN=Igkv19-93 PE=1 SV=7	SGRDYSFSISNLEP	YSFSISNLE	1428.45												14701600
tr|A0A075B6D5|A0A075B6D5_MOUSE Protein Igkv19-93 OS=Mus musculus GN=Igkv19-93 PE=1 SV=7	SGRDYSFSISNLEPE	YSFSISNLE	1176.8										41378800
tr|A0A075B6D5|A0A075B6D5_MOUSE Protein Igkv19-93 OS=Mus musculus GN=Igkv19-93 PE=1 SV=7	SGRDYSFSISNLEPED	YSFSISNLE	1231.47										22859300
tr|A2AS37|A2AS37_MOUSE Protein AI182371 OS=Mus musculus GN=AI182371 PE=1 SV=2	ENVRYSFSTVNLSPE	YSFSTVNLS	204.08									14550800
tr|A2AS37|A2AS37_MOUSE Protein AI182371 OS=Mus musculus GN=AI182371 PE=1 SV=2	ENVRYSFSTVNLSPEN	YSFSTVNLS	202.58				10158700
tr|A2AS37|A2AS37_MOUSE Protein AI182371 OS=Mus musculus GN=AI182371 PE=1 SV=2	NVRYSFSTVNLSPEN	YSFSTVNLS	215.85							3877610
tr|A2AS37|A2AS37_MOUSE Protein AI182371 OS=Mus musculus GN=AI182371 PE=1 SV=2	VRYSFSTVNLSPEN	YSFSTVNLS	351.41												24076300
tr|A2AS37|A2AS37_MOUSE Protein AI182371 OS=Mus musculus GN=AI182371 PE=1 SV=2	YPDENVRYSFSTVNLSPEN	YSFSTVNLS	243.82			8505440
tr|A2AS37|A2AS37_MOUSE Protein AI182371 OS=Mus musculus GN=AI182371 PE=1 SV=2	YPDENVRYSFSTVNLSPENK	YSFSTVNLS	237.13					21904700
sp|B2RQC6|PYR1_MOUSE CAD protein OS=Mus musculus GN=Cad PE=1 SV=1	AGEFDYSGSQAIKALKEE	YSGSQAIKA	110.97								53544600
sp|B2RQC6|PYR1_MOUSE CAD protein OS=Mus musculus GN=Cad PE=1 SV=1	EFDYSGSQAIKALKE	YSGSQAIKA	124.25								76371800
sp|B2RQC6|PYR1_MOUSE CAD protein OS=Mus musculus GN=Cad PE=1 SV=1	GEFDYSGSQAIKALKE	YSGSQAIKA	104.73							44888300
tr|E9Q1Y3|E9Q1Y3_MOUSE Apolipoprotein B-100 (Fragment) OS=Mus musculus GN=Apob PE=1 SV=1	LSQEYSGSVANEANVY	YSGSVANEA	101.6						22801800
tr|E9Q1Y3|E9Q1Y3_MOUSE Apolipoprotein B-100 (Fragment) OS=Mus musculus GN=Apob PE=1 SV=1	QEYSGSVANEANVY	YSGSVANEA	225.23												79365400
tr|E9Q1Y3|E9Q1Y3_MOUSE Apolipoprotein B-100 (Fragment) OS=Mus musculus GN=Apob PE=1 SV=1	SQEYSGSVANEANVY	YSGSVANEA	123.83												428087000
sp|P01027|CO3_MOUSE Complement C3 OS=Mus musculus GN=C3 PE=1 SV=3	IPMYSIITPNVLRLE	YSIITPNVL	317.76								21189600
sp|P01027|CO3_MOUSE Complement C3 OS=Mus musculus GN=C3 PE=1 SV=3	IPMYSIITPNVLRLES	YSIITPNVL	350.66									20176400
sp|P01027|CO3_MOUSE Complement C3 OS=Mus musculus GN=C3 PE=1 SV=3	IPMYSIITPNVLRLESE	YSIITPNVL	412.35	45101300
sp|Q80U87|UBP8_MOUSE Ubiquitin carboxyl-terminal hydrolase 8 OS=Mus musculus GN=Usp8 PE=1 SV=2	KRSYSSPDITQALQ	YSSPDITQA	2081.76												18349500
sp|Q80U87|UBP8_MOUSE Ubiquitin carboxyl-terminal hydrolase 8 OS=Mus musculus GN=Usp8 PE=1 SV=2	RSYSSPDITQALQ	YSSPDITQA	3579.15											27031300
sp|Q80U87|UBP8_MOUSE Ubiquitin carboxyl-terminal hydrolase 8 OS=Mus musculus GN=Usp8 PE=1 SV=2	RSYSSPDITQALQE	YSSPDITQA	3115.68												196949000
sp|Q91XS1|MTMR4_MOUSE Myotubularin-related protein 4 OS=Mus musculus GN=Mtmr4 PE=1 SV=1	DARSYTAAVANRA	YTAAVANRA	108.96	4757340
sp|Q91XS1|MTMR4_MOUSE Myotubularin-related protein 4 OS=Mus musculus GN=Mtmr4 PE=1 SV=1	DARSYTAAVANRAK	YTAAVANRA	68.33								10903100
sp|Q91XS1|MTMR4_MOUSE Myotubularin-related protein 4 OS=Mus musculus GN=Mtmr4 PE=1 SV=1	DARSYTAAVANRAKG	YTAAVANRA	59.73						10041400
sp|Q91XS1|MTMR4_MOUSE Myotubularin-related protein 4 OS=Mus musculus GN=Mtmr4 PE=1 SV=1	DARSYTAAVANRAKGG	YTAAVANRA	63.21			42798500
sp|Q91XS1|MTMR4_MOUSE Myotubularin-related protein 4 OS=Mus musculus GN=Mtmr4 PE=1 SV=1	DARSYTAAVANRAKGGG	YTAAVANRA	70.08								26929700				4613820
tr|B7FAU3|B7FAU3_MOUSE ATPase, H+ transporting, lysosomal accessory protein (Fragment) OS=Mus musculus GN=Atp6ap1 PE=1 SV=1	IRLPYTASSGLMAPR	YTASSGLMA	151.17										35060100
tr|B7FAU3|B7FAU3_MOUSE ATPase, H+ transporting, lysosomal accessory protein (Fragment) OS=Mus musculus GN=Atp6ap1 PE=1 SV=1	IRLPYTASSGLMAPRE	YTASSGLMA	156.58										13515900
tr|B7FAU3|B7FAU3_MOUSE ATPase, H+ transporting, lysosomal accessory protein (Fragment) OS=Mus musculus GN=Atp6ap1 PE=1 SV=1	RLPYTASSGLMAP	YTASSGLMA	340.34											12356100
tr|B7FAU3|B7FAU3_MOUSE ATPase, H+ transporting, lysosomal accessory protein (Fragment) OS=Mus musculus GN=Atp6ap1 PE=1 SV=1	RLPYTASSGLMAPR	YTASSGLMA	211										315117000
tr|B7FAU3|B7FAU3_MOUSE ATPase, H+ transporting, lysosomal accessory protein (Fragment) OS=Mus musculus GN=Atp6ap1 PE=1 SV=1	RLPYTASSGLMAPRE	YTASSGLMA	175.9										551117000
tr|B7FAU3|B7FAU3_MOUSE ATPase, H+ transporting, lysosomal accessory protein (Fragment) OS=Mus musculus GN=Atp6ap1 PE=1 SV=1	RLPYTASSGLMAPREV	YTASSGLMA	178.69											610346000
tr|A0A075B6A0|A0A075B6A0_MOUSE Ig mu chain C region (Fragment) OS=Mus musculus GN=Ighm PE=1 SV=2	NSGETYTCVVGHEALPH	YTCVVGHEA	3919										388841000	359957000
tr|A0A075B6A0|A0A075B6A0_MOUSE Ig mu chain C region (Fragment) OS=Mus musculus GN=Ighm PE=1 SV=2	SGETYTCVVGHEA	YTCVVGHEA	10385.4										257920000		233404000
tr|A0A075B6A0|A0A075B6A0_MOUSE Ig mu chain C region (Fragment) OS=Mus musculus GN=Ighm PE=1 SV=2	SGETYTCVVGHEAL	YTCVVGHEA	6662.42										106583000	115549000
tr|A0A075B6A0|A0A075B6A0_MOUSE Ig mu chain C region (Fragment) OS=Mus musculus GN=Ighm PE=1 SV=2	SGETYTCVVGHEALPH	YTCVVGHEA	3756.58										1770490000	1770180000	1755580000
sp|P15532|NDKA_MOUSE Nucleoside diphosphate kinase A OS=Mus musculus GN=Nme1 PE=1 SV=1	LKEHYTDLKDRPF	YTDLKDRPF	27134.4	11671300	103582000					250776000	305504000	248158000	709608000	1072090000	326612000
sp|P15532|NDKA_MOUSE Nucleoside diphosphate kinase A OS=Mus musculus GN=Nme1 PE=1 SV=1	LKEHYTDLKDRPFF	YTDLKDRPF	24856.5											158749000
sp|P15532|NDKA_MOUSE Nucleoside diphosphate kinase A OS=Mus musculus GN=Nme1 PE=1 SV=1	LKEHYTDLKDRPFFT	YTDLKDRPF	22064.8											34465600	112518000
sp|P15532|NDKA_MOUSE Nucleoside diphosphate kinase A OS=Mus musculus GN=Nme1 PE=1 SV=1	LQASEDLLKEHYTDLKDRPF	YTDLKDRPF	21307.9							306616000	60811200	304570000	375499000		372783000
sp|P28665|MUG1_MOUSE Murinoglobulin-1 OS=Mus musculus GN=Mug1 PE=1 SV=3	EISYTGSRPASNM	YTGSRPASN	290.83										26670700
sp|P28665|MUG1_MOUSE Murinoglobulin-1 OS=Mus musculus GN=Mug1 PE=1 SV=3	EISYTGSRPASNMV	YTGSRPASN	158.59										5255720
sp|P28665|MUG1_MOUSE Murinoglobulin-1 OS=Mus musculus GN=Mug1 PE=1 SV=3	ISYTGSRPASNMV	YTGSRPASN	244.2										29248800
sp|P28665|MUG1_MOUSE Murinoglobulin-1 OS=Mus musculus GN=Mug1 PE=1 SV=3	LEISYTGSRPASN	YTGSRPASN	418.56											28140000
sp|P28665|MUG1_MOUSE Murinoglobulin-1 OS=Mus musculus GN=Mug1 PE=1 SV=3	LEISYTGSRPASNM	YTGSRPASN	191.49	21873300
sp|P28665|MUG1_MOUSE Murinoglobulin-1 OS=Mus musculus GN=Mug1 PE=1 SV=3	LEISYTGSRPASNMV	YTGSRPASN	117.02										22945100
sp|P28665|MUG1_MOUSE Murinoglobulin-1 OS=Mus musculus GN=Mug1 PE=1 SV=3	LEISYTGSRPASNMVI	YTGSRPASN	102.28											226340000
sp|P07724|ALBU_MOUSE Serum albumin OS=Mus musculus GN=Alb PE=1 SV=3	AILVRYTQKAPQVSTPTL	YTQKAPQVS	1566.26						35186900
sp|P07724|ALBU_MOUSE Serum albumin OS=Mus musculus GN=Alb PE=1 SV=3	AILVRYTQKAPQVSTPTLV	YTQKAPQVS	1029.2						5365410
sp|P07724|ALBU_MOUSE Serum albumin OS=Mus musculus GN=Alb PE=1 SV=3	GFQNAILVRYTQKAPQVSTPTLV	YTQKAPQVS	937.33					8507510
sp|P07724|ALBU_MOUSE Serum albumin OS=Mus musculus GN=Alb PE=1 SV=3	ILVRYTQKAPQVSTPT	YTQKAPQVS	1553.56	106103000
sp|P07724|ALBU_MOUSE Serum albumin OS=Mus musculus GN=Alb PE=1 SV=3	ILVRYTQKAPQVSTPTL	YTQKAPQVS	1516.23			69920000
sp|P07724|ALBU_MOUSE Serum albumin OS=Mus musculus GN=Alb PE=1 SV=3	ILVRYTQKAPQVSTPTLV	YTQKAPQVS	1029.09			26886500
sp|P07724|ALBU_MOUSE Serum albumin OS=Mus musculus GN=Alb PE=1 SV=3	LVRYTQKAPQVSTP	YTQKAPQVS	1994.84		66533600
sp|P07724|ALBU_MOUSE Serum albumin OS=Mus musculus GN=Alb PE=1 SV=3	LVRYTQKAPQVSTPT	YTQKAPQVS	1590.92												74950100
sp|P07724|ALBU_MOUSE Serum albumin OS=Mus musculus GN=Alb PE=1 SV=3	LVRYTQKAPQVSTPTL	YTQKAPQVS	1466.54							138189000			362549000	387090000
sp|P07724|ALBU_MOUSE Serum albumin OS=Mus musculus GN=Alb PE=1 SV=3	RYTQKAPQVSTPTL	YTQKAPQVS	2375.7							95500500	90293000		513863000	442031000	520430000
sp|P07724|ALBU_MOUSE Serum albumin OS=Mus musculus GN=Alb PE=1 SV=3	VRYTQKAPQVSTPT	YTQKAPQVS	2155.64									4939790	43620000	80692200	85505300
sp|P07724|ALBU_MOUSE Serum albumin OS=Mus musculus GN=Alb PE=1 SV=3	VRYTQKAPQVSTPTL	YTQKAPQVS	1666.76				8761090
sp|P28665|MUG1_MOUSE Murinoglobulin-1 OS=Mus musculus GN=Mug1 PE=1 SV=3	GKYTYGKPVPGHVKI	YTYGKPVPG	505.31										5292970
sp|P28665|MUG1_MOUSE Murinoglobulin-1 OS=Mus musculus GN=Mug1 PE=1 SV=3	GKYTYGKPVPGHVKIN	YTYGKPVPG	535.33										71146200
sp|Q61838|PZP_MOUSE Pregnancy zone protein OS=Mus musculus GN=Pzp PE=1 SV=3	GVYTYGKPVPGLV	YTYGKPVPG	483.11			20097400
sp|Q61838|PZP_MOUSE Pregnancy zone protein OS=Mus musculus GN=Pzp PE=1 SV=3	GVYTYGKPVPGLVT	YTYGKPVPG	331.84											17456000
sp|Q61838|PZP_MOUSE Pregnancy zone protein OS=Mus musculus GN=Pzp PE=1 SV=3	GVYTYGKPVPGLVTL	YTYGKPVPG	262.44						14962600
sp|Q61838|PZP_MOUSE Pregnancy zone protein OS=Mus musculus GN=Pzp PE=1 SV=3	GVYTYGKPVPGLVTLR	YTYGKPVPG	272.67				23160100
sp|P28665|MUG1_MOUSE Murinoglobulin-1 OS=Mus musculus GN=Mug1 PE=1 SV=3	KYTYGKPVPGHVKI	YTYGKPVPG	729.1											6383010
sp|P28665|MUG1_MOUSE Murinoglobulin-1 OS=Mus musculus GN=Mug1 PE=1 SV=3	KYTYGKPVPGHVKIN	YTYGKPVPG	659.6		10322900
sp|Q61838|PZP_MOUSE Pregnancy zone protein OS=Mus musculus GN=Pzp PE=1 SV=3	VYTYGKPVPGLVT	YTYGKPVPG	523.69		20218300
sp|P20029|GRP78_MOUSE 78 kDa glucose-regulated protein OS=Mus musculus GN=Hspa5 PE=1 SV=3	DQGNRITPSYVAFTPEGERLI	YVAFTPEGE	653.6										137210000
sp|P20029|GRP78_MOUSE 78 kDa glucose-regulated protein OS=Mus musculus GN=Hspa5 PE=1 SV=3	GNRITPSYVAFTPEGERLI	YVAFTPEGE	748.09										39683400
sp|P20029|GRP78_MOUSE 78 kDa glucose-regulated protein OS=Mus musculus GN=Hspa5 PE=1 SV=3	ITPSYVAFTPEGER	YVAFTPEGE	2260.77												89041000
sp|P20029|GRP78_MOUSE 78 kDa glucose-regulated protein OS=Mus musculus GN=Hspa5 PE=1 SV=3	ITPSYVAFTPEGERL	YVAFTPEGE	1420.19											171532000
sp|P20029|GRP78_MOUSE 78 kDa glucose-regulated protein OS=Mus musculus GN=Hspa5 PE=1 SV=3	ITPSYVAFTPEGERLI	YVAFTPEGE	1159.49												29715200
sp|P20029|GRP78_MOUSE 78 kDa glucose-regulated protein OS=Mus musculus GN=Hspa5 PE=1 SV=3	NRITPSYVAFTPEGERLI	YVAFTPEGE	887.61											32517200
sp|P20029|GRP78_MOUSE 78 kDa glucose-regulated protein OS=Mus musculus GN=Hspa5 PE=1 SV=3	RITPSYVAFTPEGER	YVAFTPEGE	1454.43									88851000
sp|P20029|GRP78_MOUSE 78 kDa glucose-regulated protein OS=Mus musculus GN=Hspa5 PE=1 SV=3	RITPSYVAFTPEGERLI	YVAFTPEGE	1032.32									37456100
sp|P20029|GRP78_MOUSE 78 kDa glucose-regulated protein OS=Mus musculus GN=Hspa5 PE=1 SV=3	TPSYVAFTPEGER	YVAFTPEGE	3231.84							36805600
sp|P20029|GRP78_MOUSE 78 kDa glucose-regulated protein OS=Mus musculus GN=Hspa5 PE=1 SV=3	TPSYVAFTPEGERL	YVAFTPEGE	1970.68											180183000
sp|P20029|GRP78_MOUSE 78 kDa glucose-regulated protein OS=Mus musculus GN=Hspa5 PE=1 SV=3	TPSYVAFTPEGERLI	YVAFTPEGE	1464.73											63996100
sp|Q9DBG3-2|AP2B1_MOUSE Isoform 2 of AP-2 complex subunit beta OS=Mus musculus GN=Ap2b1	APGGYVAPKAVWL	YVAPKAVWL	1378.45										3255160000	3124900000	2202450000
sp|Q9DBG3-2|AP2B1_MOUSE Isoform 2 of AP-2 complex subunit beta OS=Mus musculus GN=Ap2b1	APGGYVAPKAVWLP	YVAPKAVWL	1005.02										283108000		299749000
sp|Q9DBG3-2|AP2B1_MOUSE Isoform 2 of AP-2 complex subunit beta OS=Mus musculus GN=Ap2b1	APGGYVAPKAVWLPA	YVAPKAVWL	729.32										3652870000	2743340000	3450730000
sp|Q00560|IL6RB_MOUSE Interleukin-6 receptor subunit beta OS=Mus musculus GN=Il6st PE=1 SV=2	DRYVASLAARNKV	YVASLAARN	267.49											147138000
sp|Q00560|IL6RB_MOUSE Interleukin-6 receptor subunit beta OS=Mus musculus GN=Il6st PE=1 SV=2	DRYVASLAARNKVG	YVASLAARN	225.04											29957800
sp|Q00560|IL6RB_MOUSE Interleukin-6 receptor subunit beta OS=Mus musculus GN=Il6st PE=1 SV=2	LTNDRYVASLAARNK	YVASLAARN	208.38											44513400
sp|Q00560|IL6RB_MOUSE Interleukin-6 receptor subunit beta OS=Mus musculus GN=Il6st PE=1 SV=2	NDRYVASLAARNKV	YVASLAARN	196.32											39379400
sp|Q00560|IL6RB_MOUSE Interleukin-6 receptor subunit beta OS=Mus musculus GN=Il6st PE=1 SV=2	TNDRYVASLAARN	YVASLAARN	397.51											74937600
sp|Q00560|IL6RB_MOUSE Interleukin-6 receptor subunit beta OS=Mus musculus GN=Il6st PE=1 SV=2	TNDRYVASLAARNK	YVASLAARN	252.9											2145810000
sp|Q00560|IL6RB_MOUSE Interleukin-6 receptor subunit beta OS=Mus musculus GN=Il6st PE=1 SV=2	TNDRYVASLAARNKV	YVASLAARN	160.31	6306580		4429870	4308330			21206600	23093200	23526800	128932000	110716000	120621000
sp|Q00560|IL6RB_MOUSE Interleukin-6 receptor subunit beta OS=Mus musculus GN=Il6st PE=1 SV=2	TNDRYVASLAARNKVG	YVASLAARN	164.84										119603000	120005000
sp|Q00560|IL6RB_MOUSE Interleukin-6 receptor subunit beta OS=Mus musculus GN=Il6st PE=1 SV=2	TNDRYVASLAARNKVGK	YVASLAARN	177.94							24721100	25395100	27978600		340965000	336896000
sp|P05201|AATC_MOUSE Aspartate aminotransferase, cytoplasmic OS=Mus musculus GN=Got1 PE=1 SV=3	KNLDYVATSIHEAVT	YVATSIHEA	800.48					25861700
sp|P05201|AATC_MOUSE Aspartate aminotransferase, cytoplasmic OS=Mus musculus GN=Got1 PE=1 SV=3	KNLDYVATSIHEAVTK	YVATSIHEA	840.49		38321200
sp|P05201|AATC_MOUSE Aspartate aminotransferase, cytoplasmic OS=Mus musculus GN=Got1 PE=1 SV=3	KNLDYVATSIHEAVTKI	YVATSIHEA	946.08			37333100
sp|P26955|IL3RB_MOUSE Cytokine receptor common subunit beta OS=Mus musculus GN=Csf2rb PE=1 SV=2	EDYVELPPSVSQAAKSPP	YVELPPSVS	632.56	126486000	132456000		79642300						468327000	4492810
sp|P26955|IL3RB_MOUSE Cytokine receptor common subunit beta OS=Mus musculus GN=Csf2rb PE=1 SV=2	EDYVELPPSVSQAAKSPPG	YVELPPSVS	598.01										331962000		278719000
sp|P26955|IL3RB_MOUSE Cytokine receptor common subunit beta OS=Mus musculus GN=Csf2rb PE=1 SV=2	FEDYVELPPSVSQAAKSPPG	YVELPPSVS	495.8										129488000	36143300	112391000
sp|P26955|IL3RB_MOUSE Cytokine receptor common subunit beta OS=Mus musculus GN=Csf2rb PE=1 SV=2	GPPGFEDYVELPPSVSQAAKSPPG	YVELPPSVS	440.75			192990000							36501200
tr|F6XI62|F6XI62_MOUSE 60S ribosomal protein L7 (Fragment) OS=Mus musculus GN=Rpl7 PE=1 SV=1	AGNFYVPAEPKLA	YVPAEPKLA	524.21									62991400
tr|F6XI62|F6XI62_MOUSE 60S ribosomal protein L7 (Fragment) OS=Mus musculus GN=Rpl7 PE=1 SV=1	AGNFYVPAEPKLAF	YVPAEPKLA	237.78									15000400
tr|F6XI62|F6XI62_MOUSE 60S ribosomal protein L7 (Fragment) OS=Mus musculus GN=Rpl7 PE=1 SV=1	AGNFYVPAEPKLAFVIR	YVPAEPKLA	135.85			4724340
tr|F6XI62|F6XI62_MOUSE 60S ribosomal protein L7 (Fragment) OS=Mus musculus GN=Rpl7 PE=1 SV=1	KAGNFYVPAEPKLAFVIR	YVPAEPKLA	132.22							28280200
tr|F6XI62|F6XI62_MOUSE 60S ribosomal protein L7 (Fragment) OS=Mus musculus GN=Rpl7 PE=1 SV=1	RKAGNFYVPAEPKLAFVIR	YVPAEPKLA	130.4								58689100
sp|Q78PY7|SND1_MOUSE Staphylococcal nuclease domain-containing protein 1 OS=Mus musculus GN=Snd1 PE=1 SV=1	DYVPPTANLDQK	YVPPTANLD	6848.79								2037790
sp|Q78PY7|SND1_MOUSE Staphylococcal nuclease domain-containing protein 1 OS=Mus musculus GN=Snd1 PE=1 SV=1	DYVPPTANLDQKD	YVPPTANLD	6689.07									71613100			17975800
sp|Q78PY7|SND1_MOUSE Staphylococcal nuclease domain-containing protein 1 OS=Mus musculus GN=Snd1 PE=1 SV=1	RDYVPPTANLDQ	YVPPTANLD	4626.75								87786200
sp|Q78PY7|SND1_MOUSE Staphylococcal nuclease domain-containing protein 1 OS=Mus musculus GN=Snd1 PE=1 SV=1	RDYVPPTANLDQK	YVPPTANLD	3609.21									40665600
sp|Q78PY7|SND1_MOUSE Staphylococcal nuclease domain-containing protein 1 OS=Mus musculus GN=Snd1 PE=1 SV=1	RDYVPPTANLDQKD	YVPPTANLD	3276.16							539770000		542669000			166735000
sp|Q78PY7|SND1_MOUSE Staphylococcal nuclease domain-containing protein 1 OS=Mus musculus GN=Snd1 PE=1 SV=1	WRDYVPPTANLDQ	YVPPTANLD	1914.11		25156300
sp|Q78PY7|SND1_MOUSE Staphylococcal nuclease domain-containing protein 1 OS=Mus musculus GN=Snd1 PE=1 SV=1	WRDYVPPTANLDQKD	YVPPTANLD	1410.66								11293500	9830250
tr|A0A075B6A0|A0A075B6A0_MOUSE Ig mu chain C region (Fragment) OS=Mus musculus GN=Ighm PE=1 SV=2	EKYVTSAPMPEPG	YVTSAPMPE	839.89									258422000
tr|A0A075B6A0|A0A075B6A0_MOUSE Ig mu chain C region (Fragment) OS=Mus musculus GN=Ighm PE=1 SV=2	EKYVTSAPMPEPGAPG	YVTSAPMPE	553.78				37051300
tr|A0A075B6A0|A0A075B6A0_MOUSE Ig mu chain C region (Fragment) OS=Mus musculus GN=Ighm PE=1 SV=2	KYVTSAPMPEPGAPG	YVTSAPMPE	677.3								5169650
tr|A0A075B6A0|A0A075B6A0_MOUSE Ig mu chain C region (Fragment) OS=Mus musculus GN=Ighm PE=1 SV=2	LPQEKYVTSAPMPEP	YVTSAPMPE	543.49								17359100
tr|A0A075B6A0|A0A075B6A0_MOUSE Ig mu chain C region (Fragment) OS=Mus musculus GN=Ighm PE=1 SV=2	LPQEKYVTSAPMPEPG	YVTSAPMPE	525.07								3112460
tr|A0A075B6A0|A0A075B6A0_MOUSE Ig mu chain C region (Fragment) OS=Mus musculus GN=Ighm PE=1 SV=2	LPQEKYVTSAPMPEPGAPG	YVTSAPMPE	470.32										84840100	100575000	78645500
tr|A0A075B6A0|A0A075B6A0_MOUSE Ig mu chain C region (Fragment) OS=Mus musculus GN=Ighm PE=1 SV=2	QEKYVTSAPMPEPG	YVTSAPMPE	603.11										36866200	56405900
tr|A0A075B6A0|A0A075B6A0_MOUSE Ig mu chain C region (Fragment) OS=Mus musculus GN=Ighm PE=1 SV=2	QEKYVTSAPMPEPGAPG	YVTSAPMPE	496.37										71220100	124344000	39917800
sp|P14483|HB2A_MOUSE H-2 class II histocompatibility antigen, A beta chain OS=Mus musculus GN=H2-Ab1 PE=1 SV=1	AEYWNSQPEILE	YWNSQPEIL	6212.17							19207400
sp|P14483|HB2A_MOUSE H-2 class II histocompatibility antigen, A beta chain OS=Mus musculus GN=H2-Ab1 PE=1 SV=1	AEYWNSQPEILER	YWNSQPEIL	4913.16							28609400
sp|P14483|HB2A_MOUSE H-2 class II histocompatibility antigen, A beta chain OS=Mus musculus GN=H2-Ab1 PE=1 SV=1	DAEYWNSQPEIL	YWNSQPEIL	7404.79							87342300
sp|P14483|HB2A_MOUSE H-2 class II histocompatibility antigen, A beta chain OS=Mus musculus GN=H2-Ab1 PE=1 SV=1	DAEYWNSQPEILE	YWNSQPEIL	5662.23			11064000
sp|P14483|HB2A_MOUSE H-2 class II histocompatibility antigen, A beta chain OS=Mus musculus GN=H2-Ab1 PE=1 SV=1	DAEYWNSQPEILER	YWNSQPEIL	4446.97											19727800
sp|P14483|HB2A_MOUSE H-2 class II histocompatibility antigen, A beta chain OS=Mus musculus GN=H2-Ab1 PE=1 SV=1	DAEYWNSQPEILERT	YWNSQPEIL	3761.75											6552280
sp|P14483|HB2A_MOUSE H-2 class II histocompatibility antigen, A beta chain OS=Mus musculus GN=H2-Ab1 PE=1 SV=1	ELGRPDAEYWNSQPEILERT	YWNSQPEIL	3655.46											79796300
sp|P14483|HB2A_MOUSE H-2 class II histocompatibility antigen, A beta chain OS=Mus musculus GN=H2-Ab1 PE=1 SV=1	GRPDAEYWNSQPEIL	YWNSQPEIL	5804.59								84816200
sp|P14483|HB2A_MOUSE H-2 class II histocompatibility antigen, A beta chain OS=Mus musculus GN=H2-Ab1 PE=1 SV=1	GRPDAEYWNSQPEILE	YWNSQPEIL	4466.4												17942900
sp|P14483|HB2A_MOUSE H-2 class II histocompatibility antigen, A beta chain OS=Mus musculus GN=H2-Ab1 PE=1 SV=1	GRPDAEYWNSQPEILER	YWNSQPEIL	3924.73												30352400
sp|P14483|HB2A_MOUSE H-2 class II histocompatibility antigen, A beta chain OS=Mus musculus GN=H2-Ab1 PE=1 SV=1	GRPDAEYWNSQPEILERT	YWNSQPEIL	3711.78												40403100
sp|P14483|HB2A_MOUSE H-2 class II histocompatibility antigen, A beta chain OS=Mus musculus GN=H2-Ab1 PE=1 SV=1	GRPDAEYWNSQPEILERTR	YWNSQPEIL	3651.39												35861100
sp|P14483|HB2A_MOUSE H-2 class II histocompatibility antigen, A beta chain OS=Mus musculus GN=H2-Ab1 PE=1 SV=1	RPDAEYWNSQPEIL	YWNSQPEIL	6202.9										12670900
sp|P14483|HB2A_MOUSE H-2 class II histocompatibility antigen, A beta chain OS=Mus musculus GN=H2-Ab1 PE=1 SV=1	RPDAEYWNSQPEILE	YWNSQPEIL	4604.13										32720800
sp|P14483|HB2A_MOUSE H-2 class II histocompatibility antigen, A beta chain OS=Mus musculus GN=H2-Ab1 PE=1 SV=1	RPDAEYWNSQPEILER	YWNSQPEIL	3785.92										43057100
sp|P14483|HB2A_MOUSE H-2 class II histocompatibility antigen, A beta chain OS=Mus musculus GN=H2-Ab1 PE=1 SV=1	RPDAEYWNSQPEILERT	YWNSQPEIL	3629.8										41553900
sp|P14483|HB2A_MOUSE H-2 class II histocompatibility antigen, A beta chain OS=Mus musculus GN=H2-Ab1 PE=1 SV=1	RPDAEYWNSQPEILERTR	YWNSQPEIL	3675.21										96434000
sp|P14483|HB2A_MOUSE H-2 class II histocompatibility antigen, A beta chain OS=Mus musculus GN=H2-Ab1 PE=1 SV=1	RPDAEYWNSQPEILERTRAELD	YWNSQPEIL	3541.74					52693100
sp|P14483|HB2A_MOUSE H-2 class II histocompatibility antigen, A beta chain OS=Mus musculus GN=H2-Ab1 PE=1 SV=1	RPDAEYWNSQPEILERTRAELDT	YWNSQPEIL	3484.95					46723500
sp|Q921I1|TRFE_MOUSE Serotransferrin OS=Mus musculus GN=Tf PE=1 SV=1	EHPQTYYYAVAVVKKG	YYYAVAVVK	606.13									25588700
sp|Q921I1|TRFE_MOUSE Serotransferrin OS=Mus musculus GN=Tf PE=1 SV=1	HPQTYYYAVAVVKKG	YYYAVAVVK	575.11									11469900
sp|Q921I1|TRFE_MOUSE Serotransferrin OS=Mus musculus GN=Tf PE=1 SV=1	HPQTYYYAVAVVKKGTDF	YYYAVAVVK	724.77										63372300
sp|Q921I1|TRFE_MOUSE Serotransferrin OS=Mus musculus GN=Tf PE=1 SV=1	HPQTYYYAVAVVKKGTDFQ	YYYAVAVVK	745.09								17213600
