# Supplementary material for: Distinguishing Signal From Noise in Immunopeptidome Studies of Limiting-Abundance Biological Samples: Peptides Presented by I-Ab in C57BL/6 Mouse Thymus
Source: Front Immunol. 2021 Apr 29;12:658601. doi: 10.3389/fimmu.2021.658601 (PMC8116589; doi:10.3389/fimmu.2021.658601)
Supplement: Supplementary file 5 [file Table_4.xls]

## Sheet: Index
Supplementary Table S4. Distribution of core epitopes between thymus, splenic B, and splenic DC samples. Sheet 1 shows the core epitopes presented by three or more peptides per nested set for the thymus, splenic B cells and splenic DCs samples. Sheet 2 shows the same information for all core epitopes.

## Sheet: Data-Figure 6B
Supplementary Table S4. Details of the core epitopes presented by the three or more nested peptides between the thymus, splenic B cells and splenic DCs.
Proteins	Core	Avg-T1	Avg-T2	Avg-T3	Avg-T4	Avg-B1	Avg-B2	Avg-B3	Avg-DC (Flt3L)-1	Avg-DC (Flt3L+LPS)-2	Avg-DC (untreated)-3	Avg-DC (Flt3L)-4	C-T	C-B	C-DC
sp|P14483|HB2A_MOUSE H-2 class II histocompatibility antigen, A beta chain OS=Mus musculus GN=H2-Ab1 PE=1 SV=1	AEYWNSQPE	0	0	0	0	9752350	0	0	5.83252e+06	1.58136e+07	51751150	168308800	0	1	4
sp|P70696|H2B1A_MOUSE Histone H2B type 1-A OS=Mus musculus GN=Hist1h2ba PE=1 SV=3	AKHAVSEGT	2366525750	110307550	1.17648e+09	971883050	1.17934e+09	389840000	550967950	2.19296e+08	156438000	475119500	268534000	4	3	4
tr|F6YBV1|F6YBV1_MOUSE CCR4-NOT transcription complex subunit 3 (Fragment) OS=Mus musculus GN=Cnot3 PE=1 SV=1	ALGPKASPA	0	0	0	0	16605170	2.11198e+07	33936250	0	7857025	41976415	5103720	0	3	3
sp|Q920A5|RISC_MOUSE Retinoid-inducible serine carboxypeptidase OS=Mus musculus GN=Scpep1 PE=1 SV=2	ALYTDPKSS	0	0	0	0	2.17444e+09	900894000	1090212300	7.41977e+07	116453500	2025516650	5.11587e+09	0	3	4
sp|P49945|FRIL2_MOUSE Ferritin light chain 2 OS=Mus musculus GN=Ftl2 PE=3 SV=2	AQASLGEYL	3.32088e+09	0	9.29017e+08	1.30502e+09	2.10352e+09	114544000	526689000	0	0	346127350	2.96816e+08	3	3	2
sp|P52480|KPYM_MOUSE Pyruvate kinase PKM OS=Mus musculus GN=Pkm PE=1 SV=4	AREAEAAIY	6.52371e+08	0	1.09491e+08	1.00169e+08	4.34691e+08	76436300	79837300	20020550	7419540	21483500	28735900	3	3	4
tr|J3QPG5|J3QPG5_MOUSE Prosaposin OS=Mus musculus GN=Psap PE=1 SV=1	ARVVAPFMS	0	0	0	0	0	0	0	0	0	26000700	1.67997e+09	0	0	2
sp|Q62312|TGFR2_MOUSE TGF-beta receptor type-2 OS=Mus musculus GN=Tgfbr2 PE=1 SV=1	ARYMAPEVL	0	0	0	0	58335000	154362500	84978400	0	0	82601800	111314950	0	3	2
sp|Q9CVB6|ARPC2_MOUSE Actin-related protein 2/3 complex subunit 2 OS=Mus musculus GN=Arpc2 PE=1 SV=3	ASHTAPQVL	0	0	0	0	0	0	0	34995600	0	30510360	7.89716e+08	0	0	3
tr|A0A0G2LB91|A0A0G2LB91_MOUSE Fas apoptotic inhibitory molecule 3 OS=Mus musculus GN=Fcmr PE=4 SV=1	ASPASPQVL	0	0	0	0	1.69427e+08	2.56717e+08	286760000	0	0	2.35595e+08	4025940	0	3	2
sp|O70370|CATS_MOUSE Cathepsin S OS=Mus musculus GN=Ctss PE=1 SV=2	AVATKGPVS	1.68502e+08	80767520	43003200	40008750	135798700	0	3.27236e+07	1.14034e+08	9.10041e+07	0	0	4	2	2
tr|Q5SQB5|Q5SQB5_MOUSE Nucleophosmin OS=Mus musculus GN=Npm1 PE=1 SV=1	AVEEDAESE	1.7933e+08	0	13140720	7142690	138166300	28660695	4408640	0	0	25042970	7743080	3	3	2
sp|O55101|SNG2_MOUSE Synaptogyrin-2 OS=Mus musculus GN=Syngr2 PE=2 SV=1	AYASYPSAS	0	0	0	0	0	34572500	33305000	23875900	17440700	1.21909e+08	7.82627e+08	0	2	4
sp|Q9EQU5-2|SET_MOUSE Isoform 2 of Protein SET OS=Mus musculus GN=Set	DEGEEGEED	62568000	4793500	0	31117800	0	0	8762700	0	0	0	0	3	1	0
sp|P05063|ALDOC_MOUSE Fructose-bisphosphate aldolase C OS=Mus musculus GN=Aldoc PE=1 SV=4	DKGVVPLAG	216323300	0	0	0	0	0	0	0	0	0	0	1	0	0
sp|A6X935|ITIH4_MOUSE Inter alpha-trypsin inhibitor, heavy chain 4 OS=Mus musculus GN=Itih4 PE=1 SV=2	DQGPDVLLA	0	0	0	0	300840750	170409800	38847500	23781400	16987500	182966750	62827325	0	3	4
tr|Q5SQB5|Q5SQB5_MOUSE Nucleophosmin OS=Mus musculus GN=Npm1 PE=1 SV=1	DVKLLGMSG	0	2.44218e+07	0	0	0	0	0	0	0	0	0	1	0	0
sp|Q9R1P1|PSB3_MOUSE Proteasome subunit beta type-3 OS=Mus musculus GN=Psmb3 PE=1 SV=1	DVQTVAQRL	0	0	1.63616e+07	17455850	7420720	0	0	0	0	1.71416e+07	0	2	1	1
tr|Q5SQB5|Q5SQB5_MOUSE Nucleophosmin OS=Mus musculus GN=Npm1 PE=1 SV=1	EEDAESEDE	124939000	5307300	45312700	5.01973e+07	4.1992e+07	4.51728e+07	4.54933e+07	6258720	47183875	23085900	0	4	3	3
sp|Q9EQU5-2|SET_MOUSE Isoform 2 of Protein SET OS=Mus musculus GN=Set	EEGDEDEGE	82465960	0	0	0	0	0	0	0	0	0	0	1	0	0
sp|P60710|ACTB_MOUSE Actin, cytoplasmic 1 OS=Mus musculus GN=Actb PE=1 SV=1	EGYALPHAI	52935300	0	0	0	178627000	80705550	60433400	109236420	90901220	365139490	2256850740	1	3	4
tr|J3QPG5|J3QPG5_MOUSE Prosaposin OS=Mus musculus GN=Psap PE=1 SV=1	EQPAPAIVS	0	4822940	0	0	0	0	10454650	5409610	8017590	0	7.77986e+07	1	1	3
tr|Q5SQB5|Q5SQB5_MOUSE Nucleophosmin OS=Mus musculus GN=Npm1 PE=1 SV=1	ESEDEDEED	2.94274e+08	138517590	8.12853e+07	41472830	1.75355e+08	9323635	27542405	25959950	6678415	0	0	4	3	2
tr|Q6PGJ3|Q6PGJ3_MOUSE L1 cell adhesion molecule OS=Mus musculus GN=L1cam PE=1 SV=1	ETVVTPEAA	0	0	0	0	0	0	0	0	0	2.55864e+07	316757100	0	0	2
sp|Q9WUM5|SUCA_MOUSE Succinate--CoA ligase [ADP/GDP-forming] subunit alpha, mitochondrial OS=Mus musculus GN=Suclg1 PE=1 SV=4	FAAAAINEA	0	0	0	0	0	0	0	0	0	0	53167800	0	0	1
sp|P14869|RLA0_MOUSE 60S acidic ribosomal protein P0 OS=Mus musculus GN=Rplp0 PE=1 SV=3	FAAAAPAAA	0	0	0	0	0	9792440	37094900	57893225	57602350	8.2349e+07	3.31465e+08	0	2	4
sp|Q3TXS7|PSMD1_MOUSE 26S proteasome non-ATPase regulatory subunit 1 OS=Mus musculus GN=Psmd1 PE=1 SV=1	FAYPAPLEV	0	0	0	0	0	0	0	21417700	0	0	1.20636e+08	0	0	2
sp|Q60930|VDAC2_MOUSE Voltage-dependent anion-selective channel protein 2 OS=Mus musculus GN=Vdac2 PE=1 SV=2	FDFAGPAIH	57999250	0	0	12494850	1.15329e+09	9.27374e+08	1079008150	19575335	35811160	7.03183e+08	1.39149e+09	2	3	4
sp|Q9Z1D1|EIF3G_MOUSE Eukaryotic translation initiation factor 3 subunit G OS=Mus musculus GN=Eif3g PE=1 SV=2	FDPPGPNVA	0	0	0	0	0	0	0	0	42500000	0	343694100	0	0	2
sp|P51150|RAB7A_MOUSE Ras-related protein Rab-7a OS=Mus musculus GN=Rab7a PE=1 SV=2	FDVTAPNTF	0	0	0	0	135642300	0	80547900	0	0	1.18193e+08	2.0742e+08	0	2	2
sp|P61161|ARP2_MOUSE Actin-related protein 2 OS=Mus musculus GN=Actr2 PE=1 SV=1	FEAPEALFQ	0	0	0	0	90844700	0	53817900	3900550	140191130	2.83731e+08	2.86039e+09	0	2	4
tr|Q5SQB5|Q5SQB5_MOUSE Nucleophosmin OS=Mus musculus GN=Npm1 PE=1 SV=1	FEITPPVVL	60598050	7529565	4431125	0	32472170	0	0	0	0	0	0	3	1	0
sp|P26039|TLN1_MOUSE Talin-1 OS=Mus musculus GN=Tln1 PE=1 SV=2	FEPLTLAAV	0	0	0	0	0	0	0	0	0	0	4.95001e+07	0	0	1
sp|P01899|HA11_MOUSE H-2 class I histocompatibility antigen, D-B alpha chain OS=Mus musculus GN=H2-D1 PE=1 SV=2	FETAVSRPG	0	0	0	0	9539450	0	0	0	0	0	202307850	0	1	1
sp|O35643|AP1B1_MOUSE AP-1 complex subunit beta-1 OS=Mus musculus GN=Ap1b1 PE=1 SV=2	FGAPSASVA	0	0	0	0	0	0	0	0	27448500	0	239363200	0	0	2
sp|P26039|TLN1_MOUSE Talin-1 OS=Mus musculus GN=Tln1 PE=1 SV=2	FGDAIATAS	0	0	0	0	0	0	0	0	9503760	0	1.02696e+08	0	0	2
sp|Q08481-4|PECA1_MOUSE Isoform 4 of Platelet endothelial cell adhesion molecule OS=Mus musculus GN=Pecam1	FHDAKSEII	0	0	0	0	2.82884e+08	1.28849e+08	139058950	0	0	8.73033e+07	85977450	0	3	2
sp|P43024|CX6A1_MOUSE Cytochrome c oxidase subunit 6A1, mitochondrial OS=Mus musculus GN=Cox6a1 PE=1 SV=2	FHNPHVNPL	18128200	0	0	0	1426007500	0	118522000	101001000	262318660	1.18672e+09	2.11817e+09	1	2	4
sp|P01887|B2MG_MOUSE Beta-2-microglobulin OS=Mus musculus GN=B2m PE=1 SV=2	FHPPHIEIQ	13814335	0	15434300	0	1.04571e+09	6.62435e+08	2.32223e+09	1.57254e+07	0	2923477400	3007239900	2	3	3
sp|Q07797|LG3BP_MOUSE Galectin-3-binding protein OS=Mus musculus GN=Lgals3bp PE=1 SV=1	FHTPLDLYA	111055900	0	36374000	20727350	1.38023e+08	113045000	0	58926100	0	292790210	4458548350	3	2	3
tr|A0A087WQS5|A0A087WQS5_MOUSE ATP synthase F(0) complex subunit C2, mitochondrial (Fragment) OS=Mus musculus GN=Atp5g2 PE=3 SV=1	FIGAGAATV	0	0	0	0	0	79732300	1.91045e+08	0	0	6.23928e+07	8.26101e+07	0	2	2
sp|Q05910|ADAM8_MOUSE Disintegrin and metalloproteinase domain-containing protein 8 OS=Mus musculus GN=Adam8 PE=1 SV=3	FIGSTVGLA	0	0	0	0	0	0	0	1.18346e+08	2.21431e+07	8.23608e+07	5.9488e+08	0	0	4
sp|Q8K352|SASH3_MOUSE SAM and SH3 domain-containing protein 3 OS=Mus musculus GN=Sash3 PE=1 SV=2	FIYVDVLPE	0	0	0	0	0	0	0	0	0	2.54517e+07	2.25309e+08	0	0	2
sp|Q8BMT4-3|NRROS_MOUSE Isoform 3 of Negative regulator of reactive oxygen species OS=Mus musculus GN=Nrros	FKGSLALRT	0	0	0	0	348947350	318116200	305996000	50976500	62076400	4.41968e+08	2290540100	0	3	4
sp|P14152|MDHC_MOUSE Malate dehydrogenase, cytoplasmic OS=Mus musculus GN=Mdh1 PE=1 SV=3	FKSQGTALE	78043700	0	0	0	16096040	0	0	0	0	0	0	1	1	0
sp|P10148|CCL2_MOUSE C-C motif chemokine 2 OS=Mus musculus GN=Ccl2 PE=1 SV=1	FKTASALRS	0	0	0	0	0	0	0	7282270	0	0	193972170	0	0	2
sp|P70699|LYAG_MOUSE Lysosomal alpha-glucosidase OS=Mus musculus GN=Gaa PE=1 SV=2	FLGPEPKSV	0	0	0	0	0	36420800	43111900	4724340	0	93232200	2.93792e+08	0	2	3
tr|D3Z038|D3Z038_MOUSE Extracellular matrix protein 1 (Fragment) OS=Mus musculus GN=Ecm1 PE=1 SV=1	FLNPNVDKA	0	0	0	0	0	0	0	0	0	6460985	92809550	0	0	2
tr|Q8C2Q7|Q8C2Q7_MOUSE Heterogeneous nuclear ribonucleoprotein H OS=Mus musculus GN=Hnrnph1 PE=1 SV=1	FLNSTAGAS	30739800	0	0	0	0	0	0	0	0	0	0	1	0	0
sp|P10852-2|4F2_MOUSE Isoform 2 of 4F2 cell-surface antigen heavy chain OS=Mus musculus GN=Slc3a2	FLPAQADIV	0	0	0	0	54665700	60224400	0	0	0	5.45942e+07	152571180	0	2	2
tr|E9Q6X2|E9Q6X2_MOUSE Serpin B6 (Fragment) OS=Mus musculus GN=Serpinb6a PE=1 SV=1	FLSPMSISS	0	0	0	0	0	0	0	0	0	0	91592750	0	0	1
sp|Q8BHN3-2|GANAB_MOUSE Isoform 2 of Neutral alpha-glucosidase AB OS=Mus musculus GN=Ganab	FNGPEVTML	0	0	0	0	0	0	0	0	0	9881550	84900450	0	0	2
sp|Q64152|BTF3_MOUSE Transcription factor BTF3 OS=Mus musculus GN=Btf3 PE=1 SV=3	FNNPKVQAS	69348450	0	0	0	799957900	147094350	160536200	176278550	136055000	7.18412e+08	1.55723e+09	1	3	4
sp|O89051|ITM2B_MOUSE Integral membrane protein 2B OS=Mus musculus GN=Itm2b PE=1 SV=1	FNSALAQKE	21338100	0	0	3707370	7.33333e+07	6.5218e+07	9.4407e+07	237588790	2.01836e+08	229590800	3.27519e+09	2	3	4
sp|Q61703|ITIH2_MOUSE Inter-alpha-trypsin inhibitor heavy chain H2 OS=Mus musculus GN=Itih2 PE=1 SV=1	FNYPQASVT	0	0	0	0	35803000	9821730	0	211749310	7.05086e+07	84367960	617902900	0	2	4
sp|Q9D074-3|MGRN1_MOUSE Isoform 3 of E3 ubiquitin-protein ligase MGRN1 OS=Mus musculus GN=Mgrn1	FPYVTPAPH	0	0	0	0	0	27244400	32629250	5.98558e+07	4.77788e+07	104427150	9.56418e+08	0	2	4
sp|P16382|IL4RA_MOUSE Interleukin-4 receptor subunit alpha OS=Mus musculus GN=Il4r PE=1 SV=1	FQNPVPNQS	0	0	0	0	24066600	14684500	0	70427290	84218750	51937370	503735300	0	2	4
sp|P06332|CD4_MOUSE T-cell surface glycoprotein CD4 OS=Mus musculus GN=Cd4 PE=1 SV=1	FQPWISFSI	0	0	0	0	0	0	0	0	0	143880350	63951500	0	0	2
sp|P84228|H32_MOUSE Histone H3.2 OS=Mus musculus GN=Hist1h3b PE=1 SV=2	FQSSAVMAL	637898900	29271100	1.89069e+08	1.32053e+08	3.20392e+08	0	30844300	22374680	47761100	1314650	13708500	4	2	4
sp|Q3UKC1|TAXB1_MOUSE Tax1-binding protein 1 homolog OS=Mus musculus GN=Tax1bp1 PE=1 SV=2	FRAASPVEE	0	0	0	0	0	0	0	15040140	0	13231310	1.4527e+08	0	0	3
sp|P17182|ENOA_MOUSE Alpha-enolase OS=Mus musculus GN=Eno1 PE=1 SV=3	FRAAVPSGA	0	0	0	0	16015950	0	0	0	13844200	20587300	183420900	0	1	3
sp|Q01705|NOTC1_MOUSE Neurogenic locus notch homolog protein 1 OS=Mus musculus GN=Notch1 PE=1 SV=3	FRFEEPVVL	0	0	0	0	0	0	0	0	0	0	146100000	0	0	1
sp|O88307|SORL_MOUSE Sortilin-related receptor OS=Mus musculus GN=Sorl1 PE=1 SV=3	FRGGSALSH	0	0	0	0	64230240	0	8015580	0	0	0	0	0	2	0
sp|Q9DCN2-2|NB5R3_MOUSE Isoform 2 of NADH-cytochrome b5 reductase 3 OS=Mus musculus GN=Cyb5r3	FRGPNGLLV	0	0	0	0	29037900	0	67317100	35097600	0	2.50049e+08	929520220	0	2	3
sp|E9PV24|FIBA_MOUSE Fibrinogen alpha chain OS=Mus musculus GN=Fga PE=1 SV=1	FRPANPNWG	0	0	0	0	73099150	76028900	68627100	132341300	90277400	315915600	1868069150	0	3	4
tr|Q792F9|Q792F9_MOUSE Alpha-4 integrin OS=Mus musculus GN=Itga4 PE=1 SV=1	FRSPHTTEV	0	0	0	0	378061500	56227400	337869100	116125300	0	593111590	1559849820	0	3	3
sp|Q64467|G3PT_MOUSE Glyceraldehyde-3-phosphate dehydrogenase, testis-specific OS=Mus musculus GN=Gapdhs PE=1 SV=1	FRVPTPNVS	454748000	16967820	1.26117e+08	50195200	8.61563e+08	7.45261e+08	1.09031e+09	801534800	1.1011e+09	3.44852e+09	1.27931e+10	4	3	4
sp|P40124|CAP1_MOUSE Adenylyl cyclase-associated protein 1 OS=Mus musculus GN=Cap1 PE=1 SV=4	FSAPKPQTS	93296840	5517880	3495580	3313540	4.21366e+08	8.56476e+07	1.17883e+08	2742954500	4.08892e+09	2342736300	3.84701e+10	4	3	4
sp|Q69ZN7|MYOF_MOUSE Myoferlin OS=Mus musculus GN=Myof PE=1 SV=2	FSDPYAHVS	0	0	0	0	25886700	0	0	0	3364250	94309150	131540600	0	1	3
sp|Q64697|PTCA_MOUSE Protein tyrosine phosphatase receptor type C-associated protein OS=Mus musculus GN=Ptprcap PE=1 SV=1	FSGSAAWDD	0	0	0	0	1.96605e+08	3.02835e+08	2.87318e+08	0	0	203096050	16666610	0	3	2
sp|P06745|G6PI_MOUSE Glucose-6-phosphate isomerase OS=Mus musculus GN=Gpi PE=1 SV=4	FSGSKINYT	0	0	0	0	0	15237700	7338295	0	7582650	3.60901e+07	375252350	0	2	3
sp|P07901|HS90A_MOUSE Heat shock protein HSP 90-alpha OS=Mus musculus GN=Hsp90aa1 PE=1 SV=4	FSLEDPQTH	6.20101e+07	167504320	1.60029e+08	1.95498e+08	80715700	1.15257e+08	104966900	1.27538e+08	1.37256e+08	32102050	15181900	4	3	4
sp|Q8BG07|PLD4_MOUSE Phospholipase D4 OS=Mus musculus GN=Pld4 PE=1 SV=1	FSNPSAGIS	0	0	0	0	0	0	0	0	0	5153180	66877050	0	0	2
tr|Z4YK03|Z4YK03_MOUSE Leukocyte elastase inhibitor A OS=Mus musculus GN=Serpinb1a PE=1 SV=1	FSPFSISSA	0	0	0	0	89806250	0	0	0	0	0	0	0	1	0
tr|A0A0R4J0I1|A0A0R4J0I1_MOUSE MCG1051009 OS=Mus musculus GN=Serpina3k PE=1 SV=1	FSPLSISAA	0	0	0	0	2.54997e+08	88319200	0	0	0	3.28252e+08	6.07485e+08	0	2	2
sp|P29699|FETUA_MOUSE Alpha-2-HS-glycoprotein OS=Mus musculus GN=Ahsg PE=1 SV=1	FSPVASVES	0	0	0	0	333294900	0	67923700	1.12133e+08	273862600	1.55356e+08	1.09567e+08	0	2	4
sp|Q9QUR8|SEM7A_MOUSE Semaphorin-7A OS=Mus musculus GN=Sema7a PE=1 SV=1	FSQPEPHTV	0	0	0	0	21112300	0	0	9819220	0	143172080	95191700	0	1	3
tr|Q5RKN9|Q5RKN9_MOUSE Capping protein (Actin filament) muscle Z-line, alpha 1 OS=Mus musculus GN=Capza1 PE=1 SV=1	FTITPPSAQ	0	0	0	0	0	0	0	0	0	8769780	227762950	0	0	2
tr|A8DUK4|A8DUK4_MOUSE Beta-globin OS=Mus musculus GN=Hbbt1 PE=1 SV=1	FTPAAQAAF	0	0	0	0	0	0	0	1.63382e+08	2.52675e+07	0	0	0	0	2
sp|Q9QXH4|ITAX_MOUSE Integrin alpha-X OS=Mus musculus GN=Itgax PE=1 SV=1	FTPAEISRS	0	0	0	0	0	0	0	3908530	0	199316300	989512300	0	0	3
tr|Q91VB8|Q91VB8_MOUSE Alpha globin 1 OS=Mus musculus GN=Hba-a2 PE=1 SV=1	FTPAVHASL	0	0	0	0	2.0195e+07	0	0	823173050	63941600	0	0	0	1	2
sp|B2RXS4|PLXB2_MOUSE Plexin-B2 OS=Mus musculus GN=Plxnb2 PE=1 SV=1	FTYQQPQPL	116091500	2.11068e+07	0	9827920	254700000	0	36568600	152102000	173674000	377232670	2.36465e+09	3	2	4
sp|P70158|ASM3A_MOUSE Acid sphingomyelinase-like phosphodiesterase 3a OS=Mus musculus GN=Smpdl3a PE=1 SV=2	FVAPAVTPV	117563750	47088575	79562740	10863200	965680000	4.43301e+08	5.26895e+08	4.57523e+08	356051050	1266015360	5.96945e+09	4	3	4
sp|O09126|SEM4D_MOUSE Semaphorin-4D OS=Mus musculus GN=Sema4d PE=1 SV=2	FVYAGSNSG	0	0	0	0	1821031700	1.05814e+09	124854650	1.04812e+09	7.06246e+08	2.42661e+09	8.84233e+09	0	3	4
tr|Q8C483|Q8C483_MOUSE Serine--tRNA ligase, cytoplasmic OS=Mus musculus GN=Sars PE=1 SV=1	FVYSSPHDN	0	0	0	0	0	0	0	0	0	0	242763750	0	0	1
sp|Q8C708|CP054_MOUSE Transmembrane protein C16orf54 homolog OS=Mus musculus PE=1 SV=1	FWRPQTQEE	0	0	0	0	650188000	337956900	0	129974000	1.27793e+08	582367600	2.67426e+09	0	2	4
sp|Q9Z0M6-2|CD97_MOUSE Isoform 2 of CD97 antigen OS=Mus musculus GN=Cd97	FYGSPIPSV	0	0	0	1180310	4.04429e+08	1.16013e+08	0	396976110	365113800	1345321255	8.2653e+09	1	2	4
sp|O08912|GALT1_MOUSE Polypeptide N-acetylgalactosaminyltransferase 1 OS=Mus musculus GN=Galnt1 PE=1 SV=1	FYIISPGVT	0	0	0	0	0	0	0	0	0	23162070	57705900	0	0	2
sp|Q920A5|RISC_MOUSE Retinoid-inducible serine carboxypeptidase OS=Mus musculus GN=Scpep1 PE=1 SV=2	FYKEATQLW	0	0	0	0	9.2477e+08	3.69047e+08	0	1.51881e+08	144633000	3.0205e+08	3.2119e+09	0	2	4
sp|Q91VN0|LRP5_MOUSE Low-density lipoprotein receptor-related protein 5 OS=Mus musculus GN=Lrp5 PE=1 SV=3	FYSSGIPAT	0	0	0	0	0	0	0	42396640	44565200	8049365	1.58938e+08	0	0	4
sp|O08573|LEG9_MOUSE Galectin-9 OS=Mus musculus GN=Lgals9 PE=1 SV=1	FYTPIPNGL	0	0	0	0	0	0	0	0	0	87895500	714306500	0	0	2
sp|P63017|HSP7C_MOUSE Heat shock cognate 71 kDa protein OS=Mus musculus GN=Hspa8 PE=1 SV=1	GASSGPTIE	0	194649395	0	0	0	0	0	8505440	10158700	0	0	1	0	2
sp|P16125|LDHB_MOUSE L-lactate dehydrogenase B chain OS=Mus musculus GN=Ldhb PE=1 SV=2	GDSSVAVWS	2.17915e+08	0	35527000	3.74351e+07	1.11684e+08	56167050	59141700	0	0	180004700	152513000	3	3	2
tr|A0A1B0GSX0|A0A1B0GSX0_MOUSE L-lactate dehydrogenase A chain OS=Mus musculus GN=Ldha PE=4 SV=1	GDSSVPVWS	82217700	0	0	0	39969600	0	0	0	0	0	0	1	1	0
sp|P63038|CH60_MOUSE 60 kDa heat shock protein, mitochondrial OS=Mus musculus GN=Hspd1 PE=1 SV=1	GEALSTLVL	88868300	0	69920600	6.63524e+07	45458650	32900000	29316000	0	0	27503825	27854000	3	3	2
sp|Q9R1P1|PSB3_MOUSE Proteasome subunit beta type-3 OS=Mus musculus GN=Psmb3 PE=1 SV=1	GLATDVQTV	28064600	0	3.43827e+07	33065460	27537750	33206300	0	0	0	26977400	3.23608e+07	3	2	2
sp|P11911|CD79A_MOUSE B-cell antigen receptor complex-associated protein alpha chain OS=Mus musculus GN=Cd79a PE=1 SV=2	GQLFFPEVN	0	0	0	0	2.36064e+09	2083711000	2.2377e+09	0	0	1400781590	118037300	0	3	2
sp|P62806|H4_MOUSE Histone H4 OS=Mus musculus GN=Hist1h4a PE=1 SV=2	GRTLYGFGG	7.75728e+07	166032700	98093500	1.26983e+08	103810700	113684800	116655300	148205300	162290150	87216600	77858600	4	3	4
sp|P22752|H2A1_MOUSE Histone H2A type 1 OS=Mus musculus GN=Hist1h2ab PE=1 SV=3	GVLPNIQAV	885083200	54172400	135883240	255980000	6.74625e+08	0	0	0	162792000	0	0	4	1	1
sp|P70696|H2B1A_MOUSE Histone H2B type 1-A OS=Mus musculus GN=Hist1h2ba PE=1 SV=3	HAVSEGTKA	5.56486e+10	9.44682e+09	1.93713e+10	18260413190	2.09168e+10	7.05793e+09	5.44396e+09	2.48137e+09	4501214800	3.68716e+09	5042164000	4	3	4
sp|Q9D7Q1-2|CHIT1_MOUSE Isoform 2 of Chitotriosidase-1 OS=Mus musculus GN=Chit1	HQLSTVEHN	175639000	0	0	0	58313600	0	0	0	0	0	0	1	1	0
sp|Q80U93|NU214_MOUSE Nuclear pore complex protein Nup214 OS=Mus musculus GN=Nup214 PE=1 SV=2	HTVAAPQAA	0	0	0	0	0	0	15922000	2445630	0	12630600	75171680	0	1	3
tr|Q3UP36|Q3UP36_MOUSE B-cell receptor CD22 OS=Mus musculus GN=Cd22 PE=1 SV=1	HYAPKAVTT	0	0	0	0	926468100	248332500	124819800	0	0	1.57739e+08	0	0	3	1
sp|P0C0S6|H2AZ_MOUSE Histone H2A.Z OS=Mus musculus GN=H2afz PE=1 SV=2	IAGGGVIPH	8947315	0	48239600	6029690	75820100	0	6441510	0	0	0	0	3	2	0
sp|P22752|H2A1_MOUSE Histone H2A type 1 OS=Mus musculus GN=Hist1h2ab PE=1 SV=3	IAQGGVLPN	3.50652e+09	2.00438e+08	9.79773e+08	8.0768e+08	2.51786e+09	16630920	87749800	3.61849e+08	2.21504e+08	0	52519020	4	3	3
sp|O70370|CATS_MOUSE Cathepsin S OS=Mus musculus GN=Ctss PE=1 SV=2	IDASHSSFF	0	60083700	23682100	0	44321200	0	0	0	0	0	0	2	1	0
sp|Q80X71|T106B_MOUSE Transmembrane protein 106B OS=Mus musculus GN=Tmem106b PE=1 SV=1	IDYTVPTVI	0	0	0	0	212623050	78715450	96202900	0	0	117156050	40445100	0	3	2
sp|P00329|ADH1_MOUSE Alcohol dehydrogenase 1 OS=Mus musculus GN=Adh1 PE=1 SV=2	IEVAPPKAH	0	0	0	0	3.03199e+07	1.93717e+07	26938450	6720470	8808050	48214850	2.70765e+08	0	3	4
tr|E9Q1Y3|E9Q1Y3_MOUSE Apolipoprotein B-100 (Fragment) OS=Mus musculus GN=Apob PE=1 SV=1	IEVSSPITL	0	0	0	0	0	0	0	0	0	11174000	42889170	0	0	2
sp|P10126|EF1A1_MOUSE Elongation factor 1-alpha 1 OS=Mus musculus GN=Eef1a1 PE=1 SV=3	IILNHPGQI	94161200	7892300	0	0	0	0	0	0	5488470	0	0	2	0	1
sp|P15532|NDKA_MOUSE Nucleoside diphosphate kinase A OS=Mus musculus GN=Nme1 PE=1 SV=1	IKPDGVQRG	286189300	0	76937140	91519400	430654200	0	0	0	0	0	0	3	1	0
sp|P05480|SRC_MOUSE Neuronal proto-oncogene tyrosine-protein kinase Src OS=Mus musculus GN=Src PE=1 SV=4	IKWTAPEAA	0	0	0	0	0	0	0	0	0	0	5.9917e+08	0	0	1
sp|P08103|HCK_MOUSE Tyrosine-protein kinase HCK OS=Mus musculus GN=Hck PE=1 SV=4	IKWTAPEAI	0	0	0	0	0	0	0	0	0	0	1.39861e+08	0	0	1
sp|Q8C0Z1|F234A_MOUSE Protein FAM234A OS=Mus musculus GN=Fam234a PE=1 SV=1	ILWSQPLPS	0	0	0	0	0	0	0	0	0	0	65007810	0	0	1
tr|A0A0X1KG58|A0A0X1KG58_MOUSE B-lymphocyte antigen CD19 OS=Mus musculus GN=Cd19 PE=1 SV=1	ILYAAPQLH	0	0	0	0	1.11869e+09	4.01869e+08	5.93546e+08	0	0	1.13248e+08	0	0	3	1
sp|P02301|H3C_MOUSE Histone H3.3C OS=Mus musculus GN=H3f3c PE=3 SV=3	IMPKDIQLA	176939700	0	0	0	275274600	0	0	0	0	0	0	1	1	0
sp|P11499|HS90B_MOUSE Heat shock protein HSP 90-beta OS=Mus musculus GN=Hsp90ab1 PE=1 SV=3	INPDHPIVE	0	5.45183e+08	0	0	0	0	0	17918200	0	0	0	1	0	1
sp|P07901|HS90A_MOUSE Heat shock protein HSP 90-alpha OS=Mus musculus GN=Hsp90aa1 PE=1 SV=4	INPDHSIIE	0	2.00838e+08	0	0	0	0	0	6545285	6022785	0	0	1	0	2
sp|O08573|LEG9_MOUSE Galectin-9 OS=Mus musculus GN=Lgals9 PE=1 SV=1	INPIIPFTG	0	0	0	0	30431600	24390250	0	0	0	1.40838e+08	1.23442e+08	0	2	2
sp|P62806|H4_MOUSE Histone H4 OS=Mus musculus GN=Hist1h4a PE=1 SV=2	IRDAVTYTE	123212450	0	152379350	228602000	78389400	116755000	0	0	0	46945700	0	3	2	1
sp|P02301|H3C_MOUSE Histone H3.3C OS=Mus musculus GN=H3f3c PE=3 SV=3	IRKLPFQRL	874577550	0	1652016000	405422600	1102921960	0	283999700	0	169016400	643404900	223332600	3	2	3
sp|P22752|H2A1_MOUSE Histone H2A type 1 OS=Mus musculus GN=Hist1h2ab PE=1 SV=3	IRNDEELNK	5.85208e+08	287769750	225660000	221211250	375313500	0	0	92877500	190026500	0	0	4	1	2
sp|P01634|KV5A2_MOUSE Ig kappa chain V-V region MOPC 21 OS=Mus musculus PE=1 SV=1	IVMTQSPKS	219050850	7085080	3.43671e+08	3.65726e+08	0	2.06098e+08	181233700	5.56954e+07	23105410	124608900	77098640	4	2	4
sp|P09411|PGK1_MOUSE Phosphoglycerate kinase 1 OS=Mus musculus GN=Pgk1 PE=1 SV=4	IVWNGPVGV	0	0	0	0	0	0	0	0	0	0	79382500	0	0	1
sp|O88188|LY86_MOUSE Lymphocyte antigen 86 OS=Mus musculus GN=Ly86 PE=1 SV=1	IYYAGPVNN	0	0	0	0	236031000	0	0	74363500	0	405084900	2.43088e+09	0	1	3
sp|Q8CGP1|H2B1K_MOUSE Histone H2B type 1-K OS=Mus musculus GN=Hist1h2bk PE=1 SV=3	KAVTKAQKK	0	0	1217380	9944159	0	0	0	0	0	0	0	2	0	0
sp|P01027|CO3_MOUSE Complement C3 OS=Mus musculus GN=C3 PE=1 SV=3	KQPSSAYAA	0	6702695	0	0	253024550	37288200	3.47665e+08	1.12227e+08	91620950	3.32508e+08	1.03285e+09	1	3	4
sp|P62806|H4_MOUSE Histone H4 OS=Mus musculus GN=Hist1h4a PE=1 SV=2	KRQGRTLYG	1163510000	1681150000	310864350	75712400	521988000	13877700	68459820	0	0	0	27401500	4	3	1
sp|Q61271|ACV1B_MOUSE Activin receptor type-1B OS=Mus musculus GN=Acvr1b PE=1 SV=1	KRYMAPEVL	0	0	0	0	0	0	0	63699700	5.01354e+07	25822250	1.28201e+09	0	0	4
tr|A0A0G2LB91|A0A0G2LB91_MOUSE Fas apoptotic inhibitory molecule 3 OS=Mus musculus GN=Fcmr PE=4 SV=1	LEAPWPHTP	0	0	0	0	8.90362e+07	38832450	44647000	0	0	22120920	0	0	3	1
sp|P42082|CD86_MOUSE T-lymphocyte activation antigen CD86 OS=Mus musculus GN=Cd86 PE=2 SV=1	LEPQIASAK	0	0	0	0	0	0	0	8420860	13042200	0	4.97096e+08	0	0	3
sp|P06345|HB2S_MOUSE H-2 class II histocompatibility antigen, A-S beta chain OS=Mus musculus GN=H2-Ab1 PE=1 SV=1	LEQPNVVIS	0	0	0	0	1.75512e+09	4.35552e+08	8.32978e+08	0	0	431156800	1.04981e+09	0	3	2
sp|P11911|CD79A_MOUSE B-cell antigen receptor complex-associated protein alpha chain OS=Mus musculus GN=Cd79a PE=1 SV=2	LFFPEVNKN	0	0	0	0	1.44458e+10	9.71914e+09	9.1731e+09	0	0	6461315750	5.859e+08	0	3	2
sp|Q64697|PTCA_MOUSE Protein tyrosine phosphatase receptor type C-associated protein OS=Mus musculus GN=Ptprcap PE=1 SV=1	LHAFSGSAA	0	0	0	0	102632400	7.7263e+07	7.28977e+07	0	0	15286300	0	0	3	1
sp|O35516|NOTC2_MOUSE Neurogenic locus notch homolog protein 2 OS=Mus musculus GN=Notch2 PE=1 SV=1	LHWAAAVNN	0	0	0	0	0	0	0	0	0	0	174672900	0	0	1
sp|Q9CX00|IST1_MOUSE IST1 homolog OS=Mus musculus GN=Ist1 PE=1 SV=1	LIWAAPRLQ	0	0	0	0	0	0	0	0	0	1894490	61495000	0	0	2
tr|D3YTM5|D3YTM5_MOUSE cAMP-dependent protein kinase type I-beta regulatory subunit (Fragment) OS=Mus musculus GN=Prkar1b PE=1 SV=8	LIYGTPRAA	0	0	0	0	32088600	0	104831000	0	0	21282100	0	0	2	1
sp|P15532|NDKA_MOUSE Nucleoside diphosphate kinase A OS=Mus musculus GN=Nme1 PE=1 SV=1	LKFLQASED	16982320600	0	1.34563e+08	548852350	9.18074e+09	78730000	0	0	0	32278200	43684300	3	2	2
sp|Q99LJ1|FUCO_MOUSE Tissue alpha-L-fucosidase OS=Mus musculus GN=Fuca1 PE=1 SV=1	LKSPKTTSA	0	0	0	0	5.28728e+07	20845990	1.72746e+07	0	0	15145600	0	0	3	1
tr|A0A1B0GSX0|A0A1B0GSX0_MOUSE L-lactate dehydrogenase A chain OS=Mus musculus GN=Ldha PE=4 SV=1	LKTPKIVSS	0	0	0	0	0	0	0	21537200	0	10162400	3.87976e+08	0	0	3
sp|O88342|WDR1_MOUSE WD repeat-containing protein 1 OS=Mus musculus GN=Wdr1 PE=1 SV=3	LLEAKGPVT	0	0	0	0	0	0	0	3.79739e+07	29777700	30551300	2.8756e+08	0	0	4
tr|D3Z4E0|D3Z4E0_MOUSE L-amino-acid oxidase OS=Mus musculus GN=Il4i1 PE=1 SV=1	LLLNAPVVS	68887950	11680715	1.8972e+07	1.2114e+07	1110721300	7.6545e+08	8.17222e+08	0	0	584673400	2.2206e+08	4	3	2
sp|P12023-3|A4_MOUSE Isoform APP751 of Amyloid beta A4 protein OS=Mus musculus GN=App	LLYNVPAVA	0	0	0	0	0	0	0	0	0	0	422231000	0	0	1
sp|P14152|MDHC_MOUSE Malate dehydrogenase, cytoplasmic OS=Mus musculus GN=Mdh1 PE=1 SV=3	LLYSFPVVI	0	0	0	0	14878100	0	0	0	0	4.38392e+07	370647300	0	1	2
sp|Q05910|ADAM8_MOUSE Disintegrin and metalloproteinase domain-containing protein 8 OS=Mus musculus GN=Adam8 PE=1 SV=3	LNDLGPRAL	0	0	0	0	0	0	0	71346750	0	8767790	1.75978e+08	0	0	3
sp|P15532|NDKA_MOUSE Nucleoside diphosphate kinase A OS=Mus musculus GN=Nme1 PE=1 SV=1	LQASEDLLK	5.88565e+08	0	0	0	565674900	0	0	0	0	0	0	1	1	0
sp|P20934|EVI2A_MOUSE Protein EVI2A OS=Mus musculus GN=Evi2a PE=1 SV=2	LQSPGVLTA	0	0	0	0	31597400	21318300	2.30182e+07	2.90929e+07	1.93893e+07	1.25776e+08	531660380	0	3	4
sp|P13020-2|GELS_MOUSE Isoform 2 of Gelsolin OS=Mus musculus GN=Gsn	LQVLGPKPA	0	0	0	0	1.44065e+08	1.09336e+08	1.19403e+08	9.93248e+06	4946420	1.6476e+08	3.07984e+08	0	3	4
tr|F6XX07|F6XX07_MOUSE Protein Gm21970 (Fragment) OS=Mus musculus GN=Gm21970 PE=4 SV=1	LRFSAPQIE	0	0	0	0	1.47837e+09	3.59983e+08	0	136564100	73059900	358792860	2.17115e+09	0	2	4
tr|Q80ZE3|Q80ZE3_MOUSE Protein Siglecg OS=Mus musculus GN=Siglecg PE=1 SV=1	LSWSSPVGS	0	0	0	0	107912300	7.57801e+07	66374630	0	0	1.49271e+08	9.99172e+07	0	3	2
sp|O09159|MA2B1_MOUSE Lysosomal alpha-mannosidase OS=Mus musculus GN=Man2b1 PE=1 SV=4	LVGPEANVG	0	0	0	0	40784300	73247550	5.41429e+07	5857190	51224900	2.43072e+08	1.98948e+09	0	3	4
tr|E9Q958|E9Q958_MOUSE Fc receptor-like protein 1 OS=Mus musculus GN=Fcrl1 PE=4 SV=1	LVYHTPQVL	0	0	0	0	418757800	350948000	3.68244e+08	0	0	4.42386e+08	605283900	0	3	2
tr|D3Z627|D3Z627_MOUSE Integrin alpha-L OS=Mus musculus GN=Itgal PE=1 SV=1	LYGSKASEA	0	0	0	0	19111500	0	0	31374200	2.68808e+07	91369750	7.08753e+08	0	1	4
sp|P04441|HG2A_MOUSE H-2 class II histocompatibility antigen gamma chain OS=Mus musculus GN=Cd74 PE=1 SV=3	MRMATPLLM	1.57625e+09	36569620	6.74665e+08	6.89457e+08	2.12722e+10	2.23046e+10	37076111500	1267759590	5.23722e+08	3.62407e+10	6.97192e+10	4	3	4
tr|Q5SQB5|Q5SQB5_MOUSE Nucleophosmin OS=Mus musculus GN=Npm1 PE=1 SV=1	MSPLRPQNY	173054700	7161820	17843800	38214350	99699900	0	0	0	0	0	0	4	1	0
sp|P70349|HINT1_MOUSE Histidine triad nucleotide-binding protein 1 OS=Mus musculus GN=Hint1 PE=1 SV=3	NEGADGGQS	2.1019e+08	2.29904e+07	7.92663e+07	31515250	95475050	0	0	5.21165e+07	5.33434e+07	0	0	4	1	2
sp|P17156|HSP72_MOUSE Heat shock-related 70 kDa protein 2 OS=Mus musculus GN=Hspa2 PE=1 SV=2	NEPTAAAIA	0	0	9135930	0	584932400	156459000	201094600	133898930	0	502314975	3199115000	1	3	3
sp|P62806|H4_MOUSE Histone H4 OS=Mus musculus GN=Hist1h4a PE=1 SV=2	NIQGITKPA	9393980	0	1.47444e+07	3.33687e+07	10635200	8299195	14413035	5156400	5.45287e+06	4990620	0	3	3	3
sp|O70250|PGAM2_MOUSE Phosphoglycerate mutase 2 OS=Mus musculus GN=Pgam2 PE=1 SV=3	NLPTGIPIV	16892180	24718800	180273720	254209700	0	0	129255600	21827400	0	0	48425800	4	1	2
sp|P05202|AATM_MOUSE Aspartate aminotransferase, mitochondrial OS=Mus musculus GN=Got2 PE=1 SV=1	NVGYLAHAI	2.19349e+08	0	9.30684e+06	7262285	1.2218e+08	4116990	6143360	0	0	0	0	3	3	0
sp|P43276|H15_MOUSE Histone H1.5 OS=Mus musculus GN=Hist1h1b PE=1 SV=2	PAAAGVKKV	0	0	0	0	0	0	0	264602	5525200	0	0	0	0	2
sp|Q9DBH0|WWP2_MOUSE NEDD4-like E3 ubiquitin-protein ligase WWP2 OS=Mus musculus GN=Wwp2 PE=1 SV=1	PAAAQAPDA	0	0	0	0	73932700	0	0	24001800	0	48993800	26014800	0	1	3
sp|P14434|HA2B_MOUSE H-2 class II histocompatibility antigen, A-B alpha chain OS=Mus musculus GN=H2-Aa PE=1 SV=2	PATNEAPQA	0	0	0	0	0	97038245	166478800	39799490	0	1.82091e+08	5.53455e+08	0	2	3
sp|Q8CFG0|SULF2_MOUSE Extracellular sulfatase Sulf-2 OS=Mus musculus GN=Sulf2 PE=2 SV=2	PDYSAPNPI	0	0	0	0	0	0	0	1475810	1.231e+07	34820000	539779150	0	0	4
sp|P17182|ENOA_MOUSE Alpha-enolase OS=Mus musculus GN=Eno1 PE=1 SV=3	PEVILPVPA	11393800	0	3241840	5542150	0	0	0	0	0	0	0	3	0	0
sp|Q61233|PLSL_MOUSE Plastin-2 OS=Mus musculus GN=Lcp1 PE=1 SV=4	PKISTSLPV	0	0	68857500	55654800	1.61925e+09	0	202571720	918960000	1799697450	3558402550	1.99291e+10	2	2	4
sp|Q920A5|RISC_MOUSE Retinoid-inducible serine carboxypeptidase OS=Mus musculus GN=Scpep1 PE=1 SV=2	PKSSETAAF	0	0	0	0	0	0	0	0	0	38784940	1.35227e+08	0	0	2
tr|W4VSN7|W4VSN7_MOUSE MCG123916 OS=Mus musculus GN=Gm3550 PE=4 SV=1	PQAIKPKMP	0	0	1132780	0	0	0	0	0	0	2.82215e+07	0	1	0	1
tr|Q9CPX4|Q9CPX4_MOUSE Ferritin OS=Mus musculus GN=Ftl1 PE=1 SV=1	PQGSLGEYL	1309715210	50022150	66242050	3.67935e+07	4475266800	0	0	0	0	1121470000	311734000	4	1	2
sp|P07724|ALBU_MOUSE Serum albumin OS=Mus musculus GN=Alb PE=1 SV=3	PQVSTPTLV	0	0	0	0	43537000	7.41141e+08	327844900	133039350	79642300	738175500	2.96206e+09	0	3	4
sp|P27773|PDIA3_MOUSE Protein disulfide-isomerase A3 OS=Mus musculus GN=Pdia3 PE=1 SV=2	PRTADGIVS	0	0	0	0	0	0	0	16971300	38974350	11704920	245327500	0	0	4
sp|P97825|HN1_MOUSE Hematological and neurological expressed 1 protein OS=Mus musculus GN=Hn1 PE=1 SV=3	PVPAAPVPS	0	0	0	0	36903100	21610500	37132855	17751900	0	92091300	53138800	0	3	3
sp|Q9QZC7|PKHB2_MOUSE Pleckstrin homology domain-containing family B member 2 OS=Mus musculus GN=Plekhb2 PE=1 SV=1	PYAAYATPT	0	0	0	0	0	0	0	20425800	5132070	41127405	583923650	0	0	4
tr|A6ZI44|A6ZI44_MOUSE Fructose-bisphosphate aldolase OS=Mus musculus GN=Aldoa PE=1 SV=1	PYPALTPEQ	24345380	0	22860980	2.60586e+08	0	0	0	0	0	0	166028000	3	0	1
sp|Q9R1P1|PSB3_MOUSE Proteasome subunit beta type-3 OS=Mus musculus GN=Psmb3 PE=1 SV=1	PYYTEPVIA	0	0	0	0	29813850	30744700	37388800	0	0	78061750	4.10377e+08	0	3	2
sp|Q3UMW7-3|MAPK3_MOUSE Isoform 3 of MAP kinase-activated protein kinase 3 OS=Mus musculus GN=Mapkapk3	PYYVAPEVL	0	0	0	0	0	0	0	9122355	10624000	0	1.18054e+08	0	0	3
sp|Q8BG07|PLD4_MOUSE Phospholipase D4 OS=Mus musculus GN=Pld4 PE=1 SV=1	QAFSNPSAG	0	3157360	0	0	1.04402e+09	1.01675e+09	954135000	1.5807e+08	8.89757e+07	1.94573e+09	3.60336e+09	1	3	4
sp|P22752|H2A1_MOUSE Histone H2A type 1 OS=Mus musculus GN=Hist1h2ab PE=1 SV=3	QAVLLPKKT	628926600	146227400	4.29135e+08	197968000	196962600	1.02344e+08	296476700	110183000	28408800	47944200	415802000	4	3	4
sp|P02301|H3C_MOUSE Histone H3.3C OS=Mus musculus GN=H3f3c PE=3 SV=3	QEASEAYLV	219987000	354997500	395412000	665858040	775716150	0	215397900	146561400	256295200	0	171550900	4	2	3
sp|O09159|MA2B1_MOUSE Lysosomal alpha-mannosidase OS=Mus musculus GN=Man2b1 PE=1 SV=4	QEVLAPQVV	0	0	0	0	45568100	104443000	72292300	0	0	1.51696e+08	5.04962e+08	0	3	2
sp|P62806|H4_MOUSE Histone H4 OS=Mus musculus GN=Hist1h4a PE=1 SV=2	QGITKPAIR	9.58991e+07	0	36261875	20338924	7.16866e+07	7176860	23178900	88512390	5.25249e+07	11405200	0	3	3	3
sp|P08226|APOE_MOUSE Apolipoprotein E OS=Mus musculus GN=Apoe PE=1 SV=2	QLGPVAEET	887501950	93790960	173291010	8.82757e+07	4556221725	4.12091e+09	3.67559e+09	5.321e+09	1.77913e+09	6.60066e+09	2.39541e+10	4	3	4
sp|P20029|GRP78_MOUSE 78 kDa glucose-regulated protein OS=Mus musculus GN=Hspa5 PE=1 SV=3	QLTSNPENT	337742150	0	44654350	92931000	210757000	0	0	0	0	0	0	3	1	0
sp|P14152|MDHC_MOUSE Malate dehydrogenase, cytoplasmic OS=Mus musculus GN=Mdh1 PE=1 SV=3	QRGAAVIKA	0	0	20108530	1.43572e+07	0	0	0	20919790	15474200	0	0	2	0	2
sp|P63038|CH60_MOUSE 60 kDa heat shock protein, mitochondrial OS=Mus musculus GN=Hspd1 PE=1 SV=1	QSWGSPKVT	0	0	0	0	0	0	0	0	0	48058200	0	0	0	1
sp|P27808|MGAT1_MOUSE Alpha-1,3-mannosyl-glycoprotein 2-beta-N-acetylglucosaminyltransferase OS=Mus musculus GN=Mgat1 PE=1 SV=1	QVYGAPQLQ	0	0	0	0	4.19503e+08	1.58896e+08	214727865	0	0	126536890	61990950	0	3	2
tr|E0CX78|E0CX78_MOUSE Fc receptor-like A (Fragment) OS=Mus musculus GN=Fcrla PE=1 SV=1	REAASPVAI	0	0	0	0	8.75247e+07	6.87271e+07	66461150	0	0	4.593e+07	0	0	3	1
sp|P02301|H3C_MOUSE Histone H3.3C OS=Mus musculus GN=H3f3c PE=3 SV=3	REIAQDFKT	806810900	138778950	329689240	289330700	553625000	0	0	148188750	112775100	256660700	251819900	4	1	4
sp|P06800-3|PTPRC_MOUSE Isoform 3 of Receptor-type tyrosine-protein phosphatase C OS=Mus musculus GN=Ptprc	RGVGTPEPT	0	0	0	0	5504300	0	0	0	0	2.98467e+07	1.20276e+08	0	1	2
sp|P62806|H4_MOUSE Histone H4 OS=Mus musculus GN=Hist1h4a PE=1 SV=2	RKTVTAMDV	2.94891e+09	0	0	0	1192940000	0	0	0	0	0	0	1	1	0
sp|P20029|GRP78_MOUSE 78 kDa glucose-regulated protein OS=Mus musculus GN=Hspa5 PE=1 SV=3	RTWNDPSVQ	45953200	0	0	0	133290450	45537800	48119600	0	0	65299500	1.45624e+08	1	3	2
sp|P19221|THRB_MOUSE Prothrombin OS=Mus musculus GN=F2 PE=1 SV=1	SDYIHPVCL	0	0	0	0	0	0	0	0	0	0	6.28996e+08	0	0	1
sp|P70696|H2B1A_MOUSE Histone H2B type 1-A OS=Mus musculus GN=Hist1h2ba PE=1 SV=3	SEGTKAVTK	0	63939200	18421680	32315880	0	197123400	829272400	0	0	0	0	3	2	0
sp|P15864|H12_MOUSE Histone H1.2 OS=Mus musculus GN=Hist1h1c PE=1 SV=2	SKGILVQTK	0	0	0	0	0	5409675	0	0	0	0	0	0	1	0
sp|P43274|H14_MOUSE Histone H1.4 OS=Mus musculus GN=Hist1h1e PE=1 SV=2	SKGTLVQTK	0	0	0	0	0	468621600	96246700	0	0	0	0	0	2	0
sp|O70370|CATS_MOUSE Cathepsin S OS=Mus musculus GN=Ctss PE=1 SV=2	SMGMHTYQV	1.71921e+09	1.1859e+09	1192293740	0	8.81913e+07	57878400	45493490	5.89041e+08	8.19121e+08	0	0	3	3	2
sp|P07901|HS90A_MOUSE Heat shock protein HSP 90-alpha OS=Mus musculus GN=Hsp90aa1 PE=1 SV=4	SNSSDALDK	137007950	0	0	0	0	0	0	0	0	0	0	1	0	0
sp|O88746|TOM1_MOUSE Target of Myb protein 1 OS=Mus musculus GN=Tom1 PE=1 SV=1	SQHATPLPT	0	0	0	0	9293480	10870100	0	28021750	0	3.45815e+07	1.00438e+08	0	2	3
sp|P22752|H2A1_MOUSE Histone H2A type 1 OS=Mus musculus GN=Hist1h2ab PE=1 SV=3	SRAGLQFPV	418172750	39113050	0	0	123345000	8166350	0	1.18862e+08	4.70189e+08	0	0	2	2	2
sp|P17182|ENOA_MOUSE Alpha-enolase OS=Mus musculus GN=Eno1 PE=1 SV=3	SRYITPDQL	93202200	0	33900220	36194740	0	0	0	0	0	22720500	17456000	3	0	2
sp|P27661|H2AX_MOUSE Histone H2AX OS=Mus musculus GN=H2afx PE=1 SV=2	SSATVGPKA	8.15097e+08	1.18641e+09	7.74753e+08	8.5435e+08	8.1137e+08	2.73948e+08	3.03469e+08	1.8606e+08	1.66047e+08	1.38879e+08	241305300	4	3	4
sp|Q07797|LG3BP_MOUSE Galectin-3-binding protein OS=Mus musculus GN=Lgals3bp PE=1 SV=1	SSYSNPTIG	26043950	8902575	0	0	1.23144e+07	28410250	2.96009e+07	7.66392e+07	3.90194e+07	6.98403e+07	3.54567e+08	2	3	4
sp|O35643|AP1B1_MOUSE AP-1 complex subunit beta-1 OS=Mus musculus GN=Ap1b1 PE=1 SV=2	SVAAAPAPA	0	0	0	0	0	0	0	0	7486400	0	2.19586e+08	0	0	2
tr|E9QA16|E9QA16_MOUSE Protein Cald1 OS=Mus musculus GN=Cald1 PE=1 SV=1	SVFSAPSAS	0	0	0	0	0	0	0	212292600	0	1.16731e+08	801603400	0	0	3
tr|E0CYR5|E0CYR5_MOUSE Lipopolysaccharide-induced tumor necrosis factor-alpha factor homolog (Fragment) OS=Mus musculus GN=Litaf PE=4 SV=1	SYYTQPVPV	0	0	0	0	0	0	0	695063800	4.07071e+08	234236500	2.95942e+09	0	0	4
sp|P18828-2|SDC1_MOUSE Isoform 2 of Syndecan-1 OS=Mus musculus GN=Sdc1	TAVAAVEPG	5.26228e+07	5.49989e+06	1.54818e+07	4146450	4.78904e+07	0	0	0	0	5750820	0	4	1	1
sp|P61982|1433G_MOUSE 14-3-3 protein gamma OS=Mus musculus GN=Ywhag PE=1 SV=2	TELNEPLSN	0	0	0	0	125439150	7.55206e+07	7.92524e+07	46535885	0	1.20988e+08	292051200	0	3	3
sp|P29533|VCAM1_MOUSE Vascular cell adhesion protein 1 OS=Mus musculus GN=Vcam1 PE=1 SV=1	TIWVSPSPI	0	0	0	0	23122900	0	0	4.22595e+08	46751850	4.10921e+08	218626350	0	1	4
sp|P15864|H12_MOUSE Histone H1.2 OS=Mus musculus GN=Hist1h1c PE=1 SV=2	TKGTGASGS	0	0	0	0	185696550	250933740	0	740993850	24366400	0	0	0	2	2
sp|P08226|APOE_MOUSE Apolipoprotein E OS=Mus musculus GN=Apoe PE=1 SV=2	TNPIITPVA	60275000	17731300	21134500	11471300	567027100	681307700	664115100	135347000	61660100	3.12643e+08	817969650	4	3	4
sp|P14869|RLA0_MOUSE 60S acidic ribosomal protein P0 OS=Mus musculus GN=Rplp0 PE=1 SV=3	TTAAPAAAA	0	0	1152890	0	13958700	75778420	62468570	3902355	11210630	7.57334e+07	63809500	1	3	4
sp|P10126|EF1A1_MOUSE Elongation factor 1-alpha 1 OS=Mus musculus GN=Eef1a1 PE=1 SV=3	TVAVGVIKA	0	27681255	0	0	0	0	0	5498470	0	0	0	1	0	1
tr|Q91VB8|Q91VB8_MOUSE Alpha globin 1 OS=Mus musculus GN=Hba-a2 PE=1 SV=1	VADALANAA	0	0	0	0	0	0	0	8.02188e+07	0	21690400	68792150	0	0	3
sp|Q61753|SERA_MOUSE D-3-phosphoglycerate dehydrogenase OS=Mus musculus GN=Phgdh PE=1 SV=3	VDNVDLEAA	0	2.84723e+07	12801900	5529295	0	3353540	7758895	1.36205e+07	1.47268e+07	0	0	3	2	2
sp|P58252|EF2_MOUSE Elongation factor 2 OS=Mus musculus GN=Eef2 PE=1 SV=2	VDQIRAIMD	15094100	0	0	68809250	0	0	0	0	0	55453100	47972100	2	0	2
tr|E9Q616|E9Q616_MOUSE Protein Ahnak OS=Mus musculus GN=Ahnak PE=1 SV=1	VDVSLPKAN	0	0	0	0	0	0	0	0	0	8979615	2.22905e+08	0	0	2
sp|P28078|DMA_MOUSE Class II histocompatibility antigen, M alpha chain OS=Mus musculus GN=H2-DMa PE=1 SV=1	VEGASPTSI	0	0	0	0	56574650	35002050	34804200	42566250	0	8.13707e+07	155724900	0	3	3
sp|Q8VCI0|PLBL1_MOUSE Phospholipase B-like 1 OS=Mus musculus GN=Plbd1 PE=1 SV=1	VHCATAYWS	0	0	0	0	0	0	0	0	0	0	1.23829e+08	0	0	1
sp|O08749|DLDH_MOUSE Dihydrolipoyl dehydrogenase, mitochondrial OS=Mus musculus GN=Dld PE=1 SV=2	VIYTHPEVA	0	0	0	0	3.60262e+08	112240000	0	0	0	1.53923e+08	247537300	0	2	2
tr|Q5SQB5|Q5SQB5_MOUSE Nucleophosmin OS=Mus musculus GN=Npm1 PE=1 SV=1	VKLLGMSGK	0	3.71244e+08	8.1362e+07	88349905	0	55228700	4.88045e+07	5.82729e+07	145761260	8794080	0	3	2	3
sp|Q8BHK6-4|SLAF7_MOUSE Isoform 4 of SLAM family member 7 OS=Mus musculus GN=Slamf7	VKSPSSLPA	38034960	0	0	0	3.98097e+08	264816450	57135500	8.69318e+08	2.34807e+08	1.10702e+09	6.81737e+09	1	3	4
sp|O09159|MA2B1_MOUSE Lysosomal alpha-mannosidase OS=Mus musculus GN=Man2b1 PE=1 SV=4	VLAPQVVLS	0	0	0	0	0	0	0	0	0	12288590	247134050	0	0	2
sp|Q08857|CD36_MOUSE Platelet glycoprotein 4 OS=Mus musculus GN=Cd36 PE=1 SV=2	VLPANAFAS	0	0	0	0	0	0	0	0	0	0	2.56e+09	0	0	1
sp|P22752|H2A1_MOUSE Histone H2A type 1 OS=Mus musculus GN=Hist1h2ab PE=1 SV=3	VLPNIQAVL	1.42941e+09	5.70514e+08	1286727500	7.75838e+08	9.26379e+08	598691600	714440600	0	0	192917800	454524600	4	3	2
tr|A0A075B6A3|A0A075B6A3_MOUSE Protein Igha (Fragment) OS=Mus musculus GN=Igha PE=1 SV=1	VNFPPALAS	0	0	0	0	6.01536e+08	177591220	2.66508e+08	0	0	5.8621e+07	0	0	3	1
sp|Q07797|LG3BP_MOUSE Galectin-3-binding protein OS=Mus musculus GN=Lgals3bp PE=1 SV=1	VNGASANEG	0	0	0	0	0	0	0	0	0	0	2.04269e+08	0	0	1
sp|Q80X90|FLNB_MOUSE Filamin-B OS=Mus musculus GN=Flnb PE=1 SV=3	VQFSSPLPG	0	0	0	0	0	0	0	0	9341600	0	1.39142e+08	0	0	2
sp|Q08857|CD36_MOUSE Platelet glycoprotein 4 OS=Mus musculus GN=Cd36 PE=1 SV=2	VSFVQPNGA	0	0	0	0	0	0	0	0	0	0	77749650	0	0	1
tr|Q5SQB5|Q5SQB5_MOUSE Nucleophosmin OS=Mus musculus GN=Npm1 PE=1 SV=1	VSLGAGAKD	45715120	0	0	0	12814850	0	0	0	0	0	0	1	1	0
sp|P62806|H4_MOUSE Histone H4 OS=Mus musculus GN=Hist1h4a PE=1 SV=2	VTAMDVVYA	2.08021e+08	0	0	0	67290600	0	0	0	0	0	0	1	1	0
sp|P15261|INGR1_MOUSE Interferon gamma receptor 1 OS=Mus musculus GN=Ifngr1 PE=1 SV=3	VTPHQPAVL	0	0	0	0	0	0	0	17770300	9.04481e+06	36014750	472975250	0	0	4
sp|Q7TQH7|LRP10_MOUSE Low-density lipoprotein receptor-related protein 10 OS=Mus musculus GN=Lrp10 PE=2 SV=2	VTPSVPSEA	0	0	0	0	0	7.83928e+06	11211750	8.83254e+07	4726420	110899200	4.48245e+08	0	2	4
sp|Q8VD58|EVI2B_MOUSE Protein EVI2B OS=Mus musculus GN=Evi2b PE=1 SV=1	VTVVSPLPN	0	0	0	0	353464750	154784150	1.17628e+08	1.73955e+09	1743465750	1.32006e+09	1.60417e+10	0	3	4
sp|Q9R1P4|PSA1_MOUSE Proteasome subunit alpha type-1 OS=Mus musculus GN=Psma1 PE=1 SV=1	VTVWSPQGR	376562850	0	3.11813e+09	2.31599e+09	192147250	1.9848e+09	3.3095e+09	8.83576e+08	631996900	2550996600	2450358500	3	3	4
sp|P63038|CH60_MOUSE 60 kDa heat shock protein, mitochondrial OS=Mus musculus GN=Hspd1 PE=1 SV=1	VVAVKAPGF	0	99754570	0	0	0	0	0	21957850	0	0	0	1	0	1
sp|Q9D937|CK098_MOUSE Uncharacterized protein C11orf98 homolog OS=Mus musculus PE=1 SV=1	VVGAVIDEG	0	0	0	0	61309000	0	0	0	0	0	0	0	1	0
sp|O70492|SNX3_MOUSE Sorting nexin-3 OS=Mus musculus GN=Snx3 PE=1 SV=3	VVPPLPGKA	0	0	0	0	0	0	0	0	0	0	125489200	0	0	1
sp|P01865|GCAM_MOUSE Ig gamma-2A chain C region, membrane-bound form OS=Mus musculus GN=Igh-1a PE=1 SV=3	VVSALPIQH	172275600	50878200	0	0	268243720	0	0	0	176812800	0	0	2	1	1
sp|Q9R100|CAD17_MOUSE Cadherin-17 OS=Mus musculus GN=Cdh17 PE=1 SV=1	VVTDPTTNA	0	0	0	0	56198100	36540100	3.81729e+07	0	0	103985725	16915800	0	3	2
tr|D6REF7|D6REF7_MOUSE Sphingosine-1-phosphate lyase 1 OS=Mus musculus GN=Sgpl1 PE=1 SV=1	VYASPSIAG	0	0	0	0	0	0	0	0	4722085	1.04146e+07	181800600	0	0	3
sp|Q9JHU9|INO1_MOUSE Inositol-3-phosphate synthase 1 OS=Mus musculus GN=Isyna1 PE=1 SV=1	VYSPETIEA	0	0	0	0	0	2631190	0	0	0	17590500	176604250	0	1	2
sp|P10404|ENV1_MOUSE MLV-related proviral Env polyprotein OS=Mus musculus PE=1 SV=3	WDGPKVWGL	0	0	0	0	84863760	0	0	0	0	17569900	9812270	0	1	2
tr|E9Q6L4|E9Q6L4_MOUSE TBC1 domain family member 1 OS=Mus musculus GN=Tbc1d1 PE=1 SV=1	WEAPTGQPS	0	0	0	0	7745160	0	0	0	0	33084900	156864870	0	1	2
sp|Q91W98|S15A4_MOUSE Solute carrier family 15 member 4 OS=Mus musculus GN=Slc15a4 PE=1 SV=1	WEGAQASQA	0	0	0	0	2.32961e+08	35151700	0	0	0	12560650	592192900	0	2	2
sp|P01865|GCAM_MOUSE Ig gamma-2A chain C region, membrane-bound form OS=Mus musculus GN=Igh-1a PE=1 SV=3	WFVNNVEVH	0	0	58348200	24141400	0	35004000	0	0	0	0	0	2	1	0
sp|Q64343|ABCG1_MOUSE ATP-binding cassette sub-family G member 1 OS=Mus musculus GN=Abcg1 PE=1 SV=1	WMTSQPSDA	0	0	0	0	0	0	0	1503605	0	46015400	389199890	0	0	3
sp|P57716|NICA_MOUSE Nicastrin OS=Mus musculus GN=Ncstn PE=1 SV=3	WNVAPGAES	0	0	0	0	0	0	0	0	0	41809800	144704150	0	0	2
sp|Q6P8G8|ORAI3_MOUSE Protein orai-3 OS=Mus musculus GN=Orai3 PE=1 SV=1	WQAAMASTA	0	0	0	0	0	0	0	0	0	0	36254810	0	0	1
sp|Q9DBH0|WWP2_MOUSE NEDD4-like E3 ubiquitin-protein ligase WWP2 OS=Mus musculus GN=Wwp2 PE=1 SV=1	WQRPTAEYV	0	0	0	0	247056250	1.51752e+08	179071450	72209800	4.49278e+07	386641000	1271874200	0	3	4
sp|Q00941|CSF2R_MOUSE Granulocyte-macrophage colony-stimulating factor receptor subunit alpha OS=Mus musculus GN=Csf2ra PE=2 SV=2	WQSAEPGST	0	0	0	0	0	0	0	8073135	1518180	8873485	2.9777e+08	0	0	4
sp|Q80YX1-2|TENA_MOUSE Isoform 2 of Tenascin OS=Mus musculus GN=Tnc	WRAPTAQVE	468767950	6476870	58808700	2.85415e+07	0	0	0	0	0	0	0	4	0	0
sp|Q9JJ28|FLII_MOUSE Protein flightless-1 homolog OS=Mus musculus GN=Flii PE=1 SV=1	WRGAQATLS	0	0	0	0	0	0	0	0	0	13733960	2.91559e+08	0	0	2
sp|P51881|ADT2_MOUSE ADP/ATP translocase 2 OS=Mus musculus GN=Slc25a5 PE=1 SV=3	WRGNLANVI	0	0	0	0	93985000	0	0	0	0	18676050	53423400	0	1	2
sp|O35516|NOTC2_MOUSE Neurogenic locus notch homolog protein 2 OS=Mus musculus GN=Notch2 PE=1 SV=1	WSSSSPHSA	0	0	0	0	2.12007e+08	268421700	185239080	462397360	203307800	618971950	12434370900	0	3	4
tr|Q3UP36|Q3UP36_MOUSE B-cell receptor CD22 OS=Mus musculus GN=Cd22 PE=1 SV=1	WTVDHPQTL	0	0	0	0	1.54272e+09	204832700	372992800	0	0	868836550	217079570	0	3	2
sp|P01027|CO3_MOUSE Complement C3 OS=Mus musculus GN=C3 PE=1 SV=3	WVEHWPEAE	0	0	0	0	0	0	0	0	0	0	257494550	0	0	1
sp|P13020-2|GELS_MOUSE Isoform 2 of Gelsolin OS=Mus musculus GN=Gsn	WVGAGASEA	0	0	0	0	194313000	7.2868e+08	6.89812e+08	112866640	128289200	8.81054e+08	3.94008e+09	0	3	4
sp|Q61646|HPT_MOUSE Haptoglobin OS=Mus musculus GN=Hp PE=1 SV=1	WYAAGILSF	0	0	0	0	0	0	0	0	0	0	7933270	0	0	1
sp|Q80VA0-3|GALT7_MOUSE Isoform 3 of N-acetylgalactosaminyltransferase 7 OS=Mus musculus GN=Galnt7	YAPLVAPIS	0	0	0	0	0	0	0	0	0	0	4.39941e+07	0	0	1
sp|O89017|LGMN_MOUSE Legumain OS=Mus musculus GN=Lgmn PE=1 SV=1	YATTAANPK	0	0	0	0	0	10905825	0	46710050	7544670	1.54093e+08	979383550	0	1	4
sp|Q9D771|TM206_MOUSE Transmembrane protein 206 OS=Mus musculus GN=Tmem206 PE=1 SV=1	YDAPGIAFY	0	0	0	0	63834900	69194300	86258300	20241000	1.5773e+07	236644660	3.50001e+08	0	3	4
sp|Q80X90|FLNB_MOUSE Filamin-B OS=Mus musculus GN=Flnb PE=1 SV=3	YDASKVTAS	0	0	0	0	0	0	0	14640400	17124860	0	76607000	0	0	3
sp|Q91XQ6|LAP4B_MOUSE Lysosomal-associated transmembrane protein 4B OS=Mus musculus GN=Laptm4b PE=2 SV=1	YDDATAVPS	0	0	0	0	0	0	0	91405200	0	29957100	3.65586e+08	0	0	3
sp|P60710|ACTB_MOUSE Actin, cytoplasmic 1 OS=Mus musculus GN=Actb PE=1 SV=1	YDESGPSIV	12727900	0	0	4214010	3.5382e+08	2.13591e+08	2.24283e+08	2.52218e+08	3.34901e+08	405599410	1.54719e+09	2	3	4
tr|E9PV93|E9PV93_MOUSE T-lymphocyte surface antigen Ly-9 OS=Mus musculus GN=Ly9 PE=1 SV=1	YDGSHTLRV	0	0	0	0	100271110	1.00853e+08	43505000	0	0	1.31208e+08	2.15074e+08	0	3	2
sp|O88307|SORL_MOUSE Sortilin-related receptor OS=Mus musculus GN=Sorl1 PE=1 SV=3	YDQPNAIYI	6757830	9057820	1.0371e+07	5022850	4415089800	3.15187e+09	3.31889e+09	5.14073e+08	559486000	4.48248e+09	8720515100	4	3	4
sp|O35516|NOTC2_MOUSE Neurogenic locus notch homolog protein 2 OS=Mus musculus GN=Notch2 PE=1 SV=1	YEAAKILLD	0	0	0	0	70050100	40672800	34553150	136339900	232914300	202607680	4324043000	0	3	4
sp|Q61982|NOTC3_MOUSE Neurogenic locus notch homolog protein 3 OS=Mus musculus GN=Notch3 PE=1 SV=1	YEAAKLLLD	0	0	0	0	35025050	20336400	17276575	68169950	116457150	66530100	1.27594e+09	0	3	4
tr|Q3UEW6|Q3UEW6_MOUSE Receptor-type tyrosine-protein kinase FLT3 OS=Mus musculus GN=Flt3 PE=2 SV=1	YEAATVEVA	0	0	0	0	0	0	0	151332920	28821300	156797110	1.23477e+09	0	0	4
sp|P14483|HB2A_MOUSE H-2 class II histocompatibility antigen, A beta chain OS=Mus musculus GN=H2-Ab1 PE=1 SV=1	YEGPETHTS	5253280	0	35643400	0	3.53382e+09	1.69931e+09	3.89044e+09	1.34103e+09	3.15159e+09	2.68637e+09	1.85097e+10	2	3	4
sp|Q05910|ADAM8_MOUSE Disintegrin and metalloproteinase domain-containing protein 8 OS=Mus musculus GN=Adam8 PE=1 SV=3	YEGSAASIS	8848685	0	0	0	0	0	0	194521410	1.39917e+08	4.13369e+07	7.48995e+08	1	0	4
tr|Q5SQB5|Q5SQB5_MOUSE Nucleophosmin OS=Mus musculus GN=Npm1 PE=1 SV=1	YEGSPIKVT	398654600	45298250	0	0	0	0	0	0	25205040	0	0	2	0	1
sp|P21855|CD72_MOUSE B-cell differentiation antigen CD72 OS=Mus musculus GN=Cd72 PE=1 SV=2	YENVQVSPV	0	0	0	0	1090309850	1.34945e+09	1.38041e+09	7450710	0	901928365	3.54667e+08	0	3	3
sp|P97484|LIRB3_MOUSE Leukocyte immunoglobulin-like receptor subfamily B member 3 OS=Mus musculus GN=Lilrb3 PE=1 SV=1	YEYYEPRLS	0	0	0	0	0	0	0	0	0	38139600	275964980	0	0	2
tr|D3YWR2|D3YWR2_MOUSE B-cell linker protein OS=Mus musculus GN=Blnk PE=1 SV=1	YFGSVVEIV	0	0	0	0	0	1278650	0	0	0	15614050	0	0	1	1
tr|A2AL12|A2AL12_MOUSE Heterogeneous nuclear ribonucleoprotein A3 OS=Mus musculus GN=Hnrnpa3 PE=1 SV=1	YGSGGGSGG	21572400	14315220	67090605	64659790	0	5960205	0	0	0	0	0	4	1	0
tr|O88325|O88325_MOUSE Alpha-N-acetylglucosaminidase OS=Mus musculus GN=Naglu PE=1 SV=1	YGVSQPDAV	0	0	0	0	67761950	19615500	22561600	0	0	17952000	0	0	3	1
sp|Q9D7I0-2|SHSA5_MOUSE Isoform 2 of Protein shisa-5 OS=Mus musculus GN=Shisa5	YHESLAGAS	8804170	0	0	0	168367020	1.69368e+08	158316800	1.34584e+08	82413170	3.77252e+08	2.17529e+09	1	3	4
sp|Q61702|ITIH1_MOUSE Inter-alpha-trypsin inhibitor heavy chain H1 OS=Mus musculus GN=Itih1 PE=1 SV=2	YHFVTPLTS	0	0	0	0	0	0	0	0	15086700	0	2.07504e+08	0	0	2
sp|Q4PZA2-2|ECE1_MOUSE Isoform A of Endothelin-converting enzyme 1 OS=Mus musculus GN=Ece1	YHKVTAAEL	0	0	0	0	0	0	0	17865800	0	0	338543350	0	0	2
sp|P70460|VASP_MOUSE Vasodilator-stimulated phosphoprotein OS=Mus musculus GN=Vasp PE=1 SV=4	YHNPTANSF	4921130	0	0	0	148907050	67664980	8.96437e+07	1.37456e+08	163952020	3.53814e+08	1.54155e+09	1	3	4
sp|Q8R420|ABCA3_MOUSE ATP-binding cassette sub-family A member 3 OS=Mus musculus GN=Abca3 PE=1 SV=3	YHSPATALA	0	0	0	0	0	0	0	69241830	8180550	91471300	1176298670	0	0	4
tr|Q1MX41|Q1MX41_MOUSE Protein kinase C delta type OS=Mus musculus GN=Prkcd PE=1 SV=1	YIAPEILQG	0	0	0	0	0	0	0	6694900	0	9.16486e+06	124394550	0	0	3
sp|Q80VQ0|AL3B1_MOUSE Aldehyde dehydrogenase family 3 member B1 OS=Mus musculus GN=Aldh3b1 PE=1 SV=1	YIAPTVLVD	0	0	0	0	0	0	0	7397860	17130410	40893520	838319930	0	0	4
sp|Q9R111|GUAD_MOUSE Guanine deaminase OS=Mus musculus GN=Gda PE=1 SV=1	YIQSHISEN	0	0	0	0	0	0	0	2.36796e+07	0	7066150	33265600	0	0	3
sp|P08103|HCK_MOUSE Tyrosine-protein kinase HCK OS=Mus musculus GN=Hck PE=1 SV=4	YISPRSTFS	0	0	0	0	0	0	0	32196200	0	0	252569900	0	0	2
sp|P01029|CO4B_MOUSE Complement C4-B OS=Mus musculus GN=C4b PE=1 SV=3	YIYGKPVQG	0	0	0	0	299374600	2.61325e+08	188051110	0	0	2.5025e+08	1.09138e+08	0	3	2
tr|Q8C4F9|Q8C4F9_MOUSE E3 ubiquitin-protein ligase RNF13 OS=Mus musculus GN=Rnf13 PE=1 SV=1	YKAAIVHNV	0	0	0	0	32265400	4.41314e+07	80458300	0	0	42024000	40036900	0	3	2
sp|P12804|FGL2_MOUSE Fibroleukin OS=Mus musculus GN=Fgl2 PE=1 SV=1	YKAGFGNLE	0	0	0	0	0	0	0	1.10238e+08	134281650	70520500	4.2835e+09	0	0	4
sp|Q8VDD5|MYH9_MOUSE Myosin-9 OS=Mus musculus GN=Myh9 PE=1 SV=4	YKASIAALE	51261800	0	0	0	3.18306e+08	78156350	23258800	362853150	3.23554e+08	277222115	3.33358e+09	1	3	4
sp|Q920A5|RISC_MOUSE Retinoid-inducible serine carboxypeptidase OS=Mus musculus GN=Scpep1 PE=1 SV=2	YKEATQLWG	0	0	0	0	9.94779e+07	84590900	61018100	45067850	35082800	8.09288e+07	1.76564e+09	0	3	4
sp|Q6P542|ABCF1_MOUSE ATP-binding cassette sub-family F member 1 OS=Mus musculus GN=Abcf1 PE=1 SV=1	YKGAVIVVS	0	0	0	0	1779520	0	17921000	9.98699e+06	9300700	0	72394850	0	2	3
sp|P62852|RS25_MOUSE 40S ribosomal protein S25 OS=Mus musculus GN=Rps25 PE=1 SV=1	YKLITPAVV	0	0	0	0	21175100	0	0	0	0	2.10953e+07	1.46205e+08	0	1	2
tr|E9Q2M9|E9Q2M9_MOUSE Protein Wdfy4 OS=Mus musculus GN=Wdfy4 PE=1 SV=1	YKQQGPAAV	0	0	0	0	0	0	0	0	0	0	1.9964e+08	0	0	1
sp|Q9JHJ8-2|ICOSL_MOUSE Isoform 2 of ICOS ligand OS=Mus musculus GN=Icoslg	YKSPGINVD	0	0	0	0	29941900	11289800	0	118905600	104373800	61128280	2.0966e+09	0	2	4
sp|Q9QXH4|ITAX_MOUSE Integrin alpha-X OS=Mus musculus GN=Itgax PE=1 SV=1	YKVHNPVPL	0	0	0	0	0	0	0	0	0	119449000	1175204650	0	0	2
sp|P05132|KAPCA_MOUSE cAMP-dependent protein kinase catalytic subunit alpha OS=Mus musculus GN=Prkaca PE=1 SV=3	YLAPEIILS	0	0	0	0	0	0	0	0	6815950	39151065	9.32856e+08	0	0	3
tr|G3X8Q5|G3X8Q5_MOUSE Ceruloplasmin OS=Mus musculus GN=Cp PE=1 SV=1	YLFPTVFDE	0	0	0	0	0	0	0	0	0	0	121451310	0	0	1
sp|P14434|HA2B_MOUSE H-2 class II histocompatibility antigen, A-B alpha chain OS=Mus musculus GN=H2-Aa PE=1 SV=2	YLTFIPSDD	0	0	0	0	208879000	0	0	0	0	939288000	5778516000	0	1	2
sp|Q61271|ACV1B_MOUSE Activin receptor type-1B OS=Mus musculus GN=Acvr1b PE=1 SV=1	YMAPEVLDE	0	0	0	0	0	4267640	0	132098300	177928000	71156430	2.65977e+09	0	1	4
sp|Q62312|TGFR2_MOUSE TGF-beta receptor type-2 OS=Mus musculus GN=Tgfbr2 PE=1 SV=1	YMAPEVLES	0	0	0	0	17718000	52019300	14566200	0	7528810	144225040	1.05345e+09	0	3	3
sp|P15532|NDKA_MOUSE Nucleoside diphosphate kinase A OS=Mus musculus GN=Nme1 PE=1 SV=1	YMHSGPVVA	0	0	29905600	25253400	0	0	0	0	0	0	0	2	0	0
tr|E9PZF0|E9PZF0_MOUSE Nucleoside diphosphate kinase OS=Mus musculus GN=Gm20390 PE=3 SV=1	YMNSGPVVA	1.43907e+09	0	56496150	0	984992000	0	0	0	0	24377900	0	2	1	1
sp|P22682|CBL_MOUSE E3 ubiquitin-protein ligase CBL OS=Mus musculus GN=Cbl PE=1 SV=3	YMTPTSRPV	0	0	0	0	0	0	0	0	0	0	1.68821e+08	0	0	1
tr|A0A075B5P8|A0A075B5P8_MOUSE Protein Ighv2-2 (Fragment) OS=Mus musculus GN=Ighv2-2 PE=4 SV=1	YNAAFISRL	0	0	0	0	29933400	53110315	6.70408e+07	0	0	18632720	0	0	3	1
sp|A6X935|ITIH4_MOUSE Inter alpha-trypsin inhibitor, heavy chain 4 OS=Mus musculus GN=Itih4 PE=1 SV=2	YNFVTPLTH	0	0	0	0	181626900	0	0	0	0	1.92607e+08	7.42511e+08	0	1	2
sp|Q61418|CLCN4_MOUSE H(+)/Cl(-) exchange transporter 4 OS=Mus musculus GN=Clcn4 PE=2 SV=2	YNGFPVLVS	0	0	0	0	0	0	0	0	0	17088700	25941210	0	0	2
sp|P27784|CCL6_MOUSE C-C motif chemokine 6 OS=Mus musculus GN=Ccl6 PE=1 SV=1	YNPPIIHQG	0	0	0	0	21433400	0	0	140760000	457476900	182252000	9.88182e+09	0	1	4
sp|O70400|PDLI1_MOUSE PDZ and LIM domain protein 1 OS=Mus musculus GN=Pdlim1 PE=1 SV=4	YNSPTGLYS	6599110	0	0	0	0	0	0	78496600	7.51994e+07	20683000	2.03085e+08	1	0	4
sp|Q8R0W6|NFIP1_MOUSE NEDD4 family-interacting protein 1 OS=Mus musculus GN=Ndfip1 PE=1 SV=1	YNVATTLPS	48930300	0	18094500	0	1.81467e+09	1.20428e+09	1.50704e+09	4.10292e+08	4.37375e+08	2.44008e+09	1.27578e+10	2	3	4
sp|Q63918|SDPR_MOUSE Serum deprivation-response protein OS=Mus musculus GN=Sdpr PE=1 SV=3	YQASTSNTV	0	0	0	0	0	0	0	91068450	33059850	0	3.52363e+08	0	0	3
sp|P99024|TBB5_MOUSE Tubulin beta-5 chain OS=Mus musculus GN=Tubb5 PE=1 SV=1	YQDATAEEE	0	0	0	0	0	0	0	0	14687100	0	320042550	0	0	2
sp|P57780|ACTN4_MOUSE Alpha-actinin-4 OS=Mus musculus GN=Actn4 PE=1 SV=1	YQGPDAAPG	0	0	0	0	0	0	0	0	0	0	8.82868e+07	0	0	1
sp|O88307|SORL_MOUSE Sortilin-related receptor OS=Mus musculus GN=Sorl1 PE=1 SV=3	YQGPSSDYV	0	0	0	0	1.01405e+09	5.89022e+08	725574950	12381015	0	4.34704e+08	3.63165e+08	0	3	3
sp|P02301|H3C_MOUSE Histone H3.3C OS=Mus musculus GN=H3f3c PE=3 SV=3	YQKSTELLI	4863981720	323704040	351851050	440795700	2935962500	0	105538800	35859600	47251200	0	85470480	4	2	3
sp|Q99KF1|TMED9_MOUSE Transmembrane emp24 domain-containing protein 9 OS=Mus musculus GN=Tmed9 PE=1 SV=2	YQPATPGLG	0	0	0	0	43967050	1.49494e+07	48250800	0	0	2.07202e+07	7.44618e+07	0	3	2
tr|A2A6J4|A2A6J4_MOUSE Lymphocyte-specific protein 1 OS=Mus musculus GN=Lsp1 PE=1 SV=1	YREPDPEDA	0	0	0	0	0	0	0	0	21882200	30072860	4.51555e+08	0	0	3
sp|Q08857|CD36_MOUSE Platelet glycoprotein 4 OS=Mus musculus GN=Cd36 PE=1 SV=2	YRFVLPANA	0	0	0	0	0	0	0	0	0	664022000	7.55732e+09	0	0	2
sp|Q9CQD1|RAB5A_MOUSE Ras-related protein Rab-5A OS=Mus musculus GN=Rab5a PE=1 SV=1	YRGAQAAIV	0	0	13647300	0	44113400	32584100	149405000	121128700	131940000	1364754100	1.56615e+10	1	3	4
sp|P52480|KPYM_MOUSE Pyruvate kinase PKM OS=Mus musculus GN=Pkm PE=1 SV=4	YRPRAPIIA	0	4.41287e+06	0	6366260	127222200	0	0	295240100	222122000	24168900	1271378000	2	1	4
sp|Q9D8I1|MZB1_MOUSE Marginal zone B- and B1-cell-specific protein OS=Mus musculus GN=Mzb1 PE=1 SV=2	YRQGQANLE	0	0	0	0	1.06585e+08	71614135	70734700	0	0	2.39514e+08	5824780	0	3	2
sp|P08101|FCGR2_MOUSE Low affinity immunoglobulin gamma Fc region receptor II OS=Mus musculus GN=Fcgr2 PE=1 SV=2	YRQPSGGSV	0	0	0	0	91571900	13375600	0	0	0	27085900	111627620	0	2	2
sp|P47757|CAPZB_MOUSE F-actin-capping protein subunit beta OS=Mus musculus GN=Capzb PE=1 SV=3	YRSPWSNKY	0	0	0	0	0	0	0	0	0	284848000	4.4697e+09	0	0	2
sp|O88307|SORL_MOUSE Sortilin-related receptor OS=Mus musculus GN=Sorl1 PE=1 SV=3	YRYDLASGA	0	0	0	0	195889100	97796650	0	0	0	85767750	95286800	0	2	2
sp|Q8CFG0|SULF2_MOUSE Extracellular sulfatase Sulf-2 OS=Mus musculus GN=Sulf2 PE=2 SV=2	YSAPNPIKV	0	0	0	0	17174300	0	15499700	0	0	1.59511e+08	2.1912e+09	0	2	2
tr|A0A1B0GS59|A0A1B0GS59_MOUSE Complement receptor type 2 OS=Mus musculus GN=Cr2 PE=4 SV=1	YSFAKPSIV	0	0	0	0	3.57957e+09	1.72716e+09	2.05807e+09	0	0	3677213690	1.26498e+08	0	3	2
tr|A0A075B6D5|A0A075B6D5_MOUSE Protein Igkv19-93 OS=Mus musculus GN=Igkv19-93 PE=1 SV=7	YSFSISNLE	0	0	0	0	327670550	371902450	434995000	0	0	5.2255e+08	90746750	0	3	2
tr|A2AS37|A2AS37_MOUSE Protein AI182371 OS=Mus musculus GN=AI182371 PE=1 SV=2	YSFSTVNLS	0	0	0	0	71858700	17663150	0	7238850	0	2.91491e+08	342966095	0	2	3
sp|B2RQC6|PYR1_MOUSE CAD protein OS=Mus musculus GN=Cad PE=1 SV=1	YSGSQAIKA	0	0	0	0	0	0	0	0	0	7744260	8.0441e+07	0	0	2
tr|E9Q1Y3|E9Q1Y3_MOUSE Apolipoprotein B-100 (Fragment) OS=Mus musculus GN=Apob PE=1 SV=1	YSGSVANEA	0	0	0	0	0	0	28136300	145202400	58173700	82556050	935843000	0	1	4
sp|P01027|CO3_MOUSE Complement C3 OS=Mus musculus GN=C3 PE=1 SV=3	YSIITPNVL	0	0	0	0	32902785	6059590	0	0	0	45497640	6.32334e+07	0	2	2
sp|P01837|IGKC_MOUSE Ig kappa chain C region OS=Mus musculus PE=1 SV=1	YSMSSTLTL	0	0	35020230	2.67025e+07	0	8625470	0	0	0	6.54621e+07	0	2	1	1
sp|Q80U87|UBP8_MOUSE Ubiquitin carboxyl-terminal hydrolase 8 OS=Mus musculus GN=Usp8 PE=1 SV=2	YSSPDITQA	0	0	0	0	0	0	0	0	0	12214700	1.08978e+08	0	0	2
sp|Q91XS1|MTMR4_MOUSE Myotubularin-related protein 4 OS=Mus musculus GN=Mtmr4 PE=1 SV=1	YTAAVANRA	0	0	0	0	10213000	23962000	21739800	2.87758e+08	2.24397e+08	167635155	3.99875e+09	0	3	4
tr|B7FAU3|B7FAU3_MOUSE ATPase, H+ transporting, lysosomal accessory protein (Fragment) OS=Mus musculus GN=Atp6ap1 PE=1 SV=1	YTASSGLMA	0	0	0	0	0	0	0	14531400	18909830	3.64984e+07	8.36174e+08	0	0	4
tr|A0A075B6A0|A0A075B6A0_MOUSE Ig mu chain C region (Fragment) OS=Mus musculus GN=Ighm PE=1 SV=2	YTCVVGHEA	0	0	0	0	0	0	0	0	0	26998400	865175500	0	0	2
sp|P15532|NDKA_MOUSE Nucleoside diphosphate kinase A OS=Mus musculus GN=Nme1 PE=1 SV=1	YTDLKDRPF	1.96834e+10	0	4.40666e+09	5.84062e+09	14738085000	2912974500	1.58484e+09	21069000	39994400	2.44578e+09	2.58284e+09	3	3	4
sp|P28665|MUG1_MOUSE Murinoglobulin-1 OS=Mus musculus GN=Mug1 PE=1 SV=3	YTGSRPASN	0	0	0	0	1493207000	675272880	843797430	427459400	120639600	2876962000	3837016700	0	3	4
sp|P07724|ALBU_MOUSE Serum albumin OS=Mus musculus GN=Alb PE=1 SV=3	YTQKAPQVS	0	0	0	0	5.23158e+09	1453495950	4458724825	880000000	93738565	3.21229e+09	3.3317e+09	0	3	4
sp|P28665|MUG1_MOUSE Murinoglobulin-1 OS=Mus musculus GN=Mug1 PE=1 SV=3	YTYGKPVPG	0	0	0	0	206135470	84957200	45162100	4.26716e+08	2.86123e+08	1.123e+09	2.71568e+09	0	3	4
sp|O09114-2|PTGDS_MOUSE Isoform 2 of Prostaglandin-H2 D-isomerase OS=Mus musculus GN=Ptgds	YTYSSPHSG	35978050	0	5575425	5194160	0	0	0	0	0	0	0	3	0	0
sp|P20029|GRP78_MOUSE 78 kDa glucose-regulated protein OS=Mus musculus GN=Hspa5 PE=1 SV=3	YVAFTPEGE	42473800	0	9.6153e+06	0	3.08704e+08	2.14732e+08	1.55575e+08	145136460	219859650	3.9498e+08	2.39377e+09	2	3	4
sp|Q9DBG3-2|AP2B1_MOUSE Isoform 2 of AP-2 complex subunit beta OS=Mus musculus GN=Ap2b1	YVAPKAVWL	0	0	0	0	102472200	26230300	0	158082050	15272400	172683660	6.10609e+08	0	2	4
sp|Q00560|IL6RB_MOUSE Interleukin-6 receptor subunit beta OS=Mus musculus GN=Il6st PE=1 SV=2	YVASLAARN	35456600	3072770	6.77241e+06	3876850	193497700	69787950	59781850	18175510	30779500	1.80912e+09	4726752200	4	3	4
sp|P05201|AATC_MOUSE Aspartate aminotransferase, cytoplasmic OS=Mus musculus GN=Got1 PE=1 SV=3	YVATSIHEA	0	0	0	0	8.34349e+07	105532750	1.29052e+08	2.31612e+07	67827500	156977690	4.24552e+08	0	3	4
sp|P26955|IL3RB_MOUSE Cytokine receptor common subunit beta OS=Mus musculus GN=Csf2rb PE=1 SV=2	YVELPPSVS	0	0	0	0	0	0	0	0	0	7.25279e+07	6.1455e+08	0	0	2
sp|P06684|CO5_MOUSE Complement C5 OS=Mus musculus GN=C5 PE=1 SV=2	YVISAPKIL	0	0	0	0	85716000	37238150	0	4292520	0	51163900	106050500	0	2	3
tr|F6XI62|F6XI62_MOUSE 60S ribosomal protein L7 (Fragment) OS=Mus musculus GN=Rpl7 PE=1 SV=1	YVPAEPKLA	0	0	0	0	0	0	0	0	0	2.24023e+07	749432495	0	0	2
sp|Q78PY7|SND1_MOUSE Staphylococcal nuclease domain-containing protein 1 OS=Mus musculus GN=Snd1 PE=1 SV=1	YVPPTANLD	0	0	0	0	0	0	0	22401650	9.80501e+07	21812350	5.40054e+08	0	0	4
tr|A0A075B6A0|A0A075B6A0_MOUSE Ig mu chain C region (Fragment) OS=Mus musculus GN=Ighm PE=1 SV=2	YVTSAPMPE	26563650	0	0	8473470	1.24267e+10	1.28922e+10	1.27396e+10	0	0	1.34361e+10	2.45831e+09	2	3	2
sp|P14483|HB2A_MOUSE H-2 class II histocompatibility antigen, A beta chain OS=Mus musculus GN=H2-Ab1 PE=1 SV=1	YWNSQPEIL	9.06075e+08	178600870	1.93033e+08	1.31669e+08	1.599e+10	9.45037e+09	9.44938e+09	3.26117e+09	1.9678e+09	1.37285e+10	4.70638e+10	4	3	4
tr|A1BN54|A1BN54_MOUSE Alpha actinin 1a OS=Mus musculus GN=Actn1 PE=1 SV=1	YYDSPSVNA	0	0	0	0	0	0	0	2.33038e+07	20021830	5414320	2.14878e+08	0	0	4
sp|Q921I1|TRFE_MOUSE Serotransferrin OS=Mus musculus GN=Tf PE=1 SV=1	YYYAVAVVK	0	0	0	0	9.75919e+07	25877600	57783900	6863360	0	56515100	165734930	0	3	3

## Sheet: Data-Figure 6C
Supplementary Table S4. Details of all the core epitopes presented between the thymus, splenic B cells and splenic DCs.
Proteins	Core	Avg-T1	Avg-T2	Avg-T3	Avg-T4	Avg-B1	Avg-B2	Avg-B3	Avg-DC (Flt3L)-1	Avg-DC (Flt3L+LPS)-2	Avg-DC (untreated)-3	Avg-DC (Flt3L)-4	Count-T	Count-B	Count-DC
tr|A6ZI44|A6ZI44_MOUSE Fructose-bisphosphate aldolase OS=Mus musculus GN=Aldoa PE=1 SV=1	AAASESLFI		23671960						25876800				1	0	1
sp|P61961|UFM1_MOUSE Ubiquitin-fold modifier 1 OS=Mus musculus GN=Ufm1 PE=1 SV=1	AAEEFKVPA				43524300								1	0	0
sp|P62259|1433E_MOUSE 14-3-3 protein epsilon OS=Mus musculus GN=Ywhae PE=1 SV=1	AAFDDAIAE			196892000				190021000	65989300				1	1	1
sp|Q0VGY8|TANC1_MOUSE Protein TANC1 OS=Mus musculus GN=Tanc1 PE=1 SV=2	AAFYGDAET				9.39952e+06								1	0	0
sp|P14152|MDHC_MOUSE Malate dehydrogenase, cytoplasmic OS=Mus musculus GN=Mdh1 PE=1 SV=3	AAKAIADHI			1.3561e+07	1.22317e+07		11835700	1.24912e+07			4249660	5675180	2	2	2
sp|P43274|H14_MOUSE Histone H1.4 OS=Mus musculus GN=Hist1h1e PE=1 SV=2	AAKPKTSKP								243247				0	0	1
tr|F6U4X6|F6U4X6_MOUSE GPI transamidase component PIG-T (Fragment) OS=Mus musculus GN=Pigt PE=1 SV=1	AAMPLGLPL											56687100	0	0	1
sp|Q99L47|F10A1_MOUSE Hsc70-interacting protein OS=Mus musculus GN=St13 PE=1 SV=1	AAMQDPEVM			97232100	1.02085e+08		81650600		74663000				2	1	1
sp|Q78JE5|FBX22_MOUSE F-box only protein 22 OS=Mus musculus GN=Fbxo22 PE=1 SV=2	AAMQRLKAA								2168500				0	0	1
sp|Q3U898|MYOV2_MOUSE Myeloma-overexpressed gene 2 protein homolog OS=Mus musculus GN=Myeov2 PE=1 SV=1	AANEKAVHA				8928060								1	0	0
sp|P22752|H2A1_MOUSE Histone H2A type 1 OS=Mus musculus GN=Hist1h2ab PE=1 SV=3	AAVLEYLTA		59037000										1	0	0
sp|O35864|CSN5_MOUSE COP9 signalosome complex subunit 5 OS=Mus musculus GN=Cops5 PE=1 SV=3	AAYEYMAAY		2.32075e+07						16334100				1	0	1
sp|P70349|HINT1_MOUSE Histidine triad nucleotide-binding protein 1 OS=Mus musculus GN=Hint1 PE=1 SV=3	ADGGQSVYH								3.47279e+07	57205400			0	0	2
tr|A0A1B0GSX0|A0A1B0GSX0_MOUSE L-lactate dehydrogenase A chain OS=Mus musculus GN=Ldha PE=4 SV=1	ADLAESIMK			20704100	18281000		20058400	26023200			2.03735e+07	15485900	2	2	2
sp|Q9DBJ1|PGAM1_MOUSE Phosphoglycerate mutase 1 OS=Mus musculus GN=Pgam1 PE=1 SV=3	ADLSPAGHE	15314660											1	0	0
sp|P52480|KPYM_MOUSE Pyruvate kinase PKM OS=Mus musculus GN=Pkm PE=1 SV=4	AEAAIYHLQ	2.06158e+07				10770200							1	1	0
sp|P80314|TCPB_MOUSE T-complex protein 1 subunit beta OS=Mus musculus GN=Cct2 PE=1 SV=4	AELLREAES								2.18531e+07	13338700			0	0	2
sp|P63101|1433Z_MOUSE 14-3-3 protein zeta/delta OS=Mus musculus GN=Ywhaz PE=1 SV=1	AELSNEERN		6862060										1	0	0
sp|Q3UX62|CC114_MOUSE Coiled-coil domain-containing protein 114 OS=Mus musculus GN=Ccdc114 PE=2 SV=1	AEMECLLKS					35682600							0	1	0
sp|Q9CQW9|IFM3_MOUSE Interferon-induced transmembrane protein 3 OS=Mus musculus GN=Ifitm3 PE=1 SV=1	AEMGAPHGS								1242960			40381000	0	0	2
sp|Q9DCL8|IPP2_MOUSE Protein phosphatase inhibitor 2 OS=Mus musculus GN=Ppp1r2 PE=1 SV=3	AETADGDSM									53858800			0	0	1
sp|P62754|RS6_MOUSE 40S ribosomal protein S6 OS=Mus musculus GN=Rps6 PE=1 SV=1	AEYAKLLAK					12120700							0	1	0
sp|P14483|HB2A_MOUSE H-2 class II histocompatibility antigen, A beta chain OS=Mus musculus GN=H2-Ab1 PE=1 SV=1	AEYWNSQPE					9752350			5.83252e+06	1.58136e+07	51751150	168308800	0	1	4
sp|P14152|MDHC_MOUSE Malate dehydrogenase, cytoplasmic OS=Mus musculus GN=Mdh1 PE=1 SV=3	AFKDLDVAV			183537000	199460000								2	0	0
sp|P70269|CATE_MOUSE Cathepsin E OS=Mus musculus GN=Ctse PE=1 SV=2	AGGVTPVFD		8675360										1	0	0
sp|O08807|PRDX4_MOUSE Peroxiredoxin-4 OS=Mus musculus GN=Prdx4 PE=1 SV=1	AGKLKYFDK							4647120					0	1	0
sp|Q61941|NNTM_MOUSE NAD(P) transhydrogenase, mitochondrial OS=Mus musculus GN=Nnt PE=1 SV=2	AGLASAGAA		3553240										1	0	0
tr|D3Z5I1|D3Z5I1_MOUSE Zinc finger CCCH-type antiviral protein 1 OS=Mus musculus GN=Zc3hav1 PE=1 SV=1	AGPDRFVLL		51427850	24623500	26209000	26856000			34710850			31431100	3	1	2
tr|A2A4P3|A2A4P3_MOUSE Protein Gm27029 OS=Mus musculus GN=Gm27029 PE=4 SV=1	AGPIRVVTI		7.21845e+07	2.8842e+07	3.41376e+07		33078100		51715300	4.20184e+07	29549000		3	1	3
tr|I7HJS7|I7HJS7_MOUSE Novel protein OS=Mus musculus GN=Fam3a PE=1 SV=1	AGPLRIVAL		8079310						9.21405e+06	7.13933e+06			1	0	2
Unknown protein for peptide #6137	AGPVHALAI		5347140										1	0	0
sp|Q9D0F3|LMAN1_MOUSE Protein ERGIC-53 OS=Mus musculus GN=Lman1 PE=1 SV=1	AHAGNAIPS											51486300	0	0	1
sp|Q9WUU7|CATZ_MOUSE Cathepsin Z OS=Mus musculus GN=Ctsz PE=1 SV=1	AHGSTSAMA										7243170		0	0	1
sp|P15532|NDKA_MOUSE Nucleoside diphosphate kinase A OS=Mus musculus GN=Nme1 PE=1 SV=1	AIKPDGVQR							3824000					0	1	0
tr|A6ZI44|A6ZI44_MOUSE Fructose-bisphosphate aldolase OS=Mus musculus GN=Aldoa PE=1 SV=1	AIMENANVL											2942890	0	0	1
sp|A2AJ76|HMCN2_MOUSE Hemicentin-2 OS=Mus musculus GN=Hmcn2 PE=2 SV=1	AIRTFVLAI			6657060									1	0	0
sp|Q9Z2U0|PSA7_MOUSE Proteasome subunit alpha type-7 OS=Mus musculus GN=Psma7 PE=1 SV=1	AITVFSPDG					64528600							0	1	0
sp|P14211|CALR_MOUSE Calreticulin OS=Mus musculus GN=Calr PE=1 SV=1	AIYFKEQFL			6764610									1	0	0
sp|P43275|H11_MOUSE Histone H1.1 OS=Mus musculus GN=Hist1h1a PE=1 SV=2	AKAAAPRKK								383280				0	0	1
sp|P43277|H13_MOUSE Histone H1.3 OS=Mus musculus GN=Hist1h1d PE=1 SV=2	AKASKPKAS								6591700	3389040			0	0	2
sp|Q61646|HPT_MOUSE Haptoglobin OS=Mus musculus GN=Hp PE=1 SV=1	AKGSFPWQA										10840600	4.14777e+07	0	0	2
sp|P70696|H2B1A_MOUSE Histone H2B type 1-A OS=Mus musculus GN=Hist1h2ba PE=1 SV=3	AKHAVSEGT	2366525750	110307550	1.17648e+09	971883050	1.17934e+09	389840000	550967950	2.19296e+08	156438000	475119500	268534000	4	3	4
sp|Q8VEG0|CCD71_MOUSE Coiled-coil domain-containing protein 71 OS=Mus musculus GN=Ccdc71 PE=2 SV=1	AKQAKPKAA						1263830						0	1	0
sp|O70165|FCN1_MOUSE Ficolin-1 OS=Mus musculus GN=Fcn1 PE=1 SV=1	AKYSSFQVS					2.90792e+07	33100800	27394200			12875850		0	3	1
sp|P52480|KPYM_MOUSE Pyruvate kinase PKM OS=Mus musculus GN=Pkm PE=1 SV=4	ALDTKGPEI			3034100	1815200								2	0	0
tr|F6YBV1|F6YBV1_MOUSE CCR4-NOT transcription complex subunit 3 (Fragment) OS=Mus musculus GN=Cnot3 PE=1 SV=1	ALGPKASPA					16605170	2.11198e+07	33936250		7857025	41976415	5103720	0	3	3
sp|Q3V0B4|CFA65_MOUSE Cilia- and flagella-associated protein 65 OS=Mus musculus GN=Cfap65 PE=1 SV=1	ALPSVVLLV		2380330										1	0	0
sp|P06745|G6PI_MOUSE Glucose-6-phosphate isomerase OS=Mus musculus GN=Gpi PE=1 SV=4	ALSTNTAKV				14238000								1	0	0
sp|Q920A5|RISC_MOUSE Retinoid-inducible serine carboxypeptidase OS=Mus musculus GN=Scpep1 PE=1 SV=2	ALYTDPKSS					2.17444e+09	900894000	1090212300	7.41977e+07	116453500	2025516650	5.11587e+09	0	3	4
sp|P04441|HG2A_MOUSE H-2 class II histocompatibility antigen gamma chain OS=Mus musculus GN=Cd74 PE=1 SV=3	ALYTGVSVL								18083000	12935200	3.66754e+06	2.01943e+08	0	0	4
tr|Q5NC63|Q5NC63_MOUSE Protein Gm12258 OS=Mus musculus GN=Gm12258 PE=4 SV=2	APAGKALSS	26161300				160729000							1	1	0
sp|P49945|FRIL2_MOUSE Ferritin light chain 2 OS=Mus musculus GN=Ftl2 PE=3 SV=2	AQASLGEYL	3.32088e+09		9.29017e+08	1.30502e+09	2.10352e+09	114544000	526689000			346127350	2.96816e+08	3	3	2
sp|Q78PY7|SND1_MOUSE Staphylococcal nuclease domain-containing protein 1 OS=Mus musculus GN=Snd1 PE=1 SV=1	AQATEYAFA											1.30234e+07	0	0	1
sp|Q02357-6|ANK1_MOUSE Isoform 6 of Ankyrin-1 OS=Mus musculus GN=Ank1	AQFLSPVIV										9694270	14538105	0	0	2
sp|Q8VHR5|P66B_MOUSE Transcriptional repressor p66-beta OS=Mus musculus GN=Gatad2b PE=1 SV=1	AQGIEPQNM											1340340000	0	0	1
sp|Q99KQ4|NAMPT_MOUSE Nicotinamide phosphoribosyltransferase OS=Mus musculus GN=Nampt PE=1 SV=1	AQLNIEQDV		5583660										1	0	0
tr|Q9CPX4|Q9CPX4_MOUSE Ferritin OS=Mus musculus GN=Ftl1 PE=1 SV=1	AQTGAPQGS	86436600											1	0	0
tr|A0A087WS56|A0A087WS56_MOUSE Fibronectin OS=Mus musculus GN=Fn1 PE=1 SV=1	AQWIAPSVQ											7966290	0	0	1
sp|P26039|TLN1_MOUSE Talin-1 OS=Mus musculus GN=Tln1 PE=1 SV=2	AQYFEPLTL											17769650	0	0	1
sp|P52480|KPYM_MOUSE Pyruvate kinase PKM OS=Mus musculus GN=Pkm PE=1 SV=4	AREAEAAIY	6.52371e+08		1.09491e+08	1.00169e+08	4.34691e+08	76436300	79837300	20020550	7419540	21483500	28735900	3	3	4
sp|P21550|ENOB_MOUSE Beta-enolase OS=Mus musculus GN=Eno3 PE=1 SV=3	ARHISGEKL			2747685	3440820								2	0	0
sp|Q9EQP2|EHD4_MOUSE EH domain-containing protein 4 OS=Mus musculus GN=Ehd4 PE=1 SV=1	ARLAKVHAY						1089090						0	1	0
tr|J3QPG5|J3QPG5_MOUSE Prosaposin OS=Mus musculus GN=Psap PE=1 SV=1	ARVVAPFMS										26000700	1.67997e+09	0	0	2
sp|Q91X72|HEMO_MOUSE Hemopexin OS=Mus musculus GN=Hpx PE=1 SV=2	ARWKNPITS								326282500		558080200	2193840000	0	0	3
sp|Q62312|TGFR2_MOUSE TGF-beta receptor type-2 OS=Mus musculus GN=Tgfbr2 PE=1 SV=1	ARYMAPEVL					58335000	154362500	84978400			82601800	111314950	0	3	2
tr|A0A0G2LB91|A0A0G2LB91_MOUSE Fas apoptotic inhibitory molecule 3 OS=Mus musculus GN=Fcmr PE=4 SV=1	ASASPASPQ						39734200	38017250					0	2	0
tr|A0A0G2JGY4|A0A0G2JGY4_MOUSE Malate dehydrogenase (Fragment) OS=Mus musculus GN=Mdh2 PE=1 SV=1	ASGGIGQPL	63981700		8436250	10166500	60303600							3	1	0
sp|Q9CVB6|ARPC2_MOUSE Actin-related protein 2/3 complex subunit 2 OS=Mus musculus GN=Arpc2 PE=1 SV=3	ASHTAPQVL								34995600		30510360	7.89716e+08	0	0	3
sp|O09164|SODE_MOUSE Extracellular superoxide dismutase [Cu-Zn] OS=Mus musculus GN=Sod3 PE=1 SV=1	ASLAGPHAI											7503340	0	0	1
tr|A0A0R4J1I6|A0A0R4J1I6_MOUSE Nuclear pore membrane glycoprotein 210 OS=Mus musculus GN=Nup210 PE=1 SV=1	ASLVQPALW		12245700										1	0	0
tr|A0A0G2LB91|A0A0G2LB91_MOUSE Fas apoptotic inhibitory molecule 3 OS=Mus musculus GN=Fcmr PE=4 SV=1	ASPASPQVL					1.69427e+08	2.56717e+08	286760000			2.35595e+08	4025940	0	3	2
tr|Q91VB8|Q91VB8_MOUSE Alpha globin 1 OS=Mus musculus GN=Hba-a2 PE=1 SV=1	ASVSTVLTS	50511400		8113460	9829345								3	0	0
sp|Q9JHU4|DYHC1_MOUSE Cytoplasmic dynein 1 heavy chain 1 OS=Mus musculus GN=Dync1h1 PE=1 SV=2	ASYEFVQRL					25966350			12694000				0	1	1
sp|O08749|DLDH_MOUSE Dihydrolipoyl dehydrogenase, mitochondrial OS=Mus musculus GN=Dld PE=1 SV=2	ATGSEVTPF					91006300							0	1	0
sp|P68369|TBA1A_MOUSE Tubulin alpha-1A chain OS=Mus musculus GN=Tuba1a PE=1 SV=1	ATYAPVISA											23911040	0	0	1
sp|O70370|CATS_MOUSE Cathepsin S OS=Mus musculus GN=Ctss PE=1 SV=2	AVATKGPVS	1.68502e+08	80767520	43003200	40008750	135798700		3.27236e+07	1.14034e+08	9.10041e+07			4	2	2
tr|Q5SQB5|Q5SQB5_MOUSE Nucleophosmin OS=Mus musculus GN=Npm1 PE=1 SV=1	AVEEDAESE	1.7933e+08		13140720	7142690	138166300	28660695	4408640			25042970	7743080	3	3	2
sp|Q9D1J1|NECP2_MOUSE Adaptin ear-binding coat-associated protein 2 OS=Mus musculus GN=Necap2 PE=1 SV=1	AVESVTDSS	3958930											1	0	0
sp|P34884|MIF_MOUSE Macrophage migration inhibitory factor OS=Mus musculus GN=Mif PE=1 SV=2	AVHVVPDQL		3.4716e+07	31916400	33200000				2.42907e+07	1.70061e+07	11480850	16380900	3	0	4
sp|P22752|H2A1_MOUSE Histone H2A type 1 OS=Mus musculus GN=Hist1h2ab PE=1 SV=3	AVLEYLTAE	549435600	2872230000	422365200	656616000	435056400							4	1	0
tr|B2RUP0|B2RUP0_MOUSE RNA binding motif protein 34 OS=Mus musculus GN=Rbm34 PE=1 SV=1	AVLMKKKKK											42846700	0	0	1
sp|P24529|TY3H_MOUSE Tyrosine 3-monooxygenase OS=Mus musculus GN=Th PE=1 SV=3	AVLNLLFSL					18988000							0	1	0
sp|P20029|GRP78_MOUSE 78 kDa glucose-regulated protein OS=Mus musculus GN=Hspa5 PE=1 SV=3	AVQAGVLSG									18303000			0	0	1
sp|O89079|COPE_MOUSE Coatomer subunit epsilon OS=Mus musculus GN=Cope PE=1 SV=3	AVSGGSGEV	8623130											1	0	0
tr|E9QLA5|E9QLA5_MOUSE Inverted formin-2 OS=Mus musculus GN=Inf2 PE=1 SV=1	AVTPSPQPS											20393550	0	0	1
tr|A2AU61|A2AU61_MOUSE RNA-binding protein Raly (Fragment) OS=Mus musculus GN=Raly PE=1 SV=1	AVTTGSAKI	125868000											1	0	0
sp|P16125|LDHB_MOUSE L-lactate dehydrogenase B chain OS=Mus musculus GN=Ldhb PE=1 SV=2	AVWSGVNVA			9699700	12196950		5740580				3.10693e+07	10973000	2	1	2
sp|O55101|SNG2_MOUSE Synaptogyrin-2 OS=Mus musculus GN=Syngr2 PE=2 SV=1	AYASYPSAS						34572500	33305000	23875900	17440700	1.21909e+08	7.82627e+08	0	2	4
tr|Q8BTS0|Q8BTS0_MOUSE DEAD (Asp-Glu-Ala-Asp) box polypeptide 5 OS=Mus musculus GN=Ddx5 PE=1 SV=1	AYPATAAAA											22918900	0	0	1
tr|Q5NCC7|Q5NCC7_MOUSE Olfactory receptor OS=Mus musculus GN=Olfr324 PE=2 SV=1	CFLLAVMAI			84147500									1	0	0
sp|P62806|H4_MOUSE Histone H4 OS=Mus musculus GN=Hist1h4a PE=1 SV=2	DAVTYTEHA					26699950							0	1	0
sp|P56480|ATPB_MOUSE ATP synthase subunit beta, mitochondrial OS=Mus musculus GN=Atp5b PE=1 SV=2	DDLTDPAPA					39402100							0	1	0
sp|P60710|ACTB_MOUSE Actin, cytoplasmic 1 OS=Mus musculus GN=Actb PE=1 SV=1	DDMEKIWHH				19736950								1	0	0
sp|Q7TSG5-2|SH321_MOUSE Isoform 2 of SH3 domain-containing protein 21 OS=Mus musculus GN=Sh3d21	DEALDLKMA				27157900								1	0	0
tr|Q5SQB5|Q5SQB5_MOUSE Nucleophosmin OS=Mus musculus GN=Npm1 PE=1 SV=1	DEDEEDVKL	23624820											1	0	0
sp|Q9EQU5-2|SET_MOUSE Isoform 2 of Protein SET OS=Mus musculus GN=Set	DEEALHYLT	6.69103e+08				4.83286e+08							1	1	0
tr|Q5SQB5|Q5SQB5_MOUSE Nucleophosmin OS=Mus musculus GN=Npm1 PE=1 SV=1	DEEDVKLLG		24956150										1	0	0
sp|P22752|H2A1_MOUSE Histone H2A type 1 OS=Mus musculus GN=Hist1h2ab PE=1 SV=3	DEELNKLLG	1.73219e+08		100369000									2	0	0
sp|Q9EQU5-2|SET_MOUSE Isoform 2 of Protein SET OS=Mus musculus GN=Set	DEGEEGEED	62568000	4793500		31117800			8762700					3	1	0
sp|P56480|ATPB_MOUSE ATP synthase subunit beta, mitochondrial OS=Mus musculus GN=Atp5b PE=1 SV=2	DELSEEDKL	33600000				104814500							1	1	0
sp|Q8VDD5|MYH9_MOUSE Myosin-9 OS=Mus musculus GN=Myh9 PE=1 SV=4	DFAIEALAK		29842800										1	0	0
sp|P05063|ALDOC_MOUSE Fructose-bisphosphate aldolase C OS=Mus musculus GN=Aldoc PE=1 SV=4	DGGAAAQSL	18992700				11994140							1	1	0
sp|Q8BT60|CPNE3_MOUSE Copine-3 OS=Mus musculus GN=Cpne3 PE=1 SV=2	DGVITDLDE	40070400											1	0	0
sp|O89017|LGMN_MOUSE Legumain OS=Mus musculus GN=Lgmn PE=1 SV=1	DHGATGILV										11690400		0	0	1
sp|Q6PIJ4|NFRKB_MOUSE Nuclear factor related to kappa-B-binding protein OS=Mus musculus GN=Nfrkb PE=1 SV=1	DIKPCLGIN					72796400							0	1	0
sp|Q9JIK5|DDX21_MOUSE Nucleolar RNA helicase 2 OS=Mus musculus GN=Ddx21 PE=1 SV=3	DIPEVDLVV					11863100							0	1	0
sp|Q920A5|RISC_MOUSE Retinoid-inducible serine carboxypeptidase OS=Mus musculus GN=Scpep1 PE=1 SV=2	DISWGAQAS											8628300	0	0	1
sp|P11499|HS90B_MOUSE Heat shock protein HSP 90-beta OS=Mus musculus GN=Hsp90ab1 PE=1 SV=3	DKAVKDLVV			20837000									1	0	0
sp|P05063|ALDOC_MOUSE Fructose-bisphosphate aldolase C OS=Mus musculus GN=Aldoc PE=1 SV=4	DKGVVPLAG	216323300											1	0	0
sp|P10605|CATB_MOUSE Cathepsin B OS=Mus musculus GN=Ctsb PE=1 SV=2	DKPSFHPLS			79790800	79802500								2	0	0
sp|P47968|RPIA_MOUSE Ribose-5-phosphate isomerase OS=Mus musculus GN=Rpia PE=1 SV=2	DLDQHPEID	91025800	29827500	2.46464e+07	24159000				10450100				4	0	1
sp|Q99KQ4|NAMPT_MOUSE Nicotinamide phosphoribosyltransferase OS=Mus musculus GN=Nampt PE=1 SV=1	DLEEYGHDL	59339600											1	0	0
tr|E9PWY2|E9PWY2_MOUSE General transcription factor IIH subunit 1 (Fragment) OS=Mus musculus GN=Gtf2h1 PE=1 SV=1	DLLQQLLPK			9078100									1	0	0
sp|P27512|TNR5_MOUSE Tumor necrosis factor receptor superfamily member 5 OS=Mus musculus GN=Cd40 PE=1 SV=3	DNEILPPAA											6811730	0	0	1
sp|P80314|TCPB_MOUSE T-complex protein 1 subunit beta OS=Mus musculus GN=Cct2 PE=1 SV=4	DNIIKAAPR							2754130					0	1	0
sp|Q9JKR6|HYOU1_MOUSE Hypoxia up-regulated protein 1 OS=Mus musculus GN=Hyou1 PE=1 SV=1	DNTATALSY		2.52324e+07										1	0	0
sp|Q9Z2U1|PSA5_MOUSE Proteasome subunit alpha type-5 OS=Mus musculus GN=Psma5 PE=1 SV=1	DPGAMSRPF	21026770											1	0	0
sp|A6X935|ITIH4_MOUSE Inter alpha-trypsin inhibitor, heavy chain 4 OS=Mus musculus GN=Itih4 PE=1 SV=2	DQGPDVLLA					300840750	170409800	38847500	23781400	16987500	182966750	62827325	0	3	4
sp|O70250|PGAM2_MOUSE Phosphoglycerate mutase 2 OS=Mus musculus GN=Pgam2 PE=1 SV=3	DQMWVPVVR			17559300	12815400		18265050	27462100			7198865		2	2	1
sp|P31695|NOTC4_MOUSE Neurogenic locus notch homolog protein 4 OS=Mus musculus GN=Notch4 PE=1 SV=2	DQQLLALAR	3469790											1	0	0
sp|P34884|MIF_MOUSE Macrophage migration inhibitory factor OS=Mus musculus GN=Mif PE=1 SV=2	DRLHISPDR	39685750				22669400							1	1	0
tr|Q5SQB5|Q5SQB5_MOUSE Nucleophosmin OS=Mus musculus GN=Npm1 PE=1 SV=1	DVKLLGMSG		2.44218e+07										1	0	0
sp|P16125|LDHB_MOUSE L-lactate dehydrogenase B chain OS=Mus musculus GN=Ldhb PE=1 SV=2	DVLEDKLKG	41601300		1.94553e+07	2.23542e+07	56780700	6653900	10829800					3	3	0
tr|A0A1B0GSX0|A0A1B0GSX0_MOUSE L-lactate dehydrogenase A chain OS=Mus musculus GN=Ldha PE=4 SV=1	DVMEDKLKG	10489200		20339890		5976020	21908450				7495450	16834900	2	2	2
sp|Q9R1P1|PSB3_MOUSE Proteasome subunit beta type-3 OS=Mus musculus GN=Psmb3 PE=1 SV=1	DVQTVAQRL			1.63616e+07	17455850	7420720					1.71416e+07		2	1	1
sp|Q9R1P4|PSA1_MOUSE Proteasome subunit alpha type-1 OS=Mus musculus GN=Psma1 PE=1 SV=1	DVTVWSPQG							10162570			10070600		0	1	1
sp|P09055|ITB1_MOUSE Integrin beta-1 OS=Mus musculus GN=Itgb1 PE=1 SV=1	DYPSIAHLV											68760450	0	0	1
sp|P11835|ITB2_MOUSE Integrin beta-2 OS=Mus musculus GN=Itgb2 PE=1 SV=2	DYPSVGQLA										43616250	321967900	0	0	2
tr|Q5SXR6|Q5SXR6_MOUSE Clathrin heavy chain OS=Mus musculus GN=Cltc PE=1 SV=1	DYQALRTSI	186687000	163993000	73968700	64569850		68684300	77403950	156843000			35832150	4	2	2
sp|O70370|CATS_MOUSE Cathepsin S OS=Mus musculus GN=Ctss PE=1 SV=2	EDALKEAVA		11164750						5.56724e+06				1	0	1
sp|Q99PM3|TF2AA_MOUSE Transcription initiation factor IIA subunit 1 OS=Mus musculus GN=Gtf2a1 PE=2 SV=2	EDYDDDEEE						53505800				22217500		0	1	1
tr|Q5SQB5|Q5SQB5_MOUSE Nucleophosmin OS=Mus musculus GN=Npm1 PE=1 SV=1	EEDAESEDE	124939000	5307300	45312700	5.01973e+07	4.1992e+07	4.51728e+07	4.54933e+07	6258720	47183875	23085900		4	3	3
sp|P62204|CALM_MOUSE Calmodulin OS=Mus musculus GN=Calm1 PE=1 SV=2	EEFVQMMTA				1805480								1	0	0
sp|Q9EQU5-2|SET_MOUSE Isoform 2 of Protein SET OS=Mus musculus GN=Set	EEGDEDEGE	82465960											1	0	0
tr|E9PZF0|E9PZF0_MOUSE Nucleoside diphosphate kinase OS=Mus musculus GN=Gm20390 PE=3 SV=1	EEHLKQHYI	56180600											1	0	0
sp|P14152|MDHC_MOUSE Malate dehydrogenase, cytoplasmic OS=Mus musculus GN=Mdh1 PE=1 SV=3	EEKETAFEF								26283400	29815100			0	0	2
sp|P70699|LYAG_MOUSE Lysosomal alpha-glucosidase OS=Mus musculus GN=Gaa PE=1 SV=2	EEPFGVIVR	8297400											1	0	0
sp|Q8VDD5|MYH9_MOUSE Myosin-9 OS=Mus musculus GN=Myh9 PE=1 SV=4	EEQGNTELI		1.04462e+08										1	0	0
sp|P08226|APOE_MOUSE Apolipoprotein E OS=Mus musculus GN=Apoe PE=1 SV=2	EEQLGPVAE					6.72792e+07	56429700	19272150	2.82336e+08		61680730	174135600	0	3	3
sp|Q3UIA2-2|RHG17_MOUSE Isoform 2 of Rho GTPase-activating protein 17 OS=Mus musculus GN=Arhgap17	EFYSDPHAV											19943300	0	0	1
sp|Q61107|GBP4_MOUSE Guanylate-binding protein 4 OS=Mus musculus GN=Gbp4 PE=1 SV=1	EGLGDVEKG	17553700		10238750	9561445		7490710	7344245	6176490				3	2	1
sp|P60710|ACTB_MOUSE Actin, cytoplasmic 1 OS=Mus musculus GN=Actb PE=1 SV=1	EGYALPHAI	52935300				178627000	80705550	60433400	109236420	90901220	365139490	2256850740	1	3	4
tr|E9QM38|E9QM38_MOUSE Solute carrier family 12 member 2 OS=Mus musculus GN=Slc12a2 PE=1 SV=1	EHSSTANII										15343900		0	0	1
tr|A0A0R4J0X5|A0A0R4J0X5_MOUSE Alpha-1-antitrypsin 1-3 OS=Mus musculus GN=Serpina1c PE=1 SV=1	EHTQSPLFV	1.32111e+10		2.03199e+09	1.19047e+09	7624390000	542765450	8.65578e+08		141103000	857526000	734936000	3	3	3
sp|Q9DB77|QCR2_MOUSE Cytochrome b-c1 complex subunit 2, mitochondrial OS=Mus musculus GN=Uqcrc2 PE=1 SV=1	EIGSQALAA											35642200	0	0	1
sp|Q9WTI7|MYO1C_MOUSE Unconventional myosin-Ic OS=Mus musculus GN=Myo1c PE=1 SV=2	EISPRVLQS											13855200	0	0	1
tr|A0A0A0MQ79|A0A0A0MQ79_MOUSE Protein PRRC2C OS=Mus musculus GN=Prrc2c PE=1 SV=1	EKAPEVSPA											13897950	0	0	1
sp|Q3U898|MYOV2_MOUSE Myeloma-overexpressed gene 2 protein homolog OS=Mus musculus GN=Myeov2 PE=1 SV=1	EKAVHADFF	32476100		3.25538e+08	3.33507e+08	26707110	203032000	247706000			66693800	112789000	3	3	2
sp|P0C0S6|H2AZ_MOUSE Histone H2A.Z OS=Mus musculus GN=H2afz PE=1 SV=2	ELAGNASKD			9886550	9535400	100853000	1.14495e+08		2.85621e+07	1.83e+07	100116150	33043750	2	2	4
sp|Q91YP2|NEUL_MOUSE Neurolysin, mitochondrial OS=Mus musculus GN=Nln PE=1 SV=1	ELCIDFNKN										106705000		0	0	1
sp|Q9Z2U1|PSA5_MOUSE Proteasome subunit alpha type-5 OS=Mus musculus GN=Psma5 PE=1 SV=1	ELEEVIKDI	92190200				62491100							1	1	0
tr|G3X956|G3X956_MOUSE FACT complex subunit SPT16 OS=Mus musculus GN=Supt16 PE=1 SV=1	ELEFEVPFR		1.75243e+07										1	0	0
sp|Q61879|MYH10_MOUSE Myosin-10 OS=Mus musculus GN=Myh10 PE=1 SV=2	ELFAEAEEM		18759700										1	0	0
sp|Q80WJ7|LYRIC_MOUSE Protein LYRIC OS=Mus musculus GN=Mtdh PE=1 SV=1	ELGLDLGLE					61619700							0	1	0
sp|P17182|ENOA_MOUSE Alpha-enolase OS=Mus musculus GN=Eno1 PE=1 SV=3	ELGSKAKFA	2.79283e+07				11747500							1	1	0
sp|P43276|H15_MOUSE Histone H1.5 OS=Mus musculus GN=Hist1h1b PE=1 SV=2	ELITKAVSA					11291590							0	1	0
tr|A0A087WRC0|A0A087WRC0_MOUSE Tripeptidyl-peptidase 2 OS=Mus musculus GN=Tpp2 PE=1 SV=1	ELQSQVELL		11851100										1	0	0
sp|Q62234-2|MYOM1_MOUSE Isoform 2 of Myomesin-1 OS=Mus musculus GN=Myom1	ELSAYASVV				23452300	129839000							1	1	0
sp|P56480|ATPB_MOUSE ATP synthase subunit beta, mitochondrial OS=Mus musculus GN=Atp5b PE=1 SV=2	ELSEEDKLT	39740550											1	0	0
tr|F6U4X6|F6U4X6_MOUSE GPI transamidase component PIG-T (Fragment) OS=Mus musculus GN=Pigt PE=1 SV=1	ELVITPLPS											8301730	0	0	1
sp|P62806|H4_MOUSE Histone H4 OS=Mus musculus GN=Hist1h4a PE=1 SV=2	ENVIRDAVT		7345805						4.18515e+07	50525000	16611100	13539200	1	0	4
tr|A0A1B0GSX0|A0A1B0GSX0_MOUSE L-lactate dehydrogenase A chain OS=Mus musculus GN=Ldha PE=4 SV=1	EQAPQNKIT	38303900				2.60875e+07							1	1	0
sp|O70370|CATS_MOUSE Cathepsin S OS=Mus musculus GN=Ctss PE=1 SV=2	EQLQRDPTL	9.0804e+07	94964200	35625850	5.95497e+07	69579200	10704200	31683900	78560100	73211900			4	3	2
tr|J3QPG5|J3QPG5_MOUSE Prosaposin OS=Mus musculus GN=Psap PE=1 SV=1	EQPAPAIVS		4822940					10454650	5409610	8017590		7.77986e+07	1	1	3
sp|P62897|CYC_MOUSE Cytochrome c, somatic OS=Mus musculus GN=Cycs PE=1 SV=2	ERADLIAYL	1.13362e+09											1	0	0
sp|P46684|ZIC1_MOUSE Zinc finger protein ZIC 1 OS=Mus musculus GN=Zic1 PE=1 SV=2	ERDVGLGIN					70837600							0	1	0
sp|Q80VQ0|AL3B1_MOUSE Aldehyde dehydrogenase family 3 member B1 OS=Mus musculus GN=Aldh3b1 PE=1 SV=1	ERYIAPTVL								13460800			172927700	0	0	2
tr|Q5SQB5|Q5SQB5_MOUSE Nucleophosmin OS=Mus musculus GN=Npm1 PE=1 SV=1	ESEDEDEED	2.94274e+08	138517590	8.12853e+07	41472830	1.75355e+08	9323635	27542405	25959950	6678415			4	3	2
sp|Q8K297|GT251_MOUSE Procollagen galactosyltransferase 1 OS=Mus musculus GN=Colgalt1 PE=1 SV=2	ESPLQAPRV											8716040	0	0	1
sp|O70318|E41L2_MOUSE Band 4.1-like protein 2 OS=Mus musculus GN=Epb41l2 PE=1 SV=2	ESSSSSSES	10258800											1	0	0
tr|A0A0A0MQA3|A0A0A0MQA3_MOUSE Alpha-1-antitrypsin 1-1 OS=Mus musculus GN=Serpina1a PE=1 SV=1	ETGTEAAAV					15805200							0	1	0
sp|Q8C0S4|TT21A_MOUSE Tetratricopeptide repeat protein 21A OS=Mus musculus GN=Ttc21a PE=1 SV=2	ETLNLALDL					21135650							0	1	0
tr|Q6PGJ3|Q6PGJ3_MOUSE L1 cell adhesion molecule OS=Mus musculus GN=L1cam PE=1 SV=1	ETVVTPEAA										2.55864e+07	316757100	0	0	2
sp|Q91V93|RHBT2_MOUSE Rho-related BTB domain-containing protein 2 OS=Mus musculus GN=Rhobtb2 PE=2 SV=2	EVAKELGIP								208240000				0	0	1
sp|Q8C708|CP054_MOUSE Transmembrane protein C16orf54 homolog OS=Mus musculus PE=1 SV=1	EVPAQSTFW										23184210	154369000	0	0	2
sp|Q9WUM5|SUCA_MOUSE Succinate--CoA ligase [ADP/GDP-forming] subunit alpha, mitochondrial OS=Mus musculus GN=Suclg1 PE=1 SV=4	FAAAAINEA											53167800	0	0	1
sp|P14869|RLA0_MOUSE 60S acidic ribosomal protein P0 OS=Mus musculus GN=Rplp0 PE=1 SV=3	FAAAAPAAA						9792440	37094900	57893225	57602350	8.2349e+07	3.31465e+08	0	2	4
tr|E9Q1Y3|E9Q1Y3_MOUSE Apolipoprotein B-100 (Fragment) OS=Mus musculus GN=Apob PE=1 SV=1	FAAAMSRYE								13367400			120084610	0	0	2
tr|Q3TBU7|Q3TBU7_MOUSE Arf-GAP domain and FG repeat-containing protein 2 (Fragment) OS=Mus musculus GN=Agfg2 PE=1 SV=1	FAAPQVVPA											10863200	0	0	1
sp|Q91VX2|UBAP2_MOUSE Ubiquitin-associated protein 2 OS=Mus musculus GN=Ubap2 PE=1 SV=1	FAAPTALAS											13876600	0	0	1
sp|O89051|ITM2B_MOUSE Integral membrane protein 2B OS=Mus musculus GN=Itm2b PE=1 SV=1	FADSDPANI					27701600						21319400	0	1	1
sp|Q99K28|ARFG2_MOUSE ADP-ribosylation factor GTPase-activating protein 2 OS=Mus musculus GN=Arfgap2 PE=1 SV=1	FAGAKAISS											32889900	0	0	1
sp|Q6P5F9|XPO1_MOUSE Exportin-1 OS=Mus musculus GN=Xpo1 PE=1 SV=1	FAGEDTSDL		3378450										1	0	0
tr|A0A0R4J107|A0A0R4J107_MOUSE Acylamino-acid-releasing enzyme (Fragment) OS=Mus musculus GN=Apeh PE=1 SV=1	FAGPAGNSV								6147200			37423900	0	0	2
sp|Q60930|VDAC2_MOUSE Voltage-dependent anion-selective channel protein 2 OS=Mus musculus GN=Vdac2 PE=1 SV=2	FAGPAIHGS					145729300	9.79536e+07	120689000			6.38904e+07	53560800	0	3	2
sp|Q9DAR7|DCPS_MOUSE m7GpppX diphosphatase OS=Mus musculus GN=Dcps PE=1 SV=1	FALRTDDPL			29108900									1	0	0
sp|Q8CIZ8|VWF_MOUSE von Willebrand factor OS=Mus musculus GN=Vwf PE=1 SV=2	FANSWALSS										5249340	55696280	0	0	2
sp|P56480|ATPB_MOUSE ATP synthase subunit beta, mitochondrial OS=Mus musculus GN=Atp5b PE=1 SV=2	FAPIHAEAP					4973700							0	1	0
sp|P97310|MCM2_MOUSE DNA replication licensing factor MCM2 OS=Mus musculus GN=Mcm2 PE=1 SV=3	FASIAPSIY		10753600										1	0	0
tr|Q8VCE0|Q8VCE0_MOUSE Sodium/potassium-transporting ATPase subunit alpha OS=Mus musculus GN=Atp1a3 PE=1 SV=1	FASIVTGVE					16281405							0	1	0
sp|P17439|GLCM_MOUSE Glucosylceramidase OS=Mus musculus GN=Gba PE=1 SV=1	FASPWTSPT					12364950							0	1	0
tr|E9Q3V9|E9Q3V9_MOUSE Adhesion G protein-coupled receptor L1 OS=Mus musculus GN=Adgrl1 PE=1 SV=1	FAVLMAHRE	116742700	23589400	17040700	23548600								4	0	0
sp|Q8VEK3|HNRPU_MOUSE Heterogeneous nuclear ribonucleoprotein U OS=Mus musculus GN=Hnrnpu PE=1 SV=1	FAVTVAPPG		3.11432e+06										1	0	0
sp|Q91VX9|TM168_MOUSE Transmembrane protein 168 OS=Mus musculus GN=Tmem168 PE=1 SV=1	FAYHMIETY		5998370										1	0	0
sp|Q3TXS7|PSMD1_MOUSE 26S proteasome non-ATPase regulatory subunit 1 OS=Mus musculus GN=Psmd1 PE=1 SV=1	FAYPAPLEV								21417700			1.20636e+08	0	0	2
sp|Q91YD4|TRPM2_MOUSE Transient receptor potential cation channel subfamily M member 2 OS=Mus musculus GN=Trpm2 PE=2 SV=1	FDEPDAELS								6306890			39210400	0	0	2
sp|Q60930|VDAC2_MOUSE Voltage-dependent anion-selective channel protein 2 OS=Mus musculus GN=Vdac2 PE=1 SV=2	FDFAGPAIH	57999250			12494850	1.15329e+09	9.27374e+08	1079008150	19575335	35811160	7.03183e+08	1.39149e+09	2	3	4
sp|Q5H8C4|VP13A_MOUSE Vacuolar protein sorting-associated protein 13A OS=Mus musculus GN=Vps13a PE=1 SV=1	FDFSDPKIN											1.32766e+07	0	0	1
tr|A2APM2|A2APM2_MOUSE CD44 antigen OS=Mus musculus GN=Cd44 PE=1 SV=1	FDGPVTITI						8406395	3868440	6047230	11591200	74670400	4.64427e+08	0	2	4
sp|P40142|TKT_MOUSE Transketolase OS=Mus musculus GN=Tkt PE=1 SV=1	FDINRLGQS	64833400		33527600	2.98584e+07			37671400			21225250	36631000	3	1	2
sp|P70269|CATE_MOUSE Cathepsin E OS=Mus musculus GN=Ctse PE=1 SV=2	FDNMMAQNL	18525200		36689900									2	0	0
sp|Q9Z1D1|EIF3G_MOUSE Eukaryotic translation initiation factor 3 subunit G OS=Mus musculus GN=Eif3g PE=1 SV=2	FDPPGPNVA									42500000		343694100	0	0	2
sp|P51150|RAB7A_MOUSE Ras-related protein Rab-7a OS=Mus musculus GN=Rab7a PE=1 SV=2	FDVTAPNTF					135642300		80547900			1.18193e+08	2.0742e+08	0	2	2
sp|P11835|ITB2_MOUSE Integrin beta-2 OS=Mus musculus GN=Itgb2 PE=1 SV=2	FDYPSVGQL											27558150	0	0	1
sp|P61161|ARP2_MOUSE Actin-related protein 2 OS=Mus musculus GN=Actr2 PE=1 SV=1	FEAPEALFQ					90844700		53817900	3900550	140191130	2.83731e+08	2.86039e+09	0	2	4
tr|E9Q4G8|E9Q4G8_MOUSE CD166 antigen OS=Mus musculus GN=Alcam PE=1 SV=1	FEAPTLVKV											9079360	0	0	1
sp|Q3UW53|NIBAN_MOUSE Protein Niban OS=Mus musculus GN=Fam129a PE=1 SV=2	FEDNMALPS											30728840	0	0	1
tr|A0A0R4J0X5|A0A0R4J0X5_MOUSE Alpha-1-antitrypsin 1-3 OS=Mus musculus GN=Serpina1c PE=1 SV=1	FEEHTQSPL	62786500				65500450							1	1	0
tr|G3X9J1|G3X9J1_MOUSE Sodium/calcium exchanger 1 OS=Mus musculus GN=Slc8a1 PE=1 SV=1	FEEPVTHVS										2755900	8.51297e+07	0	0	2
sp|Q9QUN9|DKK3_MOUSE Dickkopf-related protein 3 OS=Mus musculus GN=Dkk3 PE=2 SV=1	FEGPAPVES											4.72444e+07	0	0	1
tr|E9Q616|E9Q616_MOUSE Protein Ahnak OS=Mus musculus GN=Ahnak PE=1 SV=1	FEGPDAKLS									9342030		1.55763e+08	0	0	2
sp|O35516|NOTC2_MOUSE Neurogenic locus notch homolog protein 2 OS=Mus musculus GN=Notch2 PE=1 SV=1	FEGSTCERN											73387000	0	0	1
sp|Q3UHC2|LRRK1_MOUSE Leucine-rich repeat serine/threonine-protein kinase 1 OS=Mus musculus GN=Lrrk1 PE=1 SV=1	FEIALPVAN											8192480	0	0	1
sp|P08113|ENPL_MOUSE Endoplasmin OS=Mus musculus GN=Hsp90b1 PE=1 SV=2	FEINPRHPL			8362370	4715495								2	0	0
tr|Q5SQB5|Q5SQB5_MOUSE Nucleophosmin OS=Mus musculus GN=Npm1 PE=1 SV=1	FEITPPVVL	60598050	7529565	4431125		32472170							3	1	0
sp|P09813|APOA2_MOUSE Apolipoprotein A-II OS=Mus musculus GN=Apoa2 PE=1 SV=2	FEKTHEQLT											30674700	0	0	1
sp|Q8BVL3|SNX17_MOUSE Sorting nexin-17 OS=Mus musculus GN=Snx17 PE=1 SV=2	FELPYVSVT											18942800	0	0	1
sp|P23780|BGAL_MOUSE Beta-galactosidase OS=Mus musculus GN=Glb1 PE=1 SV=1	FEPKGPLIN					145288850		92294500			50146800		0	2	1
sp|P26039|TLN1_MOUSE Talin-1 OS=Mus musculus GN=Tln1 PE=1 SV=2	FEPLTLAAV											4.95001e+07	0	0	1
sp|P22892|AP1G1_MOUSE AP-1 complex subunit gamma-1 OS=Mus musculus GN=Ap1g1 PE=1 SV=3	FERSNTNPS											37839100	0	0	1
sp|P07742|RIR1_MOUSE Ribonucleoside-diphosphate reductase large subunit OS=Mus musculus GN=Rrm1 PE=1 SV=2	FESPEAQLL											9042180	0	0	1
sp|P01899|HA11_MOUSE H-2 class I histocompatibility antigen, D-B alpha chain OS=Mus musculus GN=H2-D1 PE=1 SV=2	FETAVSRPG					9539450						202307850	0	1	1
sp|P01580|IFNG_MOUSE Interferon gamma OS=Mus musculus GN=Ifng PE=1 SV=1	FEVNNPQVQ								18189500				0	0	1
sp|P97351|RS3A_MOUSE 40S ribosomal protein S3a OS=Mus musculus GN=Rps3a PE=1 SV=3	FEVSLADLQ					45201700							0	1	0
sp|P11152|LIPL_MOUSE Lipoprotein lipase OS=Mus musculus GN=Lpl PE=1 SV=3	FEYAEAPSR										5503600		0	0	1
sp|Q61704|ITIH3_MOUSE Inter-alpha-trypsin inhibitor heavy chain H3 OS=Mus musculus GN=Itih3 PE=1 SV=3	FFAPQGLPV											1.56454e+07	0	0	1
tr|B7ZCB8|B7ZCB8_MOUSE Syntaxin-16 (Fragment) OS=Mus musculus GN=Stx16 PE=1 SV=1	FFDTPVPLM											7418390	0	0	1
sp|P23953|EST1C_MOUSE Carboxylesterase 1C OS=Mus musculus GN=Ces1c PE=1 SV=4	FFGIPAVLL					2438020							0	1	0
sp|P06800-3|PTPRC_MOUSE Isoform 3 of Receptor-type tyrosine-protein phosphatase C OS=Mus musculus GN=Ptprc	FFSGPIVVH											24983850	0	0	1
sp|Q8BMI3|GGA3_MOUSE ADP-ribosylation factor-binding protein GGA3 OS=Mus musculus GN=Gga3 PE=1 SV=2	FFSPRPVPA											9.09599e+06	0	0	1
sp|A2ASS6|TITIN_MOUSE Titin OS=Mus musculus GN=Ttn PE=1 SV=1	FFVSEPQSI					108359000				106623000			0	1	1
sp|O35643|AP1B1_MOUSE AP-1 complex subunit beta-1 OS=Mus musculus GN=Ap1b1 PE=1 SV=2	FGAPSASVA									27448500		239363200	0	0	2
sp|P26039|TLN1_MOUSE Talin-1 OS=Mus musculus GN=Tln1 PE=1 SV=2	FGDAIATAS									9503760		1.02696e+08	0	0	2
sp|O88307|SORL_MOUSE Sortilin-related receptor OS=Mus musculus GN=Sorl1 PE=1 SV=3	FGFSTVLRS					1.50959e+08	26120700	19792200			45494890	12289120	0	3	2
sp|P09405|NUCL_MOUSE Nucleolin OS=Mus musculus GN=Ncl PE=1 SV=2	FGFVDFNSE		2949210										1	0	0
sp|P70269|CATE_MOUSE Cathepsin E OS=Mus musculus GN=Ctse PE=1 SV=2	FGGYDPSHF		23614555	6690350						4800670			2	0	1
sp|P47968|RPIA_MOUSE Ribose-5-phosphate isomerase OS=Mus musculus GN=Rpia PE=1 SV=2	FGMQDGSVN	5.72196e+08	61695700	254841300	327135900	5.26181e+08	79386800		46813900	64799800			4	2	2
sp|Q03265|ATPA_MOUSE ATP synthase subunit alpha, mitochondrial OS=Mus musculus GN=Atp5a1 PE=1 SV=1	FGSDLDAAT					66502300							0	1	0
sp|P17665|COX7C_MOUSE Cytochrome c oxidase subunit 7C, mitochondrial OS=Mus musculus GN=Cox7c PE=1 SV=1	FGSGFAAPF	76708950				2.38331e+07							1	1	0
sp|P84750|KVM5_MOUSE Ig kappa chain V region Mem5 (Fragment) OS=Mus musculus PE=1 SV=1	FGSGTKLEL	4245250			6121570								2	0	0
tr|Q80ZX0|Q80ZX0_MOUSE Protein Sec24b OS=Mus musculus GN=Sec24b PE=1 SV=1	FGYGYPALQ											5516480	0	0	1
sp|Q62432|SMAD2_MOUSE Mothers against decapentaplegic homolog 2 OS=Mus musculus GN=Smad2 PE=1 SV=2	FHASQPSLT											37959700	0	0	1
sp|Q08481-4|PECA1_MOUSE Isoform 4 of Platelet endothelial cell adhesion molecule OS=Mus musculus GN=Pecam1	FHDAKSEII					2.82884e+08	1.28849e+08	139058950			8.73033e+07	85977450	0	3	2
sp|Q8BZ20|PAR12_MOUSE Poly [ADP-ribose] polymerase 12 OS=Mus musculus GN=Parp12 PE=1 SV=3	FHGTSANFV											11274300	0	0	1
sp|Q68SN8|FCRL5_MOUSE Fc receptor-like protein 5 OS=Mus musculus GN=Fcrl5 PE=1 SV=3	FHIPAIWTE										5269320		0	0	1
sp|Q8VEM1|GOLI_MOUSE E3 ubiquitin-protein ligase RNF130 OS=Mus musculus GN=Rnf130 PE=2 SV=1	FHNAVAVVI										46913650	62539200	0	0	2
sp|P43024|CX6A1_MOUSE Cytochrome c oxidase subunit 6A1, mitochondrial OS=Mus musculus GN=Cox6a1 PE=1 SV=2	FHNPHVNPL	18128200				1426007500		118522000	101001000	262318660	1.18672e+09	2.11817e+09	1	2	4
sp|P10605|CATB_MOUSE Cathepsin B OS=Mus musculus GN=Ctsb PE=1 SV=2	FHPLSDDLI	7682940	851511000	38624475	64468000	131404500			4.4256e+08	71136900			4	1	2
sp|P01887|B2MG_MOUSE Beta-2-microglobulin OS=Mus musculus GN=B2m PE=1 SV=2	FHPPHIEIQ	13814335		15434300		1.04571e+09	6.62435e+08	2.32223e+09	1.57254e+07		2923477400	3007239900	2	3	3
sp|Q07797|LG3BP_MOUSE Galectin-3-binding protein OS=Mus musculus GN=Lgals3bp PE=1 SV=1	FHTPLDLYA	111055900		36374000	20727350	1.38023e+08	113045000		58926100		292790210	4458548350	3	2	3
sp|Q8JZQ5|AOC1_MOUSE Amiloride-sensitive amine oxidase [copper-containing] OS=Mus musculus GN=Aoc1 PE=2 SV=1	FHTPVTVAG	8315595	2665180										2	0	0
sp|O70456|1433S_MOUSE 14-3-3 protein sigma OS=Mus musculus GN=Sfn PE=1 SV=2	FHYEIANSP			3436390	3399180								2	0	0
sp|P15532|NDKA_MOUSE Nucleoside diphosphate kinase A OS=Mus musculus GN=Nme1 PE=1 SV=1	FIAIKPDGV	52961000											1	0	0
sp|Q9EPS3|GLCE_MOUSE D-glucuronyl C5-epimerase OS=Mus musculus GN=Glce PE=1 SV=2	FIAPETSEG											1.18773e+08	0	0	1
tr|F6S397|F6S397_MOUSE Next to BRCA1 gene 1 protein (Fragment) OS=Mus musculus GN=Nbr1 PE=1 SV=1	FIAPTLEGT											4740960	0	0	1
tr|A0A087WQS5|A0A087WQS5_MOUSE ATP synthase F(0) complex subunit C2, mitochondrial (Fragment) OS=Mus musculus GN=Atp5g2 PE=3 SV=1	FIGAGAATV						79732300	1.91045e+08			6.23928e+07	8.26101e+07	0	2	2
sp|Q02053|UBA1_MOUSE Ubiquitin-like modifier-activating enzyme 1 OS=Mus musculus GN=Uba1 PE=1 SV=1	FIGGLAAQE											27348840	0	0	1
sp|P61164|ACTZ_MOUSE Alpha-centractin OS=Mus musculus GN=Actr1a PE=1 SV=1	FIGPKAEEH											5.05807e+07	0	0	1
sp|Q05910|ADAM8_MOUSE Disintegrin and metalloproteinase domain-containing protein 8 OS=Mus musculus GN=Adam8 PE=1 SV=3	FIGSTVGLA								1.18346e+08	2.21431e+07	8.23608e+07	5.9488e+08	0	0	4
tr|A0A0R4J0K5|A0A0R4J0K5_MOUSE SLAM family member 5 OS=Mus musculus GN=Cd84 PE=1 SV=1	FIKPGVNKA					408808200		252382500	18627000				0	2	1
sp|Q8BKC5|IPO5_MOUSE Importin-5 OS=Mus musculus GN=Ipo5 PE=1 SV=3	FILANEHNV		11337800										1	0	0
sp|O70370|CATS_MOUSE Cathepsin S OS=Mus musculus GN=Ctss PE=1 SV=2	FIMIHNLEY	79269300	33217700	31947100	41597700	86004800							4	1	0
sp|P51791|CLCN3_MOUSE H(+)/Cl(-) exchange transporter 3 OS=Mus musculus GN=Clcn3 PE=1 SV=2	FIPSMAIGA					12579800						15321800	0	1	1
tr|A0A0G2JGI9|A0A0G2JGI9_MOUSE Protein Agl OS=Mus musculus GN=Agl PE=1 SV=1	FIQVYVDQV		9255225										1	0	0
sp|Q91WD0-2|GP108_MOUSE Isoform 2 of Protein GPR108 OS=Mus musculus GN=Gpr108	FISPGLLPE					12663800	48222950	22297200			62008600	2.04953e+08	0	3	2
tr|Q5SXR6|Q5SXR6_MOUSE Clathrin heavy chain OS=Mus musculus GN=Cltc PE=1 SV=1	FITEEDYQA		16553855										1	0	0
sp|Q64692|SIA8D_MOUSE CMP-N-acetylneuraminate-poly-alpha-2,8-sialyltransferase OS=Mus musculus GN=St8sia4 PE=2 SV=1	FITMNPSVV										5355910	6019160	0	0	2
sp|Q922D8|C1TC_MOUSE C-1-tetrahydrofolate synthase, cytoplasmic OS=Mus musculus GN=Mthfd1 PE=1 SV=4	FITPVPGGV								31469200	4.30067e+07	53826700	419751000	0	0	4
sp|Q8CIE6|COPA_MOUSE Coatomer subunit alpha OS=Mus musculus GN=Copa PE=1 SV=2	FIYTTSNHI		6359720										1	0	0
sp|Q8K352|SASH3_MOUSE SAM and SH3 domain-containing protein 3 OS=Mus musculus GN=Sash3 PE=1 SV=2	FIYVDVLPE										2.54517e+07	2.25309e+08	0	0	2
sp|Q8BJD1|ITIH5_MOUSE Inter-alpha-trypsin inhibitor heavy chain H5 OS=Mus musculus GN=Itih5 PE=1 SV=1	FKASLVIPS										35325450		0	0	1
sp|Q61233|PLSL_MOUSE Plastin-2 OS=Mus musculus GN=Lcp1 PE=1 SV=4	FKDPKISTS					4.60136e+08	160793900			195121500	5.52598e+08	2794929000	0	2	3
tr|Q5RKN9|Q5RKN9_MOUSE Capping protein (Actin filament) muscle Z-line, alpha 1 OS=Mus musculus GN=Capza1 PE=1 SV=1	FKFDHLRKE	20708650		13146950									2	0	0
sp|P27808|MGAT1_MOUSE Alpha-1,3-mannosyl-glycoprotein 2-beta-N-acetylglucosaminyltransferase OS=Mus musculus GN=Mgat1 PE=1 SV=1	FKFPAAVVV					35221600							0	1	0
sp|Q8BMT4-3|NRROS_MOUSE Isoform 3 of Negative regulator of reactive oxygen species OS=Mus musculus GN=Nrros	FKGSLALRT					348947350	318116200	305996000	50976500	62076400	4.41968e+08	2290540100	0	3	4
tr|G3XA45|G3XA45_MOUSE MCG59833 OS=Mus musculus GN=Vmn2r69 PE=3 SV=1	FKITVPGRR											39440300	0	0	1
tr|E9Q616|E9Q616_MOUSE Protein Ahnak OS=Mus musculus GN=Ahnak PE=1 SV=1	FKMPKIHMS											30945950	0	0	1
sp|Q99KQ4|NAMPT_MOUSE Nicotinamide phosphoribosyltransferase OS=Mus musculus GN=Nampt PE=1 SV=1	FKNGKVTKS	506356050											1	0	0
sp|Q91W90|TXND5_MOUSE Thioredoxin domain-containing protein 5 OS=Mus musculus GN=Txndc5 PE=1 SV=2	FKPGQEAVK	34789700				11933205							1	1	0
sp|P62838|UB2D2_MOUSE Ubiquitin-conjugating enzyme E2 D2 OS=Mus musculus GN=Ube2d2 PE=1 SV=1	FKPPKVAFT										4.45496e+06	8.52729e+07	0	0	2
sp|P01027|CO3_MOUSE Complement C3 OS=Mus musculus GN=C3 PE=1 SV=3	FKQPSSAYA						13397850	12169900	12371300		14817000	64313000	0	2	3
tr|Q3TMX0|Q3TMX0_MOUSE MCG4375, isoform CRA_b OS=Mus musculus GN=Sdcbp PE=1 SV=1	FKSGKITSI										12030500	30437000	0	0	2
sp|Q9JHU9|INO1_MOUSE Inositol-3-phosphate synthase 1 OS=Mus musculus GN=Isyna1 PE=1 SV=1	FKSGQTKVK	14365000				1.64945e+07							1	1	0
sp|P14152|MDHC_MOUSE Malate dehydrogenase, cytoplasmic OS=Mus musculus GN=Mdh1 PE=1 SV=3	FKSQGTALE	78043700				16096040							1	1	0
sp|P10148|CCL2_MOUSE C-C motif chemokine 2 OS=Mus musculus GN=Ccl2 PE=1 SV=1	FKTASALRS								7282270			193972170	0	0	2
sp|Q19LI2|A1BG_MOUSE Alpha-1B-glycoprotein OS=Mus musculus GN=A1bg PE=1 SV=1	FKTPFAVAS					20849100							0	1	0
tr|E9Q616|E9Q616_MOUSE Protein Ahnak OS=Mus musculus GN=Ahnak PE=1 SV=1	FKTPQISMS											63366350	0	0	1
sp|Q05117|PPA5_MOUSE Tartrate-resistant acid phosphatase type 5 OS=Mus musculus GN=Acp5 PE=1 SV=2	FKTSLPRRP					10829700	50059900	610917					0	3	0
sp|P01027|CO3_MOUSE Complement C3 OS=Mus musculus GN=C3 PE=1 SV=3	FKTSQGLQT								12692200		4549280		0	0	2
tr|Q5SQB5|Q5SQB5_MOUSE Nucleophosmin OS=Mus musculus GN=Npm1 PE=1 SV=1	FKVDNDENE	236671000		103218350	56219200		54389350	72560150		1957650	39996200		3	2	2
tr|H7BWZ1|H7BWZ1_MOUSE Ubiquitin-fold modifier 1 OS=Mus musculus GN=Ufm1 PE=1 SV=1	FKVPAATSA											18157800	0	0	1
tr|E9Q251|E9Q251_MOUSE V-type immunoglobulin domain-containing suppressor of T-cell activation (Fragment) OS=Mus musculus GN=Vsir PE=1 SV=1	FKVTTPYSL											3.80556e+07	0	0	1
sp|P62267|RS23_MOUSE 40S ribosomal protein S23 OS=Mus musculus GN=Rps23 PE=1 SV=3	FKVVKVANV	213614000											1	0	0
sp|Q3TAP4|AP5B1_MOUSE AP-5 complex subunit beta-1 OS=Mus musculus GN=Ap5b1 PE=1 SV=1	FLAGAEGED								22758500				0	0	1
sp|P51881|ADT2_MOUSE ADP/ATP translocase 2 OS=Mus musculus GN=Slc25a5 PE=1 SV=3	FLAGGVAAA					15803200							0	1	0
sp|P51863|VA0D1_MOUSE V-type proton ATPase subunit d 1 OS=Mus musculus GN=Atp6v0d1 PE=1 SV=2	FLANEASPL											3.04561e+07	0	0	1
sp|P70268|PKN1_MOUSE Serine/threonine-protein kinase N1 OS=Mus musculus GN=Pkn1 PE=1 SV=3	FLAPEVLTD											11074700	0	0	1
sp|Q61112-2|CAB45_MOUSE Isoform 2 of 45 kDa calcium-binding protein OS=Mus musculus GN=Sdf4	FLASKGHNE											3.53684e+07	0	0	1
tr|Q91VB8|Q91VB8_MOUSE Alpha globin 1 OS=Mus musculus GN=Hba-a2 PE=1 SV=1	FLASVSTVL	7551960											1	0	0
sp|P14211|CALR_MOUSE Calreticulin OS=Mus musculus GN=Calr PE=1 SV=1	FLDGDAWTN	135441000				38845050							1	1	0
sp|P26039|TLN1_MOUSE Talin-1 OS=Mus musculus GN=Tln1 PE=1 SV=2	FLEAGVEMA		14500030										1	0	0
sp|Q9Z2U0|PSA7_MOUSE Proteasome subunit alpha type-7 OS=Mus musculus GN=Psma7 PE=1 SV=1	FLEKNYTDD	10894900											1	0	0
sp|P62806|H4_MOUSE Histone H4 OS=Mus musculus GN=Hist1h4a PE=1 SV=2	FLENVIRDA									3964650			0	0	1
sp|P70699|LYAG_MOUSE Lysosomal alpha-glucosidase OS=Mus musculus GN=Gaa PE=1 SV=2	FLGPEPKSV						36420800	43111900	4724340		93232200	2.93792e+08	0	2	3
sp|Q80VP1|EPN1_MOUSE Epsin-1 OS=Mus musculus GN=Epn1 PE=1 SV=3	FLGPNAALV											2.91368e+07	0	0	1
tr|D3YWV5|D3YWV5_MOUSE Semaphorin-4A OS=Mus musculus GN=Sema4a PE=1 SV=1	FLGSEPILM											8965475	0	0	1
tr|B1AWZ5|B1AWZ5_MOUSE Protein NipSnap homolog 3B OS=Mus musculus GN=Nipsnap3b PE=1 SV=1	FLIPTSFSP										1802570		0	0	1
sp|P08121|CO3A1_MOUSE Collagen alpha-1(III) chain OS=Mus musculus GN=Col3a1 PE=1 SV=4	FLLTLLHPT					20084550							0	1	0
tr|D3Z038|D3Z038_MOUSE Extracellular matrix protein 1 (Fragment) OS=Mus musculus GN=Ecm1 PE=1 SV=1	FLNPNVDKA										6460985	92809550	0	0	2
tr|Q8C2Q7|Q8C2Q7_MOUSE Heterogeneous nuclear ribonucleoprotein H OS=Mus musculus GN=Hnrnph1 PE=1 SV=1	FLNSTAGAS	30739800											1	0	0
sp|P10852-2|4F2_MOUSE Isoform 2 of 4F2 cell-surface antigen heavy chain OS=Mus musculus GN=Slc3a2	FLPAQADIV					54665700	60224400				5.45942e+07	152571180	0	2	2
sp|P20029|GRP78_MOUSE 78 kDa glucose-regulated protein OS=Mus musculus GN=Hspa5 PE=1 SV=3	FLPFKVVEK	39133800											1	0	0
sp|P15532|NDKA_MOUSE Nucleoside diphosphate kinase A OS=Mus musculus GN=Nme1 PE=1 SV=1	FLQASEDLL	343852000				70336300							1	1	0
sp|P11103|PARP1_MOUSE Poly [ADP-ribose] polymerase 1 OS=Mus musculus GN=Parp1 PE=1 SV=3	FLQDVSAST		4596125										1	0	0
sp|A2AX52|CO6A4_MOUSE Collagen alpha-4(VI) chain OS=Mus musculus GN=Col6a4 PE=1 SV=2	FLQSLGETA			26950800	12156100						11935900		2	0	1
tr|E9PZF0|E9PZF0_MOUSE Nucleoside diphosphate kinase OS=Mus musculus GN=Gm20390 PE=3 SV=1	FLRASEEHL	94320900											1	0	0
tr|E9Q6X2|E9Q6X2_MOUSE Serpin B6 (Fragment) OS=Mus musculus GN=Serpinb6a PE=1 SV=1	FLSPMSISS											91592750	0	0	1
tr|E9Q1Y3|E9Q1Y3_MOUSE Apolipoprotein B-100 (Fragment) OS=Mus musculus GN=Apob PE=1 SV=1	FLSPRAQQA								2240370		9241190	374468000	0	0	3
sp|Q9WU78|PDC6I_MOUSE Programmed cell death 6-interacting protein OS=Mus musculus GN=Pdcd6ip PE=1 SV=3	FLTALAQDG		3569550										1	0	0
tr|E9Q0B5|E9Q0B5_MOUSE Protein Fcgbp OS=Mus musculus GN=Fcgbp PE=1 SV=1	FLTPDLDQA		1061660										1	0	0
sp|Q9DBH0|WWP2_MOUSE NEDD4-like E3 ubiquitin-protein ligase WWP2 OS=Mus musculus GN=Wwp2 PE=1 SV=1	FLYQSSSAS						13353650	7929580			36894100	1.17874e+08	0	2	2
sp|Q9Z222|B3GN2_MOUSE N-acetyllactosaminide beta-1,3-N-acetylglucosaminyltransferase 2 OS=Mus musculus GN=B3GNT2 PE=1 SV=3	FLYSGPLAL										3575670	17074600	0	0	2
sp|Q06890|CLUS_MOUSE Clusterin OS=Mus musculus GN=Clu PE=1 SV=1	FMDTVAEKA					21535900		21573700					0	2	0
sp|Q920A5|RISC_MOUSE Retinoid-inducible serine carboxypeptidase OS=Mus musculus GN=Scpep1 PE=1 SV=2	FMKPAIDVV											31737890	0	0	1
tr|J3QPG5|J3QPG5_MOUSE Prosaposin OS=Mus musculus GN=Psap PE=1 SV=1	FMSNIPLLL	6346810											1	0	0
sp|O09061|PSB1_MOUSE Proteasome subunit beta type-1 OS=Mus musculus GN=Psmb1 PE=1 SV=1	FNGGTVLAI	7919910										1.8768e+07	1	0	1
sp|Q8BHN3-2|GANAB_MOUSE Isoform 2 of Neutral alpha-glucosidase AB OS=Mus musculus GN=Ganab	FNGPEVTML										9881550	84900450	0	0	2
tr|E9Q6C2|E9Q6C2_MOUSE Protein C1s1 OS=Mus musculus GN=C1s1 PE=1 SV=1	FNHPRASGA					296296200							0	1	0
sp|Q64152|BTF3_MOUSE Transcription factor BTF3 OS=Mus musculus GN=Btf3 PE=1 SV=3	FNNPKVQAS	69348450				799957900	147094350	160536200	176278550	136055000	7.18412e+08	1.55723e+09	1	3	4
sp|Q07113|MPRI_MOUSE Cation-independent mannose-6-phosphate receptor OS=Mus musculus GN=Igf2r PE=1 SV=1	FNPVANEVY										4578445		0	0	1
sp|Q8BWY3|ERF1_MOUSE Eukaryotic peptide chain release factor subunit 1 OS=Mus musculus GN=Etf1 PE=1 SV=4	FNQAIELST					7927630							0	1	0
sp|O89051|ITM2B_MOUSE Integral membrane protein 2B OS=Mus musculus GN=Itm2b PE=1 SV=1	FNSALAQKE	21338100			3707370	7.33333e+07	6.5218e+07	9.4407e+07	237588790	2.01836e+08	229590800	3.27519e+09	2	3	4
sp|P60710|ACTB_MOUSE Actin, cytoplasmic 1 OS=Mus musculus GN=Actb PE=1 SV=1	FNTPAMYVA											90237000	0	0	1
tr|E9PV93|E9PV93_MOUSE T-lymphocyte surface antigen Ly-9 OS=Mus musculus GN=Ly9 PE=1 SV=1	FNTSVISQE											98740500	0	0	1
sp|Q61703|ITIH2_MOUSE Inter-alpha-trypsin inhibitor heavy chain H2 OS=Mus musculus GN=Itih2 PE=1 SV=1	FNYPQASVT					35803000	9821730		211749310	7.05086e+07	84367960	617902900	0	2	4
sp|P22752|H2A1_MOUSE Histone H2A type 1 OS=Mus musculus GN=Hist1h2ab PE=1 SV=3	FPVGRVHRL	35915150				153507500							1	1	0
sp|P16301|LCAT_MOUSE Phosphatidylcholine-sterol acyltransferase OS=Mus musculus GN=Lcat PE=1 SV=2	FPYKDPVAA									24487800		2.92346e+08	0	0	2
sp|Q9D074-3|MGRN1_MOUSE Isoform 3 of E3 ubiquitin-protein ligase MGRN1 OS=Mus musculus GN=Mgrn1	FPYVTPAPH						27244400	32629250	5.98558e+07	4.77788e+07	104427150	9.56418e+08	0	2	4
tr|M0QWP1|M0QWP1_MOUSE Agrin OS=Mus musculus GN=Agrn PE=1 SV=1	FQAPDVGQA											22934600	0	0	1
sp|P10639|THIO_MOUSE Thioredoxin OS=Mus musculus GN=Txn PE=1 SV=3	FQEALAAAG	36087250	3622080			2.13669e+07	14502250	22732130	15589700	40773650	55027100	62080200	2	3	4
sp|P55772|ENTP1_MOUSE Ectonucleoside triphosphate diphosphohydrolase 1 OS=Mus musculus GN=Entpd1 PE=1 SV=1	FQGAKIITG											1.13258e+07	0	0	1
sp|Q9JJZ4|UB2J1_MOUSE Ubiquitin-conjugating enzyme E2 J1 OS=Mus musculus GN=Ube2j1 PE=1 SV=2	FQGATASTS										59093400		0	0	1
sp|Q62179|SEM4B_MOUSE Semaphorin-4B OS=Mus musculus GN=Sema4b PE=1 SV=2	FQGNDPAIS					2738330		5023670			5720860		0	2	1
sp|P52760|UK114_MOUSE Ribonuclease UK114 OS=Mus musculus GN=Hrsp12 PE=1 SV=3	FQGSLPARA					48810300		60914550	23310600		108668500		0	2	2
sp|P07742|RIR1_MOUSE Ribonucleoside-diphosphate reductase large subunit OS=Mus musculus GN=Rrm1 PE=1 SV=2	FQIVNPHLL					9194210							0	1	0
sp|P16382|IL4RA_MOUSE Interleukin-4 receptor subunit alpha OS=Mus musculus GN=Il4r PE=1 SV=1	FQNPVPNQS					24066600	14684500		70427290	84218750	51937370	503735300	0	2	4
sp|P06332|CD4_MOUSE T-cell surface glycoprotein CD4 OS=Mus musculus GN=Cd4 PE=1 SV=1	FQPWISFSI										143880350	63951500	0	0	2
sp|Q6RFH4|GCSAM_MOUSE Germinal center-associated signaling and motility protein OS=Mus musculus GN=Gcsam PE=1 SV=1	FQQPRPLTT											89732450	0	0	1
sp|P02301|H3C_MOUSE Histone H3.3C OS=Mus musculus GN=H3f3c PE=3 SV=3	FQSAAIGAL	76621200		23310800	33376000	88098300							3	1	0
sp|P84228|H32_MOUSE Histone H3.2 OS=Mus musculus GN=Hist1h3b PE=1 SV=2	FQSSAVMAL	637898900	29271100	1.89069e+08	1.32053e+08	3.20392e+08		30844300	22374680	47761100	1314650	13708500	4	2	4
sp|P68369|TBA1A_MOUSE Tubulin alpha-1A chain OS=Mus musculus GN=Tuba1a PE=1 SV=1	FQTNLVPYP					53166300							0	1	0
sp|Q8C6S9-2|CFA54_MOUSE Isoform 2 of Cilia- and flagella-associated protein 54 OS=Mus musculus GN=Cfap54	FQTSNSLMC			5162410									1	0	0
tr|F6XX07|F6XX07_MOUSE Protein Gm21970 (Fragment) OS=Mus musculus GN=Gm21970 PE=4 SV=1	FQVVSPYDS											30564050	0	0	1
sp|O70370|CATS_MOUSE Cathepsin S OS=Mus musculus GN=Ctss PE=1 SV=2	FQYIIDNGG				43195200	55141500	15805400						1	2	0
sp|Q3V3F6|MPZL3_MOUSE Myelin protein zero-like protein 3 OS=Mus musculus GN=Mpzl3 PE=1 SV=3	FQYPTTAGT						21686350	21081100			33379300	4.75854e+07	0	2	2
sp|Q3UKC1|TAXB1_MOUSE Tax1-binding protein 1 homolog OS=Mus musculus GN=Tax1bp1 PE=1 SV=2	FRAASPVEE								15040140		13231310	1.4527e+08	0	0	3
sp|P17182|ENOA_MOUSE Alpha-enolase OS=Mus musculus GN=Eno1 PE=1 SV=3	FRAAVPSGA					16015950				13844200	20587300	183420900	0	1	3
sp|Q64433|CH10_MOUSE 10 kDa heat shock protein, mitochondrial OS=Mus musculus GN=Hspe1 PE=1 SV=2	FRDSDILGK	62774850	3.46418e+07		11920300	5.54517e+07							3	1	0
sp|Q8BTM8|FLNA_MOUSE Filamin-A OS=Mus musculus GN=Flna PE=1 SV=5	FREATTEFS										18934000	117767000	0	0	2
sp|Q3V0T4|ITAD_MOUSE Integrin alpha-D OS=Mus musculus GN=Itgad PE=1 SV=1	FREPTALQE								1669700		3466490	3626610	0	0	3
sp|Q01705|NOTC1_MOUSE Neurogenic locus notch homolog protein 1 OS=Mus musculus GN=Notch1 PE=1 SV=3	FRFEEPVVL											146100000	0	0	1
tr|E9PYF2|E9PYF2_MOUSE Disintegrin and metalloproteinase domain-containing protein 10 OS=Mus musculus GN=Adam10 PE=1 SV=1	FRFPNIGVE											102312000	0	0	1
sp|Q9ERN0|SCAM2_MOUSE Secretory carrier-associated membrane protein 2 OS=Mus musculus GN=Scamp2 PE=1 SV=1	FRGAASSAA										37128100		0	0	1
sp|O88307|SORL_MOUSE Sortilin-related receptor OS=Mus musculus GN=Sorl1 PE=1 SV=3	FRGGSALSH					64230240		8015580					0	2	0
sp|Q9DCN2-2|NB5R3_MOUSE Isoform 2 of NADH-cytochrome b5 reductase 3 OS=Mus musculus GN=Cyb5r3	FRGPNGLLV					29037900		67317100	35097600		2.50049e+08	929520220	0	2	3
sp|P49443|PPM1A_MOUSE Protein phosphatase 1A OS=Mus musculus GN=Ppm1a PE=1 SV=1	FRGSAGAPS										6840850	2.85699e+07	0	0	2
sp|P63017|HSP7C_MOUSE Heat shock cognate 71 kDa protein OS=Mus musculus GN=Hspa8 PE=1 SV=1	FRGTLDPVE	12389500											1	0	0
sp|E9PV24|FIBA_MOUSE Fibrinogen alpha chain OS=Mus musculus GN=Fga PE=1 SV=1	FRPANPNWG					73099150	76028900	68627100	132341300	90277400	315915600	1868069150	0	3	4
sp|Q9DBS2|TPRGL_MOUSE Tumor protein p63-regulated gene 1-like protein OS=Mus musculus GN=Tprg1l PE=1 SV=1	FRPGTIEQA										3764020	17068700	0	0	2
sp|O55142|RL35A_MOUSE 60S ribosomal protein L35a OS=Mus musculus GN=Rpl35a PE=1 SV=2	FRSNLPAKA							10808600		4585410	15588935	8.52255e+07	0	1	3
tr|Q792F9|Q792F9_MOUSE Alpha-4 integrin OS=Mus musculus GN=Itga4 PE=1 SV=1	FRSPHTTEV					378061500	56227400	337869100	116125300		593111590	1559849820	0	3	3
tr|A0A1B0GR94|A0A1B0GR94_MOUSE Inositol-3-phosphate synthase 1 (Fragment) OS=Mus musculus GN=Isyna1 PE=4 SV=1	FRTARQVPR									1972190			0	0	1
sp|Q64467|G3PT_MOUSE Glyceraldehyde-3-phosphate dehydrogenase, testis-specific OS=Mus musculus GN=Gapdhs PE=1 SV=1	FRVPTPNVS	454748000	16967820	1.26117e+08	50195200	8.61563e+08	7.45261e+08	1.09031e+09	801534800	1.1011e+09	3.44852e+09	1.27931e+10	4	3	4
sp|P40124|CAP1_MOUSE Adenylyl cyclase-associated protein 1 OS=Mus musculus GN=Cap1 PE=1 SV=4	FSAPKPQTS	93296840	5517880	3495580	3313540	4.21366e+08	8.56476e+07	1.17883e+08	2742954500	4.08892e+09	2342736300	3.84701e+10	4	3	4
tr|E9QNN1|E9QNN1_MOUSE ATP-dependent RNA helicase A OS=Mus musculus GN=Dhx9 PE=1 SV=1	FSDHVALLS		2.28386e+07										1	0	0
sp|Q69ZN7|MYOF_MOUSE Myoferlin OS=Mus musculus GN=Myof PE=1 SV=2	FSDPYAHVS					25886700				3364250	94309150	131540600	0	1	3
sp|Q64697|PTCA_MOUSE Protein tyrosine phosphatase receptor type C-associated protein OS=Mus musculus GN=Ptprcap PE=1 SV=1	FSGSAAWDD					1.96605e+08	3.02835e+08	2.87318e+08			203096050	16666610	0	3	2
sp|P06745|G6PI_MOUSE Glucose-6-phosphate isomerase OS=Mus musculus GN=Gpi PE=1 SV=4	FSGSKINYT						15237700	7338295		7582650	3.60901e+07	375252350	0	2	3
sp|P07901|HS90A_MOUSE Heat shock protein HSP 90-alpha OS=Mus musculus GN=Hsp90aa1 PE=1 SV=4	FSLEDPQTH	6.20101e+07	167504320	1.60029e+08	1.95498e+08	80715700	1.15257e+08	104966900	1.27538e+08	1.37256e+08	32102050	15181900	4	3	4
sp|Q8BG07|PLD4_MOUSE Phospholipase D4 OS=Mus musculus GN=Pld4 PE=1 SV=1	FSNPSAGIS										5153180	66877050	0	0	2
tr|Z4YK03|Z4YK03_MOUSE Leukocyte elastase inhibitor A OS=Mus musculus GN=Serpinb1a PE=1 SV=1	FSPFSISSA					89806250							0	1	0
tr|A0A0R4J0I1|A0A0R4J0I1_MOUSE MCG1051009 OS=Mus musculus GN=Serpina3k PE=1 SV=1	FSPLSISAA					2.54997e+08	88319200				3.28252e+08	6.07485e+08	0	2	2
tr|B4XVQ1|B4XVQ1_MOUSE Phf11-3 OS=Mus musculus GN=Phf11b PE=1 SV=1	FSPSGNIVA								7413840			78481700	0	0	2
sp|P29699|FETUA_MOUSE Alpha-2-HS-glycoprotein OS=Mus musculus GN=Ahsg PE=1 SV=1	FSPVASVES					333294900		67923700	1.12133e+08	273862600	1.55356e+08	1.09567e+08	0	2	4
sp|Q9QUR8|SEM7A_MOUSE Semaphorin-7A OS=Mus musculus GN=Sema7a PE=1 SV=1	FSQPEPHTV					21112300			9819220		143172080	95191700	0	1	3
sp|Q6P5F9|XPO1_MOUSE Exportin-1 OS=Mus musculus GN=Xpo1 PE=1 SV=1	FSSGQITQV		4243370										1	0	0
sp|P06684|CO5_MOUSE Complement C5 OS=Mus musculus GN=C5 PE=1 SV=2	FSSGYVNLS										75147800	78288700	0	0	2
sp|Q9ES52|SHIP1_MOUSE Phosphatidylinositol 3,4,5-trisphosphate 5-phosphatase 1 OS=Mus musculus GN=Inpp5d PE=1 SV=2	FSSSTANRG										13016500	122219550	0	0	2
sp|O55143|AT2A2_MOUSE Sarcoplasmic/endoplasmic reticulum calcium ATPase 2 OS=Mus musculus GN=Atp2a2 PE=1 SV=2	FSTIVAAVE					4282660							0	1	0
sp|P28665|MUG1_MOUSE Murinoglobulin-1 OS=Mus musculus GN=Mug1 PE=1 SV=3	FSTSQSLPA					157676000	131379000	102848000			3.16936e+08	4.58379e+08	0	3	2
sp|Q9DBG6|RPN2_MOUSE Dolichyl-diphosphooligosaccharide--protein glycosyltransferase subunit 2 OS=Mus musculus GN=Rpn2 PE=1 SV=1	FSVASAAAA					1675710							0	1	0
tr|E9Q616|E9Q616_MOUSE Protein Ahnak OS=Mus musculus GN=Ahnak PE=1 SV=1	FSVSAPQVS											32852000	0	0	1
tr|A0A140LIH4|A0A140LIH4_MOUSE Protein Adgrg6 OS=Mus musculus GN=Adgrg6 PE=1 SV=1	FSWPATLPS											4992910	0	0	1
sp|Q5SUR0|PUR4_MOUSE Phosphoribosylformylglycinamidine synthase OS=Mus musculus GN=Pfas PE=1 SV=1	FSYADVLGS		8871120										1	0	0
sp|P05063|ALDOC_MOUSE Fructose-bisphosphate aldolase C OS=Mus musculus GN=Aldoc PE=1 SV=4	FSYGRALQA					36971600			75233700	55217400	34778600	139754800	0	1	4
sp|P27046|MA2A1_MOUSE Alpha-mannosidase 2 OS=Mus musculus GN=Man2a1 PE=1 SV=2	FSYMNSQPH										9065995		0	0	1
sp|Q99LI2|CLCC1_MOUSE Chloride channel CLIC-like protein 1 OS=Mus musculus GN=Clcc1 PE=1 SV=1	FSYRGPAGS											9576540	0	0	1
sp|P16056|MET_MOUSE Hepatocyte growth factor receptor OS=Mus musculus GN=Met PE=1 SV=1	FSYVDPVIT										12965600	495750000	0	0	2
sp|P14206|RSSA_MOUSE 40S ribosomal protein SA OS=Mus musculus GN=Rpsa PE=1 SV=4	FTAAQPEVA											16244800	0	0	1
tr|A0A087WS56|A0A087WS56_MOUSE Fibronectin OS=Mus musculus GN=Fn1 PE=1 SV=1	FTAQWIAPS					22903450					15913350	35155000	0	1	2
tr|Q8BTS0|Q8BTS0_MOUSE DEAD (Asp-Glu-Ala-Asp) box polypeptide 5 OS=Mus musculus GN=Ddx5 PE=1 SV=1	FTEPTAIQA											47252300	0	0	1
tr|G3X9J1|G3X9J1_MOUSE Sodium/calcium exchanger 1 OS=Mus musculus GN=Slc8a1 PE=1 SV=1	FTFEEPVTH											1.61074e+07	0	0	1
sp|Q91WP0-2|MASP2_MOUSE Isoform 2 of Mannan-binding lectin serine protease 2 OS=Mus musculus GN=Masp2	FTGFEAFYA										7.5896e+06		0	0	1
sp|Q8BIG7|CMTD1_MOUSE Catechol O-methyltransferase domain-containing protein 1 OS=Mus musculus GN=Comtd1 PE=1 SV=1	FTGYSALAL					1410910							0	1	0
sp|Q8BK64|AHSA1_MOUSE Activator of 90 kDa heat shock protein ATPase homolog 1 OS=Mus musculus GN=Ahsa1 PE=1 SV=2	FTHAPAALE								6555080	6475500	13204600	39676200	0	0	4
sp|Q60692|PSB6_MOUSE Proteasome subunit beta type-6 OS=Mus musculus GN=Psmb6 PE=1 SV=3	FTIATLPPP					59457050							0	1	0
tr|Q5RKN9|Q5RKN9_MOUSE Capping protein (Actin filament) muscle Z-line, alpha 1 OS=Mus musculus GN=Capza1 PE=1 SV=1	FTITPPSAQ										8769780	227762950	0	0	2
tr|E0CYZ5|E0CYZ5_MOUSE Protein Umad1 OS=Mus musculus GN=Umad1 PE=1 SV=1	FTLAPHVLA											159015000	0	0	1
sp|Q61838|PZP_MOUSE Pregnancy zone protein OS=Mus musculus GN=Pzp PE=1 SV=3	FTNSKIHKP									9180560	15230850		0	0	2
tr|A8DUK4|A8DUK4_MOUSE Beta-globin OS=Mus musculus GN=Hbbt1 PE=1 SV=1	FTPAAQAAF								1.63382e+08	2.52675e+07			0	0	2
sp|Q9QXH4|ITAX_MOUSE Integrin alpha-X OS=Mus musculus GN=Itgax PE=1 SV=1	FTPAEISRS								3908530		199316300	989512300	0	0	3
sp|Q8CI51-2|PDLI5_MOUSE Isoform 2 of PDZ and LIM domain protein 5 OS=Mus musculus GN=Pdlim5	FTPAHAATS									22212700	2.03493e+07		0	0	2
tr|Q91VB8|Q91VB8_MOUSE Alpha globin 1 OS=Mus musculus GN=Hba-a2 PE=1 SV=1	FTPAVHASL					2.0195e+07			823173050	63941600			0	1	2
sp|Q99JY9|ARP3_MOUSE Actin-related protein 3 OS=Mus musculus GN=Actr3 PE=1 SV=3	FTQPISEVV											19637100	0	0	1
sp|Q9R097|SPIT1_MOUSE Kunitz-type protease inhibitor 1 OS=Mus musculus GN=Spint1 PE=1 SV=2	FTSGVPSFV											5040660	0	0	1
sp|P97310|MCM2_MOUSE DNA replication licensing factor MCM2 OS=Mus musculus GN=Mcm2 PE=1 SV=3	FTTGQGASA		11185750										1	0	0
sp|Q9EQU5-2|SET_MOUSE Isoform 2 of Protein SET OS=Mus musculus GN=Set	FTWFTDHSD			9812840	9896030								2	0	0
sp|B2RXS4|PLXB2_MOUSE Plexin-B2 OS=Mus musculus GN=Plxnb2 PE=1 SV=1	FTYQQPQPL	116091500	2.11068e+07		9827920	254700000		36568600	152102000	173674000	377232670	2.36465e+09	3	2	4
sp|Q9Z0M6-2|CD97_MOUSE Isoform 2 of CD97 antigen OS=Mus musculus GN=Cd97	FTYTSPSNT											26498200	0	0	1
sp|Q9Z123|SEM4F_MOUSE Semaphorin-4F OS=Mus musculus GN=Sema4f PE=1 SV=2	FVAAMVLSP											9.83276e+06	0	0	1
sp|P70158|ASM3A_MOUSE Acid sphingomyelinase-like phosphodiesterase 3a OS=Mus musculus GN=Smpdl3a PE=1 SV=2	FVAPAVTPV	117563750	47088575	79562740	10863200	965680000	4.43301e+08	5.26895e+08	4.57523e+08	356051050	1266015360	5.96945e+09	4	3	4
sp|Q3U2C5|RN149_MOUSE E3 ubiquitin-protein ligase RNF149 OS=Mus musculus GN=Rnf149 PE=1 SV=3	FVAPGALGN								87486255	5386700	101586140	6.97993e+08	0	0	4
tr|D3Z275|D3Z275_MOUSE Prenylcysteine oxidase (Fragment) OS=Mus musculus GN=Pcyox1 PE=1 SV=7	FVGAVSLTA										5086590	28434200	0	0	2
tr|A0A0R4J0X5|A0A0R4J0X5_MOUSE Alpha-1-antitrypsin 1-3 OS=Mus musculus GN=Serpina1c PE=1 SV=1	FVGKVVDPT	3.60707e+08		65069900	109488500	266181000							3	1	0
sp|Q501J7|PHAR4_MOUSE Phosphatase and actin regulator 4 OS=Mus musculus GN=Phactr4 PE=1 SV=2	FVGPTPAPA									18716400		85675600	0	0	2
sp|O35887|CALU_MOUSE Calumenin OS=Mus musculus GN=Calu PE=1 SV=1	FVGSQATDF					3978700							0	1	0
sp|Q922D8|C1TC_MOUSE C-1-tetrahydrofolate synthase, cytoplasmic OS=Mus musculus GN=Mthfd1 PE=1 SV=4	FVHAGPFAN										16573000	300683000	0	0	2
sp|P13020-2|GELS_MOUSE Isoform 2 of Gelsolin OS=Mus musculus GN=Gsn	FVLKTPSAA					50106790					33626290	13493700	0	1	2
sp|Q05BQ1|TUTLA_MOUSE Protein turtle homolog A OS=Mus musculus GN=Igsf9 PE=1 SV=2	FVMGPTVAP											56167800	0	0	1
sp|Q64475|H2B1B_MOUSE Histone H2B type 1-B OS=Mus musculus GN=Hist1h2bb PE=1 SV=3	FVNDIFERI	18377960				25033880							1	1	0
sp|P01865|GCAM_MOUSE Ig gamma-2A chain C region, membrane-bound form OS=Mus musculus GN=Igh-1a PE=1 SV=3	FVNNVEVHT	61106850	95918000			122793500		18010560	22980840				2	2	1
sp|Q9R0X4|ACOT9_MOUSE Acyl-coenzyme A thioesterase 9, mitochondrial OS=Mus musculus GN=Acot9 PE=1 SV=1	FVNPLIPEN											1.63747e+07	0	0	1
tr|Q642K5|Q642K5_MOUSE 40S ribosomal protein S30 OS=Mus musculus GN=Fau PE=1 SV=1	FVNVVPTFG			2485520									1	0	0
tr|A0A075B6A0|A0A075B6A0_MOUSE Ig mu chain C region (Fragment) OS=Mus musculus GN=Ighm PE=1 SV=2	FVPPRDGFS						5104250	7965530					0	2	0
sp|P17182|ENOA_MOUSE Alpha-enolase OS=Mus musculus GN=Eno1 PE=1 SV=3	FVQNYPVVS					37433800					91973200	3.77029e+08	0	1	2
sp|Q6DFX2|ANTR2_MOUSE Anthrax toxin receptor 2 OS=Mus musculus GN=Antxr2 PE=1 SV=1	FVSPEMRLS											62626400	0	0	1
tr|A0A0A6YW14|A0A0A6YW14_MOUSE Protein Ighd (Fragment) OS=Mus musculus GN=Ighd PE=4 SV=1	FVTANPTPQ					5714520	17061710	20984670			2925800		0	3	1
sp|P01902|HA1D_MOUSE H-2 class I histocompatibility antigen, K-D alpha chain OS=Mus musculus GN=H2-K1 PE=1 SV=1	FVTAVSRPG											20426100	0	0	1
sp|P16330|CN37_MOUSE 2',3'-cyclic-nucleotide 3'-phosphodiesterase OS=Mus musculus GN=Cnp PE=1 SV=3	FVTPKTAGA											1.92415e+08	0	0	1
sp|A6X935|ITIH4_MOUSE Inter alpha-trypsin inhibitor, heavy chain 4 OS=Mus musculus GN=Itih4 PE=1 SV=2	FVTPLTHMV											3.97538e+08	0	0	1
sp|O09126|SEM4D_MOUSE Semaphorin-4D OS=Mus musculus GN=Sema4d PE=1 SV=2	FVYAGSNSG					1821031700	1.05814e+09	124854650	1.04812e+09	7.06246e+08	2.42661e+09	8.84233e+09	0	3	4
sp|Q8C147|DOCK8_MOUSE Dedicator of cytokinesis protein 8 OS=Mus musculus GN=Dock8 PE=1 SV=4	FVYKEPAIT											59062200	0	0	1
tr|Q8C483|Q8C483_MOUSE Serine--tRNA ligase, cytoplasmic OS=Mus musculus GN=Sars PE=1 SV=1	FVYSSPHDN											242763750	0	0	1
sp|Q8VEK3|HNRPU_MOUSE Heterogeneous nuclear ribonucleoprotein U OS=Mus musculus GN=Hnrnpu PE=1 SV=1	FWGQKPWSQ		63127700										1	0	0
sp|Q6P5F7-2|TTYH3_MOUSE Isoform 2 of Protein tweety homolog 3 OS=Mus musculus GN=Ttyh3	FWRNPGVSL											18753500	0	0	1
sp|Q8C708|CP054_MOUSE Transmembrane protein C16orf54 homolog OS=Mus musculus PE=1 SV=1	FWRPQTQEE					650188000	337956900		129974000	1.27793e+08	582367600	2.67426e+09	0	2	4
sp|Q8BTJ4-2|ENPP4_MOUSE Isoform 2 of Bis(5'-adenosyl)-triphosphatase enpp4 OS=Mus musculus GN=Enpp4	FWWNGAEPI											42746900	0	0	1
sp|Q9D0R2|SYTC_MOUSE Threonine--tRNA ligase, cytoplasmic OS=Mus musculus GN=Tars PE=1 SV=2	FYGPKIDIQ											30551800	0	0	1
sp|Q9Z0M6-2|CD97_MOUSE Isoform 2 of CD97 antigen OS=Mus musculus GN=Cd97	FYGSPIPSV				1180310	4.04429e+08	1.16013e+08		396976110	365113800	1345321255	8.2653e+09	1	2	4
sp|O88307|SORL_MOUSE Sortilin-related receptor OS=Mus musculus GN=Sorl1 PE=1 SV=3	FYHSPADNK					12077700					10116500	15534700	0	1	2
sp|O08912|GALT1_MOUSE Polypeptide N-acetylgalactosaminyltransferase 1 OS=Mus musculus GN=Galnt1 PE=1 SV=1	FYIISPGVT										23162070	57705900	0	0	2
sp|Q920A5|RISC_MOUSE Retinoid-inducible serine carboxypeptidase OS=Mus musculus GN=Scpep1 PE=1 SV=2	FYKEATQLW					9.2477e+08	3.69047e+08		1.51881e+08	144633000	3.0205e+08	3.2119e+09	0	2	4
sp|P26516|PSMD7_MOUSE 26S proteasome non-ATPase regulatory subunit 7 OS=Mus musculus GN=Psmd7 PE=1 SV=2	FYLKTNDQM	74000900											1	0	0
sp|Q920E5|FPPS_MOUSE Farnesyl pyrophosphate synthase OS=Mus musculus GN=Fdps PE=1 SV=1	FYLPIAAAM			7158340									1	0	0
sp|Q01730|RSU1_MOUSE Ras suppressor protein 1 OS=Mus musculus GN=Rsu1 PE=1 SV=3	FYLTTLRAL										2177520	2990680	0	0	2
sp|P28293|CATG_MOUSE Cathepsin G OS=Mus musculus GN=Ctsg PE=1 SV=2	FYNSQTQIC											26898000	0	0	1
sp|Q91VN0|LRP5_MOUSE Low-density lipoprotein receptor-related protein 5 OS=Mus musculus GN=Lrp5 PE=1 SV=3	FYSSGIPAT								42396640	44565200	8049365	1.58938e+08	0	0	4
sp|P70269|CATE_MOUSE Cathepsin E OS=Mus musculus GN=Ctse PE=1 SV=2	FYSVFDRGN			19455400	16733700	19926800							2	1	0
sp|O08573|LEG9_MOUSE Galectin-9 OS=Mus musculus GN=Lgals9 PE=1 SV=1	FYTPIPNGL										87895500	714306500	0	0	2
sp|Q9JL18|BACE2_MOUSE Beta-secretase 2 OS=Mus musculus GN=Bace2 PE=2 SV=1	GAPHSYIDT									3685660			0	0	1
sp|P22752|H2A1_MOUSE Histone H2A type 1 OS=Mus musculus GN=Hist1h2ab PE=1 SV=3	GAPVYLAAV		6090180										1	0	0
sp|P63017|HSP7C_MOUSE Heat shock cognate 71 kDa protein OS=Mus musculus GN=Hspa8 PE=1 SV=1	GASSGPTIE		194649395						8505440	10158700			1	0	2
sp|O35682|MYADM_MOUSE Myeloid-associated differentiation marker OS=Mus musculus GN=Myadm PE=1 SV=2	GAWTGPMGN											589325900	0	0	1
tr|B8JKK2|B8JKK2_MOUSE Ribosomal protein L15 (Fragment) OS=Mus musculus GN=Rpl15 PE=3 SV=1	GAYKYIQEL		8663680										1	0	0
sp|Q920E5|FPPS_MOUSE Farnesyl pyrophosphate synthase OS=Mus musculus GN=Fdps PE=1 SV=1	GDPSVTGKV	18814350											1	0	0
sp|P16125|LDHB_MOUSE L-lactate dehydrogenase B chain OS=Mus musculus GN=Ldhb PE=1 SV=2	GDSSVAVWS	2.17915e+08		35527000	3.74351e+07	1.11684e+08	56167050	59141700			180004700	152513000	3	3	2
tr|A0A1B0GSX0|A0A1B0GSX0_MOUSE L-lactate dehydrogenase A chain OS=Mus musculus GN=Ldha PE=4 SV=1	GDSSVPVWS	82217700				39969600							1	1	0
sp|P47757|CAPZB_MOUSE F-actin-capping protein subunit beta OS=Mus musculus GN=Capzb PE=1 SV=3	GDSYRSPWS								9570860	12633880	10864000	45626500	0	0	4
sp|P63038|CH60_MOUSE 60 kDa heat shock protein, mitochondrial OS=Mus musculus GN=Hspd1 PE=1 SV=1	GEALSTLVL	88868300		69920600	6.63524e+07	45458650	32900000	29316000			27503825	27854000	3	3	2
sp|Q80X90|FLNB_MOUSE Filamin-B OS=Mus musculus GN=Flnb PE=1 SV=3	GEGLLAVQI								181498600				0	0	1
sp|P70696|H2B1A_MOUSE Histone H2B type 1-A OS=Mus musculus GN=Hist1h2ba PE=1 SV=3	GELAKHAVS		142238250		54564500								2	0	0
sp|P17742|PPIA_MOUSE Peptidyl-prolyl cis-trans isomerase A OS=Mus musculus GN=Ppia PE=1 SV=2	GFGYKGSSF	39552050		16874910	14558400			16032850		13371300			3	1	1
tr|S4R1I0|S4R1I0_MOUSE Protein Btbd19 OS=Mus musculus GN=Btbd19 PE=4 SV=1	GFLELSATA			13916100									1	0	0
sp|P55264|ADK_MOUSE Adenosine kinase OS=Mus musculus GN=Adk PE=1 SV=2	GGFLSQLVS			26841750									1	0	0
sp|P24547|IMDH2_MOUSE Inosine-5'-monophosphate dehydrogenase 2 OS=Mus musculus GN=Impdh2 PE=1 SV=2	GGIQNVGHI								14040400				0	0	1
sp|Q9QY24-2|ZBP1_MOUSE Isoform 2 of Z-DNA-binding protein 1 OS=Mus musculus GN=Zbp1	GGPVKIGQL		1.81804e+07										1	0	0
sp|Q5BLK4|TUT7_MOUSE Terminal uridylyltransferase 7 OS=Mus musculus GN=Zcchc6 PE=1 SV=3	GGTLLIDLN	48018700	163238000	133116000		118216000		115687000	203830000	1.60011e+08			3	2	2
sp|P22752|H2A1_MOUSE Histone H2A type 1 OS=Mus musculus GN=Hist1h2ab PE=1 SV=3	GGVLPNIQA	136238750				150453000							1	1	0
sp|P70269|CATE_MOUSE Cathepsin E OS=Mus musculus GN=Ctse PE=1 SV=2	GGVTPVFDN		3492240										1	0	0
sp|Q5I012-4|S38AA_MOUSE Isoform 4 of Putative sodium-coupled neutral amino acid transporter 10 OS=Mus musculus GN=Slc38a10	GGYMPPLRF			16072700	15095500	21818700			2.35547e+08	290806000			2	1	2
tr|D3Z471|D3Z471_MOUSE Membrane-spanning 4-domains subfamily A member 15 (Fragment) OS=Mus musculus GN=Ms4a15 PE=1 SV=1	GHLGMLFIE	644169650	2713100000			567403000			172446250	593336000			2	1	2
sp|Q8BL43|RASFA_MOUSE Ras association domain-containing protein 10 OS=Mus musculus GN=Rassf10 PE=2 SV=2	GIDLDGQTP							286838000					0	1	0
sp|Q01853|TERA_MOUSE Transitional endoplasmic reticulum ATPase OS=Mus musculus GN=Vcp PE=1 SV=4	GIPDATGRL	64791250				42383300							1	1	0
tr|E9Q512|E9Q512_MOUSE Protein Trip11 OS=Mus musculus GN=Trip11 PE=1 SV=1	GKAGELNQL	48246900	27456150	15875900	17414100	29226400			21257300	16004000			4	1	2
sp|Q9Z2U0|PSA7_MOUSE Proteasome subunit alpha type-7 OS=Mus musculus GN=Psma7 PE=1 SV=1	GKDIVVLGV					18634900							0	1	0
sp|P09411|PGK1_MOUSE Phosphoglycerate kinase 1 OS=Mus musculus GN=Pgk1 PE=1 SV=4	GKVLPGVDA				5995630	47571700							1	1	0
sp|Q9D6R2|IDH3A_MOUSE Isocitrate dehydrogenase [NAD] subunit alpha, mitochondrial OS=Mus musculus GN=Idh3a PE=1 SV=1	GKWMIPPEA										29930600	169493500	0	0	2
sp|Q9R1P1|PSB3_MOUSE Proteasome subunit beta type-3 OS=Mus musculus GN=Psmb3 PE=1 SV=1	GLATDVQTV	28064600		3.43827e+07	33065460	27537750	33206300				26977400	3.23608e+07	3	2	2
sp|P70218|M4K1_MOUSE Mitogen-activated protein kinase kinase kinase kinase 1 OS=Mus musculus GN=Map4k1 PE=1 SV=1	GLILDLLDK			1745730									1	0	0
sp|P62806|H4_MOUSE Histone H4 OS=Mus musculus GN=Hist1h4a PE=1 SV=2	GLIYEETRG								7583305				0	0	1
sp|P15864|H12_MOUSE Histone H1.2 OS=Mus musculus GN=Hist1h1c PE=1 SV=2	GLKSLVSKX					39410920							0	1	0
tr|A0A0R4J1M7|A0A0R4J1M7_MOUSE Sodium channel protein OS=Mus musculus GN=Scn5a PE=1 SV=1	GLKTIVGAL			18471400		152628000							1	1	0
sp|O70435|PSA3_MOUSE Proteasome subunit alpha type-3 OS=Mus musculus GN=Psma3 PE=1 SV=3	GLLADARSL	15585000		1.22101e+07	9.71011e+06								3	0	0
sp|P18828-2|SDC1_MOUSE Isoform 2 of Syndecan-1 OS=Mus musculus GN=Sdc1	GLRNQPPVD			20530100									1	0	0
tr|A0A1B0GSX0|A0A1B0GSX0_MOUSE L-lactate dehydrogenase A chain OS=Mus musculus GN=Ldha PE=4 SV=1	GLYGINEDV			5038590	9358565								2	0	0
sp|P0C0S6|H2AZ_MOUSE Histone H2A.Z OS=Mus musculus GN=H2afz PE=1 SV=2	GNASKDLKV	4128885	2331340		1871420	15458450	31097150				2.85443e+07		3	2	1
sp|Q9QZE7|TSNAX_MOUSE Translin-associated protein X OS=Mus musculus GN=Tsnax PE=1 SV=1	GNTGPYEVS	51035300				35624000							1	1	0
sp|P11911|CD79A_MOUSE B-cell antigen receptor complex-associated protein alpha chain OS=Mus musculus GN=Cd79a PE=1 SV=2	GQLFFPEVN					2.36064e+09	2083711000	2.2377e+09			1400781590	118037300	0	3	2
tr|A2AL12|A2AL12_MOUSE Heterogeneous nuclear ribonucleoprotein A3 OS=Mus musculus GN=Hnrnpa3 PE=1 SV=1	GRSSGSPYG		23364200	13488900	18488400								3	0	0
sp|P62806|H4_MOUSE Histone H4 OS=Mus musculus GN=Hist1h4a PE=1 SV=2	GRTLYGFGG	7.75728e+07	166032700	98093500	1.26983e+08	103810700	113684800	116655300	148205300	162290150	87216600	77858600	4	3	4
sp|P22752|H2A1_MOUSE Histone H2A type 1 OS=Mus musculus GN=Hist1h2ab PE=1 SV=3	GRVTIAQGG	89683100		25273400	27426200	52899600							3	1	0
sp|Q60692|PSB6_MOUSE Proteasome subunit beta type-6 OS=Mus musculus GN=Psmb6 PE=1 SV=3	GSAADTQAV	2.46529e+07											1	0	0
sp|Q9R1P4|PSA1_MOUSE Proteasome subunit alpha type-1 OS=Mus musculus GN=Psma1 PE=1 SV=1	GSATVGLKS			16002950									1	0	0
sp|P10107|ANXA1_MOUSE Annexin A1 OS=Mus musculus GN=Anxa1 PE=1 SV=2	GSAVSPYPS											25862600	0	0	1
sp|A2AKX3|SETX_MOUSE Probable helicase senataxin OS=Mus musculus GN=Setx PE=1 SV=1	GSKVWGQLI		53233400										1	0	0
tr|Q5SQB5|Q5SQB5_MOUSE Nucleophosmin OS=Mus musculus GN=Npm1 PE=1 SV=1	GSPIKVTLA		1.37405e+07			1.19038e+07				8717460			1	1	1
sp|Q60692|PSB6_MOUSE Proteasome subunit beta type-6 OS=Mus musculus GN=Psmb6 PE=1 SV=3	GSSGGVIRL	2.87385e+07											1	0	0
sp|P60766-1|CDC42_MOUSE Isoform 1 of Cell division control protein 42 homolog OS=Mus musculus GN=Cdc42	GTQIDLRDD			4844100	4464970								2	0	0
sp|Q62186|SSRD_MOUSE Translocon-associated protein subunit delta OS=Mus musculus GN=Ssr4 PE=1 SV=1	GTWNGPWVS											51391000	0	0	1
sp|P51855|GSHB_MOUSE Glutathione synthetase OS=Mus musculus GN=Gss PE=1 SV=1	GVAAGVAVL	38290650									3994310		1	0	1
sp|Q9JKF1|IQGA1_MOUSE Ras GTPase-activating-like protein IQGAP1 OS=Mus musculus GN=Iqgap1 PE=1 SV=2	GVLAEVAQH		6806650										1	0	0
sp|P22752|H2A1_MOUSE Histone H2A type 1 OS=Mus musculus GN=Hist1h2ab PE=1 SV=3	GVLPNIQAV	885083200	54172400	135883240	255980000	6.74625e+08				162792000			4	1	1
sp|Q921M4|GOGA2_MOUSE Golgin subfamily A member 2 OS=Mus musculus GN=Golga2 PE=1 SV=3	GVPAGAKKK							287652					0	1	0
sp|Q80XC2|TRM61_MOUSE tRNA (adenine(58)-N(1))-methyltransferase catalytic subunit TRMT61A OS=Mus musculus GN=Trmt61a PE=1 SV=1	GYLTFATKT									13192600			0	0	1
sp|P16277|BLK_MOUSE Tyrosine-protein kinase Blk OS=Mus musculus GN=Blk PE=1 SV=4	GYYISPRIT											32036100	0	0	1
sp|O89017|LGMN_MOUSE Legumain OS=Mus musculus GN=Lgmn PE=1 SV=1	HALRYLYVL										138189000	374819500	0	0	2
sp|P70696|H2B1A_MOUSE Histone H2B type 1-A OS=Mus musculus GN=Hist1h2ba PE=1 SV=3	HAVSEGTKA	5.56486e+10	9.44682e+09	1.93713e+10	18260413190	2.09168e+10	7.05793e+09	5.44396e+09	2.48137e+09	4501214800	3.68716e+09	5042164000	4	3	4
sp|O89001|CBPD_MOUSE Carboxypeptidase D OS=Mus musculus GN=Cpd PE=1 SV=2	HEAALGEAL											17246500	0	0	1
sp|P07901|HS90A_MOUSE Heat shock protein HSP 90-alpha OS=Mus musculus GN=Hsp90aa1 PE=1 SV=4	HFSVEGQLE	81330600											1	0	0
tr|E9Q1Y3|E9Q1Y3_MOUSE Apolipoprotein B-100 (Fragment) OS=Mus musculus GN=Apob PE=1 SV=1	HGYTIPVVN										1635360	5435100	0	0	2
sp|Q9CRD0|OCAD1_MOUSE OCIA domain-containing protein 1 OS=Mus musculus GN=Ociad1 PE=1 SV=1	HIAQGPEPN										7141000		0	0	1
sp|Q61687|ATRX_MOUSE Transcriptional regulator ATRX OS=Mus musculus GN=Atrx PE=1 SV=3	HKVPKAKQP									138448			0	0	1
sp|P01027|CO3_MOUSE Complement C3 OS=Mus musculus GN=C3 PE=1 SV=3	HKYVTVVAN					44608300	57449700	57003600	30670300		68523000	2.49527e+08	0	3	3
sp|Q9JKF1|IQGA1_MOUSE Ras GTPase-activating-like protein IQGAP1 OS=Mus musculus GN=Iqgap1 PE=1 SV=2	HLLDQSDQD		4237280										1	0	0
sp|Q9JHL1-2|NHRF2_MOUSE Isoform 2 of Na(+)/H(+) exchange regulatory cofactor NHE-RF2 OS=Mus musculus GN=Slc9a3r2	HLSPTAAEA											5966910	0	0	1
sp|P06728|APOA4_MOUSE Apolipoprotein A-IV OS=Mus musculus GN=Apoa4 PE=1 SV=3	HLTPRANEL						15361800					66505700	0	1	1
tr|Q5SQB5|Q5SQB5_MOUSE Nucleophosmin OS=Mus musculus GN=Npm1 PE=1 SV=1	HLVAVEEDA	1.17913e+07											1	0	0
tr|Q52KC3|Q52KC3_MOUSE DNA helicase OS=Mus musculus GN=Mcm5 PE=1 SV=1	HLVKIPGII											182697000	0	0	1
sp|O08573|LEG9_MOUSE Galectin-9 OS=Mus musculus GN=Lgals9 PE=1 SV=1	HQAPMAQTT						11930405	13825500	15232800		14998550	3.5968e+08	0	2	3
sp|Q9D7Q1-2|CHIT1_MOUSE Isoform 2 of Chitotriosidase-1 OS=Mus musculus GN=Chit1	HQLSTVEHN	175639000				58313600							1	1	0
sp|P84228|H32_MOUSE Histone H3.2 OS=Mus musculus GN=Hist1h3b PE=1 SV=2	HRYRPGTVA									23721700			0	0	1
sp|Q9EQU5-2|SET_MOUSE Isoform 2 of Protein SET OS=Mus musculus GN=Set	HSDAGADEL	61473000				115570300							1	1	0
sp|Q64191|ASPG_MOUSE N(4)-(beta-N-acetylglucosaminyl)-L-asparaginase OS=Mus musculus GN=Aga PE=1 SV=1	HTAAGTSTN	39926100											1	0	0
sp|Q80U93|NU214_MOUSE Nuclear pore complex protein Nup214 OS=Mus musculus GN=Nup214 PE=1 SV=2	HTVAAPQAA							15922000	2445630		12630600	75171680	0	1	3
sp|Q3UPH1|PRRC1_MOUSE Protein PRRC1 OS=Mus musculus GN=Prrc1 PE=1 SV=1	HVYSTPQPS											47843750	0	0	1
tr|Q3UP36|Q3UP36_MOUSE B-cell receptor CD22 OS=Mus musculus GN=Cd22 PE=1 SV=1	HYAPEPSRV					94541310	5.35009e+07	5.52468e+07			3.23547e+07		0	3	1
tr|Q3UP36|Q3UP36_MOUSE B-cell receptor CD22 OS=Mus musculus GN=Cd22 PE=1 SV=1	HYAPKAVTT					926468100	248332500	124819800			1.57739e+08		0	3	1
sp|Q9DAR7|DCPS_MOUSE m7GpppX diphosphatase OS=Mus musculus GN=Dcps PE=1 SV=1	HYLPSYYHL			10348800									1	0	0
sp|Q8CJF7|ELYS_MOUSE Protein ELYS OS=Mus musculus GN=Ahctf1 PE=1 SV=1	IAENLLDVI								22949500				0	0	1
sp|P14152|MDHC_MOUSE Malate dehydrogenase, cytoplasmic OS=Mus musculus GN=Mdh1 PE=1 SV=3	IAFKDLDVA			717001000	592032000		700096000	642379000	173811000	137376000	6.3747e+08	7.22219e+08	2	2	4
sp|Q64525|H2B2B_MOUSE Histone H2B type 2-B OS=Mus musculus GN=Hist2h2bb PE=1 SV=3	IAGEASRLA	4275340											1	0	0
sp|P0C0S6|H2AZ_MOUSE Histone H2A.Z OS=Mus musculus GN=H2afz PE=1 SV=2	IAGGGVIPH	8947315		48239600	6029690	75820100		6441510					3	2	0
sp|Q9CZX8|RS19_MOUSE 40S ribosomal protein S19 OS=Mus musculus GN=Rps19 PE=1 SV=3	IAGQVAAAN					23690150							0	1	0
sp|P67778|PHB_MOUSE Prohibitin OS=Mus musculus GN=Phb PE=1 SV=1	IANSLATAG					18114200							0	1	0
sp|P52332|JAK1_MOUSE Tyrosine-protein kinase JAK1 OS=Mus musculus GN=Jak1 PE=1 SV=1	IAPECVEDS											6.82849e+07	0	0	1
sp|P49182|HEP2_MOUSE Heparin cofactor 2 OS=Mus musculus GN=Serpind1 PE=1 SV=1	IAPVGISTA											7134320	0	0	1
sp|P22752|H2A1_MOUSE Histone H2A type 1 OS=Mus musculus GN=Hist1h2ab PE=1 SV=3	IAQGGVLPN	3.50652e+09	2.00438e+08	9.79773e+08	8.0768e+08	2.51786e+09	16630920	87749800	3.61849e+08	2.21504e+08		52519020	4	3	3
sp|Q9D180|CFA57_MOUSE Cilia- and flagella-associated protein 57 OS=Mus musculus GN=Cfap57 PE=1 SV=3	IASTNKNQL			9375290		170988000							1	1	0
sp|P52480|KPYM_MOUSE Pyruvate kinase PKM OS=Mus musculus GN=Pkm PE=1 SV=4	IAVTRNPQT		9608930										1	0	0
sp|Q810B6|ANFY1_MOUSE Rabankyrin-5 OS=Mus musculus GN=Ankfy1 PE=1 SV=2	IAYNHPDVV											17964300	0	0	1
sp|O70370|CATS_MOUSE Cathepsin S OS=Mus musculus GN=Ctss PE=1 SV=2	IDASHSSFF		60083700	23682100		44321200							2	1	0
tr|A0A0A0MQA3|A0A0A0MQA3_MOUSE Alpha-1-antitrypsin 1-1 OS=Mus musculus GN=Serpina1a PE=1 SV=1	IDETGTEAA	109691000				73414100							1	1	0
sp|Q9EQG7|ENPP5_MOUSE Ectonucleotide pyrophosphatase/phosphodiesterase family member 5 OS=Mus musculus GN=Enpp5 PE=1 SV=3	IDHSPVAAI											66489300	0	0	1
sp|P14211|CALR_MOUSE Calreticulin OS=Mus musculus GN=Calr PE=1 SV=1	IDNSQVESG	17202900											1	0	0
sp|Q01853|TERA_MOUSE Transitional endoplasmic reticulum ATPase OS=Mus musculus GN=Vcp PE=1 SV=4	IDPAILRPG											55529100	0	0	1
sp|P10404|ENV1_MOUSE MLV-related proviral Env polyprotein OS=Mus musculus PE=1 SV=3	IDPEEVESR		5011300										1	0	0
sp|P99024|TBB5_MOUSE Tubulin beta-5 chain OS=Mus musculus GN=Tubb5 PE=1 SV=1	IDPTGTYHG	99269200				49222900							1	1	0
sp|Q80X71|T106B_MOUSE Transmembrane protein 106B OS=Mus musculus GN=Tmem106b PE=1 SV=1	IDYTVPTVI					212623050	78715450	96202900			117156050	40445100	0	3	2
sp|P14434|HA2B_MOUSE H-2 class II histocompatibility antigen, A-B alpha chain OS=Mus musculus GN=H2-Aa PE=1 SV=2	IEADHVGTY					118637100			74966150	5.02075e+07			0	1	2
sp|Q8CGC7|SYEP_MOUSE Bifunctional glutamate/proline--tRNA ligase OS=Mus musculus GN=Eprs PE=1 SV=4	IEAFISASG		1.87709e+07										1	0	0
sp|P09405|NUCL_MOUSE Nucleolin OS=Mus musculus GN=Ncl PE=1 SV=2	IEFASFEDA		5872340										1	0	0
sp|P01865|GCAM_MOUSE Ig gamma-2A chain C region, membrane-bound form OS=Mus musculus GN=Igh-1a PE=1 SV=3	IERTISKPK			8310000									1	0	0
sp|P00329|ADH1_MOUSE Alcohol dehydrogenase 1 OS=Mus musculus GN=Adh1 PE=1 SV=2	IEVAPPKAH					3.03199e+07	1.93717e+07	26938450	6720470	8808050	48214850	2.70765e+08	0	3	4
sp|P61226|RAP2B_MOUSE Ras-related protein Rap-2b OS=Mus musculus GN=Rap2b PE=1 SV=1	IEVDSSPSV										3658070	17887000	0	0	2
sp|Q9D486-3|CMIP_MOUSE Isoform 3 of C-Maf-inducing protein OS=Mus musculus GN=Cmip	IEVFTPVVQ					7388060							0	1	0
tr|E9Q1Y3|E9Q1Y3_MOUSE Apolipoprotein B-100 (Fragment) OS=Mus musculus GN=Apob PE=1 SV=1	IEVSSPITL										11174000	42889170	0	0	2
tr|A0A0A0MQA3|A0A0A0MQA3_MOUSE Alpha-1-antitrypsin 1-1 OS=Mus musculus GN=Serpina1a PE=1 SV=1	IFFSPVSIA											1.16269e+08	0	0	1
tr|D3YXU1|D3YXU1_MOUSE Trifunctional enzyme subunit beta, mitochondrial (Fragment) OS=Mus musculus GN=Hadhb PE=1 SV=1	IFGTVIQEV					6089410							0	1	0
sp|Q8BTM8|FLNA_MOUSE Filamin-A OS=Mus musculus GN=Flna PE=1 SV=5	IFYTAPQPG							9539670			13436200	162896200	0	1	2
sp|P17182|ENOA_MOUSE Alpha-enolase OS=Mus musculus GN=Eno1 PE=1 SV=3	IGAEVYHNL			4546220	2977795								2	0	0
sp|Q8BGK9|CC018_MOUSE Uncharacterized protein C3orf18 homolog OS=Mus musculus PE=2 SV=1	IGLAVAMVL											20047300	0	0	1
sp|O89017|LGMN_MOUSE Legumain OS=Mus musculus GN=Lgmn PE=1 SV=1	IGQIQQFLD	2.25143e+08	70879000	285864000	230494000	1.04211e+08	99800500	156737000	8.36439e+07	35078950		4.92555e+07	4	3	3
sp|P68369|TBA1A_MOUSE Tubulin alpha-1A chain OS=Mus musculus GN=Tuba1a PE=1 SV=1	IHFPLATYA											5.41785e+07	0	0	1
sp|P61255|RL26_MOUSE 60S ribosomal protein L26 OS=Mus musculus GN=Rpl26 PE=1 SV=1	IHPSKVVIT					113324650							0	1	0
sp|P56480|ATPB_MOUSE ATP synthase subunit beta, mitochondrial OS=Mus musculus GN=Atp5b PE=1 SV=2	IIAILGMDE					4.99033e+07							0	1	0
sp|P10126|EF1A1_MOUSE Elongation factor 1-alpha 1 OS=Mus musculus GN=Eef1a1 PE=1 SV=3	IIDAPGHRD	13499535											1	0	0
tr|A3KG93|A3KG93_MOUSE Lysine-specific histone demethylase 1A OS=Mus musculus GN=Kdm1a PE=1 SV=1	IIGSGVSGL		613871										1	0	0
sp|P10126|EF1A1_MOUSE Elongation factor 1-alpha 1 OS=Mus musculus GN=Eef1a1 PE=1 SV=3	IILNHPGQI	94161200	7892300							5488470			2	0	1
sp|Q8CFI7|RPB2_MOUSE DNA-directed RNA polymerase II subunit RPB2 OS=Mus musculus GN=Polr2b PE=1 SV=2	IINPHAIPS								8458410	6990390	8571340	53344150	0	0	4
sp|O08807|PRDX4_MOUSE Peroxiredoxin-4 OS=Mus musculus GN=Prdx4 PE=1 SV=1	IIPDPAGKL	41096150		4460220		25182400							2	1	0
sp|P18242|CATD_MOUSE Cathepsin D OS=Mus musculus GN=Ctsd PE=1 SV=1	IIRIPLRKF			10659700	12766500								2	0	0
sp|Q9EQK5|MVP_MOUSE Major vault protein OS=Mus musculus GN=Mvp PE=1 SV=4	IIRIPPYHY	12317900											1	0	0
sp|P62259|1433E_MOUSE 14-3-3 protein epsilon OS=Mus musculus GN=Ywhae PE=1 SV=1	IISSIEQKE	8751160											1	0	0
tr|A0A1B0GSX0|A0A1B0GSX0_MOUSE L-lactate dehydrogenase A chain OS=Mus musculus GN=Ldha PE=4 SV=1	IITAGARQQ	354203000											1	0	0
sp|P08226|APOE_MOUSE Apolipoprotein E OS=Mus musculus GN=Apoe PE=1 SV=2	IITPVAQEN					34791400	43504500	104806900	1.01761e+08	21711800	1.10188e+08	105773000	0	3	4
tr|Q91VB8|Q91VB8_MOUSE Alpha globin 1 OS=Mus musculus GN=Hba-a2 PE=1 SV=1	IKAAWGKIG	680685000											1	0	0
sp|P58252|EF2_MOUSE Elongation factor 2 OS=Mus musculus GN=Eef2 PE=1 SV=2	IKDSVVAGF					71337600							0	1	0
sp|P08113|ENPL_MOUSE Endoplasmin OS=Mus musculus GN=Hsp90b1 PE=1 SV=2	IKEDEDDKT	9187100											1	0	0
sp|P09528|FRIH_MOUSE Ferritin heavy chain OS=Mus musculus GN=Fth1 PE=1 SV=2	IKELGDHVT	40847400				12497650							1	1	0
sp|Q8CAS9|PARP9_MOUSE Poly [ADP-ribose] polymerase 9 OS=Mus musculus GN=Parp9 PE=1 SV=2	IKGPQADLI											17175450	0	0	1
sp|Q9Z2U1|PSA5_MOUSE Proteasome subunit alpha type-5 OS=Mus musculus GN=Psma5 PE=1 SV=1	IKLGSTAIG					18394200							0	1	0
sp|P15532|NDKA_MOUSE Nucleoside diphosphate kinase A OS=Mus musculus GN=Nme1 PE=1 SV=1	IKPDGVQRG	286189300		76937140	91519400	430654200							3	1	0
tr|A2AU61|A2AU61_MOUSE RNA-binding protein Raly (Fragment) OS=Mus musculus GN=Raly PE=1 SV=1	IKSNIDALL	1.49313e+08		20798700	1.60298e+07	39583800							3	1	0
sp|Q9Z2U1|PSA5_MOUSE Proteasome subunit alpha type-5 OS=Mus musculus GN=Psma5 PE=1 SV=1	IKSSLIILK	21598000											1	0	0
sp|Q7TQH7|LRP10_MOUSE Low-density lipoprotein receptor-related protein 10 OS=Mus musculus GN=Lrp10 PE=2 SV=2	IKTPIPTPS					2.62351e+07					43275600	181337500	0	1	2
tr|Q5SQB5|Q5SQB5_MOUSE Nucleophosmin OS=Mus musculus GN=Npm1 PE=1 SV=1	IKVTLATLK	4998410	3830690										2	0	0
sp|Q99LX0|PARK7_MOUSE Protein deglycase DJ-1 OS=Mus musculus GN=Park7 PE=1 SV=1	IKVTVAGLA	9312210											1	0	0
sp|P05480|SRC_MOUSE Neuronal proto-oncogene tyrosine-protein kinase Src OS=Mus musculus GN=Src PE=1 SV=4	IKWTAPEAA											5.9917e+08	0	0	1
sp|P08103|HCK_MOUSE Tyrosine-protein kinase HCK OS=Mus musculus GN=Hck PE=1 SV=4	IKWTAPEAI											1.39861e+08	0	0	1
sp|Q9WTP6-2|KAD2_MOUSE Isoform 2 of Adenylate kinase 2, mitochondrial OS=Mus musculus GN=Ak2	ILAAFSKAT		11034500										1	0	0
sp|P18242|CATD_MOUSE Cathepsin D OS=Mus musculus GN=Ctsd PE=1 SV=1	ILKGPITKY								21934500	4.88499e+07			0	0	2
tr|Q6PGJ3|Q6PGJ3_MOUSE L1 cell adhesion molecule OS=Mus musculus GN=L1cam PE=1 SV=1	ILLLLILLI				16142800							82374400	1	0	1
sp|O35516|NOTC2_MOUSE Neurogenic locus notch homolog protein 2 OS=Mus musculus GN=Notch2 PE=1 SV=1	ILQASPTPL											37993000	0	0	1
sp|Q8C0Z1|F234A_MOUSE Protein FAM234A OS=Mus musculus GN=Fam234a PE=1 SV=1	ILWSQPLPS											65007810	0	0	1
tr|A0A0X1KG58|A0A0X1KG58_MOUSE B-lymphocyte antigen CD19 OS=Mus musculus GN=Cd19 PE=1 SV=1	ILYAAPQLH					1.11869e+09	4.01869e+08	5.93546e+08			1.13248e+08		0	3	1
sp|Q64475|H2B1B_MOUSE Histone H2B type 1-B OS=Mus musculus GN=Hist1h2bb PE=1 SV=3	IMNSFVNDI					10258280							0	1	0
sp|P02301|H3C_MOUSE Histone H3.3C OS=Mus musculus GN=H3f3c PE=3 SV=3	IMPKDIQLA	176939700				275274600							1	1	0
sp|P52480|KPYM_MOUSE Pyruvate kinase PKM OS=Mus musculus GN=Pkm PE=1 SV=4	IMVARGDLG				2905280								1	0	0
sp|P17182|ENOA_MOUSE Alpha-enolase OS=Mus musculus GN=Eno1 PE=1 SV=3	INKTIAPAL	9979670											1	0	0
sp|P11499|HS90B_MOUSE Heat shock protein HSP 90-beta OS=Mus musculus GN=Hsp90ab1 PE=1 SV=3	INPDHPIVE		5.45183e+08						17918200				1	0	1
sp|P07901|HS90A_MOUSE Heat shock protein HSP 90-alpha OS=Mus musculus GN=Hsp90aa1 PE=1 SV=4	INPDHSIIE		2.00838e+08						6545285	6022785			1	0	2
sp|O08573|LEG9_MOUSE Galectin-9 OS=Mus musculus GN=Lgals9 PE=1 SV=1	INPIIPFTG					30431600	24390250				1.40838e+08	1.23442e+08	0	2	2
sp|P08113|ENPL_MOUSE Endoplasmin OS=Mus musculus GN=Hsp90b1 PE=1 SV=2	INPRHPLIR				3279450								1	0	0
tr|Q9Z1R9|Q9Z1R9_MOUSE MCG124046 OS=Mus musculus GN=Prss1 PE=1 SV=1	INVLEGNEQ								66733700		78286000	5.52806e+07	0	0	3
sp|P50247|SAHH_MOUSE Adenosylhomocysteinase OS=Mus musculus GN=Ahcy PE=1 SV=3	INVNDSVTK	10079885	10728090	9475150		18691700		2384410	1.1147e+07	1.15581e+07			3	2	2
sp|P53026|RL10A_MOUSE 60S ribosomal protein L10a OS=Mus musculus GN=Rpl10a PE=1 SV=3	IPRILGPGL	43505800											1	0	0
sp|P52332|JAK1_MOUSE Tyrosine-protein kinase JAK1 OS=Mus musculus GN=Jak1 PE=1 SV=1	IPWIAPECV											4.48039e+07	0	0	1
tr|Q3TMX0|Q3TMX0_MOUSE MCG4375, isoform CRA_b OS=Mus musculus GN=Sdcbp PE=1 SV=1	IQAQTAYSA											8762760	0	0	1
sp|P61205|ARF3_MOUSE ADP-ribosylation factor 3 OS=Mus musculus GN=Arf3 PE=2 SV=2	IQATCATSG											387508000	0	0	1
sp|Q8BHN3-2|GANAB_MOUSE Isoform 2 of Neutral alpha-glucosidase AB OS=Mus musculus GN=Ganab	IQSYQKHHG					24268250							0	1	0
sp|O89093-2|CCL20_MOUSE Isoform Short of C-C motif chemokine 20 OS=Mus musculus GN=Ccl20	IQTPLPSRA	79664250			15917000	43191200							2	1	0
tr|A0A087WS56|A0A087WS56_MOUSE Fibronectin OS=Mus musculus GN=Fn1 PE=1 SV=1	IQWNAPEPS					26119250			4.88689e+07	2.13934e+07	78828900	1.90052e+08	0	1	4
sp|P14131|RS16_MOUSE 40S ribosomal protein S16 OS=Mus musculus GN=Rps16 PE=1 SV=4	IQYDRTLLV								9366160				0	0	1
sp|P63085|MK01_MOUSE Mitogen-activated protein kinase 1 OS=Mus musculus GN=Mapk1 PE=1 SV=3	IRAPTIEQM											18676200	0	0	1
sp|P62806|H4_MOUSE Histone H4 OS=Mus musculus GN=Hist1h4a PE=1 SV=2	IRDAVTYTE	123212450		152379350	228602000	78389400	116755000				46945700		3	2	1
tr|F6XI62|F6XI62_MOUSE 60S ribosomal protein L7 (Fragment) OS=Mus musculus GN=Rpl7 PE=1 SV=1	IRGINGVSP			11839150	2628440								2	0	0
sp|Q9EPU5|TNR21_MOUSE Tumor necrosis factor receptor superfamily member 21 OS=Mus musculus GN=Tnfrsf21 PE=1 SV=2	IRGPEASLA											15998300	0	0	1
sp|P02301|H3C_MOUSE Histone H3.3C OS=Mus musculus GN=H3f3c PE=3 SV=3	IRKLPFQRL	874577550		1652016000	405422600	1102921960		283999700		169016400	643404900	223332600	3	2	3
sp|P22752|H2A1_MOUSE Histone H2A type 1 OS=Mus musculus GN=Hist1h2ab PE=1 SV=3	IRNDEELNK	5.85208e+08	287769750	225660000	221211250	375313500			92877500	190026500			4	1	2
sp|Q8BHN3-2|GANAB_MOUSE Isoform 2 of Neutral alpha-glucosidase AB OS=Mus musculus GN=Ganab	IRPGLSPYR			8497860	2.85087e+06			5995650					2	1	0
sp|Q9JHW2|NIT2_MOUSE Omega-amidase NIT2 OS=Mus musculus GN=Nit2 PE=1 SV=1	IRQQIPILK			36923500						24806700			1	0	1
sp|Q9ERU3|ZNF22_MOUSE Zinc finger protein 22 OS=Mus musculus GN=Znf22 PE=1 SV=2	IRQVKGATS										175955770		0	0	1
sp|Q8BV66|IFI44_MOUSE Interferon-induced protein 44 OS=Mus musculus GN=Ifi44 PE=2 SV=1	IRRDLIKHG											101657000	0	0	1
sp|Q9DAK9|PHP14_MOUSE 14 kDa phosphohistidine phosphatase OS=Mus musculus GN=Phpt1 PE=1 SV=1	IRVHLAEPS	2729880											1	0	0
sp|O35607|BMPR2_MOUSE Bone morphogenetic protein receptor type-2 OS=Mus musculus GN=Bmpr2 PE=1 SV=1	IRYMAPEVL											22341900	0	0	1
tr|A0A0R4J0I1|A0A0R4J0I1_MOUSE MCG1051009 OS=Mus musculus GN=Serpina3k PE=1 SV=1	ISAALALVS					2.27496e+07							0	1	0
sp|P68369|TBA1A_MOUSE Tubulin alpha-1A chain OS=Mus musculus GN=Tuba1a PE=1 SV=1	ISAEKAYHE	3.12577e+08											1	0	0
tr|E9Q616|E9Q616_MOUSE Protein Ahnak OS=Mus musculus GN=Ahnak PE=1 SV=1	ISISGPKVN											48356300	0	0	1
tr|A2CEK3|A2CEK3_MOUSE Phosphoglucomutase-2 OS=Mus musculus GN=Pgm2 PE=1 SV=1	ISNGGPAPE	1.49893e+07											1	0	0
sp|Q8BHN3-2|GANAB_MOUSE Isoform 2 of Neutral alpha-glucosidase AB OS=Mus musculus GN=Ganab	ISSNTAGKT	1.20464e+08			4105760	2.31672e+08							2	1	0
sp|P05202|AATM_MOUSE Aspartate aminotransferase, mitochondrial OS=Mus musculus GN=Got2 PE=1 SV=1	ISVAGVTSG	58000300											1	0	0
tr|E9QLR9|E9QLR9_MOUSE DNA damage-induced apoptosis suppressor protein OS=Mus musculus GN=Ddias PE=4 SV=1	ISVSEVTSS							33167600					0	1	0
tr|A0A0R4J256|A0A0R4J256_MOUSE Proteasome subunit beta type OS=Mus musculus GN=Psmb9 PE=1 SV=1	ITAAGVDHR	54408100				26478550							1	1	0
sp|P17742|PPIA_MOUSE Peptidyl-prolyl cis-trans isomerase A OS=Mus musculus GN=Ppia PE=1 SV=2	ITADDEPLG		2522325										1	0	0
sp|Q148W0|AT8B1_MOUSE Phospholipid-transporting ATPase IC OS=Mus musculus GN=Atp8b1 PE=1 SV=2	ITAIKDLVD		7840600										1	0	0
tr|Q3U2G2|Q3U2G2_MOUSE Heat shock 70 kDa protein 4 OS=Mus musculus GN=Hspa4 PE=1 SV=1	ITDVVPYPI			20741600	23567100			33573350					2	1	0
sp|Q61990|PCBP2_MOUSE Poly(rC)-binding protein 2 OS=Mus musculus GN=Pcbp2 PE=1 SV=1	ITGSAASIS					2913490							0	1	0
tr|Q5SQB5|Q5SQB5_MOUSE Nucleophosmin OS=Mus musculus GN=Npm1 PE=1 SV=1	ITPPVVLRL		6.31727e+06			6129040							1	1	0
sp|Q9QZI9|SERC3_MOUSE Serine incorporator 3 OS=Mus musculus GN=Serinc3 PE=1 SV=2	ITSWYSPDA					26040200		39290200			29904150		0	2	1
sp|Q8BMJ2|SYLC_MOUSE Leucine--tRNA ligase, cytoplasmic OS=Mus musculus GN=Lars PE=1 SV=2	ITTDVNPYY	648284000	608696000	293914000	2.39446e+08	692076000		294101000	182673000	88151300			4	2	2
sp|P46978|STT3A_MOUSE Dolichyl-diphosphooligosaccharide--protein glycosyltransferase subunit STT3A OS=Mus musculus GN=Stt3a PE=1 SV=1	ITYTFHSTW		36708300						29288700		12396100		1	0	2
sp|O09061|PSB1_MOUSE Proteasome subunit beta type-1 OS=Mus musculus GN=Psmb1 PE=1 SV=1	IVASDTRLS	34135350				4.87794e+07							1	1	0
tr|A0A0R4J0I1|A0A0R4J0I1_MOUSE MCG1051009 OS=Mus musculus GN=Serpina3k PE=1 SV=1	IVFSPLSIS										4388890	48795400	0	0	2
sp|Q8VDD5|MYH9_MOUSE Myosin-9 OS=Mus musculus GN=Myh9 PE=1 SV=4	IVGANIETY		2390730										1	0	0
sp|P01634|KV5A2_MOUSE Ig kappa chain V-V region MOPC 21 OS=Mus musculus PE=1 SV=1	IVMTQSPKS	219050850	7085080	3.43671e+08	3.65726e+08		2.06098e+08	181233700	5.56954e+07	23105410	124608900	77098640	4	2	4
tr|A0A140T8N9|A0A140T8N9_MOUSE Protein Igkv6-32 (Fragment) OS=Mus musculus GN=Igkv6-32 PE=4 SV=2	IVMTQTPKF			35072600									1	0	0
sp|P51660|DHB4_MOUSE Peroxisomal multifunctional enzyme type 2 OS=Mus musculus GN=Hsd17b4 PE=1 SV=3	IVNDLGGDF		9300410										1	0	0
sp|Q80TS3|AGRL3_MOUSE Adhesion G protein-coupled receptor L3 OS=Mus musculus GN=Adgrl3 PE=1 SV=3	IVNSPVITA										5315800		0	0	1
sp|Q9DBJ1|PGAM1_MOUSE Phosphoglycerate mutase 1 OS=Mus musculus GN=Pgam1 PE=1 SV=3	IVPQIKEGK			1.01896e+07	8.11911e+06	5444050	10017500	1.74272e+07			2.29405e+07	7829670	2	3	2
sp|P68369|TBA1A_MOUSE Tubulin alpha-1A chain OS=Mus musculus GN=Tuba1a PE=1 SV=1	IVSSITASL		1005870			51531300							1	1	0
sp|P09411|PGK1_MOUSE Phosphoglycerate kinase 1 OS=Mus musculus GN=Pgk1 PE=1 SV=4	IVWNGPVGV											79382500	0	0	1
sp|Q91ZX7|LRP1_MOUSE Prolow-density lipoprotein receptor-related protein 1 OS=Mus musculus GN=Lrp1 PE=1 SV=1	IVYEGPELN								107768600	37381400	2.16384e+08	2.56273e+08	0	0	4
sp|Q9WVJ3|CBPQ_MOUSE Carboxypeptidase Q OS=Mus musculus GN=Cpq PE=1 SV=1	IVYNQPYTG											20454750	0	0	1
sp|P51829|ADCY7_MOUSE Adenylate cyclase type 7 OS=Mus musculus GN=Adcy7 PE=2 SV=2	IWGNTVNVA											33264400	0	0	1
sp|P29533|VCAM1_MOUSE Vascular cell adhesion protein 1 OS=Mus musculus GN=Vcam1 PE=1 SV=1	IWVSPSPIL										10903100		0	0	1
sp|P62806|H4_MOUSE Histone H4 OS=Mus musculus GN=Hist1h4a PE=1 SV=2	IYEETRGVL	641547000	312223000	462361500	4.39281e+08		397570500	409718000	1309205000	981839000	305101500		4	2	3
sp|P60710|ACTB_MOUSE Actin, cytoplasmic 1 OS=Mus musculus GN=Actb PE=1 SV=1	IYEGYALPH											4.44539e+07	0	0	1
tr|J3QNW0|J3QNW0_MOUSE DNA (cytosine-5)-methyltransferase OS=Mus musculus GN=Dnmt1 PE=1 SV=1	IYKAPSENW		8888010										1	0	0
sp|Q61152|PTN18_MOUSE Tyrosine-protein phosphatase non-receptor type 18 OS=Mus musculus GN=Ptpn18 PE=1 SV=1	IYSQVAPRA					89949200		57086100	16672100		72542800		0	2	2
sp|O55029|COPB2_MOUSE Coatomer subunit beta' OS=Mus musculus GN=Copb2 PE=1 SV=2	IYTAMALRN											10754615	0	0	1
sp|P35951|LDLR_MOUSE Low-density lipoprotein receptor OS=Mus musculus GN=Ldlr PE=1 SV=2	IYWTDSVPG											38707500	0	0	1
sp|O88188|LY86_MOUSE Lymphocyte antigen 86 OS=Mus musculus GN=Ly86 PE=1 SV=1	IYYAGPVNN					236031000			74363500		405084900	2.43088e+09	0	1	3
sp|P10922|H10_MOUSE Histone H1.0 OS=Mus musculus GN=H1f0 PE=2 SV=4	KAASKAPSK											719778	0	0	1
sp|Q64475|H2B1B_MOUSE Histone H2B type 1-B OS=Mus musculus GN=Hist1h2bb PE=1 SV=3	KAISKAQKK			2074700									1	0	0
sp|P16546-2|SPTN1_MOUSE Isoform 2 of Spectrin alpha chain, non-erythrocytic 1 OS=Mus musculus GN=Sptan1	KALINADEL	18562500	3005850			44142300			20926400	1.28299e+07	1.33106e+07		2	1	3
sp|Q9D0R4|DDX56_MOUSE Probable ATP-dependent RNA helicase DDX56 OS=Mus musculus GN=Ddx56 PE=2 SV=1	KALLFVNTL		3944130										1	0	0
tr|A0A0U1RQ40|A0A0U1RQ40_MOUSE WD repeat-containing protein 11 (Fragment) OS=Mus musculus GN=Wdr11 PE=1 SV=1	KALNKVKIL							713385					0	1	0
tr|W4VSN7|W4VSN7_MOUSE MCG123916 OS=Mus musculus GN=Gm3550 PE=4 SV=1	KALVKPQAI					40010200							0	1	0
sp|P07724|ALBU_MOUSE Serum albumin OS=Mus musculus GN=Alb PE=1 SV=3	KAPQVSTPT						59663700	22189100			62096900	5.31703e+07	0	2	2
sp|Q8CGP1|H2B1K_MOUSE Histone H2B type 1-K OS=Mus musculus GN=Hist1h2bk PE=1 SV=3	KAVTKAQKK			1217380	9944159								2	0	0
sp|P58252|EF2_MOUSE Elongation factor 2 OS=Mus musculus GN=Eef2 PE=1 SV=2	KAYLPVNES				60730050		27551200	29195250	43456400	51889600	8171040		1	2	3
tr|Q5SQB5|Q5SQB5_MOUSE Nucleophosmin OS=Mus musculus GN=Npm1 PE=1 SV=1	KCGSGPVHI	23039150											1	0	0
sp|Q8BZ71|STAC3_MOUSE SH3 and cysteine-rich domain-containing protein 3 OS=Mus musculus GN=Stac3 PE=2 SV=1	KDDLDFPPG	16082000				53505200							1	1	0
tr|A0A1B0GSX0|A0A1B0GSX0_MOUSE L-lactate dehydrogenase A chain OS=Mus musculus GN=Ldha PE=4 SV=1	KDLADELAL			19380100	28500100								2	0	0
sp|P06745|G6PI_MOUSE Glucose-6-phosphate isomerase OS=Mus musculus GN=Gpi PE=1 SV=4	KDPSAVAKH						20205700	38633150					0	2	0
sp|Q8CBB9|RSAD2_MOUSE Radical S-adenosyl methionine domain-containing protein 2 OS=Mus musculus GN=Rsad2 PE=1 SV=1	KDPSKSILD	49291100											1	0	0
tr|E9PZF0|E9PZF0_MOUSE Nucleoside diphosphate kinase OS=Mus musculus GN=Gm20390 PE=3 SV=1	KDRPFFPGL	70461700											1	0	0
sp|P63101|1433Z_MOUSE 14-3-3 protein zeta/delta OS=Mus musculus GN=Ywhaz PE=1 SV=1	KEMQPTHPI	2.16887e+08		16519100		1.38498e+08		24125500			20415400		2	2	1
sp|Q9EQU5-2|SET_MOUSE Isoform 2 of Protein SET OS=Mus musculus GN=Set	KEQQEAIEH	1.76819e+07											1	0	0
sp|P62983|RS27A_MOUSE Ubiquitin-40S ribosomal protein S27a OS=Mus musculus GN=Rps27a PE=1 SV=2	KESTLHLVL	2.47159e+09	9.95539e+09	6408860000	4.73338e+09	1.29485e+09	5410850000	5305870000	11756200000	9323570000	2425650000	3.279e+09	4	3	4
sp|Q64475|H2B1B_MOUSE Histone H2B type 1-B OS=Mus musculus GN=Hist1h2bb PE=1 SV=3	KESYSVYVY											147003000	0	0	1
sp|Q9D939|ST1C2_MOUSE Sulfotransferase 1C2 OS=Mus musculus GN=Sult1c2 PE=1 SV=1	KEVAGIPLQ	64480950				33237700		11407300					1	2	0
sp|P14152|MDHC_MOUSE Malate dehydrogenase, cytoplasmic OS=Mus musculus GN=Mdh1 PE=1 SV=3	KEVGVYEAL								3624645				0	0	1
sp|P17182|ENOA_MOUSE Alpha-enolase OS=Mus musculus GN=Eno1 PE=1 SV=3	KFAGRSFRN	129281000											1	0	0
sp|Q69ZT9|TBC30_MOUSE TBC1 domain family member 30 OS=Mus musculus GN=Tbc1d30 PE=1 SV=2	KFTLEPSLG		5107550										1	0	0
sp|P14211|CALR_MOUSE Calreticulin OS=Mus musculus GN=Calr PE=1 SV=1	KFYGDLEKD				2188590								1	0	0
sp|P14211|CALR_MOUSE Calreticulin OS=Mus musculus GN=Calr PE=1 SV=1	KGLQTSQDA			3.08616e+07	2.84809e+07		20880700						2	1	0
tr|Q8BVP2|Q8BVP2_MOUSE L-lactate dehydrogenase OS=Mus musculus GN=Ldhal6b PE=1 SV=1	KGLTDELAL									21237800			0	0	1
sp|A2AGT5|CKAP5_MOUSE Cytoskeleton-associated protein 5 OS=Mus musculus GN=Ckap5 PE=1 SV=1	KGPKILDHL		7.1064e+06	2485370	3.61678e+06		1472710	3942330	4.01964e+06	3501055			3	2	2
sp|Q8BW96|KCC1D_MOUSE Calcium/calmodulin-dependent protein kinase type 1D OS=Mus musculus GN=Camk1d PE=1 SV=2	KIFEFKETL		6387980						21635900			23542800	1	0	2
sp|P52480|KPYM_MOUSE Pyruvate kinase PKM OS=Mus musculus GN=Pkm PE=1 SV=4	KIISKIENH	24409110		27647600									2	0	0
sp|P43274|H14_MOUSE Histone H1.4 OS=Mus musculus GN=Hist1h1e PE=1 SV=2	KKAAGTATA										1171640		0	0	1
sp|Q9CRB8|MTFP1_MOUSE Mitochondrial fission process protein 1 OS=Mus musculus GN=Mtfp1 PE=1 SV=1	KKAGEVPSP								188900000	92223900			0	0	2
sp|Q9Z2U0|PSA7_MOUSE Proteasome subunit alpha type-7 OS=Mus musculus GN=Psma7 PE=1 SV=1	KKGSTAVGV			1.07035e+07	16061905		1.27637e+07	12665700					2	2	0
tr|Q75WC0|Q75WC0_MOUSE DNA polymerase subunit gamma-1 OS=Mus musculus GN=Polg PE=1 SV=1	KKPASASKL							16122100					0	1	0
sp|Q99104|MYO5A_MOUSE Unconventional myosin-Va OS=Mus musculus GN=Myo5a PE=1 SV=2	KKQLKVFAK								2985880				0	0	1
sp|P12970|RL7A_MOUSE 60S ribosomal protein L7a OS=Mus musculus GN=Rpl7a PE=1 SV=2	KKVAPAPAV										244999000		0	0	1
sp|Q3U564|DCP1B_MOUSE mRNA-decapping enzyme 1B OS=Mus musculus GN=Dcp1b PE=1 SV=1	KLIKPVPVR	75699200											1	0	0
sp|O08807|PRDX4_MOUSE Peroxiredoxin-4 OS=Mus musculus GN=Prdx4 PE=1 SV=1	KLKYFDKLN		76181650						53020900	52582750			1	0	2
sp|P62876|RPAB5_MOUSE DNA-directed RNA polymerases I, II, and III subunit RPABC5 OS=Mus musculus GN=Polr2l PE=3 SV=1	KLLNYAPLE	14412550	2.27124e+07						3829130				2	0	1
tr|E0CX30|E0CX30_MOUSE Zinc finger protein ZFAT OS=Mus musculus GN=Zfat PE=4 SV=1	KNGSDLQRH		1310430										1	0	0
sp|P62259|1433E_MOUSE 14-3-3 protein epsilon OS=Mus musculus GN=Ywhae PE=1 SV=1	KNVIGARRA	23614750				9.95104e+06							1	1	0
sp|P15864|H12_MOUSE Histone H1.2 OS=Mus musculus GN=Hist1h1c PE=1 SV=2	KPAGAAKKP						12254340	8215440					0	2	0
tr|A0A140LIN9|A0A140LIN9_MOUSE Dynein heavy chain 3, axonemal OS=Mus musculus GN=Dnah3 PE=1 SV=1	KQKKGHLLL								445892				0	0	1
sp|P01027|CO3_MOUSE Complement C3 OS=Mus musculus GN=C3 PE=1 SV=3	KQPSSAYAA		6702695			253024550	37288200	3.47665e+08	1.12227e+08	91620950	3.32508e+08	1.03285e+09	1	3	4
sp|Q91X43|SH319_MOUSE SH3 domain-containing protein 19 OS=Mus musculus GN=Sh3d19 PE=1 SV=2	KRGDVLVIL	14629000											1	0	0
sp|P62806|H4_MOUSE Histone H4 OS=Mus musculus GN=Hist1h4a PE=1 SV=2	KRQGRTLYG	1163510000	1681150000	310864350	75712400	521988000	13877700	68459820				27401500	4	3	1
sp|Q61271|ACV1B_MOUSE Activin receptor type-1B OS=Mus musculus GN=Acvr1b PE=1 SV=1	KRYMAPEVL								63699700	5.01354e+07	25822250	1.28201e+09	0	0	4
sp|P16125|LDHB_MOUSE L-lactate dehydrogenase B chain OS=Mus musculus GN=Ldhb PE=1 SV=2	KSLADELAL								22165100				0	0	1
sp|Q9Z2U0|PSA7_MOUSE Proteasome subunit alpha type-7 OS=Mus musculus GN=Psma7 PE=1 SV=1	KSVAKLQDE					5053350							0	1	0
sp|Q8C5H8-2|NAKD2_MOUSE Isoform 2 of NAD kinase 2, mitochondrial OS=Mus musculus GN=Nadk2	KVLDRLKPV	18948600			29488100								2	0	0
tr|F6XI62|F6XI62_MOUSE 60S ribosomal protein L7 (Fragment) OS=Mus musculus GN=Rpl7 PE=1 SV=1	KVPAVPETL			1399410									1	0	0
sp|P14152|MDHC_MOUSE Malate dehydrogenase, cytoplasmic OS=Mus musculus GN=Mdh1 PE=1 SV=3	KYAKKSVKV	36540400		43164600	2.69468e+07	19217650	35272000					19286600	3	2	1
sp|P16254|SRP14_MOUSE Signal recognition particle 14 kDa protein OS=Mus musculus GN=Srp14 PE=1 SV=1	KYDGRTKPI		31013200										1	0	0
sp|Q9JKP5|MBNL1_MOUSE Muscleblind-like protein 1 OS=Mus musculus GN=Mbnl1 PE=1 SV=1	KYFHPPAHL		67944000						24152900				1	0	1
sp|Q61419-2|CMAH_MOUSE Isoform 2 of Cytidine monophosphate-N-acetylneuraminic acid hydroxylase OS=Mus musculus GN=Cmah	KYINPPGSF		9.03099e+07	64677800	28108000			45914150	1.10074e+08	110780800			3	1	2
sp|Q8BWZ3-2|NAA25_MOUSE Isoform 2 of N-alpha-acetyltransferase 25, NatB auxiliary subunit OS=Mus musculus GN=Naa25	KYQEALDVI		10948900	2386210									2	0	0
sp|P70269|CATE_MOUSE Cathepsin E OS=Mus musculus GN=Ctse PE=1 SV=2	LAAGGVTPV			7577000	8290120								2	0	0
sp|O35516|NOTC2_MOUSE Neurogenic locus notch homolog protein 2 OS=Mus musculus GN=Notch2 PE=1 SV=1	LALTPPQAE											145449600	0	0	1
sp|P97449|AMPN_MOUSE Aminopeptidase N OS=Mus musculus GN=Anpep PE=1 SV=4	LASSHPLSS								2599720		13767100	3.78656e+07	0	0	3
tr|A0A075B6A0|A0A075B6A0_MOUSE Ig mu chain C region (Fragment) OS=Mus musculus GN=Ighm PE=1 SV=2	LATSQVLLS					94282800					14676600		0	1	1
sp|Q8R412|IF27A_MOUSE Interferon alpha-inducible protein 27-like protein 2A OS=Mus musculus GN=Ifi27l2a PE=3 SV=1	LAVAGAPVA											5204270	0	0	1
tr|F2Z471|F2Z471_MOUSE Voltage-dependent anion-selective channel protein 1 OS=Mus musculus GN=Vdac1 PE=1 SV=1	LAWTAGNSN					35411900							0	1	0
tr|E9Q1Z0|E9Q1Z0_MOUSE Protein Krt90 OS=Mus musculus GN=Krt90 PE=1 SV=1	LDIEIATYR			7955410									1	0	0
sp|Q8VDD9|PHIP_MOUSE PH-interacting protein OS=Mus musculus GN=Phip PE=1 SV=2	LDPDTGKLT			39146600	21466800								2	0	0
sp|P40142|TKT_MOUSE Transketolase OS=Mus musculus GN=Tkt PE=1 SV=1	LDPFTIKPL			13189700									1	0	0
sp|Q9R1P1|PSB3_MOUSE Proteasome subunit beta type-3 OS=Mus musculus GN=Psmb3 PE=1 SV=1	LDPKTFKPF					1.02328e+07							0	1	0
sp|P23116|EIF3A_MOUSE Eukaryotic translation initiation factor 3 subunit A OS=Mus musculus GN=Eif3a PE=1 SV=5	LDSAISMEL		10305800										1	0	0
tr|E9Q616|E9Q616_MOUSE Protein Ahnak OS=Mus musculus GN=Ahnak PE=1 SV=1	LDVSGPKVD											15766950	0	0	1
tr|A1BN54|A1BN54_MOUSE Alpha actinin 1a OS=Mus musculus GN=Actn1 PE=1 SV=1	LDYYDSPSV											7.10204e+07	0	0	1
sp|P06745|G6PI_MOUSE Glucose-6-phosphate isomerase OS=Mus musculus GN=Gpi PE=1 SV=4	LEAAKDPSA	4184160											1	0	0
sp|O09159|MA2B1_MOUSE Lysosomal alpha-mannosidase OS=Mus musculus GN=Man2b1 PE=1 SV=4	LEALVGPEA											21586300	0	0	1
tr|A0A0G2LB91|A0A0G2LB91_MOUSE Fas apoptotic inhibitory molecule 3 OS=Mus musculus GN=Fcmr PE=4 SV=1	LEAPWPHTP					8.90362e+07	38832450	44647000			22120920		0	3	1
sp|P52480|KPYM_MOUSE Pyruvate kinase PKM OS=Mus musculus GN=Pkm PE=1 SV=4	LEASDGIMV		12469630			25287200							1	1	0
sp|P62774|MTPN_MOUSE Myotrophin OS=Mus musculus GN=Mtpn PE=1 SV=2	LEATDNQAI										5163640		0	0	1
sp|P28078|DMA_MOUSE Class II histocompatibility antigen, M alpha chain OS=Mus musculus GN=H2-DMa PE=1 SV=1	LEFGKPNTL											16989800	0	0	1
tr|A0A0R4J256|A0A0R4J256_MOUSE Proteasome subunit beta type OS=Mus musculus GN=Psmb9 PE=1 SV=1	LELEEPPLV											8022320	0	0	1
sp|P42082|CD86_MOUSE T-lymphocyte activation antigen CD86 OS=Mus musculus GN=Cd86 PE=2 SV=1	LEPQIASAK								8420860	13042200		4.97096e+08	0	0	3
sp|P68369|TBA1A_MOUSE Tubulin alpha-1A chain OS=Mus musculus GN=Tuba1a PE=1 SV=1	LEPTVIDEV								5591410	11369570			0	0	2
sp|Q9DBC0|SELO_MOUSE Selenoprotein O OS=Mus musculus GN=Selo PE=1 SV=4	LEQLSPSDL	4731600											1	0	0
sp|P06345|HB2S_MOUSE H-2 class II histocompatibility antigen, A-S beta chain OS=Mus musculus GN=H2-Ab1 PE=1 SV=1	LEQPNVVIS					1.75512e+09	4.35552e+08	8.32978e+08			431156800	1.04981e+09	0	3	2
sp|O35284|BATF_MOUSE Basic leucine zipper transcriptional factor ATF-like OS=Mus musculus GN=Batf PE=1 SV=1	LESEDLEKQ					15939500							0	1	0
sp|P62827|RAN_MOUSE GTP-binding nuclear protein Ran OS=Mus musculus GN=Ran PE=1 SV=3	LEVAQTTAL		1.03718e+07										1	0	0
sp|O70370|CATS_MOUSE Cathepsin S OS=Mus musculus GN=Ctss PE=1 SV=2	LEYSMGMHT	31873700			18525700	31267300							2	1	0
sp|P11911|CD79A_MOUSE B-cell antigen receptor complex-associated protein alpha chain OS=Mus musculus GN=Cd79a PE=1 SV=2	LFFPEVNKN					1.44458e+10	9.71914e+09	9.1731e+09			6461315750	5.859e+08	0	3	2
sp|Q9Z2W0|DNPEP_MOUSE Aspartyl aminopeptidase OS=Mus musculus GN=Dnpep PE=1 SV=2	LFPSVSRNL				10591115								1	0	0
sp|P17182|ENOA_MOUSE Alpha-enolase OS=Mus musculus GN=Eno1 PE=1 SV=3	LFRAAVPSG	37954250				31692600							1	1	0
sp|Q9WU28|PFD5_MOUSE Prefoldin subunit 5 OS=Mus musculus GN=Pfdn5 PE=1 SV=1	LGAAQATVK	10756955	6791620										2	0	0
sp|Q03265|ATPA_MOUSE ATP synthase subunit alpha, mitochondrial OS=Mus musculus GN=Atp5a1 PE=1 SV=1	LGADTSVDL					34023500							0	1	0
sp|Q3TUF7|YETS2_MOUSE YEATS domain-containing protein 2 OS=Mus musculus GN=Yeats2 PE=1 SV=2	LGAETVVDV				13219700								1	0	0
tr|Q9ESU7|Q9ESU7_MOUSE Amino acid transporter OS=Mus musculus GN=Slc1a5 PE=1 SV=1	LGPARLTAF								5460300				0	0	1
sp|P14869|RLA0_MOUSE 60S acidic ribosomal protein P0 OS=Mus musculus GN=Rplp0 PE=1 SV=3	LGPEKTSFF								5053950				0	0	1
sp|Q9ET22|DPP2_MOUSE Dipeptidyl peptidase 2 OS=Mus musculus GN=Dpp7 PE=1 SV=2	LGPLPANPV										7539855	4227790	0	0	2
sp|Q9JL16|ISG20_MOUSE Interferon-stimulated gene 20 kDa protein OS=Mus musculus GN=Isg20 PE=1 SV=1	LGPQRVSGL	40280150	12461300	3.95486e+07	36085300	47992150	26797000	36001150	40941100	34252000	14929400		4	3	3
sp|Q64697|PTCA_MOUSE Protein tyrosine phosphatase receptor type C-associated protein OS=Mus musculus GN=Ptprcap PE=1 SV=1	LHAFSGSAA					102632400	7.7263e+07	7.28977e+07			15286300		0	3	1
sp|Q9JKF6|NECT1_MOUSE Nectin-1 OS=Mus musculus GN=Nectin1 PE=1 SV=3	LHCSFANPL											9243630	0	0	1
sp|P97807|FUMH_MOUSE Fumarate hydratase, mitochondrial OS=Mus musculus GN=Fh PE=1 SV=3	LHDALSAKS			3212270									1	0	0
sp|Q99LP6|GRPE1_MOUSE GrpE protein homolog 1, mitochondrial OS=Mus musculus GN=Grpel1 PE=1 SV=1	LHGRTLRPA	8180515											1	0	0
tr|Q5SQB5|Q5SQB5_MOUSE Nucleophosmin OS=Mus musculus GN=Npm1 PE=1 SV=1	LHIVEAEAM		4.25628e+07										1	0	0
sp|Q9JHR7|IDE_MOUSE Insulin-degrading enzyme OS=Mus musculus GN=Ide PE=1 SV=1	LHPALPGTL	25370000		36041400	23526400	1.54791e+07						41580200	3	1	1
sp|O35290|ECP3_MOUSE Eosinophil cationic-type ribonuclease 3 OS=Mus musculus GN=Ear3 PE=1 SV=1	LHTSFANAV											41638100	0	0	1
sp|P13020-2|GELS_MOUSE Isoform 2 of Gelsolin OS=Mus musculus GN=Gsn	LHTSTAMAA						29242450	4.72722e+07			29926800	41153400	0	2	2
sp|O35516|NOTC2_MOUSE Neurogenic locus notch homolog protein 2 OS=Mus musculus GN=Notch2 PE=1 SV=1	LHWAAAVNN											174672900	0	0	1
sp|P62827|RAN_MOUSE GTP-binding nuclear protein Ran OS=Mus musculus GN=Ran PE=1 SV=3	LIGDPNLEF		3582260										1	0	0
tr|A0A0R4IZW5|A0A0R4IZW5_MOUSE Cadherin 1, isoform CRA_b OS=Mus musculus GN=Cdh1 PE=1 SV=1	LILILLLLL				16142800							82374400	1	0	1
sp|P18242|CATD_MOUSE Cathepsin D OS=Mus musculus GN=Ctsd PE=1 SV=1	LILKGPITK	6.58397e+06				6547140							1	1	0
tr|D3YTZ7|D3YTZ7_MOUSE Josephin-2 OS=Mus musculus GN=Josd2 PE=1 SV=1	LILNLPSPV											58151900	0	0	1
sp|P32972|TNFL8_MOUSE Tumor necrosis factor ligand superfamily member 8 OS=Mus musculus GN=Tnfsf8 PE=2 SV=1	LINSKIKKQ	35093710	9817830										2	0	0
tr|B1AWZ5|B1AWZ5_MOUSE Protein NipSnap homolog 3B OS=Mus musculus GN=Nipsnap3b PE=1 SV=1	LIPTSFSPL			4842895	3687190								2	0	0
sp|P06745|G6PI_MOUSE Glucose-6-phosphate isomerase OS=Mus musculus GN=Gpi PE=1 SV=4	LIPVQTQHP			10342550				11029000					1	1	0
sp|P02301|H3C_MOUSE Histone H3.3C OS=Mus musculus GN=H3f3c PE=3 SV=3	LIRKLPFQR	553481700		343084600	195904900	1463614600	470903100	160608500			49052250		3	3	1
sp|P08113|ENPL_MOUSE Endoplasmin OS=Mus musculus GN=Hsp90b1 PE=1 SV=2	LISNASDAL			1.16125e+07	10807630								2	0	0
sp|Q9CX00|IST1_MOUSE IST1 homolog OS=Mus musculus GN=Ist1 PE=1 SV=1	LIWAAPRLQ										1894490	61495000	0	0	2
tr|D3YTM5|D3YTM5_MOUSE cAMP-dependent protein kinase type I-beta regulatory subunit (Fragment) OS=Mus musculus GN=Prkar1b PE=1 SV=8	LIYGTPRAA					32088600		104831000			21282100		0	2	1
tr|E9Q616|E9Q616_MOUSE Protein Ahnak OS=Mus musculus GN=Ahnak PE=1 SV=1	LKAPDVDVS											27855000	0	0	1
sp|P07901|HS90A_MOUSE Heat shock protein HSP 90-alpha OS=Mus musculus GN=Hsp90aa1 PE=1 SV=4	LKEDQTEYL					180137200							0	1	0
sp|P15532|NDKA_MOUSE Nucleoside diphosphate kinase A OS=Mus musculus GN=Nme1 PE=1 SV=1	LKEHYTDLK	257951400				2.10121e+08							1	1	0
sp|Q9D939|ST1C2_MOUSE Sulfotransferase 1C2 OS=Mus musculus GN=Sult1c2 PE=1 SV=1	LKEVAGIPL	12517150											1	0	0
tr|F6WR04|F6WR04_MOUSE Cathepsin S OS=Mus musculus GN=Ctss PE=1 SV=1	LKFIMIHNL								28312400				0	0	1
sp|P15532|NDKA_MOUSE Nucleoside diphosphate kinase A OS=Mus musculus GN=Nme1 PE=1 SV=1	LKFLQASED	16982320600		1.34563e+08	548852350	9.18074e+09	78730000				32278200	43684300	3	2	2
sp|P18242|CATD_MOUSE Cathepsin D OS=Mus musculus GN=Ctsd PE=1 SV=1	LKGPITKYS	13460000											1	0	0
sp|P51860|NP1L2_MOUSE Nucleosome assembly protein 1-like 2 OS=Mus musculus GN=Nap1l2 PE=2 SV=2	LKLLTDIKV					23198600							0	1	0
sp|Q60680|IKKA_MOUSE Inhibitor of nuclear factor kappa-B kinase subunit alpha OS=Mus musculus GN=Chuk PE=1 SV=1	LKPENIVLQ			71585100									1	0	0
sp|B2RRF6|Z518A_MOUSE Zinc finger protein 518A OS=Mus musculus GN=Znf518a PE=2 SV=1	LKPVNSVKE									1698750			0	0	1
sp|Q99LJ1|FUCO_MOUSE Tissue alpha-L-fucosidase OS=Mus musculus GN=Fuca1 PE=1 SV=1	LKSPKTTSA					5.28728e+07	20845990	1.72746e+07			15145600		0	3	1
tr|A0A1B0GSX0|A0A1B0GSX0_MOUSE L-lactate dehydrogenase A chain OS=Mus musculus GN=Ldha PE=4 SV=1	LKTPKIVSS								21537200		10162400	3.87976e+08	0	0	3
sp|Q3TPJ7-2|MIDN_MOUSE Isoform 2 of Midnolin OS=Mus musculus GN=Midn	LKVPKERLA									2972320			0	0	1
tr|Q3UEW6|Q3UEW6_MOUSE Receptor-type tyrosine-protein kinase FLT3 OS=Mus musculus GN=Flt3 PE=2 SV=1	LKWEFPREN											64372900	0	0	1
sp|Q8K310|MATR3_MOUSE Matrin-3 OS=Mus musculus GN=Matr3 PE=1 SV=1	LLAAATQSL		39663100										1	0	0
sp|O88342|WDR1_MOUSE WD repeat-containing protein 1 OS=Mus musculus GN=Wdr1 PE=1 SV=3	LLEAKGPVT								3.79739e+07	29777700	30551300	2.8756e+08	0	0	4
sp|P61620|S61A1_MOUSE Protein transport protein Sec61 subunit alpha isoform 1 OS=Mus musculus GN=Sec61a1 PE=1 SV=2	LLGTWSDTS					3463590							0	1	0
sp|Q62179|SEM4B_MOUSE Semaphorin-4B OS=Mus musculus GN=Sema4b PE=1 SV=2	LLLLLLLLL	89400400			32285600							164748800	2	0	1
tr|D3Z4E0|D3Z4E0_MOUSE L-amino-acid oxidase OS=Mus musculus GN=Il4i1 PE=1 SV=1	LLLNAPVVS	68887950	11680715	1.8972e+07	1.2114e+07	1110721300	7.6545e+08	8.17222e+08			584673400	2.2206e+08	4	3	2
sp|Q4ZJM9|C1QL4_MOUSE Complement C1q-like protein 4 OS=Mus musculus GN=C1ql4 PE=1 SV=1	LLLVAIPLL					44330100							0	1	0
sp|P70696|H2B1A_MOUSE Histone H2B type 1-A OS=Mus musculus GN=Hist1h2ba PE=1 SV=3	LLPGELAKH	98581250				108091000				137722500			1	1	1
sp|P22752|H2A1_MOUSE Histone H2A type 1 OS=Mus musculus GN=Hist1h2ab PE=1 SV=3	LLPKKTESH			3944340	1830178								2	0	0
tr|A2ATI6|A2ATI6_MOUSE Golgi reassembly stacking protein 2, isoform CRA_c OS=Mus musculus GN=Gorasp2 PE=1 SV=1	LLPPQVNQS					52254800		131196000			93828900	133472000	0	2	2
sp|Q8BYI6-3|PCAT2_MOUSE Isoform 3 of Lysophosphatidylcholine acyltransferase 2 OS=Mus musculus GN=Lpcat2	LLPVRALLV									1173450			0	0	1
tr|A6ZI44|A6ZI44_MOUSE Fructose-bisphosphate aldolase OS=Mus musculus GN=Aldoa PE=1 SV=1	LLTADDRVN	20222800							10912860				1	0	1
sp|P50428|ARSA_MOUSE Arylsulfatase A OS=Mus musculus GN=Arsa PE=1 SV=2	LLTGRLPVR	8437310				21031750							1	1	0
sp|P28063|PSB8_MOUSE Proteasome subunit beta type-8 OS=Mus musculus GN=Psmb8 PE=1 SV=2	LLYKYGEAA	10084700											1	0	0
sp|P12023-3|A4_MOUSE Isoform APP751 of Amyloid beta A4 protein OS=Mus musculus GN=App	LLYNVPAVA											422231000	0	0	1
sp|P14152|MDHC_MOUSE Malate dehydrogenase, cytoplasmic OS=Mus musculus GN=Mdh1 PE=1 SV=3	LLYSFPVVI					14878100					4.38392e+07	370647300	0	1	2
sp|Q05910|ADAM8_MOUSE Disintegrin and metalloproteinase domain-containing protein 8 OS=Mus musculus GN=Adam8 PE=1 SV=3	LNDLGPRAL								71346750		8767790	1.75978e+08	0	0	3
sp|P52480|KPYM_MOUSE Pyruvate kinase PKM OS=Mus musculus GN=Pkm PE=1 SV=4	LNFSHGTHE					38910350							0	1	0
sp|O70250|PGAM2_MOUSE Phosphoglycerate mutase 2 OS=Mus musculus GN=Pgam2 PE=1 SV=3	LNKAETAAK	1.45338e+08		6865230		3.80136e+07					8975730		2	1	1
sp|P22752|H2A1_MOUSE Histone H2A type 1 OS=Mus musculus GN=Hist1h2ab PE=1 SV=3	LNKLLGRVT								8626740				0	0	1
sp|O88188|LY86_MOUSE Lymphocyte antigen 86 OS=Mus musculus GN=Ly86 PE=1 SV=1	LNYSYPLCE											68062200	0	0	1
sp|O88561-2|S27A3_MOUSE Isoform 2 of Long-chain fatty acid transport protein 3 OS=Mus musculus GN=Slc27a3	LPAHLPLLL				33012000								1	0	0
sp|O89023|TPP1_MOUSE Tripeptidyl-peptidase 1 OS=Mus musculus GN=Tpp1 PE=1 SV=2	LPQALAPHV	1.64362e+08	2.29586e+07	28859200	26583200	3.52787e+08			33602700	4.92576e+07			4	1	2
sp|O70250|PGAM2_MOUSE Phosphoglycerate mutase 2 OS=Mus musculus GN=Pgam2 PE=1 SV=3	LPTGIPIVY				273637000			245560000					1	1	0
sp|P28665|MUG1_MOUSE Murinoglobulin-1 OS=Mus musculus GN=Mug1 PE=1 SV=3	LQAFKPFFV					30925500						43661700	0	1	1
sp|Q8K297|GT251_MOUSE Procollagen galactosyltransferase 1 OS=Mus musculus GN=Colgalt1 PE=1 SV=2	LQAPRVLIA											11836100	0	0	1
sp|P15532|NDKA_MOUSE Nucleoside diphosphate kinase A OS=Mus musculus GN=Nme1 PE=1 SV=1	LQASEDLLK	5.88565e+08				565674900							1	1	0
sp|Q64433|CH10_MOUSE 10 kDa heat shock protein, mitochondrial OS=Mus musculus GN=Hspe1 PE=1 SV=2	LQATVVAVG		2112140										1	0	0
sp|P02301|H3C_MOUSE Histone H3.3C OS=Mus musculus GN=H3f3c PE=3 SV=3	LQEASEAYL	179617800											1	0	0
sp|Q8VDD5|MYH9_MOUSE Myosin-9 OS=Mus musculus GN=Myh9 PE=1 SV=4	LQEELAAAE		12532500										1	0	0
sp|P01822|HVM46_MOUSE Ig heavy chain V region MOPC 315 OS=Mus musculus PE=1 SV=2	LQESGPGLV	7.47022e+07				18849700							1	1	0
sp|P22752|H2A1_MOUSE Histone H2A type 1 OS=Mus musculus GN=Hist1h2ab PE=1 SV=3	LQFPVGRVH	199527000									102744750		1	0	1
tr|A0A0B4J1G0|A0A0B4J1G0_MOUSE Fc of IgG, low affinity IIIa, receptor OS=Mus musculus GN=Fcgr4 PE=1 SV=1	LQKAVVNLD									4622260			0	0	1
sp|Q3UJD6|UBP19_MOUSE Ubiquitin carboxyl-terminal hydrolase 19 OS=Mus musculus GN=Usp19 PE=1 SV=1	LQLVLPKKV											2398620	0	0	1
sp|P39053|DYN1_MOUSE Dynamin-1 OS=Mus musculus GN=Dnm1 PE=1 SV=2	LQMVQQFAV					2337430							0	1	0
sp|Q9QUM0|ITA2B_MOUSE Integrin alpha-IIb OS=Mus musculus GN=Itga2b PE=1 SV=2	LQPKGPQAL								12797000		10822700	23901500	0	0	3
sp|P07901|HS90A_MOUSE Heat shock protein HSP 90-alpha OS=Mus musculus GN=Hsp90aa1 PE=1 SV=4	LQQSKILKV	17280390											1	0	0
sp|Q02053|UBA1_MOUSE Ubiquitin-like modifier-activating enzyme 1 OS=Mus musculus GN=Uba1 PE=1 SV=1	LQSANASVD		5.1006e+07										1	0	0
sp|P20934|EVI2A_MOUSE Protein EVI2A OS=Mus musculus GN=Evi2a PE=1 SV=2	LQSPGVLTA					31597400	21318300	2.30182e+07	2.90929e+07	1.93893e+07	1.25776e+08	531660380	0	3	4
sp|P13020-2|GELS_MOUSE Isoform 2 of Gelsolin OS=Mus musculus GN=Gsn	LQVLGPKPA					1.44065e+08	1.09336e+08	1.19403e+08	9.93248e+06	4946420	1.6476e+08	3.07984e+08	0	3	4
sp|Q3U7R1|ESYT1_MOUSE Extended synaptotagmin-1 OS=Mus musculus GN=Esyt1 PE=1 SV=2	LQVNSLIQT		951144										1	0	0
sp|P63276|RS17_MOUSE 40S ribosomal protein S17 OS=Mus musculus GN=Rps17 PE=1 SV=2	LQVTQPTVG			20516150									1	0	0
sp|P24527|LKHA4_MOUSE Leukotriene A-4 hydrolase OS=Mus musculus GN=Lta4h PE=1 SV=4	LQWLTPEQT	109303000											1	0	0
sp|Q9Z0N1|IF2G_MOUSE Eukaryotic translation initiation factor 2 subunit 3, X-linked OS=Mus musculus GN=Eif2s3x PE=1 SV=2	LQYAAPGGL											14413000	0	0	1
sp|P82198|BGH3_MOUSE Transforming growth factor-beta-induced protein ig-h3 OS=Mus musculus GN=Tgfbi PE=1 SV=1	LRAAVAASG											5137960	0	0	1
sp|P63017|HSP7C_MOUSE Heat shock cognate 71 kDa protein OS=Mus musculus GN=Hspa8 PE=1 SV=1	LRDAKLDKS	54088150				128957900							1	1	0
tr|F6XX07|F6XX07_MOUSE Protein Gm21970 (Fragment) OS=Mus musculus GN=Gm21970 PE=4 SV=1	LRFSAPQIE					1.47837e+09	3.59983e+08		136564100	73059900	358792860	2.17115e+09	0	2	4
Unknown protein for peptide #115690	LRGPRAPAL		1710410										1	0	0
tr|D6RFR0|D6RFR0_MOUSE Nik-related protein kinase OS=Mus musculus GN=Nrk PE=1 SV=1	LRKAIAKRL									1616510			0	0	1
sp|Q78IK2|USMG5_MOUSE Up-regulated during skeletal muscle growth protein 5 OS=Mus musculus GN=Usmg5 PE=1 SV=1	LRPKKTPAV			8357870									1	0	0
sp|P52480|KPYM_MOUSE Pyruvate kinase PKM OS=Mus musculus GN=Pkm PE=1 SV=4	LRRLAPITS			6.24527e+06									1	0	0
sp|P26039|TLN1_MOUSE Talin-1 OS=Mus musculus GN=Tln1 PE=1 SV=2	LRSAQPASA					23586800		14587400	20503000		4.35315e+07	70815800	0	2	3
sp|Q8CF98|COL10_MOUSE Collectin-10 OS=Mus musculus GN=Colec10 PE=2 SV=1	LRSNLSMLL											25596200	0	0	1
sp|Q9D7V9|NAAA_MOUSE N-acylethanolamine-hydrolyzing acid amidase OS=Mus musculus GN=Naaa PE=1 SV=2	LRTAVAQVI											2.21418e+07	0	0	1
sp|P80314|TCPB_MOUSE T-complex protein 1 subunit beta OS=Mus musculus GN=Cct2 PE=1 SV=4	LSAAEAAEV					5942010							0	1	0
sp|P43029|GDF7_MOUSE Growth/differentiation factor 7 OS=Mus musculus GN=Gdf7 PE=2 SV=2	LSEADEVVN					35470400							0	1	0
sp|B2RQC6|PYR1_MOUSE CAD protein OS=Mus musculus GN=Cad PE=1 SV=1	LSFSEATSS		1735490										1	0	0
sp|P63017|HSP7C_MOUSE Heat shock cognate 71 kDa protein OS=Mus musculus GN=Hspa8 PE=1 SV=1	LSGDKSENV			8222590									1	0	0
sp|Q99MZ7|PECR_MOUSE Peroxisomal trans-2-enoyl-CoA reductase OS=Mus musculus GN=Pecr PE=1 SV=1	LSPAASYIT					11221900							0	1	0
sp|Q9DBJ1|PGAM1_MOUSE Phosphoglycerate mutase 1 OS=Mus musculus GN=Pgam1 PE=1 SV=3	LSPAGHEEA	54606100											1	0	0
tr|E0CZ90|E0CZ90_MOUSE Proteasome activator complex subunit 2 (Fragment) OS=Mus musculus GN=Psme2 PE=1 SV=1	LSSLRAPLD	196622500											1	0	0
sp|P15261|INGR1_MOUSE Interferon gamma receptor 1 OS=Mus musculus GN=Ifngr1 PE=1 SV=3	LSTVTAPDS						48718400	60530700	26416300		81585500	375176000	0	2	3
tr|Q80ZE3|Q80ZE3_MOUSE Protein Siglecg OS=Mus musculus GN=Siglecg PE=1 SV=1	LSWSSPVGS					107912300	7.57801e+07	66374630			1.49271e+08	9.99172e+07	0	3	2
sp|P84750|KVM5_MOUSE Ig kappa chain V region Mem5 (Fragment) OS=Mus musculus PE=1 SV=1	LTFGSGTKL	1.69599e+08	35306000	7.06952e+06	11499590	248828000			7037640	8779415			4	1	2
sp|Q924S7|SPRE2_MOUSE Sprouty-related, EVH1 domain-containing protein 2 OS=Mus musculus GN=Spred2 PE=1 SV=1	LTFQSPADA								1225770			34977700	0	0	2
sp|Q01114|IL9R_MOUSE Interleukin-9 receptor OS=Mus musculus GN=Il9r PE=2 SV=1	LTLAQPVAL						1656980	3087165					0	2	0
tr|K7N609|K7N609_MOUSE Olfactory receptor OS=Mus musculus GN=Olfr611 PE=3 SV=1	LTLQVPAPI											43205200	0	0	1
sp|Q9QZI9|SERC3_MOUSE Serine incorporator 3 OS=Mus musculus GN=Serinc3 PE=1 SV=2	LVAPLVLTG											10361300	0	0	1
sp|Q9D0L8-3|MCES_MOUSE Isoform 3 of mRNA cap guanine-N7 methyltransferase OS=Mus musculus GN=Rnmt	LVFAFEKQQ	11947500			3037850								2	0	0
tr|E9PYK0|E9PYK0_MOUSE Protein unc-93 homolog B1 OS=Mus musculus GN=Unc93b1 PE=1 SV=1	LVGAYPNYN					31289600					109134600	1.7703e+08	0	1	2
sp|O09159|MA2B1_MOUSE Lysosomal alpha-mannosidase OS=Mus musculus GN=Man2b1 PE=1 SV=4	LVGPEANVG					40784300	73247550	5.41429e+07	5857190	51224900	2.43072e+08	1.98948e+09	0	3	4
sp|Q9CPR4|RL17_MOUSE 60S ribosomal protein L17 OS=Mus musculus GN=Rpl17 PE=1 SV=3	LVIEHIQVN					25681800							0	1	0
sp|Q9JL18|BACE2_MOUSE Beta-secretase 2 OS=Mus musculus GN=Bace2 PE=2 SV=1	LVLILLLLL											14256800	0	0	1
sp|P09581|CSF1R_MOUSE Macrophage colony-stimulating factor 1 receptor OS=Mus musculus GN=Csf1r PE=1 SV=3	LVLLLLLLL											28513600	0	0	1
sp|Q9EQU5-2|SET_MOUSE Isoform 2 of Protein SET OS=Mus musculus GN=Set	LVPDMDDEE		8770320				185828600			167252600	33985000		1	1	2
sp|P57780|ACTN4_MOUSE Alpha-actinin-4 OS=Mus musculus GN=Actn4 PE=1 SV=1	LVSIGAEEI		4828155										1	0	0
tr|Q8VET8|Q8VET8_MOUSE Olfactory receptor OS=Mus musculus GN=Olfr846 PE=2 SV=1	LVTILGNLL			10747405								67204100	1	0	1
tr|H3BK03|H3BK03_MOUSE Serum paraoxonase/arylesterase 1 (Fragment) OS=Mus musculus GN=Pon1 PE=1 SV=8	LVVNHPDSS											90503200	0	0	1
tr|E9Q958|E9Q958_MOUSE Fc receptor-like protein 1 OS=Mus musculus GN=Fcrl1 PE=4 SV=1	LVYHTPQVL					418757800	350948000	3.68244e+08			4.42386e+08	605283900	0	3	2
sp|P49722|PSA2_MOUSE Proteasome subunit alpha type-2 OS=Mus musculus GN=Psma2 PE=1 SV=3	LVYQEPIPT											89695500	0	0	1
tr|A2AR27|A2AR27_MOUSE Protein Slc2a6 (Fragment) OS=Mus musculus GN=Slc2a6 PE=1 SV=8	LVYTSPVIP											16923500	0	0	1
tr|Q5SXR6|Q5SXR6_MOUSE Clathrin heavy chain OS=Mus musculus GN=Cltc PE=1 SV=1	LWGSVLLES		3381920										1	0	0
tr|D3Z627|D3Z627_MOUSE Integrin alpha-L OS=Mus musculus GN=Itgal PE=1 SV=1	LYGSKASEA					19111500			31374200	2.68808e+07	91369750	7.08753e+08	0	1	4
sp|Q9DBY5|CBX6_MOUSE Chromobox protein homolog 6 OS=Mus musculus GN=Cbx6 PE=1 SV=2	LYKPPPAPL		9416310						8489860	3527020			1	0	2
sp|P28063|PSB8_MOUSE Proteasome subunit beta type-8 OS=Mus musculus GN=Psmb8 PE=1 SV=2	LYKYGEAAL								96607700				0	0	1
sp|Q3U1J4|DDB1_MOUSE DNA damage-binding protein 1 OS=Mus musculus GN=Ddb1 PE=1 SV=2	LYLKTKGDF	15588800		38555920	20747420	87239600	54074200	50651750			64519600	74767450	3	3	2
sp|Q99LI9|CLP1_MOUSE Polyribonucleotide 5'-hydroxyl-kinase Clp1 OS=Mus musculus GN=Clp1 PE=1 SV=1	LYLNTHTAL			16027700									1	0	0
sp|P17182|ENOA_MOUSE Alpha-enolase OS=Mus musculus GN=Eno1 PE=1 SV=3	LYTAKGLFR					12842300							0	1	0
sp|Q62351|TFR1_MOUSE Transferrin receptor protein 1 OS=Mus musculus GN=Tfrc PE=1 SV=1	LYWADLKTL			9651150	7574630								2	0	0
sp|P62274|RS29_MOUSE 40S ribosomal protein S29 OS=Mus musculus GN=Rps29 PE=3 SV=2	LYWSHPRKF					5599880							0	1	0
sp|P16125|LDHB_MOUSE L-lactate dehydrogenase B chain OS=Mus musculus GN=Ldhb PE=1 SV=2	MDLQHGSLF			3.22885e+07	39689600								2	0	0
sp|P10126|EF1A1_MOUSE Elongation factor 1-alpha 1 OS=Mus musculus GN=Eef1a1 PE=1 SV=3	MEAAGFTAQ			87154900	6.46498e+07		4.84118e+07	4.33343e+07	2.05009e+07	1.94698e+07			2	2	2
tr|A0A0R4J0K9|A0A0R4J0K9_MOUSE AP-5 complex subunit mu-1 OS=Mus musculus GN=Ap5m1 PE=1 SV=1	MEISLSGTL				37498100						88538100		1	0	1
sp|P51881|ADT2_MOUSE ADP/ATP translocase 2 OS=Mus musculus GN=Slc25a5 PE=1 SV=3	MGGAFVLVL					12421500							0	1	0
sp|O70370|CATS_MOUSE Cathepsin S OS=Mus musculus GN=Ctss PE=1 SV=2	MIHNLEYSM	30399000	9526680	13104060	8459645					7035720			4	0	1
sp|Q8VBX4|CLC4K_MOUSE C-type lectin domain family 4 member K OS=Mus musculus GN=Cd207 PE=2 SV=1	MKEEAPEAH											1.89434e+07	0	0	1
sp|P61358|RL27_MOUSE 60S ribosomal protein L27 OS=Mus musculus GN=Rpl27 PE=1 SV=2	MKPGKVVLV											26098900	0	0	1
sp|P63038|CH60_MOUSE 60 kDa heat shock protein, mitochondrial OS=Mus musculus GN=Hspd1 PE=1 SV=1	MLGDFVNMV					11638100							0	1	0
sp|P54116|STOM_MOUSE Erythrocyte band 7 integral membrane protein OS=Mus musculus GN=Stom PE=1 SV=3	MNASRALKE											33254700	0	0	1
sp|Q8VBV3|EXOS2_MOUSE Exosome complex component RRP4 OS=Mus musculus GN=Exosc2 PE=1 SV=1	MNLPGGELR		2320490										1	0	0
sp|P47968|RPIA_MOUSE Ribose-5-phosphate isomerase OS=Mus musculus GN=Rpia PE=1 SV=2	MQDGSVNVR					37313100							0	1	0
sp|P19437|CD20_MOUSE B-lymphocyte antigen CD20 OS=Mus musculus GN=Ms4a1 PE=1 SV=1	MRESKALGA										6291680		0	0	1
sp|P04441|HG2A_MOUSE H-2 class II histocompatibility antigen gamma chain OS=Mus musculus GN=Cd74 PE=1 SV=3	MRMATPLLM	1.57625e+09	36569620	6.74665e+08	6.89457e+08	2.12722e+10	2.23046e+10	37076111500	1267759590	5.23722e+08	3.62407e+10	6.97192e+10	4	3	4
sp|P99027|RLA2_MOUSE 60S acidic ribosomal protein P2 OS=Mus musculus GN=Rplp2 PE=1 SV=3	MRYVASYLL				4.37904e+07								1	0	0
sp|P01887|B2MG_MOUSE Beta-2-microglobulin OS=Mus musculus GN=B2m PE=1 SV=2	MSFSKDWSF			11315380	12904700						18998150	22708000	2	0	2
sp|P01029|CO4B_MOUSE Complement C4-B OS=Mus musculus GN=C4b PE=1 SV=3	MSGSEASNV						4541130	5.04641e+06			5325910		0	2	1
tr|Q5SQB5|Q5SQB5_MOUSE Nucleophosmin OS=Mus musculus GN=Npm1 PE=1 SV=1	MSPLRPQNY	173054700	7161820	17843800	38214350	99699900							4	1	0
tr|A0A075B6D5|A0A075B6D5_MOUSE Protein Igkv19-93 OS=Mus musculus GN=Igkv19-93 PE=1 SV=7	MTQSPSSLS						4934570						0	1	0
sp|P63163|RSMN_MOUSE Small nuclear ribonucleoprotein-associated protein N OS=Mus musculus GN=Snrpn PE=2 SV=1	MTVEGPPPK		9752350										1	0	0
sp|Q9CQD1|RAB5A_MOUSE Ras-related protein Rab-5A OS=Mus musculus GN=Rab5a PE=1 SV=1	MYYRGAQAA							90830900					0	1	0
sp|Q08857|CD36_MOUSE Platelet glycoprotein 4 OS=Mus musculus GN=Cd36 PE=1 SV=2	NAFASPLQN					56386900			48252800		89622500	206921000	0	1	3
sp|P25206|MCM3_MOUSE DNA replication licensing factor MCM3 OS=Mus musculus GN=Mcm3 PE=1 SV=2	NAFEELVAF	146622000	89770100	2.28771e+08	202669000	59735750	2.89011e+08				330495000	207385000	4	2	2
sp|P62915|TF2B_MOUSE Transcription initiation factor IIB OS=Mus musculus GN=Gtf2b PE=1 SV=1	NAFKEITTM		121369000						118830500	85351000	40665950		1	0	3
sp|P70349|HINT1_MOUSE Histidine triad nucleotide-binding protein 1 OS=Mus musculus GN=Hint1 PE=1 SV=3	NEGADGGQS	2.1019e+08	2.29904e+07	7.92663e+07	31515250	95475050			5.21165e+07	5.33434e+07			4	1	2
tr|Q5SQB5|Q5SQB5_MOUSE Nucleophosmin OS=Mus musculus GN=Npm1 PE=1 SV=1	NEHQLSLRT			4.77496e+07	3.02572e+07	13457000	1.59456e+07	1.71227e+07			9301280	12094200	2	3	2
sp|P17156|HSP72_MOUSE Heat shock-related 70 kDa protein 2 OS=Mus musculus GN=Hspa2 PE=1 SV=2	NEPTAAAIA			9135930		584932400	156459000	201094600	133898930		502314975	3199115000	1	3	3
sp|Q9JLI8|SART3_MOUSE Squamous cell carcinoma antigen recognized by T-cells 3 OS=Mus musculus GN=Sart3 PE=1 SV=1	NESQASQAV		3714290										1	0	0
sp|Q8BFR4|GNS_MOUSE N-acetylglucosamine-6-sulfatase OS=Mus musculus GN=Gns PE=1 SV=1	NEYGAPDAG										5436250		0	0	1
tr|Q3LR78|Q3LR78_MOUSE CtBP-interacting BTB zinc finger protein OS=Mus musculus GN=Zbtb38 PE=1 SV=1	NGPRITNAF		56966950		23155050				52011550	46697450			2	0	2
sp|Q8BH69|SPS1_MOUSE Selenide, water dikinase 1 OS=Mus musculus GN=Sephs1 PE=1 SV=1	NHFQEDEQF			4988910							7592450		1	0	1
sp|P62806|H4_MOUSE Histone H4 OS=Mus musculus GN=Hist1h4a PE=1 SV=2	NIQGITKPA	9393980		5.82699e+07	6.94511e+07	10635200	42310945	7.22748e+07	5156400	10574390	25639670	16323200	3	3	4
sp|P01634|KV5A2_MOUSE Ig kappa chain V-V region MOPC 21 OS=Mus musculus PE=1 SV=1	NIVMTQSPK	5113360											1	0	0
sp|O88968|TCO2_MOUSE Transcobalamin-2 OS=Mus musculus GN=Tcn2 PE=1 SV=1	NIYSTPLAL										20381300	14998400	0	0	2
sp|Q8R050|ERF3A_MOUSE Eukaryotic peptide chain release factor GTP-binding subunit ERF3A OS=Mus musculus GN=Gspt1 PE=1 SV=2	NKMDDPTVN											9066990	0	0	1
sp|O70250|PGAM2_MOUSE Phosphoglycerate mutase 2 OS=Mus musculus GN=Pgam2 PE=1 SV=3	NLPTGIPIV	16892180	24718800	180273720	254209700			129255600	21827400			48425800	4	1	2
sp|P12023-3|A4_MOUSE Isoform APP751 of Amyloid beta A4 protein OS=Mus musculus GN=App	NMISEPRIS											17307900	0	0	1
sp|Q9EQH2|ERAP1_MOUSE Endoplasmic reticulum aminopeptidase 1 OS=Mus musculus GN=Erap1 PE=1 SV=2	NPVGYPLAW	44576450											1	0	0
tr|E0CXB1|E0CXB1_MOUSE Proteasome subunit alpha type-6 OS=Mus musculus GN=Psma6 PE=1 SV=1	NQGGLTSVA	9626400											1	0	0
sp|P70269|CATE_MOUSE Cathepsin E OS=Mus musculus GN=Ctse PE=1 SV=2	NQVGLAPAV			63681000	64673600								2	0	0
sp|Q01853|TERA_MOUSE Transitional endoplasmic reticulum ATPase OS=Mus musculus GN=Vcp PE=1 SV=4	NRPNSIDPA							20458450					0	1	0
sp|P05202|AATM_MOUSE Aspartate aminotransferase, mitochondrial OS=Mus musculus GN=Got2 PE=1 SV=1	NVGYLAHAI	2.19349e+08		9.30684e+06	7262285	1.2218e+08	4116990	6143360					3	3	0
sp|P62806|H4_MOUSE Histone H4 OS=Mus musculus GN=Hist1h4a PE=1 SV=2	NVIRDAVTY	27920000							28942000	33558100	16868450		1	0	3
sp|Q9CY97|SSU72_MOUSE RNA polymerase II subunit A C-terminal domain phosphatase SSU72 OS=Mus musculus GN=Ssu72 PE=1 SV=1	NVYDFKTTY		347559000										1	0	0
sp|P16675|PPGB_MOUSE Lysosomal protective protein OS=Mus musculus GN=Ctsa PE=1 SV=1	NYLNNPYVR										25715300	74667700	0	0	2
sp|Q9Z1Q5|CLIC1_MOUSE Chloride intracellular channel protein 1 OS=Mus musculus GN=Clic1 PE=1 SV=3	NYLTSPLPE											46875000	0	0	1
sp|Q80TM9|NISCH_MOUSE Nischarin OS=Mus musculus GN=Nisch PE=1 SV=2	PAAAEAPAA					12647700	7600965	12146000			17731300	17981500	0	3	2
sp|P43276|H15_MOUSE Histone H1.5 OS=Mus musculus GN=Hist1h1b PE=1 SV=2	PAAAGVKKV								264602	5525200			0	0	2
sp|Q9DBH0|WWP2_MOUSE NEDD4-like E3 ubiquitin-protein ligase WWP2 OS=Mus musculus GN=Wwp2 PE=1 SV=1	PAAAQAPDA					73932700			24001800		48993800	26014800	0	1	3
sp|Q9QWV9|CCNT1_MOUSE Cyclin-T1 OS=Mus musculus GN=Ccnt1 PE=1 SV=3	PAFEFVHSY								11721300				0	0	1
tr|Q9D1E1|Q9D1E1_MOUSE ISG12a protein OS=Mus musculus GN=Ifi27 PE=2 SV=1	PAGGLVAIL									184751			0	0	1
sp|P14211|CALR_MOUSE Calreticulin OS=Mus musculus GN=Calr PE=1 SV=1	PAIYFKEQF					50780000							0	1	0
sp|P35762|CD81_MOUSE CD81 antigen OS=Mus musculus GN=Cd81 PE=1 SV=2	PAPNTFYVG											5.5887e+07	0	0	1
sp|P14434|HA2B_MOUSE H-2 class II histocompatibility antigen, A-B alpha chain OS=Mus musculus GN=H2-Aa PE=1 SV=2	PATNEAPQA						97038245	166478800	39799490		1.82091e+08	5.53455e+08	0	2	3
sp|O55222|ILK_MOUSE Integrin-linked protein kinase OS=Mus musculus GN=Ilk PE=1 SV=2	PAWVAPEAL											87463500	0	0	1
tr|Q1MX41|Q1MX41_MOUSE Protein kinase C delta type OS=Mus musculus GN=Prkcd PE=1 SV=1	PDYIAPEIL											17441200	0	0	1
sp|Q8CFG0|SULF2_MOUSE Extracellular sulfatase Sulf-2 OS=Mus musculus GN=Sulf2 PE=2 SV=2	PDYSAPNPI								1475810	1.231e+07	34820000	539779150	0	0	4
sp|P09528|FRIH_MOUSE Ferritin heavy chain OS=Mus musculus GN=Fth1 PE=1 SV=2	PEAGMAEYL				13505500								1	0	0
sp|Q8BHB3|LAX1_MOUSE Lymphocyte transmembrane adapter 1 OS=Mus musculus GN=Lax1 PE=2 SV=2	PEAPQANGS										11053200		0	0	1
tr|A2APX3|A2APX3_MOUSE Cystatin (Fragment) OS=Mus musculus GN=Cst3 PE=1 SV=1	PEEADANEE		8967650										1	0	0
sp|P17751|TPIS_MOUSE Triosephosphate isomerase OS=Mus musculus GN=Tpi1 PE=1 SV=4	PEFVDIINA		4419170	10685200		29466900			2.03423e+07	19061350			2	1	2
sp|Q920E5|FPPS_MOUSE Farnesyl pyrophosphate synthase OS=Mus musculus GN=Fdps PE=1 SV=1	PEIGDAIAR	34998500											1	0	0
tr|S4R2P8|S4R2P8_MOUSE Baculoviral IAP repeat-containing protein 6 OS=Mus musculus GN=Birc6 PE=1 SV=1	PEKLQWEIV				7492510								1	0	0
tr|F6YU21|F6YU21_MOUSE Protein FAM179A (Fragment) OS=Mus musculus GN=Fam179a PE=4 SV=1	PELVAANLV		79966300										1	0	0
sp|O89053|COR1A_MOUSE Coronin-1A OS=Mus musculus GN=Coro1a PE=1 SV=5	PEPSGTPSS		19119800										1	0	0
sp|Q99JW2|ACY1_MOUSE Aminoacylase-1 OS=Mus musculus GN=Acy1 PE=1 SV=1	PESEHPSVT	14936500											1	0	0
sp|P14483|HB2A_MOUSE H-2 class II histocompatibility antigen, A beta chain OS=Mus musculus GN=H2-Ab1 PE=1 SV=1	PETHTSLRR					4542970							0	1	0
sp|P17182|ENOA_MOUSE Alpha-enolase OS=Mus musculus GN=Eno1 PE=1 SV=3	PEVILPVPA	11393800		3241840	5542150								3	0	0
tr|A0A0A0MQ79|A0A0A0MQ79_MOUSE Protein PRRC2C OS=Mus musculus GN=Prrc2c PE=1 SV=1	PEVSPAQPK									24089600		61989400	0	0	2
sp|Q2TBE6|P4K2A_MOUSE Phosphatidylinositol 4-kinase type 2-alpha OS=Mus musculus GN=Pi4k2a PE=1 SV=1	PEYTFPSGS											10613900	0	0	1
sp|P51660|DHB4_MOUSE Peroxisomal multifunctional enzyme type 2 OS=Mus musculus GN=Hsd17b4 PE=1 SV=3	PEYVAPLVL											9050545	0	0	1
sp|O70370|CATS_MOUSE Cathepsin S OS=Mus musculus GN=Ctss PE=1 SV=2	PFGDEDALK		2.62887e+07	12789500	6767110				2.24099e+07	34573300			3	0	2
sp|Q8VHQ2|SOCS7_MOUSE Suppressor of cytokine signaling 7 OS=Mus musculus GN=Socs7 PE=1 SV=1	PFPLQDLVP		22771400										1	0	0
sp|P40142|TKT_MOUSE Transketolase OS=Mus musculus GN=Tkt PE=1 SV=1	PFTIKPLDR	22190200		6632650	5868850	8140440							3	1	0
sp|Q9JI10-2|STK3_MOUSE Isoform 2 of Serine/threonine-protein kinase 3 OS=Mus musculus GN=Stk3	PFWMAPEVI											8462080	0	0	1
sp|O08573|LEG9_MOUSE Galectin-9 OS=Mus musculus GN=Lgals9 PE=1 SV=1	PFYTPIPNG					24871100			112228900	1.01873e+08		390209000	0	1	3
sp|Q91W90|TXND5_MOUSE Thioredoxin domain-containing protein 5 OS=Mus musculus GN=Txndc5 PE=1 SV=2	PHAKHLYTA	13371500											1	0	0
sp|Q80XK6|ATG2B_MOUSE Autophagy-related protein 2 homolog B OS=Mus musculus GN=Atg2b PE=1 SV=3	PHWLEPTIY											31343300	0	0	1
sp|P61290|PSME3_MOUSE Proteasome activator complex subunit 3 OS=Mus musculus GN=Psme3 PE=1 SV=1	PILLTNSHD									4737445			0	0	1
sp|P52480|KPYM_MOUSE Pyruvate kinase PKM OS=Mus musculus GN=Pkm PE=1 SV=4	PILYRPVAV								35507200	5.34085e+07			0	0	2
sp|Q8VEG0|CCD71_MOUSE Coiled-coil domain-containing protein 71 OS=Mus musculus GN=Ccdc71 PE=2 SV=1	PKAARAKAK						10211700						0	1	0
sp|Q63ZV0|INSM1_MOUSE Insulinoma-associated protein 1 OS=Mus musculus GN=Insm1 PE=1 SV=1	PKAIRKLHF								161871				0	0	1
sp|P43275|H11_MOUSE Histone H1.1 OS=Mus musculus GN=Hist1h1a PE=1 SV=2	PKASKAKVT									2262260			0	0	1
sp|Q61599|GDIR2_MOUSE Rho GDP-dissociation inhibitor 2 OS=Mus musculus GN=Arhgdib PE=1 SV=3	PKGMLARGT					68544300							0	1	0
sp|O70250|PGAM2_MOUSE Phosphoglycerate mutase 2 OS=Mus musculus GN=Pgam2 PE=1 SV=3	PKIKAGQRV	10324975											1	0	0
sp|Q61233|PLSL_MOUSE Plastin-2 OS=Mus musculus GN=Lcp1 PE=1 SV=4	PKISTSLPV			68857500	55654800	1.61925e+09		202571720	918960000	1799697450	3558402550	1.99291e+10	2	2	4
tr|A0A0A6YY48|A0A0A6YY48_MOUSE Protein Pcdh7 (Fragment) OS=Mus musculus GN=Pcdh7 PE=1 SV=1	PKKDKKNKK						919652						0	1	0
sp|P22752|H2A1_MOUSE Histone H2A type 1 OS=Mus musculus GN=Hist1h2ab PE=1 SV=3	PKKTESHHK				830714								1	0	0
sp|Q920A5|RISC_MOUSE Retinoid-inducible serine carboxypeptidase OS=Mus musculus GN=Scpep1 PE=1 SV=2	PKSSETAAF										38784940	1.35227e+08	0	0	2
sp|P08101|FCGR2_MOUSE Low affinity immunoglobulin gamma Fc region receptor II OS=Mus musculus GN=Fcgr2 PE=1 SV=2	PKSSRSLPV											5255720	0	0	1
sp|P43276|H15_MOUSE Histone H1.5 OS=Mus musculus GN=Hist1h1b PE=1 SV=2	PKTAKPKAA								22003640	75123000			0	0	2
sp|Q99N05|M4A4D_MOUSE Membrane-spanning 4-domains subfamily A member 4D OS=Mus musculus GN=Ms4a4d PE=2 SV=1	PKVLGAIQV	101034000					82278600						1	1	0
sp|Q9DB20|ATPO_MOUSE ATP synthase subunit O, mitochondrial OS=Mus musculus GN=Atp5o PE=1 SV=1	PKVSLAVLN											66142700	0	0	1
sp|P68369|TBA1A_MOUSE Tubulin alpha-1A chain OS=Mus musculus GN=Tuba1a PE=1 SV=1	PLATYAPVI											24805400	0	0	1
sp|Q9DC69|NDUA9_MOUSE NADH dehydrogenase [ubiquinone] 1 alpha subcomplex subunit 9, mitochondrial OS=Mus musculus GN=Ndufa9 PE=1 SV=2	PLELKSIEV	14352700				140385500							1	1	0
tr|A0A140LHC9|A0A140LHC9_MOUSE Vesicular glutamate transporter 2 OS=Mus musculus GN=Slc17a6 PE=1 SV=1	PLEVPEKKA										2793160		0	0	1
sp|C3VPR6|NLRC5_MOUSE Protein NLRC5 OS=Mus musculus GN=Nlrc5 PE=1 SV=2	PLGASSLAL				3507620								1	0	0
sp|P17742|PPIA_MOUSE Peptidyl-prolyl cis-trans isomerase A OS=Mus musculus GN=Ppia PE=1 SV=2	PLGRVSFEL				6301380								1	0	0
tr|A0A0R4J0I1|A0A0R4J0I1_MOUSE MCG1051009 OS=Mus musculus GN=Serpina3k PE=1 SV=1	PLSISAALA											13853800	0	0	1
sp|O89017|LGMN_MOUSE Legumain OS=Mus musculus GN=Lgmn PE=1 SV=1	PLTILKRKL				14040755								1	0	0
tr|H3BKZ6|H3BKZ6_MOUSE Kallikrein-1 (Fragment) OS=Mus musculus GN=Klk6 PE=1 SV=1	PNLQVILGK							21534300					0	1	0
sp|Q5EG47|AAPK1_MOUSE 5'-AMP-activated protein kinase catalytic subunit alpha-1 OS=Mus musculus GN=Prkaa1 PE=1 SV=2	PNYAAPEVI											2.33707e+07	0	0	1
tr|W4VSN7|W4VSN7_MOUSE MCG123916 OS=Mus musculus GN=Gm3550 PE=4 SV=1	PQAIKPKMP			1132780							2.82215e+07		1	0	1
sp|P70269|CATE_MOUSE Cathepsin E OS=Mus musculus GN=Ctse PE=1 SV=2	PQGGSGSEL	57021100											1	0	0
sp|P04919-2|B3AT_MOUSE Isoform 2 of Band 3 anion transport protein OS=Mus musculus GN=Slc4a1	PQGPVPNTA								17927000		30584300	37213800	0	0	3
tr|Q9CPX4|Q9CPX4_MOUSE Ferritin OS=Mus musculus GN=Ftl1 PE=1 SV=1	PQGSLGEYL	1309715210	50022150	66242050	3.67935e+07	4475266800					1121470000	311734000	4	1	2
sp|Q571E4|GALNS_MOUSE N-acetylgalactosamine-6-sulfatase OS=Mus musculus GN=Galns PE=1 SV=2	PQPPNIVLL	24770400			22923400	2.69745e+07							2	1	0
sp|P07724|ALBU_MOUSE Serum albumin OS=Mus musculus GN=Alb PE=1 SV=3	PQVSTPTLV					43537000	7.41141e+08	327844900	133039350	79642300	738175500	2.96206e+09	0	3	4
tr|A2AH28|A2AH28_MOUSE ADP-ribose pyrophosphatase, mitochondrial (Fragment) OS=Mus musculus GN=Nudt9 PE=1 SV=1	PQWADPQIS											6377610	0	0	1
sp|Q80WC1-3|UBN2_MOUSE Isoform 3 of Ubinuclein-2 OS=Mus musculus GN=Ubn2	PRKKVPKQL							1328990					0	1	0
sp|Q91ZI8|IOD3_MOUSE Thyroxine 5-deiodinase OS=Mus musculus GN=Dio3 PE=1 SV=4	PRQAASRLV										995202		0	0	1
sp|Q3UU41|SCIMP_MOUSE SLP adapter and CSK-interacting membrane protein OS=Mus musculus GN=Scimp PE=1 SV=1	PRQPSAWYS								9921440			88248600	0	0	2
sp|P27773|PDIA3_MOUSE Protein disulfide-isomerase A3 OS=Mus musculus GN=Pdia3 PE=1 SV=2	PRTADGIVS								16971300	38974350	11704920	245327500	0	0	4
sp|P08101|FCGR2_MOUSE Low affinity immunoglobulin gamma Fc region receptor II OS=Mus musculus GN=Fcgr2 PE=1 SV=2	PSGGSVPVS											26670700	0	0	1
tr|Q80ZE3|Q80ZE3_MOUSE Protein Siglecg OS=Mus musculus GN=Siglecg PE=1 SV=1	PSLSFPVAT										12126000		0	0	1
sp|Q07797|LG3BP_MOUSE Galectin-3-binding protein OS=Mus musculus GN=Lgals3bp PE=1 SV=1	PTFHTPLDL											443410500	0	0	1
sp|Q9DCH4|EIF3F_MOUSE Eukaryotic translation initiation factor 3 subunit F OS=Mus musculus GN=Eif3f PE=1 SV=2	PTPAATPAA							7885940			9381405		0	1	1
sp|Q64467|G3PT_MOUSE Glyceraldehyde-3-phosphate dehydrogenase, testis-specific OS=Mus musculus GN=Gapdhs PE=1 SV=1	PTPNVSVVD								95764800	67254700			0	0	2
sp|Q8BMF4|ODP2_MOUSE Dihydrolipoyllysine-residue acetyltransferase component of pyruvate dehydrogenase complex, mitochondrial OS=Mus musculus GN=Dlat PE=1 SV=2	PVAPTPSAA							1.03951e+07					0	1	0
sp|P60867|RS20_MOUSE 40S ribosomal protein S20 OS=Mus musculus GN=Rps20 PE=1 SV=1	PVEPEVAIH		5743730										1	0	0
tr|Q5SQB5|Q5SQB5_MOUSE Nucleophosmin OS=Mus musculus GN=Npm1 PE=1 SV=1	PVHISGQHL		12335430	62779500	60457800	35833110	54751970	8.24004e+07	6572940	17900700	35311220	28935090	3	3	4
sp|P97825|HN1_MOUSE Hematological and neurological expressed 1 protein OS=Mus musculus GN=Hn1 PE=1 SV=3	PVPAAPVPS					36903100	21610500	37132855	17751900		92091300	53138800	0	3	3
sp|Q8BTM8|FLNA_MOUSE Filamin-A OS=Mus musculus GN=Flna PE=1 SV=5	PVPGSPFPL											3538920	0	0	1
sp|Q32MD9|CDON_MOUSE Cell adhesion molecule-related/down-regulated by oncogenes OS=Mus musculus GN=Cdon PE=1 SV=2	PVTARISWX		3840040										1	0	0
sp|P10404|ENV1_MOUSE MLV-related proviral Env polyprotein OS=Mus musculus PE=1 SV=3	PVTRFSLTR					15705300							0	1	0
sp|Q9QZC7|PKHB2_MOUSE Pleckstrin homology domain-containing family B member 2 OS=Mus musculus GN=Plekhb2 PE=1 SV=1	PYAAYATPT								20425800	5132070	41127405	583923650	0	0	4
sp|P58021|TM9S2_MOUSE Transmembrane 9 superfamily member 2 OS=Mus musculus GN=Tm9sf2 PE=1 SV=1	PYEYTAFDF											19426200	0	0	1
tr|A6ZI44|A6ZI44_MOUSE Fructose-bisphosphate aldolase OS=Mus musculus GN=Aldoa PE=1 SV=1	PYPALTPEQ	24345380		22860980	2.60586e+08							166028000	3	0	1
sp|Q9CXB2|SOAT_MOUSE Solute carrier family 10 member 6 OS=Mus musculus GN=Slc10a6 PE=2 SV=1	PYQSIGITL										3097310		0	0	1
sp|Q9R1P1|PSB3_MOUSE Proteasome subunit beta type-3 OS=Mus musculus GN=Psmb3 PE=1 SV=1	PYYTEPVIA					29813850	30744700	37388800			78061750	4.10377e+08	0	3	2
sp|Q3UMW7-3|MAPK3_MOUSE Isoform 3 of MAP kinase-activated protein kinase 3 OS=Mus musculus GN=Mapkapk3	PYYVAPEVL								9122355	10624000		1.18054e+08	0	0	3
sp|P80317|TCPZ_MOUSE T-complex protein 1 subunit zeta OS=Mus musculus GN=Cct6a PE=1 SV=3	QAFADALLI					18105725							0	1	0
sp|P68510|1433F_MOUSE 14-3-3 protein eta OS=Mus musculus GN=Ywhah PE=1 SV=2	QAFDDAIAE			7052930	10651000				21511500	1.8204e+07			2	0	2
sp|Q8BG07|PLD4_MOUSE Phospholipase D4 OS=Mus musculus GN=Pld4 PE=1 SV=1	QAFSNPSAG		3157360			1.04402e+09	1.01675e+09	954135000	1.5807e+08	8.89757e+07	1.94573e+09	3.60336e+09	1	3	4
tr|A0A0A0MQA3|A0A0A0MQA3_MOUSE Alpha-1-antitrypsin 1-1 OS=Mus musculus GN=Serpina1a PE=1 SV=1	QAVHKAVLT					60281700							0	1	0
sp|P22752|H2A1_MOUSE Histone H2A type 1 OS=Mus musculus GN=Hist1h2ab PE=1 SV=3	QAVLLPKKT	628926600	146227400	4.29135e+08	197968000	196962600	1.02344e+08	296476700	110183000	28408800	47944200	415802000	4	3	4
sp|P20029|GRP78_MOUSE 78 kDa glucose-regulated protein OS=Mus musculus GN=Hspa5 PE=1 SV=3	QDTGDLVLL	40087800											1	0	0
sp|P52480|KPYM_MOUSE Pyruvate kinase PKM OS=Mus musculus GN=Pkm PE=1 SV=4	QDVDMVFAS					141606000							0	1	0
sp|P02301|H3C_MOUSE Histone H3.3C OS=Mus musculus GN=H3f3c PE=3 SV=3	QEASEAYLV	219987000	354997500	395412000	665858040	775716150		215397900	146561400	256295200		171550900	4	2	3
sp|P54822|PUR8_MOUSE Adenylosuccinate lyase OS=Mus musculus GN=Adsl PE=1 SV=2	QEGGDNDLI				11392290								1	0	0
sp|Q99NB9|SF3B1_MOUSE Splicing factor 3B subunit 1 OS=Mus musculus GN=Sf3b1 PE=1 SV=1	QEIYGGSDS		2326310										1	0	0
sp|O09159|MA2B1_MOUSE Lysosomal alpha-mannosidase OS=Mus musculus GN=Man2b1 PE=1 SV=4	QEVLAPQVV					45568100	104443000	72292300			1.51696e+08	5.04962e+08	0	3	2
sp|P35700|PRDX1_MOUSE Peroxiredoxin-1 OS=Mus musculus GN=Prdx1 PE=1 SV=1	QGGLGPMNI	40731000											1	0	0
sp|P22752|H2A1_MOUSE Histone H2A type 1 OS=Mus musculus GN=Hist1h2ab PE=1 SV=3	QGGVLPNIQ								87850000	141132000			0	0	2
sp|P62806|H4_MOUSE Histone H4 OS=Mus musculus GN=Hist1h4a PE=1 SV=2	QGITKPAIR	9.58991e+07		36261875	20338924	7.16866e+07	7176860	23178900	88512390	5.25249e+07	11405200		3	3	3
tr|A2AU61|A2AU61_MOUSE RNA-binding protein Raly (Fragment) OS=Mus musculus GN=Raly PE=1 SV=1	QIKSNIDAL	6.92833e+07	9830030										2	0	0
sp|Q8C1Z7|BBS4_MOUSE Bardet-Biedl syndrome 4 protein homolog OS=Mus musculus GN=Bbs4 PE=1 SV=1	QKLGAALQV								21061350	33107000			0	0	2
sp|Q9D3J9|CX021_MOUSE Uncharacterized protein CXorf21 homolog OS=Mus musculus PE=2 SV=1	QKPISNAVL											15024200	0	0	1
sp|Q9ERU3|ZNF22_MOUSE Zinc finger protein 22 OS=Mus musculus GN=Znf22 PE=1 SV=2	QKWGVAIRF			10023400									1	0	0
sp|Q9EQU5-2|SET_MOUSE Isoform 2 of Protein SET OS=Mus musculus GN=Set	QKYNKLRQP	14130860											1	0	0
sp|Q99LM2|CK5P3_MOUSE CDK5 regulatory subunit-associated protein 3 OS=Mus musculus GN=Cdk5rap3 PE=1 SV=1	QLAPAILQG									30523400			0	0	1
sp|Q60805|MERTK_MOUSE Tyrosine-protein kinase Mer OS=Mus musculus GN=Mertk PE=1 SV=1	QLFSGPLPG										7777730		0	0	1
sp|P08226|APOE_MOUSE Apolipoprotein E OS=Mus musculus GN=Apoe PE=1 SV=2	QLGPVAEET	887501950	93790960	173291010	8.82757e+07	4556221725	4.12091e+09	3.67559e+09	5.321e+09	1.77913e+09	6.60066e+09	2.39541e+10	4	3	4
sp|Q8VG42|OL508_MOUSE Olfactory receptor 508 OS=Mus musculus GN=Olfr508 PE=3 SV=1	QLHTPMYLL		32552600										1	0	0
sp|Q6ZPY2-2|SMG5_MOUSE Isoform 2 of Protein SMG5 OS=Mus musculus GN=Smg5	QLPEGSQKL					28980000							0	1	0
sp|Q99LJ1|FUCO_MOUSE Tissue alpha-L-fucosidase OS=Mus musculus GN=Fuca1 PE=1 SV=1	QLPPTVLPV											5.91558e+07	0	0	1
sp|O70370|CATS_MOUSE Cathepsin S OS=Mus musculus GN=Ctss PE=1 SV=2	QLQRDPTLD				24343100								1	0	0
tr|Q5SQB5|Q5SQB5_MOUSE Nucleophosmin OS=Mus musculus GN=Npm1 PE=1 SV=1	QLSLRTVSL	16000300											1	0	0
sp|P20029|GRP78_MOUSE 78 kDa glucose-regulated protein OS=Mus musculus GN=Hspa5 PE=1 SV=3	QLTSNPENT	337742150		44654350	92931000	210757000							3	1	0
sp|O70250|PGAM2_MOUSE Phosphoglycerate mutase 2 OS=Mus musculus GN=Pgam2 PE=1 SV=3	QMWVPVVRT			11282200	11052910		6516515	11712100			2354310	5152060	2	2	2
sp|Q8VEB4|PAG15_MOUSE Group XV phospholipase A2 OS=Mus musculus GN=Pla2g15 PE=1 SV=1	QMYGGPVVL											3562150	0	0	1
sp|P80316|TCPE_MOUSE T-complex protein 1 subunit epsilon OS=Mus musculus GN=Cct5 PE=1 SV=1	QNGLPAVRW					30712300							0	1	0
sp|Q60596|XRCC1_MOUSE DNA repair protein XRCC1 OS=Mus musculus GN=Xrcc1 PE=1 SV=2	QPKAKTQAA						6465260						0	1	0
sp|Q8CIH5|PLCG2_MOUSE 1-phosphatidylinositol 4,5-bisphosphate phosphodiesterase gamma-2 OS=Mus musculus GN=Plcg2 PE=1 SV=1	QQELWAQDL		19065300										1	0	0
sp|O89017|LGMN_MOUSE Legumain OS=Mus musculus GN=Lgmn PE=1 SV=1	QQFLDARHV	47894400											1	0	0
sp|P22682|CBL_MOUSE E3 ubiquitin-protein ligase CBL OS=Mus musculus GN=Cbl PE=1 SV=3	QRAPVPAST											21440300	0	0	1
sp|P14152|MDHC_MOUSE Malate dehydrogenase, cytoplasmic OS=Mus musculus GN=Mdh1 PE=1 SV=3	QRGAAVIKA			20108530	1.43572e+07				20919790	15474200			2	0	2
sp|Q9D7H3|RTCA_MOUSE RNA 3'-terminal phosphate cyclase OS=Mus musculus GN=RtcA PE=1 SV=2	QRVEVDGGI		8177530										1	0	0
tr|F6WR04|F6WR04_MOUSE Cathepsin S OS=Mus musculus GN=Ctss PE=1 SV=1	QSPKTVTFR		2184530										1	0	0
sp|P63038|CH60_MOUSE 60 kDa heat shock protein, mitochondrial OS=Mus musculus GN=Hspd1 PE=1 SV=1	QSWGSPKVT										48058200		0	0	1
sp|E5FYH1|TOPZ1_MOUSE Testis- and ovary-specific PAZ domain-containing protein 1 OS=Mus musculus GN=Topaz1 PE=2 SV=1	QTLVAPDLV			152187000	222235000						89082400		2	0	1
sp|Q6PB66|LPPRC_MOUSE Leucine-rich PPR motif-containing protein, mitochondrial OS=Mus musculus GN=Lrpprc PE=1 SV=2	QVPSQIAVT						2996940						0	1	0
sp|P27808|MGAT1_MOUSE Alpha-1,3-mannosyl-glycoprotein 2-beta-N-acetylglucosaminyltransferase OS=Mus musculus GN=Mgat1 PE=1 SV=1	QVYGAPQLQ					4.19503e+08	1.58896e+08	214727865			126536890	61990950	0	3	2
sp|Q5DU02|UBP22_MOUSE Ubiquitin carboxyl-terminal hydrolase 22 OS=Mus musculus GN=Usp22 PE=2 SV=2	QYQQPLDSL		52783000	75068600	64040100		60138600				40125900		3	1	1
sp|Q8JZQ9|EIF3B_MOUSE Eukaryotic translation initiation factor 3 subunit B OS=Mus musculus GN=Eif3b PE=1 SV=1	RAKPAAQSE	16913700											1	0	0
tr|E0CX78|E0CX78_MOUSE Fc receptor-like A (Fragment) OS=Mus musculus GN=Fcrla PE=1 SV=1	REAASPVAI					8.75247e+07	6.87271e+07	66461150			4.593e+07		0	3	1
sp|P02301|H3C_MOUSE Histone H3.3C OS=Mus musculus GN=H3f3c PE=3 SV=3	REIAQDFKT	806810900	138778950	329689240	289330700	553625000			148188750	112775100	256660700	251819900	4	1	4
sp|Q99LX0|PARK7_MOUSE Protein deglycase DJ-1 OS=Mus musculus GN=Park7 PE=1 SV=1	RGPGTSFEF			11357995	12914550								2	0	0
sp|P63276|RS17_MOUSE 40S ribosomal protein S17 OS=Mus musculus GN=Rps17 PE=1 SV=2	RGPVRGISI	112736000	434108500		279957000	685088000		3.88171e+08		334207500			3	2	1
sp|P06800-3|PTPRC_MOUSE Isoform 3 of Receptor-type tyrosine-protein phosphatase C OS=Mus musculus GN=Ptprc	RGVGTPEPT					5504300					2.98467e+07	1.20276e+08	0	1	2
sp|O70250|PGAM2_MOUSE Phosphoglycerate mutase 2 OS=Mus musculus GN=Pgam2 PE=1 SV=3	RHYGGLTGL	1.0368e+08				54875200					33245000		1	1	1
sp|Q64525|H2B2B_MOUSE Histone H2B type 2-B OS=Mus musculus GN=Hist2h2bb PE=1 SV=3	RIAGEASRL							2.65169e+06					0	1	0
sp|P70696|H2B1A_MOUSE Histone H2B type 1-A OS=Mus musculus GN=Hist1h2ba PE=1 SV=3	RIASEASRL			4341760	10005480		8369280						2	1	0
sp|D3Z750|MRO2A_MOUSE Maestro heat-like repeat-containing protein family member 2A OS=Mus musculus GN=Mroh2a PE=1 SV=2	RITIKSMQL											22939000	0	0	1
sp|P52480|KPYM_MOUSE Pyruvate kinase PKM OS=Mus musculus GN=Pkm PE=1 SV=4	RKAADVHEV			14708150									1	0	0
sp|Q8BKX1|BAIP2_MOUSE Brain-specific angiogenesis inhibitor 1-associated protein 2 OS=Mus musculus GN=Baiap2 PE=1 SV=2	RKAAQPKSL								1214450				0	0	1
sp|P43276|H15_MOUSE Histone H1.5 OS=Mus musculus GN=Hist1h1b PE=1 SV=2	RKATGPPVS					91871950							0	1	0
sp|P62806|H4_MOUSE Histone H4 OS=Mus musculus GN=Hist1h4a PE=1 SV=2	RKTVTAMDV	2.94891e+09				1192940000							1	1	0
sp|O70370|CATS_MOUSE Cathepsin S OS=Mus musculus GN=Ctss PE=1 SV=2	RLIWEKNLK	3.77483e+08	2.67059e+08	98146400	8.01655e+07	2.85895e+08			186601400				4	1	1
sp|P70696|H2B1A_MOUSE Histone H2B type 1-A OS=Mus musculus GN=Hist1h2ba PE=1 SV=3	RLLLPGELA	75326250		25073600	23742200								3	0	0
sp|Q9QZS7|NPHN_MOUSE Nephrin OS=Mus musculus GN=Nphs1 PE=1 SV=2	RLPLLPVLF											139756000	0	0	1
sp|P22752|H2A1_MOUSE Histone H2A type 1 OS=Mus musculus GN=Hist1h2ab PE=1 SV=3	RNDEELNKL			54397500									1	0	0
sp|P70195|PSB7_MOUSE Proteasome subunit beta type-7 OS=Mus musculus GN=Psmb7 PE=1 SV=1	RPFSVPNKK	5991245		1.94991e+07		2.14776e+07		5130380					2	2	0
sp|P26039|TLN1_MOUSE Talin-1 OS=Mus musculus GN=Tln1 PE=1 SV=2	RQLETVREL		4471240							3397810			1	0	1
sp|O70370|CATS_MOUSE Cathepsin S OS=Mus musculus GN=Ctss PE=1 SV=2	RQSPKTVTF		3.34546e+07	9.57357e+06	11223560		6754280	1.86401e+07		26882650			3	2	1
sp|P14483|HB2A_MOUSE H-2 class II histocompatibility antigen, A beta chain OS=Mus musculus GN=H2-Ab1 PE=1 SV=1	RRLEQPNVV											167922000	0	0	1
sp|Q9DCU2|PLLP_MOUSE Plasmolipin OS=Mus musculus GN=Pllp PE=1 SV=1	RSALGVLAL	13829800											1	0	0
sp|P17182|ENOA_MOUSE Alpha-enolase OS=Mus musculus GN=Eno1 PE=1 SV=3	RSFRNPLAK							2191370					0	1	0
sp|Q6P5E4|UGGG1_MOUSE UDP-glucose:glycoprotein glucosyltransferase 1 OS=Mus musculus GN=Uggt1 PE=1 SV=4	RSPAISWVN											6658835	0	0	1
sp|P63038|CH60_MOUSE 60 kDa heat shock protein, mitochondrial OS=Mus musculus GN=Hspd1 PE=1 SV=1	RTVIIEQSW		4.485e+07	4838380					40342900	2.4714e+07			2	0	2
sp|P20029|GRP78_MOUSE 78 kDa glucose-regulated protein OS=Mus musculus GN=Hspa5 PE=1 SV=3	RTWNDPSVQ	45953200				133290450	45537800	48119600			65299500	1.45624e+08	1	3	2
sp|P60710|ACTB_MOUSE Actin, cytoplasmic 1 OS=Mus musculus GN=Actb PE=1 SV=1	RVAPEEHPV	11623750		9232210		8632870							2	1	0
tr|A0A0R4J256|A0A0R4J256_MOUSE Proteasome subunit beta type OS=Mus musculus GN=Psmb9 PE=1 SV=1	RVSAGTAVV	58925700											1	0	0
sp|O35215|DOPD_MOUSE D-dopachrome decarboxylase OS=Mus musculus GN=Ddt PE=1 SV=3	RVSVTIRPG	20029600				9834420							1	1	0
sp|Q60692|PSB6_MOUSE Proteasome subunit beta type-6 OS=Mus musculus GN=Psmb6 PE=1 SV=3	RVTDKLTPI					7.24269e+06							0	1	0
sp|P01865|GCAM_MOUSE Ig gamma-2A chain C region, membrane-bound form OS=Mus musculus GN=Igh-1a PE=1 SV=3	RVVSALPIQ	59645200											1	0	0
tr|A0A0U1RPV7|A0A0U1RPV7_MOUSE Polynucleotide 5'-hydroxyl-kinase NOL9 (Fragment) OS=Mus musculus GN=Nol9 PE=1 SV=1	RYFPPLGSI		7.52164e+06	3157010					4709460	3049780			2	0	2
sp|Q99L48|NMD3_MOUSE 60S ribosomal export protein NMD3 OS=Mus musculus GN=Nmd3 PE=1 SV=1	RYFQPPASW	3.89355e+08	550795000	3.35851e+08	3.01077e+08	262987500	2.35253e+08	292367500	5.36346e+08	3.56934e+08	3.80737e+08	4.32391e+08	4	3	4
sp|P54116|STOM_MOUSE Erythrocyte band 7 integral membrane protein OS=Mus musculus GN=Stom PE=1 SV=3	RYLQTLTTI	129095500	101047000	40528150	36517550	90438600	38319800		6.18617e+07	4.89272e+07	28897500	27286550	4	2	4
sp|Q62077|PLCG1_MOUSE 1-phosphatidylinositol 4,5-bisphosphate phosphodiesterase gamma-1 OS=Mus musculus GN=Plcg1 PE=1 SV=2	RYQQPFEDF		4936060										1	0	0
sp|Q64433|CH10_MOUSE 10 kDa heat shock protein, mitochondrial OS=Mus musculus GN=Hspe1 PE=1 SV=2	SAAETVTKG	77769300											1	0	0
sp|P70218|M4K1_MOUSE Mitogen-activated protein kinase kinase kinase kinase 1 OS=Mus musculus GN=Map4k1 PE=1 SV=1	SAQIGATLA			1.4875e+09	1.45248e+08								2	0	0
sp|Q8VEK3|HNRPU_MOUSE Heterogeneous nuclear ribonucleoprotein U OS=Mus musculus GN=Hnrnpu PE=1 SV=1	SASSLTMES		20182900										1	0	0
tr|D3Z4E0|D3Z4E0_MOUSE L-amino-acid oxidase OS=Mus musculus GN=Il4i1 PE=1 SV=1	SDAAAPFAG					48508500	85080000	70404600			2.60251e+07	19238200	0	3	2
sp|Q9CQR2|RS21_MOUSE 40S ribosomal protein S21 OS=Mus musculus GN=Rps21 PE=1 SV=1	SDDSILRLA		4222300						3985000	5455880			1	0	2
sp|P52480|KPYM_MOUSE Pyruvate kinase PKM OS=Mus musculus GN=Pkm PE=1 SV=4	SDPILYRPV	12695200	6347260	21441500	20422250				15590200	16309700			4	0	2
sp|P19221|THRB_MOUSE Prothrombin OS=Mus musculus GN=F2 PE=1 SV=1	SDYIHPVCL											6.28996e+08	0	0	1
sp|P08113|ENPL_MOUSE Endoplasmin OS=Mus musculus GN=Hsp90b1 PE=1 SV=2	SDYIKLYVR	9730940											1	0	0
sp|P70696|H2B1A_MOUSE Histone H2B type 1-A OS=Mus musculus GN=Hist1h2ba PE=1 SV=3	SEGTKAVTK		63939200	18421680	32315880		197123400	829272400					3	2	0
tr|Q7TMG8|Q7TMG8_MOUSE Glioblastoma amplified sequence OS=Mus musculus GN=Gbas PE=1 SV=1	SFWNEPVPR											7724160	0	0	1
sp|Q9Z2R6|U119A_MOUSE Protein unc-119 homolog A OS=Mus musculus GN=Unc119 PE=1 SV=1	SFYFVDDRL			1512280	1433350				5983135				2	0	1
sp|P58021|TM9S2_MOUSE Transmembrane 9 superfamily member 2 OS=Mus musculus GN=Tm9sf2 PE=1 SV=1	SFYTKPLPG											58158400	0	0	1
sp|Q8VDG5|PPCS_MOUSE Phosphopantothenate--cysteine ligase OS=Mus musculus GN=Ppcs PE=1 SV=1	SGGTKVPLE			17552900									1	0	0
sp|P49722|PSA2_MOUSE Proteasome subunit alpha type-2 OS=Mus musculus GN=Psma2 PE=1 SV=3	SGGVRPFGV	43612350											1	0	0
tr|H3BLL4|H3BLL4_MOUSE Heterogeneous nuclear ribonucleoprotein K OS=Mus musculus GN=Hnrnpk PE=1 SV=1	SGPERILSI	485687000	510019000	2.54027e+08	202925000	291110500	326062000	276793000	4.44007e+08	3.75646e+08	223407000	237220000	4	3	4
sp|P01822|HVM46_MOUSE Ig heavy chain V region MOPC 315 OS=Mus musculus PE=1 SV=2	SGPGLVKPS	9468730	9984640			49588750							2	1	0
sp|P26039|TLN1_MOUSE Talin-1 OS=Mus musculus GN=Tln1 PE=1 SV=2	SHLIEPLAS					13173900			35643090	15372500	31518350	151985000	0	1	4
sp|Q99JW2|ACY1_MOUSE Aminoacylase-1 OS=Mus musculus GN=Acy1 PE=1 SV=1	SHTDVVPVF			29764130	36842050		31118500						2	1	0
sp|Q9R1P4|PSA1_MOUSE Proteasome subunit alpha type-1 OS=Mus musculus GN=Psma1 PE=1 SV=1	SIGIVGKDL	8.44667e+07				54924050							1	1	0
sp|P15864|H12_MOUSE Histone H1.2 OS=Mus musculus GN=Hist1h1c PE=1 SV=2	SKGILVQTK						5409675						0	1	0
sp|P43274|H14_MOUSE Histone H1.4 OS=Mus musculus GN=Hist1h1e PE=1 SV=2	SKGTLVQTK						468621600	96246700					0	2	0
sp|P04940|KV6A6_MOUSE Ig kappa chain V-VI region NQ2-17.4.1 OS=Mus musculus PE=2 SV=1	SKLASGVPA					45150500					47675500		0	1	1
sp|A2RSY1|KANL3_MOUSE KAT8 regulatory NSL complex subunit 3 OS=Mus musculus GN=Kansl3 PE=1 SV=1	SKLPGSPLI											33201900	0	0	1
sp|Q64727|VINC_MOUSE Vinculin OS=Mus musculus GN=Vcl PE=1 SV=4	SKTISPMVM											24306500	0	0	1
sp|Q9R1P4|PSA1_MOUSE Proteasome subunit alpha type-1 OS=Mus musculus GN=Psma1 PE=1 SV=1	SKTQIPTQR			12000500									1	0	0
sp|O35516|NOTC2_MOUSE Neurogenic locus notch homolog protein 2 OS=Mus musculus GN=Notch2 PE=1 SV=1	SLALTPPQA											43403400	0	0	1
tr|Q5SQB5|Q5SQB5_MOUSE Nucleophosmin OS=Mus musculus GN=Npm1 PE=1 SV=1	SLGAGAKDE			2.34671e+07	26453600	10841200	17546750	18087450	17357100	1.37879e+07			2	3	2
sp|Q8CCH2|NHLC3_MOUSE NHL repeat-containing protein 3 OS=Mus musculus GN=Nhlrc3 PE=1 SV=1	SLGDLVQVL						69699500						0	1	0
sp|Q60648|SAP3_MOUSE Ganglioside GM2 activator OS=Mus musculus GN=Gm2a PE=1 SV=2	SLTIQPDPI											9056030	0	0	1
sp|P43274|H14_MOUSE Histone H1.4 OS=Mus musculus GN=Hist1h1e PE=1 SV=2	SLVSKGTLV	54667290				163930800							1	1	0
sp|O70370|CATS_MOUSE Cathepsin S OS=Mus musculus GN=Ctss PE=1 SV=2	SMGMHTYQV	1.71921e+09	1.1859e+09	1192293740		8.81913e+07	57878400	45493490	5.89041e+08	8.19121e+08			3	3	2
sp|P08113|ENPL_MOUSE Endoplasmin OS=Mus musculus GN=Hsp90b1 PE=1 SV=2	SNASDALDK	62970450		17387100									2	0	0
sp|Q07797|LG3BP_MOUSE Galectin-3-binding protein OS=Mus musculus GN=Lgals3bp PE=1 SV=1	SNPTIGYEN											9073465	0	0	1
sp|P07901|HS90A_MOUSE Heat shock protein HSP 90-alpha OS=Mus musculus GN=Hsp90aa1 PE=1 SV=4	SNSSDALDK	137007950											1	0	0
tr|Q5SQB5|Q5SQB5_MOUSE Nucleophosmin OS=Mus musculus GN=Npm1 PE=1 SV=1	SPLRPQNYL				15426300								1	0	0
sp|P14152|MDHC_MOUSE Malate dehydrogenase, cytoplasmic OS=Mus musculus GN=Mdh1 PE=1 SV=3	SQGTALEKY							5078500					0	1	0
sp|O88746|TOM1_MOUSE Target of Myb protein 1 OS=Mus musculus GN=Tom1 PE=1 SV=1	SQHATPLPT					9293480	10870100		28021750		3.45815e+07	1.00438e+08	0	2	3
tr|A0A0G2JGY3|A0A0G2JGY3_MOUSE Protein Igkv6-13 (Fragment) OS=Mus musculus GN=Igkv6-13 PE=1 SV=4	SQKFMSTSV										8310425		0	0	1
sp|P62869|ELOB_MOUSE Transcription elongation factor B polypeptide 2 OS=Mus musculus GN=Tceb2 PE=1 SV=1	SQTARPQAP			5226370	1979730		4008850						2	1	0
tr|A0A075B6A0|A0A075B6A0_MOUSE Ig mu chain C region (Fragment) OS=Mus musculus GN=Ighm PE=1 SV=2	SQVLLSPKS						139008000	1.20433e+08			8.28143e+07		0	2	1
sp|P22752|H2A1_MOUSE Histone H2A type 1 OS=Mus musculus GN=Hist1h2ab PE=1 SV=3	SRAGLQFPV	418172750	39113050			123345000	8166350		1.18862e+08	4.70189e+08			2	2	2
sp|P16675|PPGB_MOUSE Lysosomal protective protein OS=Mus musculus GN=Ctsa PE=1 SV=1	SRFLNKEPY		2924320		2194630								2	0	0
sp|P17182|ENOA_MOUSE Alpha-enolase OS=Mus musculus GN=Eno1 PE=1 SV=3	SRYITPDQL	93202200		33900220	36194740						22720500	17456000	3	0	2
sp|P27661|H2AX_MOUSE Histone H2AX OS=Mus musculus GN=H2afx PE=1 SV=2	SSATVGPKA	8.15097e+08	1.18641e+09	7.74753e+08	8.5435e+08	8.1137e+08	2.73948e+08	3.03469e+08	1.8606e+08	1.66047e+08	1.38879e+08	241305300	4	3	4
tr|E9Q9H3|E9Q9H3_MOUSE DnaJ homolog subfamily C member 2 OS=Mus musculus GN=Dnajc2 PE=1 SV=1	SSFEDVDAF									61027600			0	0	1
sp|Q9Z2U1|PSA5_MOUSE Proteasome subunit alpha type-5 OS=Mus musculus GN=Psma5 PE=1 SV=1	SSIEKIVEI	18861500				16846800							1	1	0
sp|Q07797|LG3BP_MOUSE Galectin-3-binding protein OS=Mus musculus GN=Lgals3bp PE=1 SV=1	SSYSNPTIG	26043950	8902575			1.23144e+07	28410250	2.96009e+07	7.66392e+07	3.90194e+07	6.98403e+07	3.54567e+08	2	3	4
tr|A6ZI44|A6ZI44_MOUSE Fructose-bisphosphate aldolase OS=Mus musculus GN=Aldoa PE=1 SV=1	STGSIAKRL	8.72935e+07		42674000	65665400	3.55067e+07	52870780	2.18351e+07			33799200		3	3	1
sp|Q8C1A5|THOP1_MOUSE Thimet oligopeptidase OS=Mus musculus GN=Thop1 PE=1 SV=1	STVNHLRWD	1.6904e+07											1	0	0
sp|Q99KN9|EPN4_MOUSE Clathrin interactor 1 OS=Mus musculus GN=Clint1 PE=1 SV=2	STWSDPSVN										30671000	196447100	0	0	2
sp|Q5HZG4|TAF3_MOUSE Transcription initiation factor TFIID subunit 3 OS=Mus musculus GN=Taf3 PE=1 SV=2	STYVIRDEW		38044700										1	0	0
sp|O35643|AP1B1_MOUSE AP-1 complex subunit beta-1 OS=Mus musculus GN=Ap1b1 PE=1 SV=2	SVAAAPAPA									7486400		2.19586e+08	0	0	2
sp|P62259|1433E_MOUSE 14-3-3 protein epsilon OS=Mus musculus GN=Ywhae PE=1 SV=1	SVAYKNVIG	35415500											1	0	0
sp|O70456|1433S_MOUSE 14-3-3 protein sigma OS=Mus musculus GN=Sfn PE=1 SV=2	SVAYKNVVG	227357500											1	0	0
sp|P03987-2|IGHG3_MOUSE Isoform 2 of Ig gamma-3 chain C region OS=Mus musculus	SVFIFPPKP			4426740	9123040								2	0	0
sp|Q8BHN3-2|GANAB_MOUSE Isoform 2 of Neutral alpha-glucosidase AB OS=Mus musculus GN=Ganab	SVFNGPEVT										7513880	17872250	0	0	2
tr|E9QA16|E9QA16_MOUSE Protein Cald1 OS=Mus musculus GN=Cald1 PE=1 SV=1	SVFSAPSAS								212292600		1.16731e+08	801603400	0	0	3
sp|P47968|RPIA_MOUSE Ribose-5-phosphate isomerase OS=Mus musculus GN=Rpia PE=1 SV=2	SVNVREKPF				6626910								1	0	0
sp|P10605|CATB_MOUSE Cathepsin B OS=Mus musculus GN=Ctsb PE=1 SV=2	SVSNSVKEI	52650700											1	0	0
tr|A0A0N4SV00|A0A0N4SV00_MOUSE T-complex protein 1 subunit eta OS=Mus musculus GN=Cct7 PE=1 SV=1	SVVAGGGAI	43259300				22505300							1	1	0
sp|Q01853|TERA_MOUSE Transitional endoplasmic reticulum ATPase OS=Mus musculus GN=Vcp PE=1 SV=4	SVVSLSQPK	15761780											1	0	0
sp|P29699|FETUA_MOUSE Alpha-2-HS-glycoprotein OS=Mus musculus GN=Ahsg PE=1 SV=1	SVVVGPVVV					35519850	35404200	21340420			13792760	158372400	0	3	2
sp|P60710|ACTB_MOUSE Actin, cytoplasmic 1 OS=Mus musculus GN=Actb PE=1 SV=1	SVWIGGSIL											70536150	0	0	1
sp|P52332|JAK1_MOUSE Tyrosine-protein kinase JAK1 OS=Mus musculus GN=Jak1 PE=1 SV=1	SYFPEITHI		151357500	7.43728e+07	72749600	13939710		8.09265e+07	129781000	77266500			3	2	2
sp|P27808|MGAT1_MOUSE Alpha-1,3-mannosyl-glycoprotein 2-beta-N-acetylglucosaminyltransferase OS=Mus musculus GN=Mgat1 PE=1 SV=1	SYGTAVTHI		71750950							45596300			1	0	1
sp|Q3UM18|LSG1_MOUSE Large subunit GTPase 1 homolog OS=Mus musculus GN=Lsg1 PE=1 SV=2	SYLVSKQEL		8383030							4151750			1	0	1
sp|P97452|BOP1_MOUSE Ribosome biogenesis protein BOP1 OS=Mus musculus GN=Bop1 PE=1 SV=1	SYNPPPEYL		339669000	158969000	146579500				1.82872e+08	2.70288e+08	130447000		3	0	3
sp|O35643|AP1B1_MOUSE AP-1 complex subunit beta-1 OS=Mus musculus GN=Ap1b1 PE=1 SV=2	SYVAPKAVW		20503800										1	0	0
sp|Q9JK91|MLH1_MOUSE DNA mismatch repair protein Mlh1 OS=Mus musculus GN=Mlh1 PE=1 SV=2	SYVPPLEGL		71248500	3.00115e+07	31138600				5.70336e+07	60476500	17299600	2.11495e+07	3	0	4
sp|P42859|HD_MOUSE Huntingtin OS=Mus musculus GN=Htt PE=1 SV=2	SYWLVRTEL			3314230									1	0	0
sp|P59326|YTHD1_MOUSE YTH domain-containing family protein 1 OS=Mus musculus GN=Ythdf1 PE=1 SV=1	SYYPPSIGF								2743330				0	0	1
tr|E0CYR5|E0CYR5_MOUSE Lipopolysaccharide-induced tumor necrosis factor-alpha factor homolog (Fragment) OS=Mus musculus GN=Litaf PE=4 SV=1	SYYTQPVPV								695063800	4.07071e+08	234236500	2.95942e+09	0	0	4
sp|P14152|MDHC_MOUSE Malate dehydrogenase, cytoplasmic OS=Mus musculus GN=Mdh1 PE=1 SV=3	TAFEFLSSA		17248100										1	0	0
sp|P62806|H4_MOUSE Histone H4 OS=Mus musculus GN=Hist1h4a PE=1 SV=2	TAMDVVYAL					4691280							0	1	0
sp|P18828-2|SDC1_MOUSE Isoform 2 of Syndecan-1 OS=Mus musculus GN=Sdc1	TAVAAVEPG	5.26228e+07	5.49989e+06	1.54818e+07	4146450	4.78904e+07					5750820		4	1	1
tr|A8DUK4|A8DUK4_MOUSE Beta-globin OS=Mus musculus GN=Hbbt1 PE=1 SV=1	TDAEKAAVS	227344900											1	0	0
tr|A0A0R4J0X5|A0A0R4J0X5_MOUSE Alpha-1-antitrypsin 1-3 OS=Mus musculus GN=Serpina1c PE=1 SV=1	TEAAAATVL										19337800	52564100	0	0	2
sp|P06745|G6PI_MOUSE Glucose-6-phosphate isomerase OS=Mus musculus GN=Gpi PE=1 SV=4	TEALKPYSK	19553500		23522400	2.08004e+07	11330160	24370950	25723550			4.79212e+07	37818300	3	3	2
tr|F2Z471|F2Z471_MOUSE Voltage-dependent anion-selective channel protein 1 OS=Mus musculus GN=Vdac1 PE=1 SV=1	TEFGGSIYQ					27495100							0	1	0
tr|E9Q4S7|E9Q4S7_MOUSE Receptor-type tyrosine-protein phosphatase eta OS=Mus musculus GN=Ptprj PE=1 SV=2	TEGTPGFLQ											71700600	0	0	1
tr|Q5RKN9|Q5RKN9_MOUSE Capping protein (Actin filament) muscle Z-line, alpha 1 OS=Mus musculus GN=Capza1 PE=1 SV=1	TEHGDLGNS	4.72244e+07											1	0	0
sp|P70195|PSB7_MOUSE Proteasome subunit beta type-7 OS=Mus musculus GN=Psmb7 PE=1 SV=1	TEKVTPLEI					154523200							0	1	0
sp|P61982|1433G_MOUSE 14-3-3 protein gamma OS=Mus musculus GN=Ywhag PE=1 SV=2	TELNEPLSN					125439150	7.55206e+07	7.92524e+07	46535885		1.20988e+08	292051200	0	3	3
sp|O70435|PSA3_MOUSE Proteasome subunit alpha type-3 OS=Mus musculus GN=Psma3 PE=1 SV=3	TFSPDGRVF					24234800							0	1	0
sp|P63163|RSMN_MOUSE Small nuclear ribonucleoprotein-associated protein N OS=Mus musculus GN=Snrpn PE=2 SV=1	TGIARVPLA		17851600	8926800									2	0	0
tr|A0A1B0GSW2|A0A1B0GSW2_MOUSE Protein Gm28729 OS=Mus musculus GN=Gm28729 PE=4 SV=1	TGKLPPLKV											3412780	0	0	1
sp|O70250|PGAM2_MOUSE Phosphoglycerate mutase 2 OS=Mus musculus GN=Pgam2 PE=1 SV=3	TGLNKAETA				7072780								1	0	0
sp|P43276|H15_MOUSE Histone H1.5 OS=Mus musculus GN=Hist1h1b PE=1 SV=2	TGPPVSELI	14688500											1	0	0
sp|O88342|WDR1_MOUSE WD repeat-containing protein 1 OS=Mus musculus GN=Wdr1 PE=1 SV=3	TGSSVGEIT	36220100				16972800							1	1	0
sp|P52480|KPYM_MOUSE Pyruvate kinase PKM OS=Mus musculus GN=Pkm PE=1 SV=4	THEYHAETI					20357900							0	1	0
sp|Q61081|CDC37_MOUSE Hsp90 co-chaperone Cdc37 OS=Mus musculus GN=Cdc37 PE=1 SV=1	THPNIDTAS		3126690										1	0	0
sp|P29533|VCAM1_MOUSE Vascular cell adhesion protein 1 OS=Mus musculus GN=Vcam1 PE=1 SV=1	TIWVSPSPI					23122900			4.22595e+08	46751850	4.10921e+08	218626350	0	1	4
sp|P62754|RS6_MOUSE 40S ribosomal protein S6 OS=Mus musculus GN=Rps6 PE=1 SV=1	TKAPKIQRL							12056425			115994000		0	1	1
Unknown protein for peptide #115644	TKESPPTAH		2330700										1	0	0
sp|P15864|H12_MOUSE Histone H1.2 OS=Mus musculus GN=Hist1h1c PE=1 SV=2	TKGTGASGS					185696550	250933740		740993850	24366400			0	2	2
sp|Q99JW1|AB17A_MOUSE Protein ABHD17A OS=Mus musculus GN=Abhd17a PE=1 SV=1	TKSARANRI					8.53175e+07	19810200	40088800			26220400		0	3	1
sp|P21614|VTDB_MOUSE Vitamin D-binding protein OS=Mus musculus GN=Gc PE=1 SV=2	TKTPNTSPA							87722800					0	1	0
sp|O70370|CATS_MOUSE Cathepsin S OS=Mus musculus GN=Ctss PE=1 SV=2	TLDGKDYWL	43876900	22389200										2	0	0
sp|P43024|CX6A1_MOUSE Cytochrome c oxidase subunit 6A1, mitochondrial OS=Mus musculus GN=Cox6a1 PE=1 SV=2	TLFHNPHVN										15608200		0	0	1
tr|E9QAQ0|E9QAQ0_MOUSE Immunoglobulin superfamily DCC subclass member 4 OS=Mus musculus GN=Igdcc4 PE=1 SV=1	TLPNGVLQI					20539150							0	1	0
sp|P62259|1433E_MOUSE 14-3-3 protein epsilon OS=Mus musculus GN=Ywhae PE=1 SV=1	TLSEESYKD	29167200				22540400							1	1	0
sp|Q8BYI8-2|F234B_MOUSE Isoform 2 of Protein FAM234B OS=Mus musculus GN=Fam234b	TLWSSPLPE											275424000	0	0	1
sp|P15532|NDKA_MOUSE Nucleoside diphosphate kinase A OS=Mus musculus GN=Nme1 PE=1 SV=1	TNPADSKPG	95775700											1	0	0
sp|P08226|APOE_MOUSE Apolipoprotein E OS=Mus musculus GN=Apoe PE=1 SV=2	TNPIITPVA	60275000	17731300	21134500	11471300	567027100	681307700	664115100	135347000	61660100	3.12643e+08	817969650	4	3	4
sp|P52480|KPYM_MOUSE Pyruvate kinase PKM OS=Mus musculus GN=Pkm PE=1 SV=4	TNTMRVVPV			21464200									1	0	0
tr|A0A075B696|A0A075B696_MOUSE Protein Ighv2-3 (Fragment) OS=Mus musculus GN=Ighv2-3 PE=4 SV=3	TNYHSALIS					5910970	6658450	8488200					0	3	0
sp|P63101|1433Z_MOUSE 14-3-3 protein zeta/delta OS=Mus musculus GN=Ywhaz PE=1 SV=1	TQGDEAEAG	5523310	4.64247e+06		2769200	2502510							3	1	0
sp|Q99M03|RWD2B_MOUSE RWD domain-containing protein 2B OS=Mus musculus GN=Rwdd2b PE=2 SV=1	TQLNTDLIA	39919150											1	0	0
sp|P63276|RS17_MOUSE 40S ribosomal protein S17 OS=Mus musculus GN=Rps17 PE=1 SV=2	TQPTVGMNF		18037600	29820600	26085400								3	0	0
sp|P49722|PSA2_MOUSE Proteasome subunit alpha type-2 OS=Mus musculus GN=Psma2 PE=1 SV=3	TQSGGVRPF	7906050		7788100	4907120	5919930		5719510					3	2	0
sp|P14152|MDHC_MOUSE Malate dehydrogenase, cytoplasmic OS=Mus musculus GN=Mdh1 PE=1 SV=3	TQYPDVNHA	21830400											1	0	0
sp|Q3U2C5|RN149_MOUSE E3 ubiquitin-protein ligase RNF149 OS=Mus musculus GN=Rnf149 PE=1 SV=3	TRFVAPGAL								314623900		233346400	1069894850	0	0	3
sp|Q8BT60|CPNE3_MOUSE Copine-3 OS=Mus musculus GN=Cpne3 PE=1 SV=2	TRQAIVNAA											26265200	0	0	1
tr|B1ATI0|B1ATI0_MOUSE Aldehyde dehydrogenase OS=Mus musculus GN=Aldh3a2 PE=1 SV=1	TRYLAPTIL									5257110	23768900	1.81615e+08	0	0	3
sp|P07901|HS90A_MOUSE Heat shock protein HSP 90-alpha OS=Mus musculus GN=Hsp90aa1 PE=1 SV=4	TSAAVTEEM			39047500	21771100		22188050						2	1	0
sp|Q8CJ19|MICA3_MOUSE Protein-methionine sulfoxide oxidase MICAL3 OS=Mus musculus GN=Mical3 PE=1 SV=2	TSPLEVLAE					38957900							0	1	0
sp|P14869|RLA0_MOUSE 60S acidic ribosomal protein P0 OS=Mus musculus GN=Rplp0 PE=1 SV=3	TTAAPAAAA			1152890		13958700	75778420	62468570	3902355	11210630	7.57334e+07	63809500	1	3	4
sp|Q9R1P4|PSA1_MOUSE Proteasome subunit alpha type-1 OS=Mus musculus GN=Psma1 PE=1 SV=1	TTKNVSIGI			21405550	2.1689e+07								2	0	0
sp|P10126|EF1A1_MOUSE Elongation factor 1-alpha 1 OS=Mus musculus GN=Eef1a1 PE=1 SV=3	TVAVGVIKA		27681255						5498470				1	0	1
sp|P10605|CATB_MOUSE Cathepsin B OS=Mus musculus GN=Ctsb PE=1 SV=2	TVLGGPKLP	7188650											1	0	0
sp|P60710|ACTB_MOUSE Actin, cytoplasmic 1 OS=Mus musculus GN=Actb PE=1 SV=1	TVLSGGTTM					26239800							0	1	0
sp|Q9R0N0|GALK1_MOUSE Galactokinase OS=Mus musculus GN=Galk1 PE=1 SV=2	TVMVGSPRT			6549465	4673100								2	0	0
tr|A2ATI6|A2ATI6_MOUSE Golgi reassembly stacking protein 2, isoform CRA_c OS=Mus musculus GN=Gorasp2 PE=1 SV=1	TVPLLPPQV					141442000	105727000	81101200			1.15129e+08	1.50743e+08	0	3	2
tr|Q8VCD0|Q8VCD0_MOUSE Kinase insert domain protein receptor OS=Mus musculus GN=Kdr PE=1 SV=1	TVQPAAQPT								12066150				0	0	1
sp|Q8K2P7|S38A1_MOUSE Sodium-coupled neutral amino acid transporter 1 OS=Mus musculus GN=Slc38a1 PE=1 SV=1	TVYALPTIA											63488800	0	0	1
sp|P13597|ICAM1_MOUSE Intercellular adhesion molecule 1 OS=Mus musculus GN=Icam1 PE=1 SV=1	TVYSFPESV											1450750	0	0	1
sp|Q8VEK0|CC50A_MOUSE Cell cycle control protein 50A OS=Mus musculus GN=Tmem30a PE=1 SV=1	TYNYPVHSF		76062600						50749400	36189800			1	0	2
tr|D3Z4U3|D3Z4U3_MOUSE Ubiquitin-conjugating enzyme E2 K OS=Mus musculus GN=Ube2k PE=1 SV=1	TYPFNPPKV											28640800	0	0	1
sp|Q7TNB8|SBNO2_MOUSE Protein strawberry notch homolog 2 OS=Mus musculus GN=Sbno2 PE=1 SV=1	TYSPPAEAF		34390200										1	0	0
sp|P54728|RD23B_MOUSE UV excision repair protein RAD23 homolog B OS=Mus musculus GN=Rad23b PE=1 SV=2	VAAAAATTT			10339110			16909950	35299900					1	2	0
sp|P13020-2|GELS_MOUSE Isoform 2 of Gelsolin OS=Mus musculus GN=Gsn	VAASAILTA										8.20398e+06	7.98515e+06	0	0	2
tr|Q91VB8|Q91VB8_MOUSE Alpha globin 1 OS=Mus musculus GN=Hba-a2 PE=1 SV=1	VADALANAA								8.02188e+07		21690400	68792150	0	0	3
sp|P17156|HSP72_MOUSE Heat shock-related 70 kDa protein 2 OS=Mus musculus GN=Hspa2 PE=1 SV=2	VAFTDTERL				34268700					91872600			1	0	1
tr|Q9CPX4|Q9CPX4_MOUSE Ferritin OS=Mus musculus GN=Ftl1 PE=1 SV=1	VAGPQPAQT		15496600	14968050	11580200								3	0	0
sp|Q8C6B9|AROS_MOUSE Active regulator of SIRT1 OS=Mus musculus GN=Rps19bp1 PE=1 SV=1	VAKTKNKKK											30991400	0	0	1
sp|Q64176|EST1E_MOUSE Carboxylesterase 1E OS=Mus musculus GN=Ces1e PE=1 SV=1	VALTAGLVK								14419800				0	0	1
sp|P63017|HSP7C_MOUSE Heat shock cognate 71 kDa protein OS=Mus musculus GN=Hspa8 PE=1 SV=1	VAMNPTNTV				2874750								1	0	0
sp|P56480|ATPB_MOUSE ATP synthase subunit beta, mitochondrial OS=Mus musculus GN=Atp5b PE=1 SV=2	VAQHLGEST					54450700							0	1	0
sp|P99026|PSB4_MOUSE Proteasome subunit beta type-4 OS=Mus musculus GN=Psmb4 PE=1 SV=1	VAYEAPSLA											35737500	0	0	1
sp|P29788|VTNC_MOUSE Vitronectin OS=Mus musculus GN=Vtn PE=1 SV=2	VDAAFALPA								6097080				0	0	1
tr|E9Q616|E9Q616_MOUSE Protein Ahnak OS=Mus musculus GN=Ahnak PE=1 SV=1	VDIEGPNVN											9396260	0	0	1
sp|P05063|ALDOC_MOUSE Fructose-bisphosphate aldolase C OS=Mus musculus GN=Aldoc PE=1 SV=4	VDKGVVPLA	57907500											1	0	0
sp|Q61753|SERA_MOUSE D-3-phosphoglycerate dehydrogenase OS=Mus musculus GN=Phgdh PE=1 SV=3	VDNVDLEAA		2.84723e+07	12801900	5529295		3353540	7758895	1.36205e+07	1.47268e+07			3	2	2
sp|P58252|EF2_MOUSE Elongation factor 2 OS=Mus musculus GN=Eef2 PE=1 SV=2	VDQIRAIMD	15094100			68809250						55453100	47972100	2	0	2
sp|P10126|EF1A1_MOUSE Elongation factor 1-alpha 1 OS=Mus musculus GN=Eef1a1 PE=1 SV=3	VDSGKSTTT	2.49661e+07				1.99037e+07							1	1	0
tr|D3Z4T3|D3Z4T3_MOUSE Phosphoserine phosphatase OS=Mus musculus GN=Psph PE=1 SV=2	VDSTVIREE					13045800							0	1	0
sp|P16125|LDHB_MOUSE L-lactate dehydrogenase B chain OS=Mus musculus GN=Ldhb PE=1 SV=2	VDVLEDKLK	35218550		2.58979e+07	30484900	76547800						10288400	3	1	1
tr|A0A1B0GSX0|A0A1B0GSX0_MOUSE L-lactate dehydrogenase A chain OS=Mus musculus GN=Ldha PE=4 SV=1	VDVMEDKLK	14577300				21674000							1	1	0
tr|E9Q616|E9Q616_MOUSE Protein Ahnak OS=Mus musculus GN=Ahnak PE=1 SV=1	VDVSLPKAN										8979615	2.22905e+08	0	0	2
sp|P70195|PSB7_MOUSE Proteasome subunit beta type-7 OS=Mus musculus GN=Psmb7 PE=1 SV=1	VDVTGPHLY	19173700											1	0	0
sp|Q91W90|TXND5_MOUSE Thioredoxin domain-containing protein 5 OS=Mus musculus GN=Txndc5 PE=1 SV=2	VEADSGVEQ				31202700					42074500			1	0	1
tr|Q9CVR1|Q9CVR1_MOUSE Protein Gm26657 (Fragment) OS=Mus musculus GN=Gm26657 PE=2 SV=1	VEDVLPDVL					11779000							0	1	0
sp|P16546-2|SPTN1_MOUSE Isoform 2 of Spectrin alpha chain, non-erythrocytic 1 OS=Mus musculus GN=Sptan1	VEFTRSLFV		8749810										1	0	0
sp|P28078|DMA_MOUSE Class II histocompatibility antigen, M alpha chain OS=Mus musculus GN=H2-DMa PE=1 SV=1	VEGASPTSI					56574650	35002050	34804200	42566250		8.13707e+07	155724900	0	3	3
sp|P17182|ENOA_MOUSE Alpha-enolase OS=Mus musculus GN=Eno1 PE=1 SV=3	VEKGVPLYR	16078700											1	0	0
sp|Q9ERN0|SCAM2_MOUSE Secretory carrier-associated membrane protein 2 OS=Mus musculus GN=Scamp2 PE=1 SV=1	VEPAQPTPQ					14684600							0	1	0
sp|Q925F2|ESAM_MOUSE Endothelial cell-selective adhesion molecule OS=Mus musculus GN=Esam PE=1 SV=1	VFFGPALDA										1784700		0	0	1
tr|A0A087WNZ7|A0A087WNZ7_MOUSE E3 ubiquitin-protein ligase TRIP12 OS=Mus musculus GN=Trip12 PE=1 SV=1	VFFSSPLPG											6298700	0	0	1
sp|B2RXS4|PLXB2_MOUSE Plexin-B2 OS=Mus musculus GN=Plxnb2 PE=1 SV=1	VFLSPAVPE										19088900	75883900	0	0	2
tr|F6SVV1|F6SVV1_MOUSE Protein Gm9493 OS=Mus musculus GN=Gm9493 PE=4 SV=1	VFPSEIVGK		4943300	7229535	8451715								3	0	0
sp|Q8BX65-2|MDFIC_MOUSE Isoform 2 of MyoD family inhibitor domain-containing protein OS=Mus musculus GN=Mdfic	VFSPKAASS											78138900	0	0	1
sp|P02301|H3C_MOUSE Histone H3.3C OS=Mus musculus GN=H3f3c PE=3 SV=3	VGLFEDTNL	573295000	1791084000	707325400	259992900							94609800	4	0	1
sp|B2RXV4|FLVC1_MOUSE Feline leukemia virus subgroup C receptor-related protein 1 OS=Mus musculus GN=Flvcr1 PE=2 SV=1	VGPAVAPGH					5544365							0	1	0
sp|Q8JZQ9|EIF3B_MOUSE Eukaryotic translation initiation factor 3 subunit B OS=Mus musculus GN=Eif3b PE=1 SV=1	VGPDRLEKL		5700450										1	0	0
sp|P34884|MIF_MOUSE Macrophage migration inhibitory factor OS=Mus musculus GN=Mif PE=1 SV=2	VGWNGSTFA		18451400										1	0	0
sp|Q8VCI0|PLBL1_MOUSE Phospholipase B-like 1 OS=Mus musculus GN=Plbd1 PE=1 SV=1	VHCATAYWS											1.23829e+08	0	0	1
tr|A0A1B0GS33|A0A1B0GS33_MOUSE Ubiquitin carboxyl-terminal hydrolase 17-like protein E OS=Mus musculus GN=Usp17le PE=4 SV=1	VHIAPKVLL										74337900	109861500	0	0	2
tr|Q5SQB5|Q5SQB5_MOUSE Nucleophosmin OS=Mus musculus GN=Npm1 PE=1 SV=1	VHISGQHLV	42372350				37785600							1	1	0
sp|Q61838|PZP_MOUSE Pregnancy zone protein OS=Mus musculus GN=Pzp PE=1 SV=3	VHKDTVVKS								11835700				0	0	1
sp|P49722|PSA2_MOUSE Proteasome subunit alpha type-2 OS=Mus musculus GN=Psma2 PE=1 SV=3	VHKVEPITK			55201550				36218900					1	1	0
sp|Q64475|H2B1B_MOUSE Histone H2B type 1-B OS=Mus musculus GN=Hist1h2bb PE=1 SV=3	VHPDTGISS	92136800				31667040							1	1	0
sp|P01865|GCAM_MOUSE Ig gamma-2A chain C region, membrane-bound form OS=Mus musculus GN=Igh-1a PE=1 SV=3	VHTAQTQTH			65288200	47484000								2	0	0
tr|L7N473|L7N473_MOUSE Protein Vmn2r53 OS=Mus musculus GN=Vmn2r53 PE=3 SV=1	VHVGLIDPQ	2.76123e+07				14118900					8459350		1	1	1
sp|P40142|TKT_MOUSE Transketolase OS=Mus musculus GN=Tkt PE=1 SV=1	VIGAGVTLH	31022700		4570430	9591295								3	0	0
sp|Q69ZH9|RHG23_MOUSE Rho GTPase-activating protein 23 OS=Mus musculus GN=Arhgap23 PE=1 SV=2	VIGLIQNSD		12709400	10054235	7784360				18801800				3	0	1
sp|P14152|MDHC_MOUSE Malate dehydrogenase, cytoplasmic OS=Mus musculus GN=Mdh1 PE=1 SV=3	VIKNKTWKF	26227500		4439330									2	0	0
sp|P45376|ALDR_MOUSE Aldose reductase OS=Mus musculus GN=Akr1b1 PE=1 SV=3	VIPKSVTPV			2792660		12023400							1	1	0
sp|Q99KY4|GAK_MOUSE Cyclin-G-associated kinase OS=Mus musculus GN=Gak PE=1 SV=2	VIQSVANYA											29128950	0	0	1
tr|F6VW30|F6VW30_MOUSE 14-3-3 protein theta (Fragment) OS=Mus musculus GN=Ywhaq PE=1 SV=1	VISSIEQKT	5101940											1	0	0
sp|Q9Z0R4|ITSN1_MOUSE Intersectin-1 OS=Mus musculus GN=Itsn1 PE=1 SV=2	VITVLEQQD	36356600				84225200							1	1	0
sp|Q921M3|SF3B3_MOUSE Splicing factor 3B subunit 3 OS=Mus musculus GN=Sf3b3 PE=1 SV=1	VIVSDVQES		1442880										1	0	0
sp|O08749|DLDH_MOUSE Dihydrolipoyl dehydrogenase, mitochondrial OS=Mus musculus GN=Dld PE=1 SV=2	VIYTHPEVA					3.60262e+08	112240000				1.53923e+08	247537300	0	2	2
sp|Q91ZJ5|UGPA_MOUSE UTP--glucose-1-phosphate uridylyltransferase OS=Mus musculus GN=Ugp2 PE=1 SV=3	VKGGTLTQY	9522380											1	0	0
sp|Q8BMD5|CDAC1_MOUSE Cytidine and dCMP deaminase domain-containing protein 1 OS=Mus musculus GN=Cdadc1 PE=2 SV=1	VKKTGLVVV	8571770											1	0	0
tr|Q5SQB5|Q5SQB5_MOUSE Nucleophosmin OS=Mus musculus GN=Npm1 PE=1 SV=1	VKLLGMSGK		3.71244e+08	8.1362e+07	88349905		55228700	4.88045e+07	5.82729e+07	145761260	8794080		3	2	3
sp|Q8BHK6-4|SLAF7_MOUSE Isoform 4 of SLAM family member 7 OS=Mus musculus GN=Slamf7	VKSPSSLPA	38034960				3.98097e+08	264816450	57135500	8.69318e+08	2.34807e+08	1.10702e+09	6.81737e+09	1	3	4
sp|Q8BP67|RL24_MOUSE 60S ribosomal protein L24 OS=Mus musculus GN=Rpl24 PE=1 SV=2	VKVSAPRVG			11390500	3869730						131076850		2	0	1
tr|Q61563|Q61563_MOUSE Fibroblast growth factor receptor OS=Mus musculus GN=Fgfr3 PE=1 SV=2	VKWMAPEAL											31672150	0	0	1
sp|P05532|KIT_MOUSE Mast/stem cell growth factor receptor Kit OS=Mus musculus GN=Kit PE=1 SV=3	VKWMAPESI											1.40317e+08	0	0	1
tr|Q3UEW6|Q3UEW6_MOUSE Receptor-type tyrosine-protein kinase FLT3 OS=Mus musculus GN=Flt3 PE=2 SV=1	VKWMAPESL											412218000	0	0	1
sp|P70460|VASP_MOUSE Vasodilator-stimulated phosphoprotein OS=Mus musculus GN=Vasp PE=1 SV=4	VKYNQATPI											36051900	0	0	1
sp|Q91W90|TXND5_MOUSE Thioredoxin domain-containing protein 5 OS=Mus musculus GN=Txndc5 PE=1 SV=2	VKYQGPRDF	25115200											1	0	0
sp|O09159|MA2B1_MOUSE Lysosomal alpha-mannosidase OS=Mus musculus GN=Man2b1 PE=1 SV=4	VLAPQVVLS										12288590	247134050	0	0	2
sp|Q9CZU6|CISY_MOUSE Citrate synthase, mitochondrial OS=Mus musculus GN=Cs PE=1 SV=1	VLAQLIWSR					1809970							0	1	0
sp|P10605|CATB_MOUSE Cathepsin B OS=Mus musculus GN=Ctsb PE=1 SV=2	VLGGPKLPG	9.65046e+07	51003450	3.71108e+07	3.78536e+07	7.5135e+07	1.3301e+07	32339950	2.97888e+07	3.09339e+07		7624870	4	3	3
sp|Q08857|CD36_MOUSE Platelet glycoprotein 4 OS=Mus musculus GN=Cd36 PE=1 SV=2	VLPANAFAS											2.56e+09	0	0	1
sp|P09411|PGK1_MOUSE Phosphoglycerate kinase 1 OS=Mus musculus GN=Pgk1 PE=1 SV=4	VLPGVDALS			16131800				10923800					1	1	0
sp|P22752|H2A1_MOUSE Histone H2A type 1 OS=Mus musculus GN=Hist1h2ab PE=1 SV=3	VLPNIQAVL	1.42941e+09	5.70514e+08	1286727500	7.75838e+08	9.26379e+08	598691600	714440600			192917800	454524600	4	3	2
sp|Q64433|CH10_MOUSE 10 kDa heat shock protein, mitochondrial OS=Mus musculus GN=Hspe1 PE=1 SV=2	VLQATVVAV	11094000											1	0	0
sp|P70699|LYAG_MOUSE Lysosomal alpha-glucosidase OS=Mus musculus GN=Gaa PE=1 SV=2	VLSQAPSPL										14991500	7.0716e+07	0	0	2
sp|Q8C0Z1|F234A_MOUSE Protein FAM234A OS=Mus musculus GN=Fam234a PE=1 SV=1	VLWERPVAQ											23607800	0	0	1
sp|P15532|NDKA_MOUSE Nucleoside diphosphate kinase A OS=Mus musculus GN=Nme1 PE=1 SV=1	VMLGETNPA					184416200							0	1	0
tr|Z4YK03|Z4YK03_MOUSE Leukocyte elastase inhibitor A OS=Mus musculus GN=Serpinb1a PE=1 SV=1	VNEEGTEAA										6729150		0	0	1
tr|A0A075B6A3|A0A075B6A3_MOUSE Protein Igha (Fragment) OS=Mus musculus GN=Igha PE=1 SV=1	VNFPPALAS					6.01536e+08	177591220	2.66508e+08			5.8621e+07		0	3	1
tr|E9QM38|E9QM38_MOUSE Solute carrier family 12 member 2 OS=Mus musculus GN=Slc12a2 PE=1 SV=1	VNFVDPAAS								3484370		52178300		0	0	2
sp|Q07797|LG3BP_MOUSE Galectin-3-binding protein OS=Mus musculus GN=Lgals3bp PE=1 SV=1	VNGASANEG											2.04269e+08	0	0	1
sp|P01865|GCAM_MOUSE Ig gamma-2A chain C region, membrane-bound form OS=Mus musculus GN=Igh-1a PE=1 SV=3	VNNVEVHTA			7378290	14460570	116340600				110654700			2	1	1
sp|P34884|MIF_MOUSE Macrophage migration inhibitory factor OS=Mus musculus GN=Mif PE=1 SV=2	VNTNVPRAS	48089400		26841300	17778300		14562800	40868100			41774760	21547000	3	2	2
tr|E9Q616|E9Q616_MOUSE Protein Ahnak OS=Mus musculus GN=Ahnak PE=1 SV=1	VNVEAPNVN											8986320	0	0	1
sp|P50247|SAHH_MOUSE Adenosylhomocysteinase OS=Mus musculus GN=Ahcy PE=1 SV=3	VPAINVNDS	28748000		1.33558e+07	18041300	3.84293e+07			32709900	2.57371e+07			3	1	2
sp|Q80YQ2|MED23_MOUSE Mediator of RNA polymerase II transcription subunit 23 OS=Mus musculus GN=Med23 PE=1 SV=2	VPQESRFNL		82939700						8.01415e+07	82241000			1	0	2
sp|Q80X90|FLNB_MOUSE Filamin-B OS=Mus musculus GN=Flnb PE=1 SV=3	VQFSSPLPG									9341600		1.39142e+08	0	0	2
tr|B2RXE2|B2RXE2_MOUSE Sodium/hydrogen exchanger OS=Mus musculus GN=Slc9a5 PE=1 SV=1	VQGLTIKPL			5795050									1	0	0
tr|A0A075B5T0|A0A075B5T0_MOUSE Protein Ighv3-8 (Fragment) OS=Mus musculus GN=Ighv3-8 PE=4 SV=2	VQLQESGPG	606289000	170012000										2	0	0
sp|P62331|ARF6_MOUSE ADP-ribosylation factor 6 OS=Mus musculus GN=Arf6 PE=1 SV=2	VQPSCATSG											2.61307e+08	0	0	1
tr|Q5SQB5|Q5SQB5_MOUSE Nucleophosmin OS=Mus musculus GN=Npm1 PE=1 SV=1	VQPTVSLGG									17901500			0	0	1
sp|P05202|AATM_MOUSE Aspartate aminotransferase, mitochondrial OS=Mus musculus GN=Got2 PE=1 SV=1	VQTISGTGA	4.1554e+07		7518175	4748610	2.6324e+07	4455940	3979220					3	3	0
sp|P26955|IL3RB_MOUSE Cytokine receptor common subunit beta OS=Mus musculus GN=Csf2rb PE=1 SV=2	VQVEGPTPN								32784150	4137260	85994400	1.11046e+08	0	0	4
sp|P21855|CD72_MOUSE B-cell differentiation antigen CD72 OS=Mus musculus GN=Cd72 PE=1 SV=2	VQVSPVPGG						5977200						0	1	0
sp|D3YXK2|SAFB1_MOUSE Scaffold attachment factor B1 OS=Mus musculus GN=Safb PE=1 SV=2	VRAPTAALS								17784170			192276800	0	0	2
sp|P70696|H2B1A_MOUSE Histone H2B type 1-A OS=Mus musculus GN=Hist1h2ba PE=1 SV=3	VRLLLPGEL	422769500	1.42036e+08	199111050	2.03981e+08	467178000			20877300				4	1	1
sp|O70370|CATS_MOUSE Cathepsin S OS=Mus musculus GN=Ctss PE=1 SV=2	VRRLIWEKN	1.57089e+08	61929200	22269850	2.09159e+07	8.03404e+07	1.01652e+07		56628100	49132300		5129360	4	2	3
sp|O09126|SEM4D_MOUSE Semaphorin-4D OS=Mus musculus GN=Sema4d PE=1 SV=2	VRYNGPVPT										251398000	450762000	0	0	2
sp|Q08857|CD36_MOUSE Platelet glycoprotein 4 OS=Mus musculus GN=Cd36 PE=1 SV=2	VSFVQPNGA											77749650	0	0	1
tr|Q5SQB5|Q5SQB5_MOUSE Nucleophosmin OS=Mus musculus GN=Npm1 PE=1 SV=1	VSLGAGAKD	45715120				12814850							1	1	0
sp|O88307|SORL_MOUSE Sortilin-related receptor OS=Mus musculus GN=Sorl1 PE=1 SV=3	VSLSAPDAL					95859800					12152370		0	1	1
sp|Q01853|TERA_MOUSE Transitional endoplasmic reticulum ATPase OS=Mus musculus GN=Vcp PE=1 SV=4	VSLSQPKMD			12304050	8927270		11342600	16374700			9568180		2	2	1
tr|A0A0A0MQ79|A0A0A0MQ79_MOUSE Protein PRRC2C OS=Mus musculus GN=Prrc2c PE=1 SV=1	VSPAQPKPG											12949720	0	0	1
tr|Q91VB8|Q91VB8_MOUSE Alpha globin 1 OS=Mus musculus GN=Hba-a2 PE=1 SV=1	VSTVLTSKY	15630800											1	0	0
sp|P97929|BRCA2_MOUSE Breast cancer type 2 susceptibility protein homolog OS=Mus musculus GN=Brca2 PE=1 SV=2	VSVVKPIGL					91694400							0	1	0
sp|P62806|H4_MOUSE Histone H4 OS=Mus musculus GN=Hist1h4a PE=1 SV=2	VTAMDVVYA	2.08021e+08				67290600							1	1	0
sp|Q91V92|ACLY_MOUSE ATP-citrate synthase OS=Mus musculus GN=Acly PE=1 SV=1	VTIIGPATV	40592200											1	0	0
sp|O08749|DLDH_MOUSE Dihydrolipoyl dehydrogenase, mitochondrial OS=Mus musculus GN=Dld PE=1 SV=2	VTPFPGITI										5210830		0	0	1
sp|P15261|INGR1_MOUSE Interferon gamma receptor 1 OS=Mus musculus GN=Ifngr1 PE=1 SV=3	VTPHQPAVL								17770300	9.04481e+06	36014750	472975250	0	0	4
sp|P70195|PSB7_MOUSE Proteasome subunit beta type-7 OS=Mus musculus GN=Psmb7 PE=1 SV=1	VTPLEIEVL	68725300				67186050							1	1	0
sp|Q6NS82|F134A_MOUSE Protein FAM134A OS=Mus musculus GN=Fam134a PE=1 SV=2	VTPLSPSVL						12097100						0	1	0
sp|Q7TQH7|LRP10_MOUSE Low-density lipoprotein receptor-related protein 10 OS=Mus musculus GN=Lrp10 PE=2 SV=2	VTPSVPSEA						7.83928e+06	11211750	8.83254e+07	4726420	110899200	4.48245e+08	0	2	4
sp|P01887|B2MG_MOUSE Beta-2-microglobulin OS=Mus musculus GN=B2m PE=1 SV=2	VTQFHPPHI					1559475000	78499000	23538900			492727200	9.09957e+08	0	3	2
sp|Q9CZX8|RS19_MOUSE 40S ribosomal protein S19 OS=Mus musculus GN=Rps19 PE=1 SV=3	VTVKDVNQQ	8998360											1	0	0
sp|Q8VD58|EVI2B_MOUSE Protein EVI2B OS=Mus musculus GN=Evi2b PE=1 SV=1	VTVVSPLPN					353464750	154784150	1.17628e+08	1.73955e+09	1743465750	1.32006e+09	1.60417e+10	0	3	4
sp|Q9R1P4|PSA1_MOUSE Proteasome subunit alpha type-1 OS=Mus musculus GN=Psma1 PE=1 SV=1	VTVWSPQGR	376562850		3.11813e+09	2.31599e+09	192147250	1.9848e+09	3.3095e+09	8.83576e+08	631996900	2550996600	2450358500	3	3	4
sp|P50247|SAHH_MOUSE Adenosylhomocysteinase OS=Mus musculus GN=Ahcy PE=1 SV=3	VVAGYGDVG	1.66581e+07	1.7394e+07	14815200	14276400	22393700		11432500	24006800	1.86178e+07			4	2	2
sp|P63038|CH60_MOUSE 60 kDa heat shock protein, mitochondrial OS=Mus musculus GN=Hspd1 PE=1 SV=1	VVAVKAPGF		99754570						21957850				1	0	1
sp|Q9D937|CK098_MOUSE Uncharacterized protein C11orf98 homolog OS=Mus musculus PE=1 SV=1	VVGAVIDEG					61309000							0	1	0
sp|P40142|TKT_MOUSE Transketolase OS=Mus musculus GN=Tkt PE=1 SV=1	VVGEPGVTV			1.31485e+07				1.30358e+07					1	1	0
sp|P10126|EF1A1_MOUSE Elongation factor 1-alpha 1 OS=Mus musculus GN=Eef1a1 PE=1 SV=3	VVIGHVDSG		7304210			99087950							1	1	0
sp|Q3UGR5|HDHD2_MOUSE Haloacid dehalogenase-like hydrolase domain-containing protein 2 OS=Mus musculus GN=Hdhd2 PE=1 SV=2	VVIGLAPEH			6384865									1	0	0
sp|P62827|RAN_MOUSE GTP-binding nuclear protein Ran OS=Mus musculus GN=Ran PE=1 SV=3	VVMDPALAA	6.50489e+07											1	0	0
sp|O70492|SNX3_MOUSE Sorting nexin-3 OS=Mus musculus GN=Snx3 PE=1 SV=3	VVPPLPGKA											125489200	0	0	1
sp|P01865|GCAM_MOUSE Ig gamma-2A chain C region, membrane-bound form OS=Mus musculus GN=Igh-1a PE=1 SV=3	VVSALPIQH	172275600	50878200			268243720				176812800			2	1	1
tr|A0A087WQM1|A0A087WQM1_MOUSE Glia-derived nexin (Fragment) OS=Mus musculus GN=Serpine2 PE=1 SV=1	VVSPHGIAS											23801400	0	0	1
tr|E9Q9B7|E9Q9B7_MOUSE Protein Kidins220 OS=Mus musculus GN=Kidins220 PE=1 SV=1	VVSPQPHSS							8404710			9926290	21367400	0	1	2
sp|Q9R100|CAD17_MOUSE Cadherin-17 OS=Mus musculus GN=Cdh17 PE=1 SV=1	VVTDPTTNA					56198100	36540100	3.81729e+07			103985725	16915800	0	3	2
tr|E0CXB1|E0CXB1_MOUSE Proteasome subunit alpha type-6 OS=Mus musculus GN=Psma6 PE=1 SV=1	VVTVENPKF			14839200	2.31145e+07		23372800	27792600			7.005e+06		2	2	1
sp|Q9D486-3|CMIP_MOUSE Isoform 3 of C-Maf-inducing protein OS=Mus musculus GN=Cmip	VVVASSEVH						12375400	8730000			8272825		0	2	1
sp|Q3U1J4|DDB1_MOUSE DNA damage-binding protein 1 OS=Mus musculus GN=Ddb1 PE=1 SV=2	VVVAVGRAL	38652400				3.14715e+07							1	1	0
tr|A8DUK4|A8DUK4_MOUSE Beta-globin OS=Mus musculus GN=Hbbt1 PE=1 SV=1	VVYPWTQRY	23108700											1	0	0
sp|Q9R1P4|PSA1_MOUSE Proteasome subunit alpha type-1 OS=Mus musculus GN=Psma1 PE=1 SV=1	VWSPQGRIH					4531630							0	1	0
tr|D6REF7|D6REF7_MOUSE Sphingosine-1-phosphate lyase 1 OS=Mus musculus GN=Sgpl1 PE=1 SV=1	VYASPSIAG									4722085	1.04146e+07	181800600	0	0	3
sp|P17182|ENOA_MOUSE Alpha-enolase OS=Mus musculus GN=Eno1 PE=1 SV=3	VYHNLKNVI				8420990								1	0	0
sp|Q9CRB2|NHP2_MOUSE H/ACA ribonucleoprotein complex subunit 2 OS=Mus musculus GN=Nhp2 PE=1 SV=1	VYIPSKTDL	296389000	322763500	169040000	158097000	236758000		185476000	296970000	193902000	139319000		4	2	3
sp|Q8BM54-2|MYLIP_MOUSE Isoform 2 of E3 ubiquitin-protein ligase MYLIP OS=Mus musculus GN=Mylip	VYLPTHTSL	91798400	38811500			37321000							2	1	0
sp|P14434|HA2B_MOUSE H-2 class II histocompatibility antigen, A-B alpha chain OS=Mus musculus GN=H2-Aa PE=1 SV=2	VYQSPGDIG											53127600	0	0	1
sp|Q9JHU9|INO1_MOUSE Inositol-3-phosphate synthase 1 OS=Mus musculus GN=Isyna1 PE=1 SV=1	VYSPETIEA						2631190				17590500	176604250	0	1	2
sp|Q8K385|FRRS1_MOUSE Ferric-chelate reductase 1 OS=Mus musculus GN=FRRS1 PE=1 SV=1	VYWDAPSPA											8821080	0	0	1
sp|P05367|SAA2_MOUSE Serum amyloid A-2 protein OS=Mus musculus GN=Saa2 PE=1 SV=1	WAAEKISDA								1.68917e+07				0	0	1
sp|Q8VDI1|ESIP1_MOUSE Epithelial-stromal interaction protein 1 OS=Mus musculus GN=Epsti1 PE=1 SV=2	WAGSQAHRD						32726600	76410950			28908050	10002795	0	2	2
sp|Q01853|TERA_MOUSE Transitional endoplasmic reticulum ATPase OS=Mus musculus GN=Vcp PE=1 SV=4	WALSQSNPS											25827950	0	0	1
sp|Q61830|MRC1_MOUSE Macrophage mannose receptor 1 OS=Mus musculus GN=Mrc1 PE=1 SV=2	WATGEPNFA										3142960	18724900	0	0	2
sp|P10404|ENV1_MOUSE MLV-related proviral Env polyprotein OS=Mus musculus PE=1 SV=3	WDGPKVWGL					84863760					17569900	9812270	0	1	2
sp|Q8BZ20|PAR12_MOUSE Poly [ADP-ribose] polymerase 12 OS=Mus musculus GN=Parp12 PE=1 SV=3	WDPAALPDL											1.16019e+07	0	0	1
sp|Q6P9Q4|FHOD1_MOUSE FH1/FH2 domain-containing protein 1 OS=Mus musculus GN=Fhod1 PE=1 SV=3	WDSPEPASA								12235300	19500400	14821420	137540000	0	0	4
sp|Q6PB93|GALT2_MOUSE Polypeptide N-acetylgalactosaminyltransferase 2 OS=Mus musculus GN=Galnt2 PE=1 SV=1	WDYMTPEQR											60028000	0	0	1
sp|Q9DCN2-2|NB5R3_MOUSE Isoform 2 of NADH-cytochrome b5 reductase 3 OS=Mus musculus GN=Cyb5r3	WDYSQGFVN										3464235	51700550	0	0	2
sp|P35564|CALX_MOUSE Calnexin OS=Mus musculus GN=Canx PE=1 SV=1	WEAPQIANP										5674620	12106550	0	0	2
tr|E9Q6L4|E9Q6L4_MOUSE TBC1 domain family member 1 OS=Mus musculus GN=Tbc1d1 PE=1 SV=1	WEAPTGQPS					7745160					33084900	156864870	0	1	2
sp|P45700|MA1A1_MOUSE Mannosyl-oligosaccharide 1,2-alpha-mannosidase IA OS=Mus musculus GN=Man1a1 PE=1 SV=1	WEAVEALES					4.14288e+07					3.70404e+07	17758700	0	1	2
sp|Q01853|TERA_MOUSE Transitional endoplasmic reticulum ATPase OS=Mus musculus GN=Vcp PE=1 SV=4	WEDIGGLED										4633110		0	0	1
sp|Q91W98|S15A4_MOUSE Solute carrier family 15 member 4 OS=Mus musculus GN=Slc15a4 PE=1 SV=1	WEGAQASQA					2.32961e+08	35151700				12560650	592192900	0	2	2
sp|P15532|NDKA_MOUSE Nucleoside diphosphate kinase A OS=Mus musculus GN=Nme1 PE=1 SV=1	WEGLNVVKT	334972000				116275600							1	1	0
sp|Q8C0Z1|F234A_MOUSE Protein FAM234A OS=Mus musculus GN=Fam234a PE=1 SV=1	WERPVAQDV											24069100	0	0	1
tr|A0A087WS56|A0A087WS56_MOUSE Fibronectin OS=Mus musculus GN=Fn1 PE=1 SV=1	WESPQGQVS	29860100										45961900	1	0	1
sp|P01865|GCAM_MOUSE Ig gamma-2A chain C region, membrane-bound form OS=Mus musculus GN=Igh-1a PE=1 SV=3	WFVNNVEVH			58348200	24141400		35004000						2	1	0
sp|Q9QZF2|GPC1_MOUSE Glypican-1 OS=Mus musculus GN=Gpc1 PE=1 SV=1	WGPSGAESV	16805800											1	0	0
sp|O88839|ADA15_MOUSE Disintegrin and metalloproteinase domain-containing protein 15 OS=Mus musculus GN=Adam15 PE=1 SV=2	WHASVPTRA									2.76822e+07		352470800	0	0	2
sp|P60710|ACTB_MOUSE Actin, cytoplasmic 1 OS=Mus musculus GN=Actb PE=1 SV=1	WHHTFYNEL					127779000							0	1	0
sp|Q99KW9|TIP_MOUSE T-cell immunomodulatory protein OS=Mus musculus GN=Itfg1 PE=1 SV=2	WHPALTTKS											13988600	0	0	1
sp|Q9WV32|ARC1B_MOUSE Actin-related protein 2/3 complex subunit 1B OS=Mus musculus GN=Arpc1b PE=1 SV=4	WHPNNVLLA											25577750	0	0	1
tr|A0A087WS56|A0A087WS56_MOUSE Fibronectin OS=Mus musculus GN=Fn1 PE=1 SV=1	WIAPSVQLT					67645600		20900700			62935800	1.49593e+08	0	2	2
sp|Q8VBX4|CLC4K_MOUSE C-type lectin domain family 4 member K OS=Mus musculus GN=Cd207 PE=2 SV=1	WIPGEPNNA											12612400	0	0	1
tr|A0A075B5L8|A0A075B5L8_MOUSE Protein Igkv4-79 (Fragment) OS=Mus musculus GN=Igkv4-79 PE=4 SV=2	WIYSTSNLA					73443000					48944400		0	1	1
sp|Q9R100|CAD17_MOUSE Cadherin-17 OS=Mus musculus GN=Cdh17 PE=1 SV=1	WKAPEPVEI										4.50411e+07		0	0	1
tr|E9Q616|E9Q616_MOUSE Protein Ahnak OS=Mus musculus GN=Ahnak PE=1 SV=1	WKGPQVSSS											16551000	0	0	1
tr|A0A1B0GSX0|A0A1B0GSX0_MOUSE L-lactate dehydrogenase A chain OS=Mus musculus GN=Ldha PE=4 SV=1	WKISGFPKN	24863450				15835050							1	1	0
sp|Q91X72|HEMO_MOUSE Hemopexin OS=Mus musculus GN=Hpx PE=1 SV=2	WKNPITSVD										57657100		0	0	1
sp|P10404|ENV1_MOUSE MLV-related proviral Env polyprotein OS=Mus musculus PE=1 SV=3	WKPSSSWDL										7445240	22438500	0	0	2
sp|A6X935|ITIH4_MOUSE Inter alpha-trypsin inhibitor, heavy chain 4 OS=Mus musculus GN=Itih4 PE=1 SV=2	WKQSLVQAT					55823550	56091750	49507100			104052380	3.82905e+08	0	3	2
sp|Q9EQU5-2|SET_MOUSE Isoform 2 of Protein SET OS=Mus musculus GN=Set	WKSGKDLTK							14698300					0	1	0
sp|O35448|PPT2_MOUSE Lysosomal thioesterase PPT2 OS=Mus musculus GN=Ppt2 PE=1 SV=1	WLFPTSMRS											30567150	0	0	1
sp|P22315|HEMH_MOUSE Ferrochelatase, mitochondrial OS=Mus musculus GN=Fech PE=1 SV=2	WLGPQTDEA								25156300		15823850	81545300	0	0	3
tr|E9Q395|E9Q395_MOUSE Antigen-presenting glycoprotein CD1d1 OS=Mus musculus GN=Cd1d1 PE=1 SV=1	WLSSVPSSA					4.08681e+07		1.67795e+07	10505400		9.40085e+07	151575000	0	2	3
sp|Q64343|ABCG1_MOUSE ATP-binding cassette sub-family G member 1 OS=Mus musculus GN=Abcg1 PE=1 SV=1	WMTSQPSDA								1503605		46015400	389199890	0	0	3
sp|Q9R100|CAD17_MOUSE Cadherin-17 OS=Mus musculus GN=Cdh17 PE=1 SV=1	WNDPGAQYS										40774200		0	0	1
sp|P20029|GRP78_MOUSE 78 kDa glucose-regulated protein OS=Mus musculus GN=Hspa5 PE=1 SV=3	WNDPSVQQD										9763730	49155450	0	0	2
sp|O70250|PGAM2_MOUSE Phosphoglycerate mutase 2 OS=Mus musculus GN=Pgam2 PE=1 SV=3	WNEEIAPKI			12706300							17710700		1	0	1
sp|P23780|BGAL_MOUSE Beta-galactosidase OS=Mus musculus GN=Glb1 PE=1 SV=1	WNFHEPQPG					104688000					1.72875e+08		0	1	1
Unknown protein for peptide #118862	WNKSSVSSM		4087700										1	0	0
sp|P57716|NICA_MOUSE Nicastrin OS=Mus musculus GN=Ncstn PE=1 SV=3	WNVAPGAES										41809800	144704150	0	0	2
sp|Q6P8G8|ORAI3_MOUSE Protein orai-3 OS=Mus musculus GN=Orai3 PE=1 SV=1	WQAAMASTA											36254810	0	0	1
tr|A0A087WS56|A0A087WS56_MOUSE Fibronectin OS=Mus musculus GN=Fn1 PE=1 SV=1	WQAPRARIT											13329700	0	0	1
sp|Q9DBH0|WWP2_MOUSE NEDD4-like E3 ubiquitin-protein ligase WWP2 OS=Mus musculus GN=Wwp2 PE=1 SV=1	WQRPTAEYV					247056250	1.51752e+08	179071450	72209800	4.49278e+07	386641000	1271874200	0	3	4
sp|Q00941|CSF2R_MOUSE Granulocyte-macrophage colony-stimulating factor receptor subunit alpha OS=Mus musculus GN=Csf2ra PE=2 SV=2	WQSAEPGST								8073135	1518180	8873485	2.9777e+08	0	0	4
sp|P19096|FAS_MOUSE Fatty acid synthase OS=Mus musculus GN=Fasn PE=1 SV=2	WQSSLARTS											11582560	0	0	1
sp|Q80YX1-2|TENA_MOUSE Isoform 2 of Tenascin OS=Mus musculus GN=Tnc	WRAPTAQVE	468767950	6476870	58808700	2.85415e+07								4	0	0
sp|Q9JJ28|FLII_MOUSE Protein flightless-1 homolog OS=Mus musculus GN=Flii PE=1 SV=1	WRGAQATLS										13733960	2.91559e+08	0	0	2
sp|P51881|ADT2_MOUSE ADP/ATP translocase 2 OS=Mus musculus GN=Slc25a5 PE=1 SV=3	WRGNLANVI					93985000					18676050	53423400	0	1	2
sp|P52480|KPYM_MOUSE Pyruvate kinase PKM OS=Mus musculus GN=Pkm PE=1 SV=4	WRPGSGFTN				5011610								1	0	0
sp|Q9QZC2|PLXC1_MOUSE Plexin-C1 OS=Mus musculus GN=Plxnc1 PE=1 SV=1	WRSEQAIGA											7706730	0	0	1
tr|D3Z4E0|D3Z4E0_MOUSE L-amino-acid oxidase OS=Mus musculus GN=Il4i1 PE=1 SV=1	WSDAAAPFA							15872500					0	1	0
sp|Q00941|CSF2R_MOUSE Granulocyte-macrophage colony-stimulating factor receptor subunit alpha OS=Mus musculus GN=Csf2ra PE=2 SV=2	WSPAHPLEA											56544950	0	0	1
sp|O35516|NOTC2_MOUSE Neurogenic locus notch homolog protein 2 OS=Mus musculus GN=Notch2 PE=1 SV=1	WSSSSPHSA					2.12007e+08	268421700	185239080	462397360	203307800	618971950	12434370900	0	3	4
sp|P43432|IL12B_MOUSE Interleukin-12 subunit beta OS=Mus musculus GN=Il12b PE=1 SV=1	WSTPHSYFS											73620700	0	0	1
sp|Q91VH2|SNX9_MOUSE Sorting nexin-9 OS=Mus musculus GN=Snx9 PE=1 SV=1	WTAWNAPKP											1.48743e+07	0	0	1
sp|O88572|LRP6_MOUSE Low-density lipoprotein receptor-related protein 6 OS=Mus musculus GN=Lrp6 PE=1 SV=1	WTDSETNRI											100809250	0	0	1
sp|O35682|MYADM_MOUSE Myeloid-associated differentiation marker OS=Mus musculus GN=Myadm PE=1 SV=2	WTGPMGNWA											15472200	0	0	1
sp|Q9QZI8|SERC1_MOUSE Serine incorporator 1 OS=Mus musculus GN=Serinc1 PE=1 SV=1	WTLVAPLVL											3599680	0	0	1
tr|M0QWY0|M0QWY0_MOUSE ER membrane protein complex subunit 8 (Fragment) OS=Mus musculus GN=Emc8 PE=1 SV=1	WTNPEINKA											30285790	0	0	1
tr|A0A087WS56|A0A087WS56_MOUSE Fibronectin OS=Mus musculus GN=Fn1 PE=1 SV=1	WTPPRARIA										19791800		0	0	1
sp|Q3LRV9|TRML4_MOUSE Trem-like transcript 4 protein OS=Mus musculus GN=Treml4 PE=1 SV=1	WTSPGLLVS											89757400	0	0	1
tr|Q3UP36|Q3UP36_MOUSE B-cell receptor CD22 OS=Mus musculus GN=Cd22 PE=1 SV=1	WTVDHPQTL					1.54272e+09	204832700	372992800			868836550	217079570	0	3	2
sp|Q3TFD2|PCAT1_MOUSE Lysophosphatidylcholine acyltransferase 1 OS=Mus musculus GN=Lpcat1 PE=1 SV=1	WTWQGPGAL											3883735	0	0	1
sp|P00920|CAH2_MOUSE Carbonic anhydrase 2 OS=Mus musculus GN=Ca2 PE=1 SV=4	WTYPGSLTT											39911400	0	0	1
sp|P01027|CO3_MOUSE Complement C3 OS=Mus musculus GN=C3 PE=1 SV=3	WVEHWPEAE											257494550	0	0	1
tr|E9PV93|E9PV93_MOUSE T-lymphocyte surface antigen Ly-9 OS=Mus musculus GN=Ly9 PE=1 SV=1	WVFNTSVIS										3219560	12438150	0	0	2
sp|P13020-2|GELS_MOUSE Isoform 2 of Gelsolin OS=Mus musculus GN=Gsn	WVGAGASEA					194313000	7.2868e+08	6.89812e+08	112866640	128289200	8.81054e+08	3.94008e+09	0	3	4
sp|Q8C708|CP054_MOUSE Transmembrane protein C16orf54 homolog OS=Mus musculus PE=1 SV=1	WVGSEPMPE										4488075	9.56069e+07	0	0	2
sp|Q64692|SIA8D_MOUSE CMP-N-acetylneuraminate-poly-alpha-2,8-sialyltransferase OS=Mus musculus GN=St8sia4 PE=2 SV=1	WVNALILKN					42712800							0	1	0
sp|P29533|VCAM1_MOUSE Vascular cell adhesion protein 1 OS=Mus musculus GN=Vcam1 PE=1 SV=1	WVSPSPILE										26929700	4613820	0	0	2
sp|O89017|LGMN_MOUSE Legumain OS=Mus musculus GN=Lgmn PE=1 SV=1	WVVIVAGSN				8567190								1	0	0
sp|Q9Z1Q9|SYVC_MOUSE Valine--tRNA ligase OS=Mus musculus GN=Vars PE=1 SV=1	WVWGAPAVA											7434650	0	0	1
sp|Q61646|HPT_MOUSE Haptoglobin OS=Mus musculus GN=Hp PE=1 SV=1	WYAAGILSF											7933270	0	0	1
sp|Q80VA0-3|GALT7_MOUSE Isoform 3 of N-acetylgalactosaminyltransferase 7 OS=Mus musculus GN=Galnt7	WYAPLVAPI											23874410	0	0	1
sp|Q60898|SLAP1_MOUSE Src-like-adapter OS=Mus musculus GN=Sla PE=1 SV=3	WYYISPRLT											3971280	0	0	1
sp|Q9Z0N1|IF2G_MOUSE Eukaryotic translation initiation factor 2 subunit 3, X-linked OS=Mus musculus GN=Eif2s3x PE=1 SV=2	YAAPGGLIG								8.05711e+06	2881625		75833410	0	0	3
sp|Q80TA9|EPG5_MOUSE Ectopic P granules protein 5 homolog OS=Mus musculus GN=Epg5 PE=1 SV=2	YAASKALRV											26875200	0	0	1
sp|P70202|LXN_MOUSE Latexin OS=Mus musculus GN=Lxn PE=1 SV=2	YAASRAASV	68718000								104864000		270012950	1	0	2
sp|Q91ZM2-4|SH2B1_MOUSE Isoform 4 of SH2B adapter protein 1 OS=Mus musculus GN=Sh2b1	YAEPGAEAA										2150760	12522450	0	0	2
sp|Q921E2|RAB31_MOUSE Ras-related protein Rab-31 OS=Mus musculus GN=Rab31 PE=1 SV=1	YAESIGAIV											32392250	0	0	1
sp|O09061|PSB1_MOUSE Proteasome subunit beta type-1 OS=Mus musculus GN=Psmb1 PE=1 SV=1	YAFNGGTVL	122754300		2056500		1.10336e+08							2	1	0
sp|Q8VCI0|PLBL1_MOUSE Phospholipase B-like 1 OS=Mus musculus GN=Plbd1 PE=1 SV=1	YAISGPTVQ											50579900	0	0	1
sp|P62274|RS29_MOUSE 40S ribosomal protein S29 OS=Mus musculus GN=Rps29 PE=3 SV=2	YAKDIGFIK		24420200	7515150									2	0	0
sp|P62806|H4_MOUSE Histone H4 OS=Mus musculus GN=Hist1h4a PE=1 SV=2	YALKRQGRT					16223000							0	1	0
sp|Q8BJ25|THAP3_MOUSE THAP domain-containing protein 3 OS=Mus musculus GN=Thap3 PE=2 SV=1	YALSDLDTL		4097090						2911280				1	0	1
tr|A0A075B5P9|A0A075B5P9_MOUSE Protein Ighv5-4 (Fragment) OS=Mus musculus GN=Ighv5-4 PE=4 SV=1	YAMSWVRQT					35939600	4.13178e+07	44919550			2.00016e+07		0	3	1
sp|Q80VA0-3|GALT7_MOUSE Isoform 3 of N-acetylgalactosaminyltransferase 7 OS=Mus musculus GN=Galnt7	YAPLVAPIS											4.39941e+07	0	0	1
sp|P60710|ACTB_MOUSE Actin, cytoplasmic 1 OS=Mus musculus GN=Actb PE=1 SV=1	YASGRTTGI	17399400											1	0	0
sp|O89017|LGMN_MOUSE Legumain OS=Mus musculus GN=Lgmn PE=1 SV=1	YATTAANPK						10905825		46710050	7544670	1.54093e+08	979383550	0	1	4
tr|D3Z4Q8|D3Z4Q8_MOUSE Immunoglobulin superfamily member 8 (Fragment) OS=Mus musculus GN=Igsf8 PE=1 SV=1	YAVFGPRVA											3.4543e+07	0	0	1
sp|O88324|CD83_MOUSE CD83 antigen OS=Mus musculus GN=Cd83 PE=2 SV=1	YAVSWAKVS											7859030	0	0	1
tr|A9JEI5|A9JEI5_MOUSE Toll interacting protein, isoform CRA_b OS=Mus musculus GN=Tollip PE=1 SV=1	YAVYETPTA					9.34446e+06	12723900		4.3219e+07	50337350	47602200	424685000	0	2	4
sp|Q07797|LG3BP_MOUSE Galectin-3-binding protein OS=Mus musculus GN=Lgals3bp PE=1 SV=1	YAYARATGD											5197350	0	0	1
sp|Q99KI0|ACON_MOUSE Aconitate hydratase, mitochondrial OS=Mus musculus GN=Aco2 PE=1 SV=1	YAYPGVLLI										38587300		0	0	1
tr|Q5SXR6|Q5SXR6_MOUSE Clathrin heavy chain OS=Mus musculus GN=Cltc PE=1 SV=1	YDAPDIANI											28353580	0	0	1
sp|Q9D771|TM206_MOUSE Transmembrane protein 206 OS=Mus musculus GN=Tmem206 PE=1 SV=1	YDAPGIAFY					63834900	69194300	86258300	20241000	1.5773e+07	236644660	3.50001e+08	0	3	4
sp|Q80X90|FLNB_MOUSE Filamin-B OS=Mus musculus GN=Flnb PE=1 SV=3	YDASKVTAS								14640400	17124860		76607000	0	0	3
sp|Q91XQ6|LAP4B_MOUSE Lysosomal-associated transmembrane protein 4B OS=Mus musculus GN=Laptm4b PE=2 SV=1	YDDATAVPS								91405200		29957100	3.65586e+08	0	0	3
sp|Q9WUD1|CHIP_MOUSE STIP1 homology and U box-containing protein 1 OS=Mus musculus GN=Stub1 PE=1 SV=1	YDEAIANLQ										1390280		0	0	1
sp|P60710|ACTB_MOUSE Actin, cytoplasmic 1 OS=Mus musculus GN=Actb PE=1 SV=1	YDESGPSIV	12727900			4214010	3.5382e+08	2.13591e+08	2.24283e+08	2.52218e+08	3.34901e+08	405599410	1.54719e+09	2	3	4
sp|P27773|PDIA3_MOUSE Protein disulfide-isomerase A3 OS=Mus musculus GN=Pdia3 PE=1 SV=2	YDGPRTADG											196508500	0	0	1
sp|O08553|DPYL2_MOUSE Dihydropyrimidinase-related protein 2 OS=Mus musculus GN=Dpysl2 PE=1 SV=2	YDGPVCEVS											4.00128e+07	0	0	1
tr|E9PV93|E9PV93_MOUSE T-lymphocyte surface antigen Ly-9 OS=Mus musculus GN=Ly9 PE=1 SV=1	YDGSHTLRV					100271110	1.00853e+08	43505000			1.31208e+08	2.15074e+08	0	3	2
tr|E9Q4S7|E9Q4S7_MOUSE Receptor-type tyrosine-protein phosphatase eta OS=Mus musculus GN=Ptprj PE=1 SV=2	YDGSRTSIV					7996050					11481300		0	1	1
sp|O35887|CALU_MOUSE Calumenin OS=Mus musculus GN=Calu PE=1 SV=1	YDHAEAEAR	15766400											1	0	0
tr|A0A0G2JGY4|A0A0G2JGY4_MOUSE Malate dehydrogenase (Fragment) OS=Mus musculus GN=Mdh2 PE=1 SV=1	YDIAHTPGV	57202650											1	0	0
sp|Q9WV32|ARC1B_MOUSE Actin-related protein 2/3 complex subunit 1B OS=Mus musculus GN=Arpc1b PE=1 SV=4	YDNAAVTLS											5058410	0	0	1
sp|O88307|SORL_MOUSE Sortilin-related receptor OS=Mus musculus GN=Sorl1 PE=1 SV=3	YDQPNAIYI	6757830	9057820	1.0371e+07	5022850	4415089800	3.15187e+09	3.31889e+09	5.14073e+08	559486000	4.48248e+09	8720515100	4	3	4
sp|P80314|TCPB_MOUSE T-complex protein 1 subunit beta OS=Mus musculus GN=Cct2 PE=1 SV=4	YDSADLVAQ					23978150							0	1	0
sp|Q9QXH4|ITAX_MOUSE Integrin alpha-X OS=Mus musculus GN=Itgax PE=1 SV=1	YDSSWVVVG											7846410	0	0	1
sp|P09671|SODM_MOUSE Superoxide dismutase [Mn], mitochondrial OS=Mus musculus GN=Sod2 PE=1 SV=3	YDYGALEPH			6262565									1	0	0
sp|Q8K2B3|SDHA_MOUSE Succinate dehydrogenase [ubiquinone] flavoprotein subunit, mitochondrial OS=Mus musculus GN=Sdha PE=1 SV=1	YDYSKPIQG											34220050	0	0	1
sp|O35516|NOTC2_MOUSE Neurogenic locus notch homolog protein 2 OS=Mus musculus GN=Notch2 PE=1 SV=1	YEAAKILLD					70050100	40672800	34553150	136339900	232914300	202607680	4324043000	0	3	4
sp|Q61982|NOTC3_MOUSE Neurogenic locus notch homolog protein 3 OS=Mus musculus GN=Notch3 PE=1 SV=1	YEAAKLLLD					35025050	20336400	17276575	68169950	116457150	66530100	1.27594e+09	0	3	4
tr|Q3UEW6|Q3UEW6_MOUSE Receptor-type tyrosine-protein kinase FLT3 OS=Mus musculus GN=Flt3 PE=2 SV=1	YEAATVEVA								151332920	28821300	156797110	1.23477e+09	0	0	4
sp|Q8BG32|PSD11_MOUSE 26S proteasome non-ATPase regulatory subunit 11 OS=Mus musculus GN=Psmd11 PE=1 SV=3	YEAFEGYDS											4426830	0	0	1
sp|Q99KK7|DPP3_MOUSE Dipeptidyl peptidase 3 OS=Mus musculus GN=Dpp3 PE=1 SV=2	YEASAAGLI											19820580	0	0	1
sp|Q60625|ICAM5_MOUSE Intercellular adhesion molecule 5 OS=Mus musculus GN=Icam5 PE=1 SV=2	YECAATNAH									157957000			0	0	1
tr|A0A0B4J1G0|A0A0B4J1G0_MOUSE Fc of IgG, low affinity IIIa, receptor OS=Mus musculus GN=Fcgr4 PE=1 SV=1	YEEPKIQWS									109723000		465797000	0	0	2
sp|Q99PT1|GDIR1_MOUSE Rho GDP-dissociation inhibitor 1 OS=Mus musculus GN=Arhgdia PE=1 SV=3	YEFLTPMEE					20965000	18472250	25829100	6904780		53446200	135979100	0	3	3
sp|Q61599|GDIR2_MOUSE Rho GDP-dissociation inhibitor 2 OS=Mus musculus GN=Arhgdib PE=1 SV=3	YEFLTPVEE					13542700			14439600		23379600	44300600	0	1	3
sp|Q6PB70|ANO8_MOUSE Anoctamin-8 OS=Mus musculus GN=Ano8 PE=1 SV=3	YEGEEGSLL						58777200						0	1	0
sp|P40142|TKT_MOUSE Transketolase OS=Mus musculus GN=Tkt PE=1 SV=1	YEGGIGEAV			1963650									1	0	0
sp|Q8R4G6|MGT5A_MOUSE Alpha-1,6-mannosylglycoprotein 6-beta-N-acetylglucosaminyltransferase A OS=Mus musculus GN=Mgat5 PE=2 SV=1	YEGPAPLEA											9811660	0	0	1
sp|Q91ZX7|LRP1_MOUSE Prolow-density lipoprotein receptor-related protein 1 OS=Mus musculus GN=Lrp1 PE=1 SV=1	YEGPELNHA								48963500	61330950	29722000	95755200	0	0	4
sp|P14483|HB2A_MOUSE H-2 class II histocompatibility antigen, A beta chain OS=Mus musculus GN=H2-Ab1 PE=1 SV=1	YEGPETHTS	5253280		35643400		3.53382e+09	1.69931e+09	3.89044e+09	1.34103e+09	3.15159e+09	2.68637e+09	1.85097e+10	2	3	4
sp|Q05910|ADAM8_MOUSE Disintegrin and metalloproteinase domain-containing protein 8 OS=Mus musculus GN=Adam8 PE=1 SV=3	YEGSAASIS	8848685							194521410	1.39917e+08	4.13369e+07	7.48995e+08	1	0	4
tr|Q5SQB5|Q5SQB5_MOUSE Nucleophosmin OS=Mus musculus GN=Npm1 PE=1 SV=1	YEGSPIKVT	398654600	45298250							25205040			2	0	1
sp|Q8CIF4|BTD_MOUSE Biotinidase OS=Mus musculus GN=Btd PE=1 SV=2	YEHPSVLSP										3864420		0	0	1
sp|P62242|RS8_MOUSE 40S ribosomal protein S8 OS=Mus musculus GN=Rps8 PE=1 SV=2	YELGRPAAN						6493470		3.17988e+06	3045670		8961970	0	1	3
sp|Q9R1P1|PSB3_MOUSE Proteasome subunit beta type-3 OS=Mus musculus GN=Psmb3 PE=1 SV=1	YELKEGRQI	28276200				17827500							1	1	0
sp|Q8CFE6|S38A2_MOUSE Sodium-coupled neutral amino acid transporter 2 OS=Mus musculus GN=Slc38a2 PE=1 SV=1	YELPLVIKA					57756200					5.86814e+06		0	1	1
sp|P21855|CD72_MOUSE B-cell differentiation antigen CD72 OS=Mus musculus GN=Cd72 PE=1 SV=2	YENVQVSPV					1090309850	1.34945e+09	1.38041e+09	7450710		901928365	3.54667e+08	0	3	3
sp|O35609|SCAM3_MOUSE Secretory carrier-associated membrane protein 3 OS=Mus musculus GN=Scamp3 PE=1 SV=3	YEPPAPAPA					46069600		122037000	2978535	6260770	62520100	3.45603e+08	0	2	4
sp|A2AIV2|VIR_MOUSE Protein virilizer homolog OS=Mus musculus GN=Kiaa1429 PE=1 SV=1	YEQISSDED									25633400			0	0	1
sp|P48025|KSYK_MOUSE Tyrosine-protein kinase SYK OS=Mus musculus GN=Syk PE=1 SV=2	YESPYADPE										3681720		0	0	1
tr|A9JEI5|A9JEI5_MOUSE Toll interacting protein, isoform CRA_b OS=Mus musculus GN=Tollip PE=1 SV=1	YETPTAHNG											21337400	0	0	1
tr|Q3U1U4|Q3U1U4_MOUSE Integrin alpha-M OS=Mus musculus GN=Itgam PE=1 SV=1	YEVHNPVPL											321084400	0	0	1
sp|P21855|CD72_MOUSE B-cell differentiation antigen CD72 OS=Mus musculus GN=Cd72 PE=1 SV=2	YEVSLPSGL										87786200		0	0	1
tr|Q3ULB1|Q3ULB1_MOUSE Testin OS=Mus musculus GN=Tes PE=1 SV=1	YEWAPPVQN											16172500	0	0	1
sp|P97484|LIRB3_MOUSE Leukocyte immunoglobulin-like receptor subfamily B member 3 OS=Mus musculus GN=Lilrb3 PE=1 SV=1	YEYYEPRLS										38139600	275964980	0	0	2
sp|Q9CZR2|NALD2_MOUSE N-acetylated-alpha-linked acidic dipeptidase 2 OS=Mus musculus GN=Naalad2 PE=1 SV=2	YFAPDVQPY											55963350	0	0	1
sp|Q9QZE2|CLNK_MOUSE Cytokine-dependent hematopoietic cell linker OS=Mus musculus GN=Clnk PE=1 SV=1	YFAPKPTFP											26489350	0	0	1
tr|A8DUK4|A8DUK4_MOUSE Beta-globin OS=Mus musculus GN=Hbbt1 PE=1 SV=1	YFDSFGDLS											73503100	0	0	1
sp|P51150|RAB7A_MOUSE Ras-related protein Rab-7a OS=Mus musculus GN=Rab7a PE=1 SV=2	YFETSAKEA										8628010	21676100	0	0	2
sp|Q8CI94|PYGB_MOUSE Glycogen phosphorylase, brain form OS=Mus musculus GN=Pygb PE=1 SV=3	YFFALAHTV											210260000	0	0	1
sp|P15535|B4GT1_MOUSE Beta-1,4-galactosyltransferase 1 OS=Mus musculus GN=B4galt1 PE=1 SV=1	YFGGVSALS											9053590	0	0	1
tr|D3YWR2|D3YWR2_MOUSE B-cell linker protein OS=Mus musculus GN=Blnk PE=1 SV=1	YFGSVVEIV						1278650				15614050		0	1	1
tr|G3X8Q5|G3X8Q5_MOUSE Ceruloplasmin OS=Mus musculus GN=Cp PE=1 SV=1	YFIGITEAV	8.09453e+08				275459000							1	1	0
sp|Q61500|ITM2A_MOUSE Integral membrane protein 2A OS=Mus musculus GN=Itm2a PE=2 SV=2	YFLPVTEEA					5032230		13687800			14403375	2.6081e+07	0	2	2
sp|O88693|CEGT_MOUSE Ceramide glucosyltransferase OS=Mus musculus GN=Ugcg PE=1 SV=1	YFMAKAIAD										13579200		0	0	1
sp|P09813|APOA2_MOUSE Apolipoprotein A-II OS=Mus musculus GN=Apoa2 PE=1 SV=2	YFQSMTDYG										3885570	2.54702e+07	0	0	2
sp|P06728|APOA4_MOUSE Apolipoprotein A-IV OS=Mus musculus GN=Apoa4 PE=1 SV=3	YFTQLSNNA											23351110	0	0	1
sp|P30882|CCL5_MOUSE C-C motif chemokine 5 OS=Mus musculus GN=Ccl5 PE=2 SV=2	YFYTSSKCS											118654300	0	0	1
sp|Q91XF4|RN167_MOUSE E3 ubiquitin-protein ligase RNF167 OS=Mus musculus GN=Rnf167 PE=2 SV=1	YGAAVVHNV							10242980					0	1	0
tr|Q3U1U4|Q3U1U4_MOUSE Integrin alpha-M OS=Mus musculus GN=Itgam PE=1 SV=1	YGASIASLS											1.92377e+07	0	0	1
sp|O70138|MMP8_MOUSE Neutrophil collagenase OS=Mus musculus GN=Mmp8 PE=2 SV=2	YGFPRSVQA											28569700	0	0	1
sp|P47941|CRKL_MOUSE Crk-like protein OS=Mus musculus GN=Crkl PE=1 SV=2	YGIPEPAHA											73479900	0	0	1
sp|A2ADY9|DDI2_MOUSE Protein DDI1 homolog 2 OS=Mus musculus GN=Ddi2 PE=1 SV=1	YGLKDGDVV	174339500		22017350		102875000					36067500		2	1	1
sp|Q9EQ32-2|BCAP_MOUSE Isoform 2 of Phosphoinositide 3-kinase adapter protein 1 OS=Mus musculus GN=Pik3ap1	YGLKNLTAL					14977000							0	1	0
sp|Q04519|ASM_MOUSE Sphingomyelin phosphodiesterase OS=Mus musculus GN=Smpd1 PE=1 SV=2	YGLPDAMPA						13668300	23487900			45915200	24089600	0	2	2
sp|Q8BJZ3|LFG3_MOUSE Protein lifeguard 3 OS=Mus musculus GN=Tmbim1 PE=1 SV=1	YGQPSVLPG											20166700	0	0	1
sp|Q9CVB6|ARPC2_MOUSE Actin-related protein 2/3 complex subunit 2 OS=Mus musculus GN=Arpc2 PE=1 SV=3	YGSFLVNPE											68498500	0	0	1
tr|A2AL12|A2AL12_MOUSE Heterogeneous nuclear ribonucleoprotein A3 OS=Mus musculus GN=Hnrnpa3 PE=1 SV=1	YGSGGGSGG	21572400	14315220	67090605	64659790		5960205						4	1	0
sp|Q9Z0M6-2|CD97_MOUSE Isoform 2 of CD97 antigen OS=Mus musculus GN=Cd97	YGSPIPSVS											2.14323e+07	0	0	1
sp|O70370|CATS_MOUSE Cathepsin S OS=Mus musculus GN=Ctss PE=1 SV=2	YGTLDGKDY		12543600										1	0	0
sp|P61514|RL37A_MOUSE 60S ribosomal protein L37a OS=Mus musculus GN=Rpl37a PE=1 SV=2	YGTRYGASL										4.3152e+07		0	0	1
tr|O88325|O88325_MOUSE Alpha-N-acetylglucosaminidase OS=Mus musculus GN=Naglu PE=1 SV=1	YGVSQPDAV					67761950	19615500	22561600			17952000		0	3	1
sp|P52480|KPYM_MOUSE Pyruvate kinase PKM OS=Mus musculus GN=Pkm PE=1 SV=4	YHAETIKNV	32237700											1	0	0
sp|P58681|TLR7_MOUSE Toll-like receptor 7 OS=Mus musculus GN=Tlr7 PE=1 SV=1	YHASITLPH					13788900					27227850		0	1	1
sp|Q9ET30|TM9S3_MOUSE Transmembrane 9 superfamily member 3 OS=Mus musculus GN=Tm9sf3 PE=1 SV=1	YHASRAIPF											147838000	0	0	1
tr|A0A1B0GRA5|A0A1B0GRA5_MOUSE Stromal interaction molecule 1 OS=Mus musculus GN=Stim1 PE=4 SV=1	YHDPTVKHS											1.1757e+08	0	0	1
sp|P09671|SODM_MOUSE Superoxide dismutase [Mn], mitochondrial OS=Mus musculus GN=Sod2 PE=1 SV=3	YHEALAKGD	26032900											1	0	0
sp|Q9D7I0-2|SHSA5_MOUSE Isoform 2 of Protein shisa-5 OS=Mus musculus GN=Shisa5	YHESLAGAS	8804170				168367020	1.69368e+08	158316800	1.34584e+08	82413170	3.77252e+08	2.17529e+09	1	3	4
sp|Q62351|TFR1_MOUSE Transferrin receptor protein 1 OS=Mus musculus GN=Tfrc PE=1 SV=1	YHFLSPYVS								7507080		27562100		0	0	2
sp|Q61702|ITIH1_MOUSE Inter-alpha-trypsin inhibitor heavy chain H1 OS=Mus musculus GN=Itih1 PE=1 SV=2	YHFVTPLTS									15086700		2.07504e+08	0	0	2
sp|Q62312|TGFR2_MOUSE TGF-beta receptor type-2 OS=Mus musculus GN=Tgfbr2 PE=1 SV=1	YHGFTLEDA					2.36924e+08	100309000	91089900	98350250	40030600	1.14362e+08	5.22476e+08	0	3	4
sp|P21550|ENOB_MOUSE Beta-enolase OS=Mus musculus GN=Eno3 PE=1 SV=3	YHHLKGVIK			9455560									1	0	0
sp|Q4PZA2-2|ECE1_MOUSE Isoform A of Endothelin-converting enzyme 1 OS=Mus musculus GN=Ece1	YHKVTAAEL								17865800			338543350	0	0	2
sp|Q91XL3|UXS1_MOUSE UDP-glucuronic acid decarboxylase 1 OS=Mus musculus GN=Uxs1 PE=1 SV=1	YHLASPASP											72605700	0	0	1
sp|P70460|VASP_MOUSE Vasodilator-stimulated phosphoprotein OS=Mus musculus GN=Vasp PE=1 SV=4	YHNPTANSF	4921130				148907050	67664980	8.96437e+07	1.37456e+08	163952020	3.53814e+08	1.54155e+09	1	3	4
tr|A0A075B696|A0A075B696_MOUSE Protein Ighv2-3 (Fragment) OS=Mus musculus GN=Ighv2-3 PE=4 SV=3	YHSALISRL					110608000	90502100	8.22046e+07			8.43893e+07		0	3	1
sp|Q8BJ71|NUP93_MOUSE Nuclear pore complex protein Nup93 OS=Mus musculus GN=Nup93 PE=1 SV=1	YHSGHIDRA											18419800	0	0	1
sp|Q8R420|ABCA3_MOUSE ATP-binding cassette sub-family A member 3 OS=Mus musculus GN=Abca3 PE=1 SV=3	YHSPATALA								69241830	8180550	91471300	1176298670	0	0	4
sp|Q80U16|FA65B_MOUSE Protein FAM65B OS=Mus musculus GN=Fam65b PE=1 SV=2	YHSSAARLI					13311250	11659200					17211950	0	2	1
tr|V9GXV0|V9GXV0_MOUSE Protein Idh3b (Fragment) OS=Mus musculus GN=Idh3b PE=1 SV=1	YHSSMIADA											94227600	0	0	1
sp|Q99P65|S29A3_MOUSE Equilibrative nucleoside transporter 3 OS=Mus musculus GN=Slc29a3 PE=1 SV=1	YHSSNAVYR										8807770		0	0	1
sp|Q61103|REQU_MOUSE Zinc finger protein ubi-d4 OS=Mus musculus GN=Dpf2 PE=1 SV=1	YHYAHSHLA											1.36125e+08	0	0	1
sp|P10493|NID1_MOUSE Nidogen-1 OS=Mus musculus GN=Nid1 PE=1 SV=2	YHYSSSVIT										12080500		0	0	1
sp|Q9CQV7|TIM14_MOUSE Mitochondrial import inner membrane translocase subunit TIM14 OS=Mus musculus GN=Dnajc19 PE=1 SV=3	YIAAKINEA											47550750	0	0	1
sp|Q921I1|TRFE_MOUSE Serotransferrin OS=Mus musculus GN=Tf PE=1 SV=1	YIAGQCGLV											17436080	0	0	1
sp|P68404|KPCB_MOUSE Protein kinase C beta type OS=Mus musculus GN=Prkcb PE=1 SV=4	YIAPEIIAY										11281500	54205780	0	0	2
tr|Q1MX41|Q1MX41_MOUSE Protein kinase C delta type OS=Mus musculus GN=Prkcd PE=1 SV=1	YIAPEILQG								6694900		9.16486e+06	124394550	0	0	3
sp|Q80VQ0|AL3B1_MOUSE Aldehyde dehydrogenase family 3 member B1 OS=Mus musculus GN=Aldh3b1 PE=1 SV=1	YIAPTVLVD								7397860	17130410	40893520	838319930	0	0	4
sp|Q9EPW0|INP4A_MOUSE Type I inositol 3,4-bisphosphate 4-phosphatase OS=Mus musculus GN=Inpp4a PE=1 SV=1	YIASKASPT											10650400	0	0	1
sp|P34884|MIF_MOUSE Macrophage migration inhibitory factor OS=Mus musculus GN=Mif PE=1 SV=2	YIAVHVVPD					67639400							0	1	0
tr|E9PZF0|E9PZF0_MOUSE Nucleoside diphosphate kinase OS=Mus musculus GN=Gm20390 PE=3 SV=1	YIDLKDRPF	69921100				89058600							1	1	0
sp|P48441|IDUA_MOUSE Alpha-L-iduronidase OS=Mus musculus GN=Idua PE=1 SV=2	YIGAVPHSG					56626700	38923100	42669700			60660600	60707050	0	3	2
sp|Q99NB9|SF3B1_MOUSE Splicing factor 3B subunit 1 OS=Mus musculus GN=Sf3b1 PE=1 SV=1	YIGSQDALI		11177700										1	0	0
tr|E9PW69|E9PW69_MOUSE Proteasome subunit alpha type (Fragment) OS=Mus musculus GN=Psma4 PE=1 SV=1	YIGWDKHYG										8261080		0	0	1
sp|P08113|ENPL_MOUSE Endoplasmin OS=Mus musculus GN=Hsp90b1 PE=1 SV=2	YIHFTAEGE											29136400	0	0	1
sp|Q922H4|GMPPA_MOUSE Mannose-1-phosphate guanyltransferase alpha OS=Mus musculus GN=Gmppa PE=1 SV=1	YIHPTAKVA											18747200	0	0	1
sp|P08113|ENPL_MOUSE Endoplasmin OS=Mus musculus GN=Hsp90b1 PE=1 SV=2	YIKLYVRRV	51082400				14556700							1	1	0
sp|Q01853|TERA_MOUSE Transitional endoplasmic reticulum ATPase OS=Mus musculus GN=Vcp PE=1 SV=4	YIPLPDEKS			10530285	9022820								2	0	0
sp|Q9R111|GUAD_MOUSE Guanine deaminase OS=Mus musculus GN=Gda PE=1 SV=1	YIQSHISEN								2.36796e+07		7066150	33265600	0	0	3
sp|P08103|HCK_MOUSE Tyrosine-protein kinase HCK OS=Mus musculus GN=Hck PE=1 SV=4	YISPRSTFS								32196200			252569900	0	0	2
sp|Q9JJF9|SPP2A_MOUSE Signal peptide peptidase-like 2A OS=Mus musculus GN=Sppl2a PE=1 SV=2	YISSTIAYA											117606000	0	0	1
sp|P18155|MTDC_MOUSE Bifunctional methylenetetrahydrofolate dehydrogenase/cyclohydrolase, mitochondrial OS=Mus musculus GN=Mthfd2 PE=1 SV=1	YITPVPGGV								16455700	35072600		147964700	0	0	3
sp|P01029|CO4B_MOUSE Complement C4-B OS=Mus musculus GN=C4b PE=1 SV=3	YIYGKPVQG					299374600	2.61325e+08	188051110			2.5025e+08	1.09138e+08	0	3	2
sp|Q99LR1-2|ABD12_MOUSE Isoform 2 of Monoacylglycerol lipase ABHD12 OS=Mus musculus GN=Abhd12	YIYKSPELP								5331215		7841470	1.86887e+08	0	0	3
sp|P50284|TNR3_MOUSE Tumor necrosis factor receptor superfamily member 3 OS=Mus musculus GN=Ltbr PE=1 SV=1	YIYNGPVLG											13202200	0	0	1
tr|Q8C4F9|Q8C4F9_MOUSE E3 ubiquitin-protein ligase RNF13 OS=Mus musculus GN=Rnf13 PE=1 SV=1	YKAAIVHNV					32265400	4.41314e+07	80458300			42024000	40036900	0	3	2
sp|P62259|1433E_MOUSE 14-3-3 protein epsilon OS=Mus musculus GN=Ywhae PE=1 SV=1	YKAASDIAM		52243400	27391700	56614750		3.12935e+07	33344500		1.09701e+08			3	2	1
sp|P12804|FGL2_MOUSE Fibroleukin OS=Mus musculus GN=Fgl2 PE=1 SV=1	YKAGFGNLE								1.10238e+08	134281650	70520500	4.2835e+09	0	0	4
sp|P05063|ALDOC_MOUSE Fructose-bisphosphate aldolase C OS=Mus musculus GN=Aldoc PE=1 SV=4	YKALSDHHV	117855600		40861050	36477000	49079500							3	1	0
tr|D3YZR2|D3YZR2_MOUSE Pro-neuregulin-2, membrane-bound isoform OS=Mus musculus GN=Nrg2 PE=1 SV=1	YKAPVVVEG								17273250	2.38464e+07		1.9611e+08	0	0	3
sp|Q8VDD5|MYH9_MOUSE Myosin-9 OS=Mus musculus GN=Myh9 PE=1 SV=4	YKASIAALE	51261800				3.18306e+08	78156350	23258800	362853150	3.23554e+08	277222115	3.33358e+09	1	3	4
sp|Q62313|TGON1_MOUSE Trans-Golgi network integral membrane protein 1 OS=Mus musculus GN=Tgoln1 PE=1 SV=1	YKDSSGNTS					5323770		6505660			3183360		0	2	1
sp|Q920A5|RISC_MOUSE Retinoid-inducible serine carboxypeptidase OS=Mus musculus GN=Scpep1 PE=1 SV=2	YKEATQLWG					9.94779e+07	84590900	61018100	45067850	35082800	8.09288e+07	1.76564e+09	0	3	4
sp|Q8VCM7|FIBG_MOUSE Fibrinogen gamma chain OS=Mus musculus GN=Fgg PE=1 SV=1	YKEGFGHLS											76347600	0	0	1
sp|Q9EPL8|IPO7_MOUSE Importin-7 OS=Mus musculus GN=Ipo7 PE=1 SV=2	YKFSAPVVP											49703100	0	0	1
sp|P47876|IBP1_MOUSE Insulin-like growth factor-binding protein 1 OS=Mus musculus GN=Igfbp1 PE=2 SV=2	YKFYLPNCN											87503800	0	0	1
sp|Q6P542|ABCF1_MOUSE ATP-binding cassette sub-family F member 1 OS=Mus musculus GN=Abcf1 PE=1 SV=1	YKGAVIVVS					1779520		17921000	9.98699e+06	9300700		72394850	0	2	3
tr|E9Q1Y3|E9Q1Y3_MOUSE Apolipoprotein B-100 (Fragment) OS=Mus musculus GN=Apob PE=1 SV=1	YKGSTSHSL											18383600	0	0	1
sp|P14211|CALR_MOUSE Calreticulin OS=Mus musculus GN=Calr PE=1 SV=1	YKGTWIHPE											30566300	0	0	1
tr|A0A0R4J293|A0A0R4J293_MOUSE Protein-glutamine gamma-glutamyltransferase K OS=Mus musculus GN=Tgm1 PE=1 SV=1	YKHPEGSEA											14352800	0	0	1
sp|P14733|LMNB1_MOUSE Lamin-B1 OS=Mus musculus GN=Lmnb1 PE=1 SV=3	YKLAQALHE											14844500	0	0	1
sp|P62852|RS25_MOUSE 40S ribosomal protein S25 OS=Mus musculus GN=Rps25 PE=1 SV=1	YKLITPAVV					21175100					2.10953e+07	1.46205e+08	0	1	2
sp|P10605|CATB_MOUSE Cathepsin B OS=Mus musculus GN=Ctsb PE=1 SV=2	YKNGPVEGA	206825000				352892000							1	1	0
sp|Q8R2Y2-2|MUC18_MOUSE Isoform 2 of Cell surface glycoprotein MUC18 OS=Mus musculus GN=Mcam	YKNSLPLQE											22377400	0	0	1
sp|P61982|1433G_MOUSE 14-3-3 protein gamma OS=Mus musculus GN=Ywhag PE=1 SV=2	YKNVVGARR	37492100				90756780							1	1	0
sp|Q8CGC7|SYEP_MOUSE Bifunctional glutamate/proline--tRNA ligase OS=Mus musculus GN=Eprs PE=1 SV=4	YKPGNPSAA						4110260		3201030		12585400	57493300	0	1	3
tr|G3UWD7|G3UWD7_MOUSE MCG123152 OS=Mus musculus GN=Gm10269 PE=3 SV=1	YKPLDLRPK										6191900		0	0	1
sp|P97377|CDK2_MOUSE Cyclin-dependent kinase 2 OS=Mus musculus GN=Cdk2 PE=1 SV=2	YKPSFPKWA											32413400	0	0	1
sp|Q9CQ01|RNT2_MOUSE Ribonuclease T2 OS=Mus musculus GN=Rnaset2 PE=1 SV=1	YKQIDLNSV											8362965	0	0	1
tr|E9Q2M9|E9Q2M9_MOUSE Protein Wdfy4 OS=Mus musculus GN=Wdfy4 PE=1 SV=1	YKQQGPAAV											1.9964e+08	0	0	1
sp|P09055|ITB1_MOUSE Integrin beta-1 OS=Mus musculus GN=Itgb1 PE=1 SV=1	YKSAVTTVV								1.45316e+08	6.41749e+07	123007400	687603000	0	0	4
sp|P07901|HS90A_MOUSE Heat shock protein HSP 90-alpha OS=Mus musculus GN=Hsp90aa1 PE=1 SV=4	YKSLTNDWE										7428090		0	0	1
sp|Q9JHJ8-2|ICOSL_MOUSE Isoform 2 of ICOS ligand OS=Mus musculus GN=Icoslg	YKSPGINVD					29941900	11289800		118905600	104373800	61128280	2.0966e+09	0	2	4
sp|P40142|TKT_MOUSE Transketolase OS=Mus musculus GN=Tkt PE=1 SV=1	YKVGDKIAT			6576416									1	0	0
sp|Q9QXH4|ITAX_MOUSE Integrin alpha-X OS=Mus musculus GN=Itgax PE=1 SV=1	YKVHNPVPL										119449000	1175204650	0	0	2
sp|Q06335-2|APLP2_MOUSE Isoform 2 of Amyloid-like protein 2 OS=Mus musculus GN=Aplp2	YKVPYVAQE										8061560		0	0	1
sp|P21981|TGM2_MOUSE Protein-glutamine gamma-glutamyltransferase 2 OS=Mus musculus GN=Tgm2 PE=1 SV=4	YKYPEGSPE											17007600	0	0	1
tr|E9Q4M2|E9Q4M2_MOUSE Hormone-sensitive lipase OS=Mus musculus GN=Lipe PE=1 SV=1	YLAALTQLX		4320320										1	0	0
tr|A0A0B4J1I1|A0A0B4J1I1_MOUSE Protein Igkv16-104 (Fragment) OS=Mus musculus GN=Igkv16-104 PE=4 SV=1	YLAASPGET							9610220					0	1	0
sp|Q3U7R1|ESYT1_MOUSE Extended synaptotagmin-1 OS=Mus musculus GN=Esyt1 PE=1 SV=2	YLAGAAGLS							18676800			6062520	6.36584e+07	0	1	2
sp|P05202|AATM_MOUSE Aspartate aminotransferase, mitochondrial OS=Mus musculus GN=Got2 PE=1 SV=1	YLAHAIHQV	2.10597e+08			24013700	118779500							2	1	0
sp|P05132|KAPCA_MOUSE cAMP-dependent protein kinase catalytic subunit alpha OS=Mus musculus GN=Prkaca PE=1 SV=3	YLAPEIILS									6815950	39151065	9.32856e+08	0	0	3
tr|B1AVU1|B1AVU1_MOUSE cAMP-dependent protein kinase catalytic subunit PRKX OS=Mus musculus GN=Prkx PE=1 SV=1	YLAPEVIQS											17136500	0	0	1
tr|B1ATI0|B1ATI0_MOUSE Aldehyde dehydrogenase OS=Mus musculus GN=Aldh3a2 PE=1 SV=1	YLAPTILTD											6396110	0	0	1
sp|Q8VEE0|RPE_MOUSE Ribulose-phosphate 3-epimerase OS=Mus musculus GN=Rpe PE=1 SV=1	YLAPWANQI											71425150	0	0	1
tr|Q6ZWQ9|Q6ZWQ9_MOUSE MCG5400 OS=Mus musculus GN=Myl12a PE=1 SV=1	YLDAMMNEA											18968700	0	0	1
sp|P49945|FRIL2_MOUSE Ferritin light chain 2 OS=Mus musculus GN=Ftl2 PE=3 SV=2	YLFERLTLK	98263750		25055300		84704900							2	1	0
sp|Q921V5|MGAT2_MOUSE Alpha-1,6-mannosyl-glycoprotein 2-beta-N-acetylglucosaminyltransferase OS=Mus musculus GN=Mgat2 PE=1 SV=1	YLFPETLVI											56073500	0	0	1
tr|G3X8Q5|G3X8Q5_MOUSE Ceruloplasmin OS=Mus musculus GN=Cp PE=1 SV=1	YLFPTVFDE											121451310	0	0	1
tr|A0A140T8L5|A0A140T8L5_MOUSE Protein Rps2-ps6 OS=Mus musculus GN=Rps2-ps6 PE=3 SV=1	YLFSLPIKE											50456040	0	0	1
sp|P48025|KSYK_MOUSE Tyrosine-protein kinase SYK OS=Mus musculus GN=Syk PE=1 SV=2	YLGGFALSV						11012400				13054100		0	1	1
sp|Q8BM72-2|HSP13_MOUSE Isoform 2 of Heat shock 70 kDa protein 13 OS=Mus musculus GN=Hspa13	YLGMPVANA											27421100	0	0	1
tr|D3Z784|D3Z784_MOUSE Probable UDP-sugar transporter protein SLC35A5 OS=Mus musculus GN=Slc35a5 PE=4 SV=1	YLPTTVNVC											7364720	0	0	1
sp|Q9JHJ8-2|ICOSL_MOUSE Isoform 2 of ICOS ligand OS=Mus musculus GN=Icoslg	YLPYKSPGI											46197600	0	0	1
tr|A2AH25|A2AH25_MOUSE Rho GTPase-activating protein 1 OS=Mus musculus GN=Arhgap1 PE=1 SV=1	YLQAHALTT										8.88168e+06	63718900	0	0	2
sp|Q8K4F0|CD226_MOUSE CD226 antigen OS=Mus musculus GN=Cd226 PE=2 SV=1	YLSAEPGQD											15154750	0	0	1
sp|P07724|ALBU_MOUSE Serum albumin OS=Mus musculus GN=Alb PE=1 SV=3	YLSAILNRV					3.75417e+07							0	1	0
sp|P13020-2|GELS_MOUSE Isoform 2 of Gelsolin OS=Mus musculus GN=Gsn	YLSSHIANV								4267840			59519550	0	0	2
sp|P61804|DAD1_MOUSE Dolichyl-diphosphooligosaccharide--protein glycosyltransferase subunit DAD1 OS=Mus musculus GN=Dad1 PE=1 SV=3	YLSSTPQRL											21575090	0	0	1
sp|P14434|HA2B_MOUSE H-2 class II histocompatibility antigen, A-B alpha chain OS=Mus musculus GN=H2-Aa PE=1 SV=2	YLTFIPSDD					208879000					939288000	5778516000	0	1	2
tr|E9QJW0|E9QJW0_MOUSE Microsomal glutathione S-transferase 1 OS=Mus musculus GN=Mgst1 PE=1 SV=1	YLTPLPQPN											37104000	0	0	1
sp|Q6P9J9|ANO6_MOUSE Anoctamin-6 OS=Mus musculus GN=Ano6 PE=1 SV=1	YLTPQMATS											76100800	0	0	1
sp|Q64729|TGFR1_MOUSE TGF-beta receptor type-1 OS=Mus musculus GN=Tgfbr1 PE=1 SV=1	YMAPEVLDD										4204980	24030500	0	0	2
sp|Q61271|ACV1B_MOUSE Activin receptor type-1B OS=Mus musculus GN=Acvr1b PE=1 SV=1	YMAPEVLDE						4267640		132098300	177928000	71156430	2.65977e+09	0	1	4
sp|Q62312|TGFR2_MOUSE TGF-beta receptor type-2 OS=Mus musculus GN=Tgfbr2 PE=1 SV=1	YMAPEVLES					17718000	52019300	14566200		7528810	144225040	1.05345e+09	0	3	3
sp|P15532|NDKA_MOUSE Nucleoside diphosphate kinase A OS=Mus musculus GN=Nme1 PE=1 SV=1	YMHSGPVVA			29905600	25253400								2	0	0
tr|E9PZF0|E9PZF0_MOUSE Nucleoside diphosphate kinase OS=Mus musculus GN=Gm20390 PE=3 SV=1	YMNSGPVVA	1.43907e+09		56496150		984992000					24377900		2	1	1
sp|P22682|CBL_MOUSE E3 ubiquitin-protein ligase CBL OS=Mus musculus GN=Cbl PE=1 SV=3	YMTPTSRPV											1.68821e+08	0	0	1
sp|Q9CYN9|RENR_MOUSE Renin receptor OS=Mus musculus GN=Atp6ap2 PE=1 SV=2	YMVGKANSV											56027600	0	0	1
tr|Q80ZX0|Q80ZX0_MOUSE Protein Sec24b OS=Mus musculus GN=Sec24b PE=1 SV=1	YMVPSGHYS										118042000		0	0	1
tr|A0A075B5P8|A0A075B5P8_MOUSE Protein Ighv2-2 (Fragment) OS=Mus musculus GN=Ighv2-2 PE=4 SV=1	YNAAFISRL					29933400	53110315	6.70408e+07			18632720		0	3	1
sp|Q64430|ATP7A_MOUSE Copper-transporting ATPase 1 OS=Mus musculus GN=Atp7a PE=1 SV=3	YNASLVTPE											38185700	0	0	1
sp|Q6DFX2|ANTR2_MOUSE Anthrax toxin receptor 2 OS=Mus musculus GN=Antxr2 PE=1 SV=1	YNDGKSAVS						2787310				6603290		0	1	1
sp|A6X935|ITIH4_MOUSE Inter alpha-trypsin inhibitor, heavy chain 4 OS=Mus musculus GN=Itih4 PE=1 SV=2	YNFVTPLTH					181626900					1.92607e+08	7.42511e+08	0	1	2
sp|Q61418|CLCN4_MOUSE H(+)/Cl(-) exchange transporter 4 OS=Mus musculus GN=Clcn4 PE=2 SV=2	YNGFPVLVS										17088700	25941210	0	0	2
tr|Z4YLX5|Z4YLX5_MOUSE DnaJ homolog subfamily C member 25 (Fragment) OS=Mus musculus GN=Dnajc25 PE=1 SV=1	YNKAISYLX		21508950										1	0	0
sp|P70296|PEBP1_MOUSE Phosphatidylethanolamine-binding protein 1 OS=Mus musculus GN=Pebp1 PE=1 SV=3	YNLGAPVAG											51702070	0	0	1
tr|Q3UZR5|Q3UZR5_MOUSE Calcium-transporting ATPase OS=Mus musculus GN=Atp2c1 PE=1 SV=1	YNPAVSRIV											38946050	0	0	1
sp|P08101|FCGR2_MOUSE Low affinity immunoglobulin gamma Fc region receptor II OS=Mus musculus GN=Fcgr2 PE=1 SV=2	YNPPDLEEA											43358455	0	0	1
sp|P27784|CCL6_MOUSE C-C motif chemokine 6 OS=Mus musculus GN=Ccl6 PE=1 SV=1	YNPPIIHQG					21433400			140760000	457476900	182252000	9.88182e+09	0	1	4
sp|Q9R0N0|GALK1_MOUSE Galactokinase OS=Mus musculus GN=Galk1 PE=1 SV=2	YNQGLVLPM				10583770								1	0	0
sp|Q9ET39|SLAF6_MOUSE SLAM family member 6 OS=Mus musculus GN=Slamf6 PE=1 SV=1	YNQPITLKV										9720940		0	0	1
sp|Q920E5|FPPS_MOUSE Farnesyl pyrophosphate synthase OS=Mus musculus GN=Fdps PE=1 SV=1	YNRLKSLIX	122046500	98069200	5.9103e+07	5.17926e+07				70101900	53182200	38187600	46472900	4	0	4
sp|O70400|PDLI1_MOUSE PDZ and LIM domain protein 1 OS=Mus musculus GN=Pdlim1 PE=1 SV=4	YNSPTGLYS	6599110							78496600	7.51994e+07	20683000	2.03085e+08	1	0	4
sp|P17809|GTR1_MOUSE Solute carrier family 2, facilitated glucose transporter member 1 OS=Mus musculus GN=Slc2a1 PE=1 SV=4	YNTGVINAP					40209350	2.38625e+07	22388200			1.70207e+07	24985970	0	3	2
sp|P12367|KAP2_MOUSE cAMP-dependent protein kinase type II-alpha regulatory subunit OS=Mus musculus GN=Prkar2a PE=1 SV=2	YNTPRAATI											31480400	0	0	1
sp|Q8R0W6|NFIP1_MOUSE NEDD4 family-interacting protein 1 OS=Mus musculus GN=Ndfip1 PE=1 SV=1	YNVATTLPS	48930300		18094500		1.81467e+09	1.20428e+09	1.50704e+09	4.10292e+08	4.37375e+08	2.44008e+09	1.27578e+10	2	3	4
sp|P13020-2|GELS_MOUSE Isoform 2 of Gelsolin OS=Mus musculus GN=Gsn	YNWQGAQST						25067900					81737700	0	1	1
sp|Q9JHU4|DYHC1_MOUSE Cytoplasmic dynein 1 heavy chain 1 OS=Mus musculus GN=Dync1h1 PE=1 SV=2	YNYEIVNRA											11798100	0	0	1
tr|A0A075B6A3|A0A075B6A3_MOUSE Protein Igha (Fragment) OS=Mus musculus GN=Igha PE=1 SV=1	YPLTLPRAL					1445890000	419670000	579829000				55926800	0	3	1
tr|Q5SXR6|Q5SXR6_MOUSE Clathrin heavy chain OS=Mus musculus GN=Cltc PE=1 SV=1	YQAAVDGAR		16982420										1	0	0
sp|Q63918|SDPR_MOUSE Serum deprivation-response protein OS=Mus musculus GN=Sdpr PE=1 SV=3	YQASTSNTV								91068450	33059850		3.52363e+08	0	0	3
sp|P99024|TBB5_MOUSE Tubulin beta-5 chain OS=Mus musculus GN=Tubb5 PE=1 SV=1	YQDATAEEE									14687100		320042550	0	0	2
sp|O35955|PSB10_MOUSE Proteasome subunit beta type-10 OS=Mus musculus GN=Psmb10 PE=1 SV=1	YQGHVGASL	4593270											1	0	0
sp|P57780|ACTN4_MOUSE Alpha-actinin-4 OS=Mus musculus GN=Actn4 PE=1 SV=1	YQGPDAAPG											8.82868e+07	0	0	1
sp|O88307|SORL_MOUSE Sortilin-related receptor OS=Mus musculus GN=Sorl1 PE=1 SV=3	YQGPSSDYV					1.01405e+09	5.89022e+08	725574950	12381015		4.34704e+08	3.63165e+08	0	3	3
tr|Q9ESU7|Q9ESU7_MOUSE Amino acid transporter OS=Mus musculus GN=Slc1a5 PE=1 SV=1	YQGPTGDSS					21661200	3.5663e+07	33735200			23913425	9.86867e+07	0	3	2
sp|P98086|C1QA_MOUSE Complement C1q subcomponent subunit A OS=Mus musculus GN=C1qa PE=1 SV=2	YQGTEADSI					2.14011e+08	161829285	138992000			1.14356e+08		0	3	1
sp|Q61838|PZP_MOUSE Pregnancy zone protein OS=Mus musculus GN=Pzp PE=1 SV=3	YQHSDGSYS					24149150	24416150		32783350	10746400	79731300	181548000	0	2	4
sp|Q8BHN3-2|GANAB_MOUSE Isoform 2 of Neutral alpha-glucosidase AB OS=Mus musculus GN=Ganab	YQKHHGPQT	9618960											1	0	0
sp|P02301|H3C_MOUSE Histone H3.3C OS=Mus musculus GN=H3f3c PE=3 SV=3	YQKSTELLI	4863981720	323704040	351851050	440795700	2935962500		105538800	35859600	47251200		85470480	4	2	3
sp|O89023|TPP1_MOUSE Tripeptidyl-peptidase 1 OS=Mus musculus GN=Tpp1 PE=1 SV=2	YQLPQALAP					82717000	126095500		1666400		106032200	1.03413e+08	0	2	3
sp|P09581|CSF1R_MOUSE Macrophage colony-stimulating factor 1 receptor OS=Mus musculus GN=Csf1r PE=1 SV=3	YQMAQPVFA										21013900		0	0	1
sp|Q9QZM4|TR10B_MOUSE Tumor necrosis factor receptor superfamily member 10B OS=Mus musculus GN=Tnfrsf10b PE=2 SV=3	YQNAAAQPE											23896350	0	0	1
sp|Q08857|CD36_MOUSE Platelet glycoprotein 4 OS=Mus musculus GN=Cd36 PE=1 SV=2	YQNSFVQVV											6087180	0	0	1
sp|Q99KF1|TMED9_MOUSE Transmembrane emp24 domain-containing protein 9 OS=Mus musculus GN=Tmed9 PE=1 SV=2	YQPATPGLG					43967050	1.49494e+07	48250800			2.07202e+07	7.44618e+07	0	3	2
sp|P68369|TBA1A_MOUSE Tubulin alpha-1A chain OS=Mus musculus GN=Tuba1a PE=1 SV=1	YQPPTVVPG								251004585			2701160000	0	0	2
sp|Q9WTM5|RUVB2_MOUSE RuvB-like 2 OS=Mus musculus GN=Ruvbl2 PE=1 SV=3	YQSPHGIPI											23471400	0	0	1
sp|P97872|FMO5_MOUSE Dimethylaniline monooxygenase [N-oxide-forming] 5 OS=Mus musculus GN=Fmo5 PE=1 SV=4	YQSVVINTS							8327180			12673700	44932300	0	1	2
sp|P26039|TLN1_MOUSE Talin-1 OS=Mus musculus GN=Tln1 PE=1 SV=2	YQTTMVRTA											95775950	0	0	1
tr|F6SLP4|F6SLP4_MOUSE Endoplasmic reticulum-Golgi intermediate compartment protein 1 (Fragment) OS=Mus musculus GN=Ergic1 PE=1 SV=1	YQYTVANKE											41015100	0	0	1
sp|Q9WUQ2|PREB_MOUSE Prolactin regulatory element-binding protein OS=Mus musculus GN=Preb PE=1 SV=1	YRAPFPLYA											33504800	0	0	1
sp|P12246|SAMP_MOUSE Serum amyloid P-component OS=Mus musculus GN=Apcs PE=1 SV=2	YRDSPVNPN											25781000	0	0	1
tr|A2A6J4|A2A6J4_MOUSE Lymphocyte-specific protein 1 OS=Mus musculus GN=Lsp1 PE=1 SV=1	YREPDPEDA									21882200	30072860	4.51555e+08	0	0	3
sp|P27773|PDIA3_MOUSE Protein disulfide-isomerase A3 OS=Mus musculus GN=Pdia3 PE=1 SV=2	YRFAHTNIE											31996800	0	0	1
sp|Q08857|CD36_MOUSE Platelet glycoprotein 4 OS=Mus musculus GN=Cd36 PE=1 SV=2	YRFVLPANA										664022000	7.55732e+09	0	0	2
sp|Q9D1G1|RAB1B_MOUSE Ras-related protein Rab-1B OS=Mus musculus GN=Rab1b PE=1 SV=1	YRGAHGIIV							53256900				283327000	0	1	1
sp|Q9CQD1|RAB5A_MOUSE Ras-related protein Rab-5A OS=Mus musculus GN=Rab5a PE=1 SV=1	YRGAQAAIV			13647300		44113400	32584100	149405000	121128700	131940000	1364754100	1.56615e+10	1	3	4
sp|Q9WV54|ASAH1_MOUSE Acid ceramidase OS=Mus musculus GN=Asah1 PE=1 SV=1	YRGPVPWHT									15546800			0	0	1
sp|P35285|RB22A_MOUSE Ras-related protein Rab-22A OS=Mus musculus GN=Rab22a PE=1 SV=2	YRGSAAAII											62070400	0	0	1
sp|Q921E2|RAB31_MOUSE Ras-related protein Rab-31 OS=Mus musculus GN=Rab31 PE=1 SV=1	YRGSAAAVI											33149100	0	0	1
sp|P62843|RS15_MOUSE 40S ribosomal protein S15 OS=Mus musculus GN=Rps15 PE=1 SV=2	YRGVDLDQL								21084150	16040300			0	0	2
tr|J3QMQ6|J3QMQ6_MOUSE Protein Gm3336 OS=Mus musculus GN=Gm3336 PE=4 SV=1	YRNPGVVIA											54989600	0	0	1
sp|P02301|H3C_MOUSE Histone H3.3C OS=Mus musculus GN=H3f3c PE=3 SV=3	YRPGTVALR		6330690										1	0	0
sp|Q3V3F6|MPZL3_MOUSE Myelin protein zero-like protein 3 OS=Mus musculus GN=Mpzl3 PE=1 SV=3	YRPPSSSRT										12712400	390076000	0	0	2
sp|P52480|KPYM_MOUSE Pyruvate kinase PKM OS=Mus musculus GN=Pkm PE=1 SV=4	YRPRAPIIA		4.41287e+06		6366260	127222200			295240100	222122000	24168900	1271378000	2	1	4
sp|Q08857|CD36_MOUSE Platelet glycoprotein 4 OS=Mus musculus GN=Cd36 PE=1 SV=2	YRQFWIFDV										5261940		0	0	1
sp|Q9D8I1|MZB1_MOUSE Marginal zone B- and B1-cell-specific protein OS=Mus musculus GN=Mzb1 PE=1 SV=2	YRQGQANLE					1.06585e+08	71614135	70734700			2.39514e+08	5824780	0	3	2
sp|P97370|AT1B3_MOUSE Sodium/potassium-transporting ATPase subunit beta-3 OS=Mus musculus GN=Atp1b3 PE=1 SV=1	YRQPLVAVQ					6103360			7669435			1.14409e+08	0	1	2
sp|P08101|FCGR2_MOUSE Low affinity immunoglobulin gamma Fc region receptor II OS=Mus musculus GN=Fcgr2 PE=1 SV=2	YRQPSGGSV					91571900	13375600				27085900	111627620	0	2	2
sp|O88531|PPT1_MOUSE Palmitoyl-protein thioesterase 1 OS=Mus musculus GN=Ppt1 PE=1 SV=2	YRSGQAKET											345122300	0	0	1
tr|B1AWL2|B1AWL2_MOUSE Protein Zfp462 OS=Mus musculus GN=Zfp462 PE=1 SV=1	YRSITHDYT											33812600	0	0	1
tr|Q8VCD0|Q8VCD0_MOUSE Kinase insert domain protein receptor OS=Mus musculus GN=Kdr PE=1 SV=1	YRSPFIASV								6076765				0	0	1
sp|P47757|CAPZB_MOUSE F-actin-capping protein subunit beta OS=Mus musculus GN=Capzb PE=1 SV=3	YRSPWSNKY								289243000	3.98346e+08	744213000	7330536700	0	0	4
sp|O88307|SORL_MOUSE Sortilin-related receptor OS=Mus musculus GN=Sorl1 PE=1 SV=3	YRYDLASGA					195889100	97796650				85767750	95286800	0	2	2
tr|Q3TMX0|Q3TMX0_MOUSE MCG4375, isoform CRA_b OS=Mus musculus GN=Sdcbp PE=1 SV=1	YSANPASQA											102134800	0	0	1
sp|Q8CFG0|SULF2_MOUSE Extracellular sulfatase Sulf-2 OS=Mus musculus GN=Sulf2 PE=2 SV=2	YSAPNPIKV					17174300		15499700			1.59511e+08	2.1912e+09	0	2	2
sp|Q8BND5|QSOX1_MOUSE Sulfhydryl oxidase 1 OS=Mus musculus GN=Qsox1 PE=1 SV=1	YSEAHPQEP								1528730			4.87519e+07	0	0	2
tr|A0A1B0GS59|A0A1B0GS59_MOUSE Complement receptor type 2 OS=Mus musculus GN=Cr2 PE=4 SV=1	YSFAKPSIV					3.57957e+09	1.72716e+09	2.05807e+09			3677213690	1.26498e+08	0	3	2
tr|A0A075B6D5|A0A075B6D5_MOUSE Protein Igkv19-93 OS=Mus musculus GN=Igkv19-93 PE=1 SV=7	YSFSISNLE					327670550	371902450	434995000			5.2255e+08	90746750	0	3	2
tr|A2AS37|A2AS37_MOUSE Protein AI182371 OS=Mus musculus GN=AI182371 PE=1 SV=2	YSFSTVNLS					71858700	17663150		7238850		2.91491e+08	342966095	0	2	3
tr|G3UZ26|G3UZ26_MOUSE Serine hydroxymethyltransferase (Fragment) OS=Mus musculus GN=Shmt1 PE=1 SV=1	YSGSPANFA											12926800	0	0	1
tr|Q9CZN7|Q9CZN7_MOUSE Serine hydroxymethyltransferase OS=Mus musculus GN=Shmt2 PE=1 SV=1	YSGSPANLA										4023330	15091900	0	0	2
sp|B2RQC6|PYR1_MOUSE CAD protein OS=Mus musculus GN=Cad PE=1 SV=1	YSGSQAIKA										7744260	8.0441e+07	0	0	2
tr|E9Q1Y3|E9Q1Y3_MOUSE Apolipoprotein B-100 (Fragment) OS=Mus musculus GN=Apob PE=1 SV=1	YSGSVANEA							28136300	145202400	58173700	82556050	935843000	0	1	4
sp|P01027|CO3_MOUSE Complement C3 OS=Mus musculus GN=C3 PE=1 SV=3	YSIITPNVL					32902785	6059590				45497640	6.32334e+07	0	2	2
tr|E9Q958|E9Q958_MOUSE Fc receptor-like protein 1 OS=Mus musculus GN=Fcrl1 PE=4 SV=1	YSKPRINIA					18136300							0	1	0
sp|Q05020|APOC2_MOUSE Apolipoprotein C-II OS=Mus musculus GN=Apoc2 PE=2 SV=1	YSKSSAAMS											148175550	0	0	1
sp|Q7TQK5|CCD93_MOUSE Coiled-coil domain-containing protein 93 OS=Mus musculus GN=Ccdc93 PE=1 SV=1	YSLPEDDDF							11453250			7802740		0	1	1
tr|A2AWB5|A2AWB5_MOUSE Protein Olfr1260 (Fragment) OS=Mus musculus GN=Olfr1260 PE=4 SV=1	YSLTLIGNL											9966660	0	0	1
sp|O70370|CATS_MOUSE Cathepsin S OS=Mus musculus GN=Ctss PE=1 SV=2	YSMGMHTYQ	4.07635e+07	19034950	21579150	20010800	2.1532e+07		19281300		17498200			4	2	1
sp|P01837|IGKC_MOUSE Ig kappa chain C region OS=Mus musculus PE=1 SV=1	YSMSSTLTL			35020230	2.67025e+07		8625470				6.54621e+07		2	1	1
tr|B7ZD65|B7ZD65_MOUSE Interleukin-9 receptor OS=Mus musculus GN=Il9r PE=4 SV=1	YSPACPVQF										37142500		0	0	1
tr|B0F3S4|B0F3S4_MOUSE B-cell scaffold protein with ankyrin repeats OS=Mus musculus GN=Bank1 PE=1 SV=1	YSPSMPSPA										15707855		0	0	1
sp|Q9JHR7|IDE_MOUSE Insulin-degrading enzyme OS=Mus musculus GN=Ide PE=1 SV=1	YSQFLSEHA											14950600	0	0	1
sp|Q80UL9|JAML_MOUSE Junctional adhesion molecule-like OS=Mus musculus GN=Jaml PE=1 SV=2	YSSITTWET											305157150	0	0	1
sp|Q80U87|UBP8_MOUSE Ubiquitin carboxyl-terminal hydrolase 8 OS=Mus musculus GN=Usp8 PE=1 SV=2	YSSPDITQA										12214700	1.08978e+08	0	0	2
sp|P16125|LDHB_MOUSE L-lactate dehydrogenase B chain OS=Mus musculus GN=Ldhb PE=1 SV=2	YSVTANSKI	9011250											1	0	0
sp|Q60767|LY75_MOUSE Lymphocyte antigen 75 OS=Mus musculus GN=Ly75 PE=1 SV=2	YSWAVAQGV								8.82736e+06		7.45705e+07	287329000	0	0	3
sp|Q7TQH7|LRP10_MOUSE Low-density lipoprotein receptor-related protein 10 OS=Mus musculus GN=Lrp10 PE=2 SV=2	YSYAGARAP						1.62145e+07	32466250			3.71802e+07	29437135	0	2	2
sp|P07309|TTHY_MOUSE Transthyretin OS=Mus musculus GN=Ttr PE=1 SV=1	YSYSTTAVV										12904700	52553800	0	0	2
sp|Q91XS1|MTMR4_MOUSE Myotubularin-related protein 4 OS=Mus musculus GN=Mtmr4 PE=1 SV=1	YTAAVANRA					10213000	23962000	21739800	2.87758e+08	2.24397e+08	167635155	3.99875e+09	0	3	4
sp|Q9QXH4|ITAX_MOUSE Integrin alpha-X OS=Mus musculus GN=Itgax PE=1 SV=1	YTASAIKHV								3.33407e+07	23805350	1.33228e+08	681508000	0	0	4
tr|B7FAU3|B7FAU3_MOUSE ATPase, H+ transporting, lysosomal accessory protein (Fragment) OS=Mus musculus GN=Atp6ap1 PE=1 SV=1	YTASSGLMA								14531400	18909830	3.64984e+07	8.36174e+08	0	0	4
tr|A0A075B6A0|A0A075B6A0_MOUSE Ig mu chain C region (Fragment) OS=Mus musculus GN=Ighm PE=1 SV=2	YTCVVGHEA										26998400	865175500	0	0	2
sp|P15532|NDKA_MOUSE Nucleoside diphosphate kinase A OS=Mus musculus GN=Nme1 PE=1 SV=1	YTDLKDRPF	1.96834e+10		4.40666e+09	5.84062e+09	14738085000	2912974500	1.58484e+09	21069000	39994400	2.44578e+09	2.58284e+09	3	3	4
sp|Q9D1G1|RAB1B_MOUSE Ras-related protein Rab-1B OS=Mus musculus GN=Rab1b PE=1 SV=1	YTESYISTI											12112100	0	0	1
sp|Q9R1J0|NSDHL_MOUSE Sterol-4-alpha-carboxylate 3-dehydrogenase, decarboxylating OS=Mus musculus GN=Nsdhl PE=1 SV=1	YTETKILQE											6776120	0	0	1
tr|Q8BTS0|Q8BTS0_MOUSE DEAD (Asp-Glu-Ala-Asp) box polypeptide 5 OS=Mus musculus GN=Ddx5 PE=1 SV=1	YTFFTPNNI											11056440	0	0	1
sp|Q8BFR4|GNS_MOUSE N-acetylglucosamine-6-sulfatase OS=Mus musculus GN=Gns PE=1 SV=1	YTFPAILKS											112691400	0	0	1
sp|P14869|RLA0_MOUSE 60S acidic ribosomal protein P0 OS=Mus musculus GN=Rplp0 PE=1 SV=3	YTFPLTEKV											26585100	0	0	1
sp|Q2TBE6|P4K2A_MOUSE Phosphatidylinositol 4-kinase type 2-alpha OS=Mus musculus GN=Pi4k2a PE=1 SV=1	YTFPSGSGA											10180380	0	0	1
tr|A0A0R4IZW5|A0A0R4IZW5_MOUSE Cadherin 1, isoform CRA_b OS=Mus musculus GN=Cdh1 PE=1 SV=1	YTFPVPERH					41174100					18575400		0	1	1
sp|P09405|NUCL_MOUSE Nucleolin OS=Mus musculus GN=Ncl PE=1 SV=2	YTGEKGQRQ		7638120										1	0	0
sp|Q8CIZ8|VWF_MOUSE von Willebrand factor OS=Mus musculus GN=Vwf PE=1 SV=2	YTGSQVAST								4.13877e+07		5139940	34822000	0	0	3
sp|P28665|MUG1_MOUSE Murinoglobulin-1 OS=Mus musculus GN=Mug1 PE=1 SV=3	YTGSRPASN					1493207000	675272880	843797430	427459400	120639600	2876962000	3837016700	0	3	4
sp|P04441|HG2A_MOUSE H-2 class II histocompatibility antigen gamma chain OS=Mus musculus GN=Cd74 PE=1 SV=3	YTGVSVLVA											5627650	0	0	1
sp|P07724|ALBU_MOUSE Serum albumin OS=Mus musculus GN=Alb PE=1 SV=3	YTQKAPQVS					5.23158e+09	1453495950	4458724825	880000000	93738565	3.21229e+09	3.3317e+09	0	3	4
sp|P49722|PSA2_MOUSE Proteasome subunit alpha type-2 OS=Mus musculus GN=Psma2 PE=1 SV=3	YTQSGGVRP				1567070								1	0	0
tr|A0A0B4J1J0|A0A0B4J1J0_MOUSE Protein Igkv4-50 (Fragment) OS=Mus musculus GN=Igkv4-50 PE=4 SV=1	YTSNLAPGV					64051500							0	1	0
sp|P32233|DRG1_MOUSE Developmentally-regulated GTP-binding protein 1 OS=Mus musculus GN=Drg1 PE=1 SV=1	YTSPVVLPY											11818600	0	0	1
sp|O54782|MA2B2_MOUSE Epididymis-specific alpha-mannosidase OS=Mus musculus GN=Man2b2 PE=1 SV=2	YTTVVAELV					5.77466e+07	6373855	16067400			3.63321e+07	1.27457e+07	0	3	2
sp|P28665|MUG1_MOUSE Murinoglobulin-1 OS=Mus musculus GN=Mug1 PE=1 SV=3	YTYGKPVPG					206135470	84957200	45162100	4.26716e+08	2.86123e+08	1.123e+09	2.71568e+09	0	3	4
sp|O09114-2|PTGDS_MOUSE Isoform 2 of Prostaglandin-H2 D-isomerase OS=Mus musculus GN=Ptgds	YTYSSPHSG	35978050		5575425	5194160								3	0	0
tr|Q3TBA3|Q3TBA3_MOUSE Antigen peptide transporter 1 OS=Mus musculus GN=Tap1 PE=1 SV=1	YVAALPAAA											18852700	0	0	1
sp|P54923|ADPRH_MOUSE [Protein ADP-ribosylarginine] hydrolase OS=Mus musculus GN=Adprh PE=1 SV=1	YVAAMVLSA											4.41088e+07	0	0	1
sp|P20029|GRP78_MOUSE 78 kDa glucose-regulated protein OS=Mus musculus GN=Hspa5 PE=1 SV=3	YVAFTPEGE	42473800		9.6153e+06		3.08704e+08	2.14732e+08	1.55575e+08	145136460	219859650	3.9498e+08	2.39377e+09	2	3	4
tr|G3UXJ6|G3UXJ6_MOUSE Heterogeneous nuclear ribonucleoprotein Q OS=Mus musculus GN=Syncrip PE=1 SV=1	YVAGLVAHS											5395700	0	0	1
sp|Q9DBG3-2|AP2B1_MOUSE Isoform 2 of AP-2 complex subunit beta OS=Mus musculus GN=Ap2b1	YVAPKAVWL					102472200	26230300		158082050	15272400	172683660	6.10609e+08	0	2	4
sp|Q00560|IL6RB_MOUSE Interleukin-6 receptor subunit beta OS=Mus musculus GN=Il6st PE=1 SV=2	YVASLAARN	35456600	3072770	6.77241e+06	3876850	193497700	69787950	59781850	18175510	30779500	1.80912e+09	4726752200	4	3	4
sp|P05201|AATC_MOUSE Aspartate aminotransferase, cytoplasmic OS=Mus musculus GN=Got1 PE=1 SV=3	YVATSIHEA					8.34349e+07	105532750	1.29052e+08	2.31612e+07	67827500	156977690	4.24552e+08	0	3	4
sp|P26955|IL3RB_MOUSE Cytokine receptor common subunit beta OS=Mus musculus GN=Csf2rb PE=1 SV=2	YVELPPSVS										7.25279e+07	6.1455e+08	0	0	2
tr|Q7M739|Q7M739_MOUSE Nuclear pore complex-associated intranuclear coiled-coil protein TPR OS=Mus musculus GN=Tpr PE=1 SV=1	YVETQDQLL		8669150										1	0	0
sp|Q61592|GAS6_MOUSE Growth arrest-specific protein 6 OS=Mus musculus GN=Gas6 PE=2 SV=2	YVGGLPEVS											1.53342e+07	0	0	1
tr|A0A0R4J064|A0A0R4J064_MOUSE ADP-dependent glucokinase OS=Mus musculus GN=Adpgk PE=1 SV=1	YVGGNAALI											37544750	0	0	1
sp|Q9QZC7|PKHB2_MOUSE Pleckstrin homology domain-containing family B member 2 OS=Mus musculus GN=Plekhb2 PE=1 SV=1	YVGSAILSE						19576000		67415500	62773940	54477400	399288900	0	1	4
sp|P06684|CO5_MOUSE Complement C5 OS=Mus musculus GN=C5 PE=1 SV=2	YVISAPKIL					85716000	37238150		4292520		51163900	106050500	0	2	3
sp|Q8BJY1|PSMD5_MOUSE 26S proteasome non-ATPase regulatory subunit 5 OS=Mus musculus GN=Psmd5 PE=1 SV=4	YVKPVATTA											21801400	0	0	1
tr|F6XI62|F6XI62_MOUSE 60S ribosomal protein L7 (Fragment) OS=Mus musculus GN=Rpl7 PE=1 SV=1	YVPAEPKLA										2.24023e+07	749432495	0	0	2
sp|Q78PY7|SND1_MOUSE Staphylococcal nuclease domain-containing protein 1 OS=Mus musculus GN=Snd1 PE=1 SV=1	YVPPTANLD								22401650	9.80501e+07	21812350	5.40054e+08	0	0	4
sp|Q8CFG0|SULF2_MOUSE Extracellular sulfatase Sulf-2 OS=Mus musculus GN=Sulf2 PE=2 SV=2	YVRGPNVEA										33738700	132984550	0	0	2
sp|P60904|DNJC5_MOUSE DnaJ homolog subfamily C member 5 OS=Mus musculus GN=Dnajc5 PE=1 SV=1	YVSPEDLEA											370748000	0	0	1
tr|E9Q1Y3|E9Q1Y3_MOUSE Apolipoprotein B-100 (Fragment) OS=Mus musculus GN=Apob PE=1 SV=1	YVSSELRKS											37359150	0	0	1
sp|Q9D074-3|MGRN1_MOUSE Isoform 3 of E3 ubiquitin-protein ligase MGRN1 OS=Mus musculus GN=Mgrn1	YVTPAPHEP	25312300				27467200	26028200	41436150	44158100	4.68935e+07	9.10964e+07	3.19748e+08	1	3	4
tr|A0A075B6A0|A0A075B6A0_MOUSE Ig mu chain C region (Fragment) OS=Mus musculus GN=Ighm PE=1 SV=2	YVTSAPMPE	26563650			8473470	1.24267e+10	1.28922e+10	1.27396e+10			1.34361e+10	2.45831e+09	2	3	2
sp|Q8CIZ8|VWF_MOUSE von Willebrand factor OS=Mus musculus GN=Vwf PE=1 SV=2	YVTSQIHGA								43539320		28102200		0	0	2
sp|Q8BY35-2|FGD2_MOUSE Isoform 2 of FYVE, RhoGEF and PH domain-containing protein 2 OS=Mus musculus GN=Fgd2	YVYAAPQDT											7.18925e+07	0	0	1
sp|P14483|HB2A_MOUSE H-2 class II histocompatibility antigen, A beta chain OS=Mus musculus GN=H2-Ab1 PE=1 SV=1	YWNSQPEIL	9.06075e+08	178600870	1.93033e+08	1.31669e+08	1.599e+10	9.45037e+09	9.44938e+09	3.26117e+09	1.9678e+09	1.37285e+10	4.70638e+10	4	3	4
tr|E9PUI4|E9PUI4_MOUSE Protein-methionine sulfoxide oxidase MICAL1 OS=Mus musculus GN=Mical1 PE=1 SV=1	YWSAKSLWA											15501100	0	0	1
sp|O09030|I13R1_MOUSE Interleukin-13 receptor subunit alpha-1 OS=Mus musculus GN=Il13ra1 PE=2 SV=1	YWYSSLEKS											21744500	0	0	1
sp|Q9Z0S1|BPNT1_MOUSE 3'(2'),5'-bisphosphate nucleotidase 1 OS=Mus musculus GN=Bpnt1 PE=1 SV=2	YYASHVPES							6522190		5185440			0	1	1
sp|P29351|PTN6_MOUSE Tyrosine-protein phosphatase non-receptor type 6 OS=Mus musculus GN=Ptpn6 PE=1 SV=2	YYATRVNAA					104698000						78797200	0	1	1
tr|A1BN54|A1BN54_MOUSE Alpha actinin 1a OS=Mus musculus GN=Actn1 PE=1 SV=1	YYDSPSVNA								2.33038e+07	20021830	5414320	2.14878e+08	0	0	4
sp|Q06770|CBG_MOUSE Corticosteroid-binding globulin OS=Mus musculus GN=Serpina6 PE=1 SV=1	YYESEALTI											94545600	0	0	1
tr|E9PUM3|E9PUM3_MOUSE Alpha-1,4 glucan phosphorylase OS=Mus musculus GN=Pygm PE=1 SV=1	YYFALAHTV								17214620	46505500	24986900	2.40313e+08	0	0	4
sp|Q921M3|SF3B3_MOUSE Splicing factor 3B subunit 3 OS=Mus musculus GN=Sf3b3 PE=1 SV=1	YYFPVKNVI		44304400										1	0	0
sp|Q8VCS0-2|PGRP2_MOUSE Isoform 2 of N-acetylmuramoyl-L-alanine amidase OS=Mus musculus GN=Pglyrp2	YYGAGVNGD	15876400									8423735		1	0	1
sp|P97807|FUMH_MOUSE Fumarate hydratase, mitochondrial OS=Mus musculus GN=Fh PE=1 SV=3	YYGAQTVRS										13217750	39116750	0	0	2
sp|P06869|UROK_MOUSE Urokinase-type plasminogen activator OS=Mus musculus GN=Plau PE=1 SV=1	YYGSEINYK						9364250	9319705					0	2	0
sp|Q91WK2|EIF3H_MOUSE Eukaryotic translation initiation factor 3 subunit H OS=Mus musculus GN=Eif3h PE=1 SV=1	YYGSFVTRA											5550600	0	0	1
tr|F6WJB7|F6WJB7_MOUSE Ubiquitin carboxyl-terminal hydrolase 34 (Fragment) OS=Mus musculus GN=Usp34 PE=1 SV=1	YYINGKTGL							47232700					0	1	0
sp|P16277|BLK_MOUSE Tyrosine-protein kinase Blk OS=Mus musculus GN=Blk PE=1 SV=4	YYISPRITF		3725500										1	0	0
sp|Q60898-2|SLAP1_MOUSE Isoform 2 of Src-like-adapter OS=Mus musculus GN=Sla	YYISPRLTF		3725500										1	0	0
tr|A0A1B0GS59|A0A1B0GS59_MOUSE Complement receptor type 2 OS=Mus musculus GN=Cr2 PE=4 SV=1	YYSLPIVPG					37846800					24520950		0	1	1
sp|Q921I1|TRFE_MOUSE Serotransferrin OS=Mus musculus GN=Tf PE=1 SV=1	YYYAVAVVK					9.75919e+07	25877600	57783900	6863360		56515100	165734930	0	3	3
sp|Q8R2K8-2|CA054_MOUSE Isoform 2 of Uncharacterized protein C1orf54 homolog OS=Mus musculus	YYYYTVTPN											24313700	0	0	1
