# Supplementary material for: Distinguishing Signal From Noise in Immunopeptidome Studies of Limiting-Abundance Biological Samples: Peptides Presented by I-Ab in C57BL/6 Mouse Thymus
Source: Front Immunol. 2021 Apr 29;12:658601. doi: 10.3389/fimmu.2021.658601 (PMC8116589; doi:10.3389/fimmu.2021.658601)
Supplement: Supplementary file 7 [file Table_6.xlsx]

## Sheet: Nonspecific peptides_Thymus
Supplementary Table S6. List of the non-specific peptides eluted from the beads only column and isotype control antibody column of the thymus preparation.
Protein	Peptide sequence	Length
sp|A6H6A4|LRIQ4_MOUSE Leucine-rich repeat and IQ domain-containing protein 4 OS=Mus musculus OX=10090 GN=Lrriq4 PE=2 SV=1	LTKELLR	7
sp|P0C6X9|R1AB_CVMA5 Replicase polyprotein 1ab OS=Murine coronavirus (strain A59) OX=11142 GN=rep PE=1 SV=1	LPAPRVL	7
sp|P14483|HB2A_MOUSE H-2 class II histocompatibility antigen, A beta chain OS=Mus musculus OX=10090 GN=H2-Ab1 PE=1 SV=1	PSLKSPI	7
sp|P15116|CADH2_MOUSE Cadherin-2 OS=Mus musculus OX=10090 GN=Cdh2 PE=1 SV=2	IIILLIL	7
sp|P22725|WNT5A_MOUSE Protein Wnt-5a OS=Mus musculus OX=10090 GN=Wnt5a PE=1 SV=2	KKPIGIL	7
sp|P49749|EVX2_MOUSE Homeobox even-skipped homolog protein 2 OS=Mus musculus OX=10090 GN=Evx2 PE=2 SV=1	PLDTFRA	7
sp|Q5PSV9|MDC1_MOUSE Mediator of DNA damage checkpoint protein 1 OS=Mus musculus OX=10090 GN=Mdc1 PE=1 SV=1	PKKVLAR	7
sp|Q61660|FOXJ1_MOUSE Forkhead box protein J1 OS=Mus musculus OX=10090 GN=Foxj1 PE=1 SV=2	PKRVAKV	7
sp|Q8BPX9|S15A3_MOUSE Solute carrier family 15 member 3 OS=Mus musculus OX=10090 GN=Slc15a3 PE=2 SV=1	LILIPVK	7
sp|Q8BSL4|HS3S5_MOUSE Heparan sulfate glucosamine 3-O-sulfotransferase 5 OS=Mus musculus OX=10090 GN=Hs3st5 PE=2 SV=1	AGSKGRI	7
sp|Q8C3B8|RFT1_MOUSE Protein RFT1 homolog OS=Mus musculus OX=10090 GN=Rft1 PE=2 SV=2	RSVLTAL	7
sp|Q91WU4|TMCO4_MOUSE Transmembrane and coiled-coil domain-containing protein 4 OS=Mus musculus OX=10090 GN=Tmco4 PE=2 SV=2	FLESLKD	7
sp|Q99J62|RFC4_MOUSE Replication factor C subunit 4 OS=Mus musculus OX=10090 GN=Rfc4 PE=1 SV=1	KHKSIIT	7
sp|Q99KC8|VMA5A_MOUSE von Willebrand factor A domain-containing protein 5A OS=Mus musculus OX=10090 GN=Vwa5a PE=1 SV=2	PAILNPR	7
sp|Q9CUL5|DRC11_MOUSE Dynein regulatory complex protein 11 OS=Mus musculus OX=10090 GN=Iqca1 PE=2 SV=2	KIILVPR	7
sp|P06800|PTPRC_MOUSE Receptor-type tyrosine-protein phosphatase C OS=Mus musculus OX=10090 GN=Ptprc PE=1 SV=4	PHLLLKLR	8
sp|P11859|ANGT_MOUSE Angiotensinogen OS=Mus musculus OX=10090 GN=Agt PE=1 SV=1	DRVYIHPF	8
sp|P14211|CALR_MOUSE Calreticulin OS=Mus musculus OX=10090 GN=Calr PE=1 SV=1	PDAAKPED	8
sp|P30355|AL5AP_MOUSE Arachidonate 5-lipoxygenase-activating protein OS=Mus musculus OX=10090 GN=Alox5ap PE=1 SV=2	FENYIRTV	8
sp|P42228|STAT4_MOUSE Signal transducer and activator of transcription 4 OS=Mus musculus OX=10090 GN=Stat4 PE=1 SV=1	LETSSLPV	8
sp|P46978|STT3A_MOUSE Dolichyl-diphosphooligosaccharide--protein glycosyltransferase subunit STT3A OS=Mus musculus OX=10090 GN=Stt3a PE=1 SV=1	PYFNYRTT	8
sp|P60766-1|CDC42_MOUSE Isoform 1 of Cell division control protein 42 homolog OS=Mus musculus OX=10090 GN=Cdc42	DPSTIEKL	8
sp|P63260|ACTG_MOUSE Actin, cytoplasmic 2 OS=Mus musculus OX=10090 GN=Actg1 PE=1 SV=1	APRAVFPS	8
sp|Q5JCS9|B3GN3_MOUSE N-acetyllactosaminide beta-1,3-N-acetylglucosaminyltransferase 3 OS=Mus musculus OX=10090 GN=B3gnt3 PE=2 SV=1	LLVLLLLL	8
sp|Q60974|NCOR1_MOUSE Nuclear receptor corepressor 1 OS=Mus musculus OX=10090 GN=Ncor1 PE=1 SV=1	ISSLRGSI	8
sp|Q640N1|AEBP1_MOUSE Adipocyte enhancer-binding protein 1 OS=Mus musculus OX=10090 GN=Aebp1 PE=1 SV=1	FLSELETQ	8
sp|Q80VK6|ARH38_MOUSE Rho guanine nucleotide exchange factor 38 OS=Mus musculus OX=10090 GN=Arhgef38 PE=1 SV=2	VLGISEIQ	8
sp|Q80XP9|WNK3_MOUSE Serine/threonine-protein kinase WNK3 OS=Mus musculus OX=10090 GN=Wnk3 PE=1 SV=3	ISSLSQIR	8
sp|Q91YQ5|RPN1_MOUSE Dolichyl-diphosphooligosaccharide--protein glycosyltransferase subunit 1 OS=Mus musculus OX=10090 GN=Rpn1 PE=1 SV=1	FDETVNRY	8
sp|Q9CXD9|LRC17_MOUSE Leucine-rich repeat-containing protein 17 OS=Mus musculus OX=10090 GN=Lrrc17 PE=2 SV=1	GIPAVIRP	8
sp|Q9CZW2|CENPN_MOUSE Centromere protein N OS=Mus musculus OX=10090 GN=Cenpn PE=2 SV=1	ILKIPLSE	8
sp|Q9D1G1|RAB1B_MOUSE Ras-related protein Rab-1B OS=Mus musculus OX=10090 GN=Rab1b PE=1 SV=1	LQEIDRYA	8
sp|Q9D2G2|ODO2_MOUSE Dihydrolipoyllysine-residue succinyltransferase component of 2-oxoglutarate dehydrogenase complex, mitochondrial OS=Mus musculus OX=10090 GN=Dlst PE=1 SV=1	PRVLLLDL	8
sp|Q9DB73|NB5R1_MOUSE NADH-cytochrome b5 reductase 1 OS=Mus musculus OX=10090 GN=Cyb5r1 PE=1 SV=1	QLIRAILK	8
sp|Q9EP69|SAC1_MOUSE Phosphatidylinositide phosphatase SAC1 OS=Mus musculus OX=10090 GN=Sacm1l PE=1 SV=1	DVLIIDRV	8
sp|O35643|AP1B1_MOUSE AP-1 complex subunit beta-1 OS=Mus musculus OX=10090 GN=Ap1b1 PE=1 SV=2	PIYVKLEKL	9
sp|O35682|MYADM_MOUSE Myeloid-associated differentiation marker OS=Mus musculus OX=10090 GN=Myadm PE=1 SV=2	PLYQFDQRY	9
sp|P00405|COX2_MOUSE Cytochrome c oxidase subunit 2 OS=Mus musculus OX=10090 GN=Mtco2 PE=1 SV=1	LKPGELRLL	9
sp|P01865|GCAM_MOUSE Ig gamma-2A chain C region, membrane-bound form OS=Mus musculus OX=10090 GN=Igh-1a PE=1 SV=3	VVSALPIQH	9
sp|P08003|PDIA4_MOUSE Protein disulfide-isomerase A4 OS=Mus musculus OX=10090 GN=Pdia4 PE=1 SV=3	PPIAVAKID	9
sp|P24063|ITAL_MOUSE Integrin alpha-L OS=Mus musculus OX=10090 GN=Itgal PE=1 SV=2	PLAVPGEET	9
sp|P24161|CD3Z_MOUSE T-cell surface glycoprotein CD3 zeta chain OS=Mus musculus OX=10090 GN=Cd247 PE=1 SV=1	KKRARDPEM	9
sp|P47754|CAZA2_MOUSE F-actin-capping protein subunit alpha-2 OS=Mus musculus OX=10090 GN=Capza2 PE=1 SV=3	KDIQDSLTV	9
sp|P63260|ACTG_MOUSE Actin, cytoplasmic 2 OS=Mus musculus OX=10090 GN=Actg1 PE=1 SV=1	ALAPSTMKI	9
sp|Q62421|SH3G3_MOUSE Endophilin-A3 OS=Mus musculus OX=10090 GN=Sh3gl3 PE=1 SV=1	VAEILSKAT	9
sp|Q8CJ40|CROCC_MOUSE Rootletin OS=Mus musculus OX=10090 GN=Crocc PE=1 SV=2	RPETPAPLQ	9
sp|Q99K90|TAB2_MOUSE TGF-beta-activated kinase 1 and MAP3K7-binding protein 2 OS=Mus musculus OX=10090 GN=Tab2 PE=1 SV=1	VVSPTFELT	9
sp|Q9CQQ7|AT5F1_MOUSE ATP synthase F(0) complex subunit B1, mitochondrial OS=Mus musculus OX=10090 GN=Atp5pb PE=1 SV=1	PLPPLPEYG	9
sp|Q9CWT6|DDX28_MOUSE Probable ATP-dependent RNA helicase DDX28 OS=Mus musculus OX=10090 GN=Ddx28 PE=2 SV=2	GLEPRVLLA	9
sp|Q9JII1|INP5E_MOUSE Phosphatidylinositol polyphosphate 5-phosphatase type IV OS=Mus musculus OX=10090 GN=Inpp5e PE=1 SV=1	KPEVDVLAL	9
sp|P00405|COX2_MOUSE Cytochrome c oxidase subunit 2 OS=Mus musculus OX=10090 GN=Mtco2 PE=1 SV=1	DLKPGELRLL	10
sp|P01863|GCAA_MOUSE Ig gamma-2A chain C region, A allele OS=Mus musculus OX=10090 GN=Ighg PE=1 SV=1	VVSALPIQHQ	10
sp|P01865|GCAM_MOUSE Ig gamma-2A chain C region, membrane-bound form OS=Mus musculus OX=10090 GN=Igh-1a PE=1 SV=3	GVHTFPAVLQ	10
sp|P06800|PTPRC_MOUSE Receptor-type tyrosine-protein phosphatase C OS=Mus musculus OX=10090 GN=Ptprc PE=1 SV=4	PPSDPSPLEA	10
sp|P08046|EGR1_MOUSE Early growth response protein 1 OS=Mus musculus OX=10090 GN=Egr1 PE=1 SV=2	QPSLTPLSTI	10
sp|P0DP43|CTSRE_MOUSE Cation channel sperm-associated protein subunit epsilon OS=Mus musculus OX=10090 GN=Catspere PE=1 SV=1	RKPGSLLALQ	10
sp|P14211|CALR_MOUSE Calreticulin OS=Mus musculus OX=10090 GN=Calr PE=1 SV=1	IVRPDNTYEV	10
sp|P20029|BIP_MOUSE Endoplasmic reticulum chaperone BiP OS=Mus musculus OX=10090 GN=Hspa5 PE=1 SV=3	LGGEDFDQRV	10
sp|P24063|ITAL_MOUSE Integrin alpha-L OS=Mus musculus OX=10090 GN=Itgal PE=1 SV=2	PGYPLGRFGA	10
sp|P26443|DHE3_MOUSE Glutamate dehydrogenase 1, mitochondrial OS=Mus musculus OX=10090 GN=Glud1 PE=1 SV=1	PKELEDFKLQ	10
sp|P30355|AL5AP_MOUSE Arachidonate 5-lipoxygenase-activating protein OS=Mus musculus OX=10090 GN=Alox5ap PE=1 SV=2	SDFENYIRTV	10
sp|P63260|ACTG_MOUSE Actin, cytoplasmic 2 OS=Mus musculus OX=10090 GN=Actg1 PE=1 SV=1	LLTEAPLNPK	10
sp|P63260|ACTG_MOUSE Actin, cytoplasmic 2 OS=Mus musculus OX=10090 GN=Actg1 PE=1 SV=1	IRKDLYANTV	10
sp|P63260|ACTG_MOUSE Actin, cytoplasmic 2 OS=Mus musculus OX=10090 GN=Actg1 PE=1 SV=1	APRAVFPSIV	10
sp|P63260|ACTG_MOUSE Actin, cytoplasmic 2 OS=Mus musculus OX=10090 GN=Actg1 PE=1 SV=1	FAGDDAPRAV	10
sp|P63260|ACTG_MOUSE Actin, cytoplasmic 2 OS=Mus musculus OX=10090 GN=Actg1 PE=1 SV=1	KIIAPPERKY	10
sp|P63260|ACTG_MOUSE Actin, cytoplasmic 2 OS=Mus musculus OX=10090 GN=Actg1 PE=1 SV=1	KIKIIAPPER	10
sp|P63260|ACTG_MOUSE Actin, cytoplasmic 2 OS=Mus musculus OX=10090 GN=Actg1 PE=1 SV=1	AILRLDLAGR	10
sp|P63260|ACTG_MOUSE Actin, cytoplasmic 2 OS=Mus musculus OX=10090 GN=Actg1 PE=1 SV=1	ILTERGYSFT	10
sp|Q3THE2|ML12B_MOUSE Myosin regulatory light chain 12B OS=Mus musculus OX=10090 GN=Myl12b PE=1 SV=2	PEDVIRNAFA	10
sp|Q571C7-2|BDP1_MOUSE Isoform 2 of Transcription factor TFIIIB component B'' homolog OS=Mus musculus OX=10090 GN=Bdp1	LMPSSLLPAP	10
sp|Q64430|ATP7A_MOUSE Copper-transporting ATPase 1 OS=Mus musculus OX=10090 GN=Atp7a PE=1 SV=3	PEIIGPRDII	10
sp|Q6P1H1|CYAC3_MOUSE Cytochrome b ascorbate-dependent protein 3 OS=Mus musculus OX=10090 GN=Cyb561a3 PE=1 SV=1	PGALTDRQPL	10
sp|Q8VDU5|SNRK_MOUSE SNF-related serine/threonine-protein kinase OS=Mus musculus OX=10090 GN=Snrk PE=1 SV=1	KLVQHPNIVR	10
sp|Q9DCF9|SSRG_MOUSE Translocon-associated protein subunit gamma OS=Mus musculus OX=10090 GN=Ssr3 PE=1 SV=1	LIALLSTGSK	10
sp|P00330|ADH1_YEAST Alcohol dehydrogenase 1 OS=Saccharomyces cerevisiae (strain ATCC 204508 / S288c) GN=ADH1 PE=1 SV=5	ISIVGSYVGNR	11
sp|P00416|COX3_MOUSE Cytochrome c oxidase subunit 3 OS=Mus musculus OX=10090 GN=mt-Co3 PE=1 SV=2	PPTGISPLNPL	11
sp|P06800|PTPRC_MOUSE Receptor-type tyrosine-protein phosphatase C OS=Mus musculus OX=10090 GN=Ptprc PE=1 SV=4	QGPRDETVDDF	11
sp|P08752|GNAI2_MOUSE Guanine nucleotide-binding protein G(i) subunit alpha-2 OS=Mus musculus OX=10090 GN=Gnai2 PE=1 SV=5	TDVIIKNNLKD	11
sp|P11247|PERM_MOUSE Myeloperoxidase OS=Mus musculus OX=10090 GN=Mpo PE=1 SV=2	DITLTPEPATR	11
sp|P11911|CD79A_MOUSE B-cell antigen receptor complex-associated protein alpha chain OS=Mus musculus OX=10090 GN=Cd79a PE=1 SV=2	PPVPLGPGQGT	11
sp|P15864|H12_MOUSE Histone H1.2 OS=Mus musculus OX=10090 GN=Hist1h1c PE=1 SV=2	KPKVAKAKKVA	11
sp|P36423|THAS_MOUSE Thromboxane-A synthase OS=Mus musculus OX=10090 GN=Tbxas1 PE=1 SV=2	PNPETFDPERF	11
sp|P62331|ARF6_MOUSE ADP-ribosylation factor 6 OS=Mus musculus OX=10090 GN=Arf6 PE=1 SV=2	DVGGQDKIRPL	11
sp|P63017|HSP7C_MOUSE Heat shock cognate 71 kDa protein OS=Mus musculus OX=10090 GN=Hspa8 PE=1 SV=1	LGGEDFDNRMV	11
sp|P63260|ACTG_MOUSE Actin, cytoplasmic 2 OS=Mus musculus OX=10090 GN=Actg1 PE=1 SV=1	ALAPSTMKIKI	11
sp|P63260|ACTG_MOUSE Actin, cytoplasmic 2 OS=Mus musculus OX=10090 GN=Actg1 PE=1 SV=1	VLSLYASGRTT	11
sp|Q03265|ATPA_MOUSE ATP synthase subunit alpha, mitochondrial OS=Mus musculus OX=10090 GN=Atp5f1a PE=1 SV=1	AATQQLLSRGV	11
sp|Q5SQX6|CYFP2_MOUSE Cytoplasmic FMR1-interacting protein 2 OS=Mus musculus OX=10090 GN=Cyfip2 PE=1 SV=2	PKGGFDIKVPR	11
sp|Q6PB70|ANO8_MOUSE Anoctamin-8 OS=Mus musculus OX=10090 GN=Ano8 PE=1 SV=3	TYERHLIIKVV	11
sp|Q91X78|ERLN1_MOUSE Erlin-1 OS=Mus musculus OX=10090 GN=Erlin1 PE=1 SV=2	RVTKPKIPEAI	11
sp|Q9QWR8|NAGAB_MOUSE Alpha-N-acetylgalactosaminidase OS=Mus musculus OX=10090 GN=Naga PE=1 SV=2	LLELNYPKGRV	11
sp|Q9QXH4|ITAX_MOUSE Integrin alpha-X OS=Mus musculus OX=10090 GN=Itgax PE=1 SV=1	VSPKAELGDRL	11
sp|Q9Z0M3|CAD20_MOUSE Cadherin-20 OS=Mus musculus OX=10090 GN=Cdh20 PE=2 SV=1	DMLPEIESLSR	11
sp|P00330|ADH1_YEAST Alcohol dehydrogenase 1 OS=Saccharomyces cerevisiae (strain ATCC 204508 / S288c) GN=ADH1 PE=1 SV=5	SISIVGSYVGNR	12
sp|P14211|CALR_MOUSE Calreticulin OS=Mus musculus OX=10090 GN=Calr PE=1 SV=1	TLIVRPDNTYEV	12
sp|P63260|ACTG_MOUSE Actin, cytoplasmic 2 OS=Mus musculus OX=10090 GN=Actg1 PE=1 SV=1	AVLSLYASGRTT	12
sp|P63260|ACTG_MOUSE Actin, cytoplasmic 2 OS=Mus musculus OX=10090 GN=Actg1 PE=1 SV=1	KQEYDESGPSIV	12
sp|P63260|ACTG_MOUSE Actin, cytoplasmic 2 OS=Mus musculus OX=10090 GN=Actg1 PE=1 SV=1	KIIAPPERKYSV	12
sp|Q3U7R1|ESYT1_MOUSE Extended synaptotagmin-1 OS=Mus musculus OX=10090 GN=Esyt1 PE=1 SV=2	PRSQELDVQVKD	12
sp|Q8R1D1|ZN426_MOUSE Zinc finger protein 426 OS=Mus musculus OX=10090 GN=Znf426 PE=2 SV=1	THLKIHMRIHTG	12
sp|Q9DBG6|RPN2_MOUSE Dolichyl-diphosphooligosaccharide--protein glycosyltransferase subunit 2 OS=Mus musculus OX=10090 GN=Rpn2 PE=1 SV=1	LSQSLFTPKQEI	12
sp|P01837|IGKC_MOUSE Immunoglobulin kappa constant OS=Mus musculus OX=10090 GN=Igkc PE=1 SV=2	STYSMSSTLTLTK	13
sp|P06800|PTPRC_MOUSE Receptor-type tyrosine-protein phosphatase C OS=Mus musculus OX=10090 GN=Ptprc PE=1 SV=4	KGEELPAEPKDLV	13
sp|P63260|ACTG_MOUSE Actin, cytoplasmic 2 OS=Mus musculus OX=10090 GN=Actg1 PE=1 SV=1	SKQEYDESGPSIV	13
sp|P63260|ACTG_MOUSE Actin, cytoplasmic 2 OS=Mus musculus OX=10090 GN=Actg1 PE=1 SV=1	SYVGDEAQSKRGI	13
sp|P63260|ACTG_MOUSE Actin, cytoplasmic 2 OS=Mus musculus OX=10090 GN=Actg1 PE=1 SV=1	LLTEAPLNPKANR	13
sp|Q03265|ATPA_MOUSE ATP synthase subunit alpha, mitochondrial OS=Mus musculus OX=10090 GN=Atp5f1a PE=1 SV=1	LDAATQQLLSRGV	13
sp|Q921M3|SF3B3_MOUSE Splicing factor 3B subunit 3 OS=Mus musculus OX=10090 GN=Sf3b3 PE=1 SV=1	VSRGKILELLRPD	13
sp|Q9QXH4|ITAX_MOUSE Integrin alpha-X OS=Mus musculus OX=10090 GN=Itgax PE=1 SV=1	VSPKAELGDRLLL	13
sp|Q9WTS6-7|TEN3_MOUSE Isoform A3B1 of Teneurin-3 OS=Mus musculus OX=10090 GN=Tenm3	QPLPPSHKQHPAQ	13
sp|P19536|COX5B_MOUSE Cytochrome c oxidase subunit 5B, mitochondrial OS=Mus musculus OX=10090 GN=Cox5b PE=1 SV=1	PNLVPSISNKRIVG	14
sp|P62889|RL30_MOUSE 60S ribosomal protein L30 OS=Mus musculus OX=10090 GN=Rpl30 PE=1 SV=2	PGDSDIIRSMPEQT	14
sp|P63260|ACTG_MOUSE Actin, cytoplasmic 2 OS=Mus musculus OX=10090 GN=Actg1 PE=1 SV=1	SYVGDEAQSKRGIL	14
sp|P63260|ACTG_MOUSE Actin, cytoplasmic 2 OS=Mus musculus OX=10090 GN=Actg1 PE=1 SV=1	ISKQEYDESGPSIV	14
sp|P63260|ACTG_MOUSE Actin, cytoplasmic 2 OS=Mus musculus OX=10090 GN=Actg1 PE=1 SV=1	SGGTTMYPGIADRM	14
sp|P84750|KVM5_MOUSE Ig kappa chain V region Mem5 (Fragment) OS=Mus musculus OX=10090 PE=1 SV=1	TFGSGTKLELKRAD	14
sp|Q922R5|P4R3B_MOUSE Serine/threonine-protein phosphatase 4 regulatory subunit 3B OS=Mus musculus OX=10090 GN=Ppp4r3b PE=1 SV=2	MLGSNTTNTICPDN	14
sp|Q9DBG6|RPN2_MOUSE Dolichyl-diphosphooligosaccharide--protein glycosyltransferase subunit 2 OS=Mus musculus OX=10090 GN=Rpn2 PE=1 SV=1	KFELDTSERKIEFD	14
sp|Q3UV17|K22O_MOUSE Keratin, type II cytoskeletal 2 oral OS=Mus musculus OX=10090 GN=Krt76 PE=1 SV=1	AQYEDIAQKSKAEAE	15
sp|Q8CEF8|RN222_MOUSE RING finger protein 222 OS=Mus musculus OX=10090 GN=Rnf222 PE=2 SV=2	TLIAVVAVVAAILPW	15
sp|P08113|ENPL_MOUSE Endoplasmin OS=Mus musculus OX=10090 GN=Hsp90b1 PE=1 SV=2	PEAQVEEEPEEEPEDT	16
sp|P63260|ACTG_MOUSE Actin, cytoplasmic 2 OS=Mus musculus OX=10090 GN=Actg1 PE=1 SV=1	TVLSGGTTMYPGIADR	16
sp|P63260|ACTG_MOUSE Actin, cytoplasmic 2 OS=Mus musculus OX=10090 GN=Actg1 PE=1 SV=1	IRKDLYANTVLSGGTT	16
sp|Q7TN29|SMAP2_MOUSE Stromal membrane-associated protein 2 OS=Mus musculus OX=10090 GN=Smap2 PE=1 SV=1	ASVPSPSSVSRKAVGS	16
sp|Q99MV7|RNF17_MOUSE RING finger protein 17 OS=Mus musculus OX=10090 GN=Rnf17 PE=1 SV=2	AYEHSEWKPVKWECDM	16
sp|Q9CR20|IR3IP_MOUSE Immediate early response 3-interacting protein 1 OS=Mus musculus OX=10090 GN=Ier3ip1 PE=3 SV=1	GTDQGIGGFGEEPGIK	16
sp|O35914|BNC1_MOUSE Zinc finger protein basonuclin-1 OS=Mus musculus OX=10090 GN=Bnc1 PE=1 SV=1	CQCFKPGKINHRQCEQC	17
sp|O70348|DXO_MOUSE Decapping and exoribonuclease protein OS=Mus musculus OX=10090 GN=Dxo PE=1 SV=2	CYVELKTSKEMHSPGQW	17
sp|P16627|HS71L_MOUSE Heat shock 70 kDa protein 1-like OS=Mus musculus OX=10090 GN=Hspa1l PE=1 SV=4	GKVEIIANDQGNRTTPS	17
sp|P63260|ACTG_MOUSE Actin, cytoplasmic 2 OS=Mus musculus OX=10090 GN=Actg1 PE=1 SV=1	LAPSTMKIKIIAPPERK	17
sp|Q07105|GDF9_MOUSE Growth/differentiation factor 9 OS=Mus musculus OX=10090 GN=Gdf9 PE=2 SV=2	RRRRGQKAIRSEAKGPL	17
sp|Q8VEH6|CBWD1_MOUSE COBW domain-containing protein 1 OS=Mus musculus OX=10090 GN=Cbwd1 PE=1 SV=1	EESLVNWKDDAERACQL	17
sp|Q9QZC2|PLXC1_MOUSE Plexin-C1 OS=Mus musculus OX=10090 GN=Plxnc1 PE=1 SV=1	CAWCKRDKKCIHPFTPC	17
sp|P63260|ACTG_MOUSE Actin, cytoplasmic 2 OS=Mus musculus OX=10090 GN=Actg1 PE=1 SV=1	ALAPSTMKIKIIAPPERK	18
sp|P63260|ACTG_MOUSE Actin, cytoplasmic 2 OS=Mus musculus OX=10090 GN=Actg1 PE=1 SV=1	APRAVFPSIVGRPRHQGV	18
sp|P97445|CAC1A_MOUSE Voltage-dependent P/Q-type calcium channel subunit alpha-1A OS=Mus musculus OX=10090 GN=Cacna1a PE=1 SV=2	ADPGEDGPKPMPPYSSMF	18
sp|P63260|ACTG_MOUSE Actin, cytoplasmic 2 OS=Mus musculus OX=10090 GN=Actg1 PE=1 SV=1	TALAPSTMKIKIIAPPERK	19
sp|Q80V62|FACD2_MOUSE Fanconi anemia group D2 protein homolog OS=Mus musculus OX=10090 GN=Fancd2 PE=1 SV=2	YCQQEVVGALVTHVCSGTE	19
sp|O35903|CCL25_MOUSE C-C motif chemokine 25 OS=Mus musculus OX=10090 GN=Ccl25 PE=2 SV=2	KSNHMKSKVENPNSTSVRSA	20
sp|O35682|MYADM_MOUSE Myeloid-associated differentiation marker OS=Mus musculus OX=10090 GN=Myadm PE=1 SV=2	PVTVTRTTITTTTSSSTTVGSARA	24
sp|Q9CR40|KLH28_MOUSE Kelch-like protein 28 OS=Mus musculus OX=10090 GN=Klhl28 PE=2 SV=1	QKYLAQLLNSVRLPLLSVKFLTRLY	25
sp|Q8R373|CLMP_MOUSE CXADR-like membrane protein OS=Mus musculus OX=10090 GN=Clmp PE=1 SV=1	GMVAGAVTGIVAGALLIFLLIWLLIRRKSK	30
sp|P01900|HA12_MOUSE H-2 class I histocompatibility antigen, D-D alpha chain OS=Mus musculus OX=10090 GN=H2-D1 PE=1 SV=1	VIIAVPVVLGAVVILGAVMAFVMKRRRNTGG	31
sp|P08101-2|FCGR2_MOUSE Isoform IIB2 of Low affinity immunoglobulin gamma Fc region receptor II OS=Mus musculus OX=10090 GN=Fcgr2	AVTGIAVAAIVIILVSLVYLKKKQVPDNPPDL	32
sp|Q1LZI2|S35F3_MOUSE Putative thiamine transporter SLC35F3 OS=Mus musculus OX=10090 GN=Slc35f3 PE=2 SV=1	GVRVIAIIIIGLGFLLLLLPEEWDVWLIKLLT	32
sp|Q9ESN1|DOC2G_MOUSE Double C2-like domain-containing protein gamma OS=Mus musculus OX=10090 GN=Doc2g PE=2 SV=1	RKTLRLCVCEDSRLRRRRRGPPLGELRVPLRK	32
sp|Q9ES89|EXTL2_MOUSE Exostosin-like 2 OS=Mus musculus OX=10090 GN=Extl2 PE=1 SV=1	RGCHICKLPGRVMGIRVLRFSLVVILVLLLVAGAL	35
